# Supplementary material for: Reference Guided De Novo Genome Assembly of Transformation Pliable Solanum lycopersicum cv. Pusa Ruby
Source: Genes (Basel). 2023 Feb 24;14(3):570. doi: 10.3390/genes14030570 (PMC10047940; doi:10.3390/genes14030570)
Supplement: Supplementary file 1 [file genes-14-00570-s001.zip]

Archive with 8 entries (8 files):
- File S1.pdf
- File S2.xlsx
- File S3.xlsx
- File S4.xlsx
- File S5.xlsx
- File S6.xlsx
- File S7.xlsx
- Supplementary figures and tables.pdf
