# Supplementary material for: Reference Guided De Novo Genome Assembly of Transformation Pliable Solanum lycopersicum cv. Pusa Ruby
Source: Genes (Basel). 2023 Feb 24;14(3):570. doi: 10.3390/genes14030570 (PMC10047940; doi:10.3390/genes14030570)
Supplement: Supplementary file 1 [file genes-14-00570-s001.zip › File S2.xlsx]

## Sheet: File S2a
File S2a. Characteristics of Solanum lycopersicum cv. Pusa Ruby genome as calculated by the commandline version of GenomeScope version 1.0 using the short reads generated in our study and a k-mer size of 21 (http://qb.cshl.edu/genomescope/). Here, genome heterozygosity, genome haploid size, repeat content, unique length, model fit and read error rate have been dissected. The formula used by the G…
	k- 21
property	min	max
Heterozygosity	0.00116009	0.00126866
Genome Haploid Length	699,148,600 bp	700,446,462 bp
Genome Repeat Length	214,819,012 bp	215,217,790 bp
Genome Unique Length	484,329,588 bp	485,228,672 bp
Model Fit	0.00949862	0.00990812
Read Error Rate	0.00111257	0.00111257
Formula: y ~ (((2 * (1 - d) * (1 - (1 - r)^k)) + (2 * d * (1 - (1 - r)^k)^2) +
(2 * d * ((1 - r)^k) * (1 - (1 - r)^k))) * dnbinom(x, size = kmercov/bias,
mu = kmercov) * length + (((1 - d) * ((1 - r)^k)) + (d *
(1 - (1 - r)^k)^2)) * dnbinom(x, size = kmercov * 2/bias,
mu = kmercov * 2) * length + (2 * d * ((1 - r)^k) * (1 -
(1 - r)^k)) * dnbinom(x, size = kmercov * 3/bias, mu = kmercov *
3) * length + (d * (1 - r)^(2 * k)) * dnbinom(x, size = kmercov *
4/bias, mu = kmercov * 4) * length)
Parameters:
Estimate Std. Error t value Pr(>|t|)
d 6.177e-02 1.014e-03 60.94 <2e-16 ***
r 1.214e-03 2.714e-05 44.74 <2e-16 ***
kmercov 1.072e+01 4.969e-03 2156.77 <2e-16 ***
bias 1.157e+00 7.495e-03 154.33 <2e-16 ***
length 5.167e+08 5.160e+05 1001.26 <2e-16 ***
---
Signif. codes: 0 '***' 0.001 '**' 0.01 '*' 0.05 '.' 0.1 ' ' 1
Residual standard error: 69670 on 991 degrees of freedom
Number of iterations to convergence: 7
Achieved convergence tolerance: 1.161e-06
http://genomescope.org/analysis.php?code=RfA3tCI1KdWFhaccQdWA

## Sheet: File S2b
File S2b. Characteristics of Solanum lycopersicum cv. Pusa Ruby genome as calculated by the commandline version of GenomeScope version 1.0 using the short reads generated in our study and a k-mer size of 25 (http://qb.cshl.edu/genomescope/). Here, genome heterozygosity, genome haploid size, repeat content, unique length, model fit and read error rate have been dissected. The formula used by the G…
	k- 25
property	min	max
Heterozygosity	0.00105268	0.00112997
Genome Haploid Length	721,278,789 bp	722,377,659 bp
Genome Repeat Length	183,685,050 bp	183,964,894 bp
Genome Unique Length	537,593,739 bp	538,412,765 bp
Model Fit	0.959512	0.99107
Read Error Rate	0.00109657	0.00109657
Formula: y ~ (((2 * (1 - d) * (1 - (1 - r)^k)) + (2 * d * (1 - (1 - r)^k)^2) +
(2 * d * ((1 - r)^k) * (1 - (1 - r)^k))) * dnbinom(x, size = kmercov/bias,
mu = kmercov) * length + (((1 - d) * ((1 - r)^k)) + (d *
(1 - (1 - r)^k)^2)) * dnbinom(x, size = kmercov * 2/bias,
mu = kmercov * 2) * length + (2 * d * ((1 - r)^k) * (1 -
(1 - r)^k)) * dnbinom(x, size = kmercov * 3/bias, mu = kmercov *
3) * length + (d * (1 - r)^(2 * k)) * dnbinom(x, size = kmercov *
4/bias, mu = kmercov * 4) * length)
Parameters:
Estimate Std. Error t value Pr(>|t|)
d 4.866e-02 8.468e-04 57.46 <2e-16 ***
r 1.091e-03 1.932e-05 56.48 <2e-16 ***
kmercov 1.030e+01 3.920e-03 2627.53 <2e-16 ***
bias 1.134e+00 6.113e-03 185.53 <2e-16 ***
length 5.655e+08 4.562e+05 1239.57 <2e-16 ***
---
Signif. codes: 0 '***' 0.001 '**' 0.01 '*' 0.05 '.' 0.1 ' ' 1
Residual standard error: 62390 on 991 degrees of freedom
Number of iterations to convergence: 7
Achieved convergence tolerance: 1.463e-06
http://genomescope.org/analysis.php?code=GQ9cG1zxParOkKEaOaQS
