# Supplementary material for: Reference Guided De Novo Genome Assembly of Transformation Pliable Solanum lycopersicum cv. Pusa Ruby
Source: Genes (Basel). 2023 Feb 24;14(3):570. doi: 10.3390/genes14030570 (PMC10047940; doi:10.3390/genes14030570)
Supplement: Supplementary file 1 [file genes-14-00570-s001.zip › File S3.xlsx]

## Sheet: biological function
File S3. Gene list of mapped genes with known functions. PR mapped IDs to the ensembl IDs are given with gene name and gene symbol if available. Panther family and class assigned to each protein are also given.
Gene ID	Mapped ID	Gene name; symbol	Panther Family/ Subfamily	Panther Protein Class
SOLLC|EnsemblGenome=Solyc01g088170.3|UniProtKB=A0A3Q7EJ42	Solyc01g088170	Uncharacterized protein;unassigned	ABSCISIC-ALDEHYDE OXIDASE-LIKE (PTHR11908:SF133)	oxidoreductase(PC00176)
SOLLC|EnsemblGenome=Solyc02g087900.3|UniProtKB=A0A3Q7F8S9	Solyc02g087900	CULLIN_2 domain-containing protein;101254652	OS02G0746000 PROTEIN (PTHR11932:SF150)	ubiquitin-protein ligase(PC00234)
SOLLC|EnsemblGenome=Solyc07g022840.1|UniProtKB=K4CD41	Solyc07g022840	Uncharacterized protein;101243801	SUBFAMILY NOT NAMED (PTHR31300:SF24)	lipase(PC00143)
SOLLC|EnsemblGenome=Solyc02g088750.2|UniProtKB=A0A3Q7FAU8	Solyc02g088750	Uncharacterized protein;101264288	UDP-GLUCURONOSYLTRANSFERASE (PTHR11926:SF1487)	transferase(PC00220)
SOLLC|EnsemblGenome=Solyc03g115830.2|UniProtKB=A0A3Q7GH04	Solyc03g115830	Fucosyltransferase;101260527	FUCOSYLTRANSFERASE (PTHR31889:SF41)	transferase(PC00220)
SOLLC|EnsemblGenome=Solyc02g021260.2|UniProtKB=A0A3Q7EVR0	Solyc02g021260	Uncharacterized protein;unassigned	B3 DOMAIN-CONTAINING PROTEIN OS11G0197600 (PTHR31391:SF155)
SOLLC|EnsemblGenome=Solyc02g067950.3|UniProtKB=A0A3Q7FLZ5	Solyc02g067950	TPX2 domain-containing protein;unassigned	TRANSCRIPTIONAL REGULATOR ATRX-LIKE PROTEIN (PTHR47067:SF7)
SOLLC|EnsemblGenome=Solyc10g085320.2|UniProtKB=A0A3Q7IMU5	Solyc10g085320	PMR5N domain-containing protein;101257124	PROTEIN TRICHOME BIREFRINGENCE-LIKE 35 (PTHR32285:SF202)
SOLLC|EnsemblGenome=Solyc10g006660.3|UniProtKB=A0A3Q7IBD4	Solyc10g006660	EF-hand domain-containing protein;101251823	OS06G0683400 PROTEIN (PTHR47319:SF6)
SOLLC|EnsemblGenome=Solyc02g088920.3|UniProtKB=A0A3Q7FX67	Solyc02g088920	Uncharacterized protein;unassigned	RAS-GTPASE-ACTIVATING PROTEIN-BINDING PROTEIN (PTHR10693:SF64)	RNA metabolism protein(PC00031)
SOLLC|EnsemblGenome=Solyc06g068400.3|UniProtKB=A0A3Q7GXQ5	Solyc06g068400	Uncharacterized protein;101258378	60S RIBOSOMAL PROTEIN L7-2-LIKE (PTHR11524:SF56)	ribosomal protein(PC00202)
SOLLC|EnsemblGenome=Solyc12g096290.2|UniProtKB=A0A3Q7JDR4	Solyc12g096290	Exocyst complex component;unassigned	EXOCYST COMPLEX COMPONENT 6 (PTHR12702:SF0)	membrane traffic protein(PC00150)
SOLLC|EnsemblGenome=Solyc11g040120.2|UniProtKB=A0A3Q7JLR8	Solyc11g040120	DNA replication licensing factor MCM2;unassigned	DNA REPLICATION LICENSING FACTOR MCM2 (PTHR11630:SF44)	DNA metabolism protein(PC00009)
SOLLC|EnsemblGenome=Solyc12g096870.1|UniProtKB=A0A3Q7JD02	Solyc12g096870	Uncharacterized protein;101245532	UDP-GLYCOSYLTRANSFERASE 84A1 (PTHR11926:SF986)	transferase(PC00220)
SOLLC|EnsemblGenome=Solyc05g012827.1|UniProtKB=A0A3Q7GCN0	Solyc05g012827	Uncharacterized protein;unassigned	DUF4218 DOMAIN-CONTAINING PROTEIN (PTHR33144:SF35)
SOLLC|EnsemblGenome=Solyc10g009310.3|UniProtKB=A0A3Q7IBT6	Solyc10g009310	Uncharacterized protein;unassigned	CYTOCHROME P450 78A3 (PTHR47946:SF1)	oxygenase(PC00177)
SOLLC|EnsemblGenome=Solyc03g096920.3|UniProtKB=D1MAF2	Solyc03g096920	Exportin-1;Xpo1	EXPORTIN-1 (PTHR11223:SF2)	transporter(PC00227)
SOLLC|EnsemblGenome=Solyc03g123880.3|UniProtKB=A0A3Q7FWQ1	Solyc03g123880	DUF2470 domain-containing protein;101265521	GLUTAMYL-TRNA REDUCTASE-BINDING PROTEIN, CHLOROPLASTIC (PTHR13343:SF22)
SOLLC|EnsemblGenome=Solyc12g044420.1|UniProtKB=A0A3Q7JA01	Solyc12g044420	Uncharacterized protein;101247111	SUBFAMILY NOT NAMED (PTHR33265:SF33)
SOLLC|EnsemblGenome=Solyc10g006030.3|UniProtKB=A0A3Q7I9T7	Solyc10g006030	Ribosomal_S10 domain-containing protein;101248722	37S RIBOSOMAL PROTEIN S10, MITOCHONDRIAL (PTHR11700:SF9)	ribosomal protein(PC00202)
SOLLC|EnsemblGenome=Solyc10g076990.2|UniProtKB=A0A3Q7IK30	Solyc10g076990	Arf-GAP domain-containing protein;unassigned	ADP-RIBOSYLATION FACTOR GTPASE-ACTIVATING PROTEIN AGD14-RELATED (PTHR46085:SF4)	GTPase-activating protein(PC00257)
SOLLC|EnsemblGenome=Solyc01g111870.2|UniProtKB=A0A3Q7EUE6	Solyc01g111870	Non-specific serine/threonine protein kinase;unassigned	SERINE/THREONINE-PROTEIN KINASE ATR (PTHR11139:SF69)	non-receptor serine/threonine protein kinase(PC00167)
SOLLC|EnsemblGenome=Solyc03g123920.3|UniProtKB=A0A3Q7FUT6	Solyc03g123920	Uncharacterized protein;unassigned	SUBFAMILY NOT NAMED (PTHR33709:SF35)
SOLLC|EnsemblGenome=Solyc10g085610.2|UniProtKB=A0A3Q7IMZ4	Solyc10g085610	Uncharacterized protein;101259598	IQ DOMAIN-CONTAINING PROTEIN IQM3-LIKE (PTHR31250:SF40)
SOLLC|EnsemblGenome=Solyc11g007560.2|UniProtKB=A0A3Q7JI65	Solyc11g007560	TENA_THI-4 domain-containing protein;104644459	BIFUNCTIONAL TENA-E PROTEIN-RELATED (PTHR43198:SF6)	transferase(PC00220)
SOLLC|EnsemblGenome=Solyc12g056030.2|UniProtKB=A0A3Q7JAV6	Solyc12g056030	Uncharacterized protein;101245739	PROTEIN FAM207A (PTHR31109:SF2)
SOLLC|EnsemblGenome=Solyc07g065180.3|UniProtKB=A0A3Q7HI69	Solyc07g065180	Cytokinin riboside 5'-monophosphate phosphoribohydrolase;101255512	CYTOKININ RIBOSIDE 5'-MONOPHOSPHATE PHOSPHORIBOHYDROLASE (PTHR31208:SF11)
SOLLC|EnsemblGenome=Solyc05g051460.3|UniProtKB=A0A3Q7GL15	Solyc05g051460	Homeobox domain-containing protein;101257770	HOMEOBOX-LEUCINE ZIPPER PROTEIN ATHB-6 (PTHR24326:SF547)	homeodomain transcription factor(PC00119)
SOLLC|EnsemblGenome=Solyc08g081300.3|UniProtKB=A0A3Q7HTV4	Solyc08g081300	RING-type domain-containing protein;101252613	RING-TYPE DOMAIN-CONTAINING PROTEIN (PTHR46463:SF82)
SOLLC|EnsemblGenome=Solyc04g074700.3|UniProtKB=A0A3Q7G7K7	Solyc04g074700	Homeobox domain-containing protein;unassigned	HOMEOBOX-LEUCINE ZIPPER PROTEIN ATHB-6-LIKE (PTHR24326:SF616)	homeodomain transcription factor(PC00119)
SOLLC|EnsemblGenome=Solyc10g080060.1|UniProtKB=A0A3Q7ILA3	Solyc10g080060	Uncharacterized protein;unassigned	SUBFAMILY NOT NAMED (PTHR31696:SF81)
SOLLC|EnsemblGenome=Solyc02g094480.3|UniProtKB=A0A3Q7FCB7	Solyc02g094480	DYW_deaminase domain-containing protein;unassigned	DYW_DEAMINASE DOMAIN-CONTAINING PROTEIN (PTHR47924:SF87)
SOLLC|EnsemblGenome=Solyc10g081560.2|UniProtKB=A0A3Q7IM65	Solyc10g081560	Uncharacterized protein;unassigned	TROPINONE REDUCTASE 1-LIKE (PTHR42898:SF91)	reductase(PC00198)
SOLLC|EnsemblGenome=Solyc05g053520.3|UniProtKB=A0A3Q7HGD5	Solyc05g053520	Uncharacterized protein;101262116	DNA POLYMERASE DELTA SUBUNIT 4 (PTHR14303:SF0)	DNA-directed DNA polymerase(PC00018)
SOLLC|EnsemblGenome=Solyc05g055850.3|UniProtKB=A0A3Q7GLF1	Solyc05g055850	Uncharacterized protein;101259047	PROTEIN RESISTANCE TO PHYTOPHTHORA 1, CHLOROPLASTIC (PTHR36359:SF1)
SOLLC|EnsemblGenome=Solyc10g048190.1|UniProtKB=A0A3Q7IFL6	Solyc10g048190	EVE domain-containing protein;101261468	OS03G0676100 PROTEIN (PTHR14087:SF8)
SOLLC|EnsemblGenome=Solyc03g111040.2|UniProtKB=A0A3Q7FP79	Solyc03g111040	Aa_trans domain-containing protein;101268857	AA_TRANS DOMAIN-CONTAINING PROTEIN (PTHR48017:SF102)
SOLLC|EnsemblGenome=Solyc05g051530.3|UniProtKB=A0A3Q7HFA9	Solyc05g051530	Uncharacterized protein;101257771	OS09G0472100 PROTEIN (PTHR48042:SF19)	ATP-binding cassette (ABC) transporter(PC00003)
SOLLC|EnsemblGenome=Solyc04g080300.3|UniProtKB=A0A3Q7GB50	Solyc04g080300	Uncharacterized protein;unassigned	ERYTHRONATE-4-PHOSPHATE DEHYDROGENASE FAMILY PROTEIN (PTHR42938:SF11)	dehydrogenase(PC00092)
SOLLC|EnsemblGenome=Solyc06g060510.2|UniProtKB=A0A3Q7GTY7	Solyc06g060510	Uncharacterized protein;unassigned	SUBFAMILY NOT NAMED (PTHR33512:SF11)
SOLLC|EnsemblGenome=Solyc05g011810.3|UniProtKB=A0A3Q7H7T9	Solyc05g011810	BHLH domain-containing protein;101258066	BHLH DOMAIN-CONTAINING PROTEIN (PTHR46412:SF10)	basic helix-loop-helix transcription factor(PC00055)
SOLLC|EnsemblGenome=Solyc12g098510.1|UniProtKB=A0A3Q7JYR0	Solyc12g098510	Uncharacterized protein;unassigned	PROTEIN RALF-LIKE 31 (PTHR33136:SF36)
SOLLC|EnsemblGenome=Solyc03g117580.3|UniProtKB=A0A3Q7FRZ5	Solyc03g117580	Uncharacterized protein;101256860	GAG1AT PROTEIN (PTHR35990:SF1)
SOLLC|EnsemblGenome=Solyc06g074510.3|UniProtKB=A0A3Q7H0H2	Solyc06g074510	Uncharacterized protein;101247926	2-CARBOXY-D-ARABINITOL-1-PHOSPHATASE-RELATED (PTHR48100:SF10)	phosphatase(PC00181)
SOLLC|EnsemblGenome=Solyc03g044230.1|UniProtKB=K4BG42	Solyc03g044230	Uncharacterized protein;unassigned	CYSTEINE PROTEINASE (PTHR12411:SF941)	cysteine protease(PC00081)
SOLLC|EnsemblGenome=Solyc06g008110.3|UniProtKB=A0A3Q7GS83	Solyc06g008110	WD_REPEATS_REGION domain-containing protein;unassigned	WD REPEAT-CONTAINING PROTEIN 70 (PTHR16017:SF0)
SOLLC|EnsemblGenome=Solyc08g022120.3|UniProtKB=A0A3Q7HJU8	Solyc08g022120	Uncharacterized protein;101266353	OS09G0569450 PROTEIN (PTHR37242:SF1)
SOLLC|EnsemblGenome=Solyc04g008340.2|UniProtKB=K4BNZ0	Solyc04g008340	Uncharacterized protein;unassigned	ZINC TRANSPORTER ZIP13 (PTHR16950:SF16)	primary active transporter(PC00068)
SOLLC|EnsemblGenome=Solyc05g048790.1|UniProtKB=A0A3Q7HEB6	Solyc05g048790	Uncharacterized protein;104644289	LIPID TRANSFER PROTEIN (PTHR33191:SF58)
SOLLC|EnsemblGenome=Solyc11g006820.2|UniProtKB=A0A3Q7IPK6	Solyc11g006820	Small nuclear ribonucleoprotein G;101264989	SMALL NUCLEAR RIBONUCLEOPROTEIN G (PTHR10553:SF2)	RNA splicing factor(PC00148)
SOLLC|EnsemblGenome=Solyc01g107880.3|UniProtKB=A0A3Q7ETS4	Solyc01g107880	RING-CH-type domain-containing protein;101257809	E3 UBIQUITIN-PROTEIN LIGASE MARCHF6 (PTHR13145:SF0)	ubiquitin-protein ligase(PC00234)
SOLLC|EnsemblGenome=Solyc08g013800.3|UniProtKB=A0A3Q7HLH2	Solyc08g013800	F-box domain-containing protein;101244395	F-BOX/LRR-REPEAT PROTEIN 23-RELATED (PTHR38926:SF14)
SOLLC|EnsemblGenome=Solyc01g009900.3|UniProtKB=A0A3Q7E9U8	Solyc01g009900	Glutaredoxin domain-containing protein;101263930	GLUTAREDOXIN DOMAIN-CONTAINING PROTEIN (PTHR10168:SF254)	oxidoreductase(PC00176)
SOLLC|EnsemblGenome=Solyc08g005960.2|UniProtKB=A0A3Q7IDU2	Solyc08g005960	AAI domain-containing protein;101254713	AAI DOMAIN-CONTAINING PROTEIN (PTHR31731:SF169)
SOLLC|EnsemblGenome=Solyc02g092000.3|UniProtKB=A0A3Q7FCQ2	Solyc02g092000	Uncharacterized protein;101245514	S-ADENOSYL-L-METHIONINE-DEPENDENT METHYLTRANSFERASE-RELATED (PTHR34208:SF12)	methyltransferase(PC00155)
SOLLC|EnsemblGenome=Solyc05g007590.3|UniProtKB=A0A3Q7GAD9	Solyc05g007590	Aminotran_5 domain-containing protein;unassigned	HERCYNYLCYSTEINE SULFOXIDE LYASE (PTHR43092:SF2)	lyase(PC00144)
SOLLC|EnsemblGenome=Solyc07g005780.2|UniProtKB=A0A3Q7H3J5	Solyc07g005780	MIF4G domain-containing protein;unassigned	EUKARYOTIC TRANSLATION INITIATION FACTOR ISOFORM 4G-1-RELATED (PTHR23253:SF53)	translation initiation factor(PC00224)
SOLLC|EnsemblGenome=Solyc09g007850.3|UniProtKB=A0A3Q7ISK0	Solyc09g007850	Uncharacterized protein;101245790	29 KDA RIBONUCLEOPROTEIN A, CHLOROPLASTIC-LIKE (PTHR15241:SF376)	RNA splicing factor(PC00148)
SOLLC|EnsemblGenome=Solyc02g087420.2|UniProtKB=A0A3Q7F8I7	Solyc02g087420	Uncharacterized protein;unassigned	CTAGE FAMILY PROTEIN-RELATED (PTHR36001:SF2)
SOLLC|EnsemblGenome=Solyc07g007880.1|UniProtKB=A0A3Q7H7N3	Solyc07g007880	Uncharacterized protein;101259760	60S ACIDIC RIBOSOMAL PROTEIN P2-LIKE (PTHR21141:SF88)	ribosomal protein(PC00202)
SOLLC|EnsemblGenome=Solyc02g021640.3|UniProtKB=A0A3Q7EXX0	Solyc02g021640	Uncharacterized protein;101055606	BTB/POZ DOMAIN-CONTAINING PROTEIN (PTHR32370:SF95)
SOLLC|EnsemblGenome=Solyc02g070240.3|UniProtKB=A0A3Q7F3L4	Solyc02g070240	Uncharacterized protein;101254355	30-KDA CLEAVAGE AND POLYADENYLATION SPECIFICITY FACTOR 30 (PTHR12357:SF119)	RNA metabolism protein(PC00031)
SOLLC|EnsemblGenome=Solyc04g073970.3|UniProtKB=A0A3Q7G4N5	Solyc04g073970	Uncharacterized protein;unassigned	N-LYSINE METHYLTRANSFERASE (PTHR31132:SF13)
SOLLC|EnsemblGenome=Solyc02g069640.3|UniProtKB=A0A3Q7F3B6	Solyc02g069640	Vps54 domain-containing protein;unassigned	VACUOLAR PROTEIN SORTING-ASSOCIATED PROTEIN 54 (PTHR12965:SF0)	membrane traffic protein(PC00150)
SOLLC|EnsemblGenome=Solyc03g119930.1|UniProtKB=A0A3Q7FUT9	Solyc03g119930	Uncharacterized protein;101255480	MOLYBDATE TRANSPORTER 2 (PTHR31970:SF9)
SOLLC|EnsemblGenome=Solyc08g075860.3|UniProtKB=A0A3Q7HTB9	Solyc08g075860	Uncharacterized protein;unassigned	EXPRESSED PROTEIN (PTHR31033:SF18)
SOLLC|EnsemblGenome=Solyc01g009190.2|UniProtKB=A0A3Q7EA99	Solyc01g009190	Uncharacterized protein;unassigned	DRBM DOMAIN-CONTAINING PROTEIN (PTHR46031:SF31)
SOLLC|EnsemblGenome=Solyc03g033940.1|UniProtKB=A0A3Q7FFZ7	Solyc03g033940	MADS-box domain-containing protein;101248550	MADS-BOX DOMAIN-CONTAINING PROTEIN (PTHR11945:SF824)	MADS box transcription factor(PC00250)
SOLLC|EnsemblGenome=Solyc09g011190.1|UniProtKB=A0A3Q7HYG8	Solyc09g011190	Uncharacterized protein;104649061	SUBFAMILY NOT NAMED (PTHR34670:SF14)
SOLLC|EnsemblGenome=Solyc04g081440.3|UniProtKB=A0A3Q7GBX5	Solyc04g081440	Alkaline/neutral invertase;100134879	ALKALINE/NEUTRAL INVERTASE (PTHR31916:SF42)
SOLLC|EnsemblGenome=Solyc01g005360.3|UniProtKB=A0A3Q7E782	Solyc01g005360	Uncharacterized protein;unassigned	LOGANIC ACID O-METHYLTRANSFERASE-LIKE (PTHR31009:SF120)	methyltransferase(PC00155)
SOLLC|EnsemblGenome=Solyc01g111700.2|UniProtKB=A0A3Q7EUI4	Solyc01g111700	PCI domain-containing protein;101255444	26S PROTEASOME NON-ATPASE REGULATORY SUBUNIT 3-RELATED (PTHR10758:SF10)	protease(PC00190)
SOLLC|EnsemblGenome=Solyc09g083370.3|UniProtKB=A0A3Q7I723	Solyc09g083370	Uncharacterized protein;101244902	40S RIBOSOMAL PROTEIN S15-LIKE (PTHR11880:SF61)	ribosomal protein(PC00202)
SOLLC|EnsemblGenome=Solyc08g067620.3|UniProtKB=A0A3Q7HRJ3	Solyc08g067620	Uncharacterized protein;unassigned	PLEIOTROPIC DRUG RESISTANCE PROTEIN 1-LIKE ISOFORM X1 (PTHR48040:SF20)
SOLLC|EnsemblGenome=Solyc08g068420.3|UniProtKB=A0A3Q7HRZ4	Solyc08g068420	L-gulonolactone oxidase;101261840	L-GULONOLACTONE OXIDASE 3 (PTHR13878:SF125)	oxidase(PC00175)
SOLLC|EnsemblGenome=Solyc01g096580.3|UniProtKB=A0A3Q7F6F2	Solyc01g096580	Ribosomal_S10 domain-containing protein;unassigned	40S RIBOSOMAL PROTEIN S20 (PTHR11700:SF8)	ribosomal protein(PC00202)
SOLLC|EnsemblGenome=Solyc12g044250.2|UniProtKB=A0A3Q7JAN1	Solyc12g044250	Uncharacterized protein;101244164	HYDROXYPHENYLPYRUVATE REDUCTASE-LIKE (PTHR10996:SF225)	dehydrogenase(PC00092)
SOLLC|EnsemblGenome=Solyc07g020800.3|UniProtKB=A0A3Q7I339	Solyc07g020800	Uncharacterized protein;101250317	RAC-LIKE GTP-BINDING PROTEIN ARAC7 (PTHR24072:SF127)	small GTPase(PC00208)
SOLLC|EnsemblGenome=Solyc02g090910.3|UniProtKB=A0A3Q7FYB8	Solyc02g090910	Uncharacterized protein;101267666	POLYADENYLATE-BINDING PROTEIN (PTHR15241:SF135)	RNA splicing factor(PC00148)
SOLLC|EnsemblGenome=Solyc10g005870.3|UniProtKB=A0A3Q7IB78	Solyc10g005870	Uncharacterized protein;unassigned	PEPTIDYL-PROLYL CIS-TRANS ISOMERASE FKBP16-1, CHLOROPLASTIC (PTHR43811:SF26)	chaperone(PC00072)
SOLLC|EnsemblGenome=Solyc06g072050.3|UniProtKB=A0A3Q7GYH3	Solyc06g072050	Uncharacterized protein;unassigned	CBS DOMAIN CONTAINING PROTEIN (PTHR13780:SF158)	kinase modulator(PC00140)
SOLLC|EnsemblGenome=Solyc01g080180.3|UniProtKB=A0A3Q7EI43	Solyc01g080180	Uncharacterized protein;unassigned	OS05G0393200 PROTEIN (PTHR47479:SF2)
SOLLC|EnsemblGenome=Solyc12g008970.2|UniProtKB=A0A3Q7J3M2	Solyc12g008970	Uncharacterized protein;unassigned	O-ACYLTRANSFERASE (PTHR10408:SF16)	acyltransferase(PC00042)
SOLLC|EnsemblGenome=Solyc06g082990.3|UniProtKB=A0A3Q7H2A0	Solyc06g082990	Uncharacterized protein;unassigned	OS04G0492900 PROTEIN (PTHR31426:SF5)	RNA splicing factor(PC00148)
SOLLC|EnsemblGenome=Solyc09g064510.3|UniProtKB=A0A3Q7I374	Solyc09g064510	Uncharacterized protein;101246176	AMINOPYRIMIDINE AMINOHYDROLASE, MITOCHONDRIAL ISOFORM X1-RELATED (PTHR43198:SF9)	transferase(PC00220)
SOLLC|EnsemblGenome=Solyc12g010690.2|UniProtKB=A0A3Q7JSR7	Solyc12g010690	MFS domain-containing protein;unassigned	POLYOL TRANSPORTER 4-RELATED (PTHR23500:SF6)	secondary carrier transporter(PC00258)
SOLLC|EnsemblGenome=Solyc02g085820.3|UniProtKB=A0A3Q7F7Q1	Solyc02g085820	NADPH-dependent diflavin oxidoreductase 1;101246585	NADPH-DEPENDENT DIFLAVIN OXIDOREDUCTASE 1 (PTHR19384:SF10)	oxidoreductase(PC00176)
SOLLC|EnsemblGenome=Solyc07g017405.1|UniProtKB=A0A3Q7H8M3	Solyc07g017405	CCHC-type domain-containing protein;unassigned	CCHC-TYPE DOMAIN-CONTAINING PROTEIN (PTHR45895:SF119)
SOLLC|EnsemblGenome=Solyc12g056350.2|UniProtKB=A0A3Q7JBU0	Solyc12g056350	Uncharacterized protein;101266005	EXPRESSED PROTEIN (PTHR33178:SF5)
SOLLC|EnsemblGenome=Solyc09g091930.3|UniProtKB=A0A3Q7I9Y3	Solyc09g091930	Ubiquitinyl hydrolase 1;unassigned	UBIQUITINYL HYDROLASE 1 (PTHR24006:SF781)	cysteine protease(PC00081)
SOLLC|EnsemblGenome=Solyc10g054530.2|UniProtKB=A0A3Q7II37	Solyc10g054530	FAD-binding PCMH-type domain-containing protein;unassigned	BERBERINE BRIDGE ENZYME-LIKE 23 (PTHR32448:SF95)
SOLLC|EnsemblGenome=Solyc08g008210.3|UniProtKB=A0A3Q7HKZ6	Solyc08g008210	Uncharacterized protein;543663	ATPASE H+-TRANSPORTING V1 SUBUNIT E1A-RELATED (PTHR45715:SF3)
SOLLC|EnsemblGenome=Solyc01g098820.3|UniProtKB=A0A3Q7EPA0	Solyc01g098820	Uncharacterized protein;101263169	COLEOPTILE PHOTOTROPISM PROTEIN 1-LIKE ISOFORM X1 (PTHR32370:SF148)
SOLLC|EnsemblGenome=Solyc04g007400.3|UniProtKB=A0A3Q7FYZ1	Solyc04g007400	Protein kinase domain-containing protein;unassigned	LEAF RUST 10 DISEASE-RESISTANCE LOCUS RECEPTOR-LIKE PROTEIN KINASE-LIKE 1.1 (PTHR46008:SF45)	transmembrane signal receptor(PC00197)
SOLLC|EnsemblGenome=Solyc01g057300.2|UniProtKB=A0A3Q7EXJ9	Solyc01g057300	BHLH domain-containing protein;101250045	BHLH DOMAIN-CONTAINING PROTEIN (PTHR46772:SF13)
SOLLC|EnsemblGenome=Solyc02g080230.3|UniProtKB=A0A3Q7F4W9	Solyc02g080230	CRIB domain-containing protein;101259699	CRIB DOMAIN-CONTAINING PROTEIN RIC10 (PTHR46325:SF20)
SOLLC|EnsemblGenome=Solyc03g112200.1|UniProtKB=A0A3Q7FRZ7	Solyc03g112200	Uncharacterized protein;unassigned	SUBFAMILY NOT NAMED (PTHR38224:SF3)
SOLLC|EnsemblGenome=Solyc10g005830.3|UniProtKB=A0A3Q7I9P5	Solyc10g005830	Uncharacterized protein;101249026	UREIDOGLYCOLATE HYDROLASE (PTHR35721:SF1)	hydrolase(PC00121)
SOLLC|EnsemblGenome=Solyc06g053610.3|UniProtKB=Q40174	Solyc06g053610	THM18 protein;THM18	MYB-RELATED TRANSCRIPTION FACTOR LBM3 (PTHR10641:SF1313)	homeodomain transcription factor(PC00119)
SOLLC|EnsemblGenome=Solyc03g005210.3|UniProtKB=A0A3Q7FCK7	Solyc03g005210	AAI domain-containing protein;unassigned	AAI DOMAIN-CONTAINING PROTEIN (PTHR33044:SF238)
SOLLC|EnsemblGenome=Solyc03g112130.1|UniProtKB=A0A3Q7FRY2	Solyc03g112130	Uncharacterized protein;unassigned	OS01G0909400 PROTEIN (PTHR31972:SF12)
SOLLC|EnsemblGenome=Solyc04g080090.3|UniProtKB=A0A3Q7GB00	Solyc04g080090	Protein phosphatase;unassigned	PROTEIN PHOSPHATASE (PTHR12320:SF67)	protein phosphatase(PC00195)
SOLLC|EnsemblGenome=Solyc07g008210.3|UniProtKB=A0A3Q7H7V3	Solyc07g008210	TPR_REGION domain-containing protein;unassigned	TPR_REGION DOMAIN-CONTAINING PROTEIN (PTHR26312:SF180)
SOLLC|EnsemblGenome=Solyc10g005650.3|UniProtKB=A0A3Q7IB41	Solyc10g005650	Peroxin-5;101251822	GH08708P (PTHR10130:SF0)	membrane trafficking regulatory protein(PC00151)
SOLLC|EnsemblGenome=Solyc04g078120.3|UniProtKB=A0A3Q7G9V8	Solyc04g078120	Protein arginine N-methyltransferase 2;101264002	GUANIDINOACETATE N-METHYLTRANSFERASE (PTHR32379:SF1)	methyltransferase(PC00155)
SOLLC|EnsemblGenome=Solyc06g005130.3|UniProtKB=A0A3Q7GR88	Solyc06g005130	Dof-type domain-containing protein;101252493	DOF-TYPE DOMAIN-CONTAINING PROTEIN (PTHR31992:SF210)
SOLLC|EnsemblGenome=Solyc09g008330.3|UniProtKB=A0A3Q7HWT2	Solyc09g008330	RING-type domain-containing protein;unassigned	RING-TYPE DOMAIN-CONTAINING PROTEIN (PTHR16047:SF13)	ubiquitin-protein ligase(PC00234)
SOLLC|EnsemblGenome=Solyc08g080020.1|UniProtKB=A0A3Q7HVK4	Solyc08g080020	Uncharacterized protein;unassigned	SERINE PROTEASE INHIBITOR, POTATO INHIBITOR I-TYPE FAMILY PROTEIN (PTHR33091:SF81)	protease inhibitor(PC00191)
SOLLC|EnsemblGenome=Solyc01g079330.3|UniProtKB=A0A3Q7EHB2	Solyc01g079330	Uncharacterized protein;101264757	DDX42, SF3B125 (PTHR47958:SF170)	RNA helicase(PC00032)
SOLLC|EnsemblGenome=Solyc09g008700.2|UniProtKB=A0A3Q7HYQ8	Solyc09g008700	HECT-type E3 ubiquitin transferase;unassigned	UBIQUITIN-PROTEIN LIGASE E3C (PTHR45700:SF2)	ubiquitin-protein ligase(PC00234)
SOLLC|EnsemblGenome=Solyc02g088820.3|UniProtKB=A0A3Q7FBF5	Solyc02g088820	Carboxypeptidase;unassigned	SERINE CARBOXYPEPTIDASE-LIKE 25 (PTHR11802:SF87)	serine protease(PC00203)
SOLLC|EnsemblGenome=Solyc01g086710.3|UniProtKB=A0A3Q7F2E1	Solyc01g086710	DNA-directed RNA polymerase subunit beta;unassigned	DNA-DIRECTED RNA POLYMERASE I SUBUNIT RPA2 (PTHR20856:SF5)	DNA-directed RNA polymerase(PC00019)
SOLLC|EnsemblGenome=Solyc12g098950.2|UniProtKB=A0A3Q7JYS6	Solyc12g098950	t-SNARE coiled-coil homology domain-containing protein;101248280	T-SNARE COILED-COIL HOMOLOGY DOMAIN-CONTAINING PROTEIN (PTHR21230:SF79)	SNARE protein(PC00034)
SOLLC|EnsemblGenome=Solyc04g071990.3|UniProtKB=A0A3Q7G7D9	Solyc04g071990	Uncharacterized protein;101255788	PROTEIN GIGANTEA-LIKE ISOFORM X1 (PTHR36319:SF3)
SOLLC|EnsemblGenome=Solyc10g080420.2|UniProtKB=A0A3Q7IKH3	Solyc10g080420	Uncharacterized protein;unassigned	FT-INTERACTING PROTEIN 3-RELATED (PTHR31425:SF50)	transferase(PC00220)
SOLLC|EnsemblGenome=Solyc07g007210.3|UniProtKB=A0A3Q7I0H0	Solyc07g007210	Tr-type G domain-containing protein;unassigned	116 KDA U5 SMALL NUCLEAR RIBONUCLEOPROTEIN COMPONENT (PTHR42908:SF6)	translation elongation factor(PC00222)
SOLLC|EnsemblGenome=Solyc01g099240.3|UniProtKB=A0A3Q7ENB7	Solyc01g099240	Uncharacterized protein;unassigned	3-HYDROXYISOBUTYRATE DEHYDROGENASE-LIKE 1, MITOCHONDRIAL-RELATED (PTHR43060:SF15)	dehydrogenase(PC00092)
SOLLC|EnsemblGenome=Solyc05g053400.2|UniProtKB=A0A3Q7GLY3	Solyc05g053400	Uncharacterized protein;unassigned	ZEATIN O-XYLOSYLTRANSFERASE-LIKE (PTHR48044:SF80)	glycosyltransferase(PC00111)
SOLLC|EnsemblGenome=Solyc08g078770.1|UniProtKB=A0A3Q7HSD6	Solyc08g078770	Uncharacterized protein;109120852	SUBFAMILY NOT NAMED (PTHR35307:SF7)
SOLLC|EnsemblGenome=Solyc11g007610.2|UniProtKB=A0A3Q7JI72	Solyc11g007610	DEAD domain-containing protein;101253955	DEAD DOMAIN-CONTAINING PROTEIN (PTHR47960:SF10)	RNA helicase(PC00032)
SOLLC|EnsemblGenome=Solyc07g062110.3|UniProtKB=A0A3Q7IAM5	Solyc07g062110	Uncharacterized protein;unassigned	PROTEIN FLX-LIKE 1 (PTHR33405:SF7)
SOLLC|EnsemblGenome=Solyc09g083060.3|UniProtKB=A0A3Q7I6W5	Solyc09g083060	RING-type E3 ubiquitin transferase;unassigned	RING-TYPE E3 UBIQUITIN TRANSFERASE (PTHR45958:SF15)	ubiquitin-protein ligase(PC00234)
SOLLC|EnsemblGenome=Solyc12g100140.2|UniProtKB=A0A3Q7JF47	Solyc12g100140	BHLH domain-containing protein;unassigned	TRANSCRIPTION FACTOR BHLH122-LIKE (PTHR16223:SF349)	basic helix-loop-helix transcription factor(PC00055)
SOLLC|EnsemblGenome=Solyc06g007800.3|UniProtKB=A0A3Q7GMN8	Solyc06g007800	Uncharacterized protein;101255891	OS04G0376100 PROTEIN (PTHR14110:SF10)	transporter(PC00227)
SOLLC|EnsemblGenome=Solyc01g113620.2|UniProtKB=A0A3Q7EV59	Solyc01g113620	NB-ARC domain-containing protein;unassigned	TMV RESISTANCE PROTEIN N-LIKE (PTHR11017:SF427)
SOLLC|EnsemblGenome=Solyc04g080490.3|UniProtKB=A0A3Q7GAZ1	Solyc04g080490	ZF-HD dimerization-type domain-containing protein;101268680	ZINC-FINGER HOMEODOMAIN PROTEIN 5 (PTHR31948:SF60)
SOLLC|EnsemblGenome=Solyc09g031590.3|UniProtKB=A0A3Q7I2H0	Solyc09g031590	PX domain-containing protein;unassigned	SORTING NEXIN 2B-LIKE ISOFORM X1 (PTHR46757:SF9)	scaffold/adaptor protein(PC00226)
SOLLC|EnsemblGenome=Solyc12g009240.1|UniProtKB=A0A3Q7J3S7	Solyc12g009240	AP2/ERF domain-containing protein;101253257	ETHYLENE-RESPONSIVE TRANSCRIPTION FACTOR ERF017 (PTHR31985:SF273)	DNA-binding transcription factor(PC00218)
SOLLC|EnsemblGenome=Solyc02g071560.3|UniProtKB=A0A3Q7F2H5	Solyc02g071560	Uncharacterized protein;unassigned	SUBTILISIN-LIKE PROTEASE SBT5.6 (PTHR10795:SF560)	serine protease(PC00203)
SOLLC|EnsemblGenome=Solyc11g008630.2|UniProtKB=A0A3Q7IQR1	Solyc11g008630	Uncharacterized protein;101249696	HXXXD-TYPE ACYL-TRANSFERASE FAMILY PROTEIN (PTHR31642:SF189)	acetyltransferase(PC00038)
SOLLC|EnsemblGenome=Solyc02g061680.2|UniProtKB=A0A3Q7FJ20	Solyc02g061680	Ubiquitin-like domain-containing protein;unassigned	FI07626P-RELATED (PTHR10677:SF3)	scaffold/adaptor protein(PC00226)
SOLLC|EnsemblGenome=Solyc10g082010.1|UniProtKB=A0A3Q7ILL7	Solyc10g082010	FBA_1 domain-containing protein;unassigned	F-BOX PROTEIN INTERACTION DOMAIN CONTAINING PROTEIN, EXPRESSED (PTHR47993:SF196)
SOLLC|EnsemblGenome=Solyc07g019550.1|UniProtKB=K4CCR7	Solyc07g019550	Response regulatory domain-containing protein;unassigned	RESPONSE REGULATOR 23-RELATED (PTHR43874:SF19)	winged helix/forkhead transcription factor(PC00246)
SOLLC|EnsemblGenome=Solyc09g064640.1|UniProtKB=A0A3Q7I399	Solyc09g064640	Prolamin_like domain-containing protein;101255532	ECA1 GAMETOGENESIS FAMILY PROTEIN-RELATED (PTHR31181:SF64)
SOLLC|EnsemblGenome=Solyc08g081170.3|UniProtKB=A0A3Q7HW63	Solyc08g081170	Uncharacterized protein;101055537	UDP-N-ACETYLMURAMOYL-L-ALANYL-D-GLUTAMATE--2,6-DIAMINOPIMELATE LIGASE MURE HOMOLOG, CHLOROPLASTIC (PTHR23135:SF4)	ligase(PC00142)
SOLLC|EnsemblGenome=Solyc04g007450.3|UniProtKB=A0A3Q7GNN7	Solyc04g007450	AB hydrolase-1 domain-containing protein;unassigned	AB HYDROLASE-1 DOMAIN-CONTAINING PROTEIN (PTHR11005:SF155)	lipase(PC00143)
SOLLC|EnsemblGenome=Solyc03g033880.1|UniProtKB=A0A3Q7G5A9	Solyc03g033880	MADS-box domain-containing protein;101248272	MADS-BOX DOMAIN-CONTAINING PROTEIN (PTHR11945:SF824)	MADS box transcription factor(PC00250)
SOLLC|EnsemblGenome=Solyc03g007170.3|UniProtKB=A0A3Q7FDL9	Solyc03g007170	FK506-binding protein;101248075	39 KDA FK506-BINDING NUCLEAR PROTEIN (PTHR43811:SF19)	chaperone(PC00072)
SOLLC|EnsemblGenome=Solyc07g008440.3|UniProtKB=A0A3Q7H4A7	Solyc07g008440	Probable purine permease;101252698	PURINE PERMEASE 2 (PTHR31376:SF1)
SOLLC|EnsemblGenome=Solyc11g067250.2|UniProtKB=A0A3Q7J031	Solyc11g067250	Poly [ADP-ribose] polymerase;101267967	POLY [ADP-RIBOSE] POLYMERASE (PTHR10459:SF116)	DNA metabolism protein(PC00009)
SOLLC|EnsemblGenome=Solyc11g072940.2|UniProtKB=A0A3Q7J235	Solyc11g072940	NOT2_3_5 domain-containing protein;101258724	NOT TRANSCRIPTION COMPLEX SUBUNIT VIP2 ISOFORM X1-RELATED (PTHR23326:SF15)	general transcription factor(PC00259)
SOLLC|EnsemblGenome=Solyc02g069930.1|UniProtKB=A0A3Q7F1M4	Solyc02g069930	Hydrolase_4 domain-containing protein;unassigned	HYDROLASE_4 DOMAIN-CONTAINING PROTEIN (PTHR11614:SF101)	phospholipase(PC00186)
SOLLC|EnsemblGenome=Solyc06g084350.3|UniProtKB=A0A3Q7H5E5	Solyc06g084350	Sm-like protein LSM2;101250608	U6 SNRNA-ASSOCIATED SM-LIKE PROTEIN LSM2 (PTHR13829:SF2)	RNA splicing factor(PC00148)
SOLLC|EnsemblGenome=Solyc12g035400.2|UniProtKB=A0A3Q7JUR2	Solyc12g035400	WAT1-related protein;101250968	WAT1-RELATED PROTEIN (PTHR31218:SF279)
SOLLC|EnsemblGenome=Solyc11g071530.1|UniProtKB=A0A3Q7J0X3	Solyc11g071530	Ribosomal_L12 domain-containing protein;101255363	50S RIBOSOMAL PROTEIN L7/L12-RELATED (PTHR45987:SF1)	ribosomal protein(PC00202)
SOLLC|EnsemblGenome=Solyc03g080120.1|UniProtKB=A0A3Q7FJX3	Solyc03g080120	Uncharacterized protein;unassigned	BNAA10G07240D PROTEIN (PTHR48189:SF3)
SOLLC|EnsemblGenome=Solyc04g078990.3|UniProtKB=A0A3Q7GA95	Solyc04g078990	Hexosyltransferase;101255391	UDP-GLUCURONATE:XYLAN ALPHA-GLUCURONOSYLTRANSFERASE 2 (PTHR11183:SF44)	glycosyltransferase(PC00111)
SOLLC|EnsemblGenome=Solyc06g066440.3|UniProtKB=A0A3Q7GWB5	Solyc06g066440	Phosphotransferase;543638	HEXOKINASE-2 (PTHR19443:SF67)	kinase(PC00137)
SOLLC|EnsemblGenome=Solyc08g076910.3|UniProtKB=A0A3Q7HRZ0	Solyc08g076910	Ubiquitin carboxyl-terminal hydrolase;101244309	UBIQUITIN CARBOXYL-TERMINAL HYDROLASE (PTHR24006:SF839)	cysteine protease(PC00081)
SOLLC|EnsemblGenome=Solyc12g008440.1|UniProtKB=A0A3Q7J2H7	Solyc12g008440	RING-type domain-containing protein;unassigned	E3 UBIQUITIN-PROTEIN LIGASE LISTERIN (PTHR15710:SF74)	ubiquitin-protein ligase(PC00234)
SOLLC|EnsemblGenome=Solyc02g086520.3|UniProtKB=A0A3Q7FA76	Solyc02g086520	DUF1421 domain-containing protein;101257918	RECEPTOR-LIKE KINASE, PUTATIVE (DUF1421)-RELATED (PTHR31805:SF14)
SOLLC|EnsemblGenome=Solyc03g096040.3|UniProtKB=A0A3Q7FPK3	Solyc03g096040	Peroxiredoxin;101260517	PEROXIREDOXIN-6 (PTHR43503:SF4)	peroxidase(PC00180)
SOLLC|EnsemblGenome=Solyc02g068820.2|UniProtKB=A0A3Q7F2X1	Solyc02g068820	Protein kinase domain-containing protein;unassigned	PROTEIN KINASE DOMAIN-CONTAINING PROTEIN (PTHR48053:SF58)
SOLLC|EnsemblGenome=Solyc02g086310.1|UniProtKB=A0A3Q7F7X3	Solyc02g086310	AAI domain-containing protein;unassigned	NON-SPECIFIC LIPID-TRANSFER PROTEIN 2-LIKE (PTHR33214:SF48)
SOLLC|EnsemblGenome=Solyc03g114270.1|UniProtKB=A0A3Q7FT28	Solyc03g114270	Uncharacterized protein;101245936	DNA BINDING PROTEIN (PTHR34451:SF6)
SOLLC|EnsemblGenome=Solyc06g073960.3|UniProtKB=A0A3Q7H2L4	Solyc06g073960	Serine/threonine-protein phosphatase;unassigned	SERINE/THREONINE-PROTEIN PHOSPHATASE (PTHR46422:SF9)	protein phosphatase(PC00195)
SOLLC|EnsemblGenome=Solyc08g067370.1|UniProtKB=A0A3Q7IKM0	Solyc08g067370	Uncharacterized protein;101244100	BROMO AND FHA DOMAIN-CONTAINING PROTEIN DDB_G0267958 (PTHR33472:SF1)
SOLLC|EnsemblGenome=Solyc03g005640.1|UniProtKB=A0A3Q7G167	Solyc03g005640	Uncharacterized protein;104646109	SUBFAMILY NOT NAMED (PTHR31549:SF88)
SOLLC|EnsemblGenome=Solyc11g066960.2|UniProtKB=A0A3Q7IZX5	Solyc11g066960	Uncharacterized protein;unassigned	TRNA DIMETHYLALLYLTRANSFERASE 2 (PTHR11088:SF82)	RNA processing factor(PC00147)
SOLLC|EnsemblGenome=Solyc07g053460.3|UniProtKB=A0A3Q7HEI9	Solyc07g053460	Uncharacterized protein;101257785	CATHEPSIN O (PTHR12411:SF948)	cysteine protease(PC00081)
SOLLC|EnsemblGenome=Solyc02g092070.3|UniProtKB=A0A3Q7FYY8	Solyc02g092070	Growth-regulating factor;unassigned	GROWTH-REGULATING FACTOR 2 (PTHR31602:SF42)
SOLLC|EnsemblGenome=Solyc08g005470.3|UniProtKB=A0A3Q7HJN5	Solyc08g005470	Protein kinase domain-containing protein;unassigned	PROTEIN KINASE DOMAIN-CONTAINING PROTEIN-RELATED (PTHR24055:SF52)	non-receptor serine/threonine protein kinase(PC00167)
SOLLC|EnsemblGenome=Solyc11g030390.2|UniProtKB=A0A3Q7IUZ2	Solyc11g030390	Uncharacterized protein;101251539	EXPRESSED PROTEIN (PTHR33874:SF4)
SOLLC|EnsemblGenome=Solyc02g065150.2|UniProtKB=A0A3Q7F1F7	Solyc02g065150	LOB domain-containing protein;101261486	LOB DOMAIN-CONTAINING PROTEIN 32-RELATED (PTHR31301:SF68)
SOLLC|EnsemblGenome=Solyc01g111220.3|UniProtKB=A0A3Q7FEQ5	Solyc01g111220	Uncharacterized protein;unassigned	AMIDASE DOMAIN-CONTAINING PROTEIN (PTHR42678:SF34)	hydrolase(PC00121)
SOLLC|EnsemblGenome=Solyc10g084850.2|UniProtKB=A0A3Q7IMV9	Solyc10g084850	Uncharacterized protein;101263953	VACUOLAR IMPORT AND DEGRADATION PROTEIN 24 (PTHR14534:SF3)
SOLLC|EnsemblGenome=Solyc12g043110.2|UniProtKB=A0A3Q7JW47	Solyc12g043110	Uncharacterized protein;unassigned	HEAT SHOCK 70 KDA PROTEIN (PTHR45639:SF29)	Hsp70 family chaperone(PC00027)
SOLLC|EnsemblGenome=Solyc08g079130.1|UniProtKB=A0A3Q7HT72	Solyc08g079130	Uncharacterized protein;104648998	AUXIN-INDUCED PROTEIN X10A (PTHR31374:SF330)
SOLLC|EnsemblGenome=Solyc12g008740.1|UniProtKB=K4DBW2	Solyc12g008740	Aminotran_1_2 domain-containing protein;101265900	AMINOTRAN_1_2 DOMAIN-CONTAINING PROTEIN (PTHR43795:SF39)	transaminase(PC00216)
SOLLC|EnsemblGenome=Solyc12g009310.2|UniProtKB=A0A3Q7J316	Solyc12g009310	Protein kinase domain-containing protein;101267686	PROTEIN KINASE DOMAIN-CONTAINING PROTEIN (PTHR45621:SF120)
SOLLC|EnsemblGenome=Solyc08g067290.3|UniProtKB=A0A3Q7IKK8	Solyc08g067290	RING-type domain-containing protein;101267630	RING-TYPE DOMAIN-CONTAINING PROTEIN (PTHR15710:SF4)	ubiquitin-protein ligase(PC00234)
SOLLC|EnsemblGenome=Solyc07g054170.3|UniProtKB=A0A3Q7HCJ2	Solyc07g054170	Uncharacterized protein;101266043	EXPANSIN-B3 (PTHR31692:SF5)
SOLLC|EnsemblGenome=Solyc08g005490.3|UniProtKB=A0A3Q7HJ98	Solyc08g005490	Methyltransferase;101246361	METHYLTRANSFERASE (PTHR10108:SF1159)	methyltransferase(PC00155)
SOLLC|EnsemblGenome=Solyc08g067940.3|UniProtKB=A0A3Q7HRT6	Solyc08g067940	Uncharacterized protein;unassigned	SUBFAMILY NOT NAMED (PTHR36312:SF2)
SOLLC|EnsemblGenome=Solyc06g066100.3|UniProtKB=A0A3Q7GX28	Solyc06g066100	Alba domain-containing protein;101260443	ALBA DOMAIN-CONTAINING PROTEIN (PTHR31947:SF23)
SOLLC|EnsemblGenome=Solyc09g064980.2|UniProtKB=A0A3Q7I3W6	Solyc09g064980	Uncharacterized protein;unassigned	PROTEIN KINASE DOMAIN-CONTAINING PROTEIN (PTHR27008:SF499)
SOLLC|EnsemblGenome=Solyc12g095800.2|UniProtKB=A0A3Q7JYD0	Solyc12g095800	J domain-containing protein;101245533	CHAPERONE PROTEIN DNAJ 10 (PTHR44094:SF17)	chaperone(PC00072)
SOLLC|EnsemblGenome=Solyc12g017410.2|UniProtKB=A0A3Q7J5Y8	Solyc12g017410	Uncharacterized protein;101255963	ZINC FINGER CCCH DOMAIN-CONTAINING PROTEIN 37 (PTHR12547:SF63)	RNA metabolism protein(PC00031)
SOLLC|EnsemblGenome=Solyc08g014280.3|UniProtKB=A0A3Q7IFU1	Solyc08g014280	DUF4005 domain-containing protein;101253107	PROTEIN IQ-DOMAIN 14 (PTHR32295:SF113)
SOLLC|EnsemblGenome=Solyc11g062060.2|UniProtKB=A0A3Q7IXN9	Solyc11g062060	Uncharacterized protein;unassigned	ZINC FINGER PROTEIN WIP2 (PTHR45878:SF1)
SOLLC|EnsemblGenome=Solyc03g097310.3|UniProtKB=A0A3Q7FQD6	Solyc03g097310	Uncharacterized protein;101257938	FOLATE-BIOPTERIN TRANSPORTER 7-RELATED (PTHR31585:SF2)	transporter(PC00227)
SOLLC|EnsemblGenome=Solyc02g089690.3|UniProtKB=A0A3Q7F9W7	Solyc02g089690	Xyloglucan backbone O-acetyltransferase 4;101266779	PROTEIN TRICHOME BIREFRINGENCE-LIKE 19 (PTHR32285:SF252)
SOLLC|EnsemblGenome=Solyc11g005460.2|UniProtKB=A0A3Q7INS9	Solyc11g005460	Uncharacterized protein;unassigned	TOM1-LIKE PROTEIN 5 (PTHR45898:SF3)	transporter(PC00227)
SOLLC|EnsemblGenome=Solyc12g062280.2|UniProtKB=A0A3Q7JBM6	Solyc12g062280	Protein kinase domain-containing protein;101268747	SERINE/THREONINE-PROTEIN KINASE STY8-LIKE (PTHR44329:SF216)	non-receptor serine/threonine protein kinase(PC00167)
SOLLC|EnsemblGenome=Solyc03g093790.3|UniProtKB=A0A3Q7GB36	Solyc03g093790	Cyclin;101243868	CYCLIN-U4-1 (PTHR15615:SF101)
SOLLC|EnsemblGenome=Solyc04g005100.3|UniProtKB=A0A3Q7FY70	Solyc04g005100	HTH myb-type domain-containing protein;101257759	HTH MYB-TYPE DOMAIN-CONTAINING PROTEIN (PTHR12374:SF79)	DNA-binding transcription factor(PC00218)
SOLLC|EnsemblGenome=Solyc06g060980.2|UniProtKB=A0A3Q7GV80	Solyc06g060980	Uncharacterized protein;unassigned	CALCINEURIN B-LIKE PROTEIN 1 (PTHR23056:SF44)
SOLLC|EnsemblGenome=Solyc08g077040.3|UniProtKB=A0A3Q7HTZ0	Solyc08g077040	Uncharacterized protein;101266359	SUBFAMILY NOT NAMED (PTHR35750:SF4)	peroxidase(PC00180)
SOLLC|EnsemblGenome=Solyc12g010700.2|UniProtKB=A0A3Q7J4Q5	Solyc12g010700	Uncharacterized protein;101254875	REGULATOR OF VPS4 ACTIVITY IN THE MVB PATHWAY PROTEIN (PTHR12161:SF44)
SOLLC|EnsemblGenome=Solyc12g042370.2|UniProtKB=A0A3Q7J8Q3	Solyc12g042370	Uncharacterized protein;unassigned	CARBONYL REDUCTASE (PTHR43490:SF104)	dehydrogenase(PC00092)
SOLLC|EnsemblGenome=Solyc03g007380.2|UniProtKB=A0A3Q7FDQ3	Solyc03g007380	WRKY domain-containing protein;101256065	WRKY TRANSCRIPTION FACTOR 19-RELATED (PTHR32096:SF133)	DNA-binding transcription factor(PC00218)
SOLLC|EnsemblGenome=Solyc03g082700.3|UniProtKB=A0A3Q7FKH3	Solyc03g082700	Uncharacterized protein;unassigned	OLIGOPEPTIDE TRANSPORTER 6 (PTHR22601:SF22)
SOLLC|EnsemblGenome=Solyc08g079310.3|UniProtKB=A0A3Q7HTB0	Solyc08g079310	Uncharacterized protein;101267256	FLAVONOID 3'-MONOOXYGENASE-LIKE (PTHR24281:SF161)	hydroxylase(PC00122)
SOLLC|EnsemblGenome=Solyc04g080040.3|UniProtKB=A0A3Q7G784	Solyc04g080040	Uncharacterized protein;unassigned	J DOMAIN-CONTAINING PROTEIN REQUIRED FOR CHLOROPLAST ACCUMULATION RESPONSE 1 (PTHR23172:SF64)	membrane traffic protein(PC00150)
SOLLC|EnsemblGenome=Solyc08g061010.3|UniProtKB=A0A3Q7HP56	Solyc08g061010	Uncharacterized protein;unassigned	PROTEIN NRT1/ PTR FAMILY 6.2-LIKE (PTHR11654:SF432)	transporter(PC00227)
SOLLC|EnsemblGenome=Solyc05g006610.3|UniProtKB=A0A3Q7GC55	Solyc05g006610	Uncharacterized protein;unassigned	SUBFAMILY NOT NAMED (PTHR34277:SF20)
SOLLC|EnsemblGenome=Solyc06g072280.3|UniProtKB=A0A3Q7GZB2	Solyc06g072280	Small nuclear ribonucleoprotein E;101247333	SMALL NUCLEAR RIBONUCLEOPROTEIN E (PTHR11193:SF13)	RNA splicing factor(PC00148)
SOLLC|EnsemblGenome=Solyc12g010360.2|UniProtKB=A0A3Q7J3K8	Solyc12g010360	Plasma membrane ATPase;101247697	PLASMA MEMBRANE ATPASE (PTHR42861:SF97)	primary active transporter(PC00068)
SOLLC|EnsemblGenome=Solyc05g018500.3|UniProtKB=A0A3Q7HB70	Solyc05g018500	OBERON-like protein;101244187	PROTEIN OBERON 3 (PTHR21736:SF38)
SOLLC|EnsemblGenome=Solyc10g078920.2|UniProtKB=A0A3Q7IKN1	Solyc10g078920	Thioredoxin domain-containing protein;101255936	THIOREDOXIN-LIKE 3-1, CHLOROPLASTIC (PTHR47192:SF3)	oxidoreductase(PC00176)
SOLLC|EnsemblGenome=Solyc12g038130.1|UniProtKB=A0A3Q7J920	Solyc12g038130	Uncharacterized protein;104645074	SUBFAMILY NOT NAMED (PTHR33527:SF37)
SOLLC|EnsemblGenome=Solyc03g007950.3|UniProtKB=A0A3Q7FE04	Solyc03g007950	Uncharacterized protein;101265512	POLYGALACTURONASE-RELATED (PTHR31339:SF81)	lyase(PC00144)
SOLLC|EnsemblGenome=Solyc05g051560.3|UniProtKB=A0A3Q7GL29	Solyc05g051560	Uncharacterized protein;unassigned	MITOCHONDRIAL SUBSTRATE CARRIER FAMILY PROTEIN (PTHR24089:SF759)	mitochondrial carrier protein(PC00158)
SOLLC|EnsemblGenome=Solyc08g074400.2|UniProtKB=A0A3Q7HQ17	Solyc08g074400	Uncharacterized protein;101253819	SUBFAMILY NOT NAMED (PTHR31769:SF77)
SOLLC|EnsemblGenome=Solyc08g079710.3|UniProtKB=A0A3Q7IPJ4	Solyc08g079710	Kinesin-like protein;101258682	KINESIN-LIKE PROTEIN (PTHR24115:SF988)	microtubule binding motor protein(PC00156)
SOLLC|EnsemblGenome=Solyc07g009420.1|UniProtKB=K4CC61	Solyc07g009420	Protein kinase domain-containing protein;unassigned	RECEPTOR-LIKE SERINE/THREONINE-PROTEIN KINASE (PTHR27002:SF927)	transmembrane signal receptor(PC00197)
SOLLC|EnsemblGenome=Solyc08g078930.1|UniProtKB=A0A3Q7HSG8	Solyc08g078930	AAI domain-containing protein;101250241	AAI DOMAIN-CONTAINING PROTEIN (PTHR31731:SF142)
SOLLC|EnsemblGenome=Solyc12g056490.1|UniProtKB=K4DFY0	Solyc12g056490	WD_REPEATS_REGION domain-containing protein;101257937	WD_REPEATS_REGION DOMAIN-CONTAINING PROTEIN (PTHR19918:SF51)	ubiquitin-protein ligase(PC00234)
SOLLC|EnsemblGenome=Solyc01g088440.2|UniProtKB=A0A3Q7F3G2	Solyc01g088440	RING-type E3 ubiquitin transferase;101268225	RING-H2 FINGER PROTEIN ATL3-LIKE (PTHR45768:SF20)	ubiquitin-protein ligase(PC00234)
SOLLC|EnsemblGenome=Solyc06g063050.3|UniProtKB=A0A3Q7GY75	Solyc06g063050	Uncharacterized protein;unassigned	ERECT PANICAL 2 (PTHR31008:SF22)
SOLLC|EnsemblGenome=Solyc08g083030.3|UniProtKB=A0A3Q7HV91	Solyc08g083030	AAA domain-containing protein;101266543	P-LOOP CONTAINING NUCLEOSIDE TRIPHOSPHATE HYDROLASE SUPERFAMILY PROTEIN (PTHR45644:SF31)
SOLLC|EnsemblGenome=Solyc12g013960.2|UniProtKB=A0A3Q7J4F3	Solyc12g013960	Uncharacterized protein;unassigned	SUBFAMILY NOT NAMED (PTHR33671:SF12)	methyltransferase(PC00155)
SOLLC|EnsemblGenome=Solyc03g111690.3|UniProtKB=A0A3Q7FPN1	Solyc03g111690	Pectate lyase;unassigned	PECTATE LYASE (PTHR31683:SF187)	lyase(PC00144)
SOLLC|EnsemblGenome=Solyc01g090590.3|UniProtKB=A0A3Q7EK74	Solyc01g090590	Uncharacterized protein;unassigned	ALPHA/BETA-HYDROLASES SUPERFAMILY PROTEIN (PTHR31934:SF6)	hydrolase(PC00121)
SOLLC|EnsemblGenome=Solyc04g071070.2|UniProtKB=K4BT99	Solyc04g071070	Extensin_2 domain-containing protein;unassigned	EXTENSIN-1-LIKE (PTHR36586:SF24)	extracellular matrix structural protein(PC00103)
SOLLC|EnsemblGenome=Solyc01g108430.3|UniProtKB=A0A3Q7EST4	Solyc01g108430	Matrin-type domain-containing protein;101247074	WW DOMAIN-BINDING PROTEIN 4 (PTHR13173:SF10)
SOLLC|EnsemblGenome=Solyc09g082800.3|UniProtKB=A0A3Q7I8D1	Solyc09g082800	Protein kinase domain-containing protein;101254942	INHIBITOR OF NUCLEAR FACTOR KAPPA-B KINASE EPSILON SUBUNIT HOMOLOG 1-RELATED (PTHR24359:SF1)	non-receptor serine/threonine protein kinase(PC00167)
SOLLC|EnsemblGenome=Solyc06g083930.2|UniProtKB=A0A3Q7H204	Solyc06g083930	LOB domain-containing protein;101261338	LOB DOMAIN-CONTAINING PROTEIN (PTHR31529:SF42)
SOLLC|EnsemblGenome=Solyc01g110590.3|UniProtKB=A0A3Q7ETP7	Solyc01g110590	Uncharacterized protein;unassigned	AUXIN-INDUCED PROTEIN 15A-LIKE (PTHR31374:SF404)
SOLLC|EnsemblGenome=Solyc01g107700.3|UniProtKB=A0A3Q7ES58	Solyc01g107700	Uncharacterized protein;unassigned	CYCLASE-LIKE PROTEIN 2 (PTHR31118:SF12)	cyclase(PC00079)
SOLLC|EnsemblGenome=Solyc06g065270.3|UniProtKB=A0A3Q7GWK3	Solyc06g065270	ATP:AMP phosphotransferase;unassigned	KINASE, PUTATIVE-RELATED (PTHR23359:SF250)	nucleotide kinase(PC00172)
SOLLC|EnsemblGenome=Solyc11g064790.2|UniProtKB=A0A3Q7JNB1	Solyc11g064790	Uncharacterized protein;101259808	MINOR HISTOCOMPATIBILITY ANTIGEN H13 (PTHR12174:SF23)	aspartic protease(PC00053)
SOLLC|EnsemblGenome=Solyc01g107570.1|UniProtKB=A0A3Q7FCK3	Solyc01g107570	Uncharacterized protein;unassigned	OS06G0637400 PROTEIN (PTHR34663:SF9)
SOLLC|EnsemblGenome=Solyc10g008510.2|UniProtKB=A0A3Q7IBA3	Solyc10g008510	Uncharacterized protein;unassigned	PENTATRICOPEPTIDE REPEAT-CONTAINING PROTEIN (PTHR46128:SF177)	RNA splicing factor(PC00148)
SOLLC|EnsemblGenome=Solyc05g005030.3|UniProtKB=A0A3Q7H4F8	Solyc05g005030	PMEI domain-containing protein;unassigned	PMEI DOMAIN-CONTAINING PROTEIN (PTHR31707:SF414)	esterase(PC00097)
SOLLC|EnsemblGenome=Solyc09g064570.1|UniProtKB=A0A3Q7I5G6	Solyc09g064570	Uncharacterized protein;104649331	GI21801 (PTHR47641:SF10)
SOLLC|EnsemblGenome=Solyc01g102840.3|UniProtKB=A0A3Q7EPR4	Solyc01g102840	TIR domain-containing protein;unassigned	TMV RESISTANCE PROTEIN N-LIKE (PTHR11017:SF537)
SOLLC|EnsemblGenome=Solyc03g121500.3|UniProtKB=A0A3Q7GL82	Solyc03g121500	Uncharacterized protein;unassigned	PROTEIN FLX-LIKE 3 (PTHR33405:SF20)
SOLLC|EnsemblGenome=Solyc06g007170.3|UniProtKB=A0A3Q7GP41	Solyc06g007170	PMR5N domain-containing protein;unassigned	PROTEIN PMR5 (PTHR32285:SF14)
SOLLC|EnsemblGenome=Solyc07g008760.3|UniProtKB=A0A3Q7H548	Solyc07g008760	TPR_REGION domain-containing protein;unassigned	TETRATRICOPEPTIDE REPEAT PROTEIN 27 (PTHR16193:SF0)
SOLLC|EnsemblGenome=Solyc08g007800.3|UniProtKB=A0A3Q7IEY7	Solyc08g007800	SPX domain-containing protein;unassigned	SPX DOMAIN-CONTAINING PROTEIN (PTHR23510:SF68)
SOLLC|EnsemblGenome=Solyc11g072280.2|UniProtKB=A0A3Q7J0Q6	Solyc11g072280	Uncharacterized protein;unassigned	65-KDA MICROTUBULE-ASSOCIATED PROTEIN 3-LIKE (PTHR19321:SF43)	non-motor microtubule binding protein(PC00166)
SOLLC|EnsemblGenome=Solyc01g099920.3|UniProtKB=A0A3Q7EPZ2	Solyc01g099920	Uncharacterized protein;unassigned	SUBFAMILY NOT NAMED (PTHR33649:SF9)
SOLLC|EnsemblGenome=Solyc01g103450.3|UniProtKB=A0A3Q7EQ38	Solyc01g103450	Glycinamide ribonucleotide synthetase;unassigned	HEAT SHOCK 70 KDA PROTEIN 6, CHLOROPLASTIC-RELATED (PTHR19375:SF512)	Hsp70 family chaperone(PC00027)
SOLLC|EnsemblGenome=Solyc12g096300.2|UniProtKB=A0A3Q7JEJ5	Solyc12g096300	40S ribosomal protein S6;101258840	40S RIBOSOMAL PROTEIN S6 (PTHR11502:SF6)	ribosomal protein(PC00202)
SOLLC|EnsemblGenome=Solyc02g063540.2|UniProtKB=O81143	Solyc02g063540	1-aminocyclopropane-1-carboxylate synthase;LE-ACS7	1-AMINOCYCLOPROPANE-1-CARBOXYLATE SYNTHASE 8 (PTHR43795:SF81)	transaminase(PC00216)
SOLLC|EnsemblGenome=Solyc09g074400.3|UniProtKB=A0A3Q7I714	Solyc09g074400	Probable cytosolic iron-sulfur protein assembly protein CIAO1 homolog;101262559	CYTOSOLIC IRON-SULFUR PROTEIN ASSEMBLY PROTEIN CIAO1-RELATED (PTHR19920:SF0)
SOLLC|EnsemblGenome=Solyc07g056090.1|UniProtKB=A0A3Q7HDJ8	Solyc07g056090	Uncharacterized protein;unassigned	OS09G0480532 PROTEIN (PTHR35420:SF1)
SOLLC|EnsemblGenome=Solyc01g098230.3|UniProtKB=A0A3Q7EMK5	Solyc01g098230	Tim44 domain-containing protein;101251332	MITOCHONDRIAL IMPORT INNER MEMBRANE TRANSLOCASE SUBUNIT TIM44 (PTHR10721:SF1)	transporter(PC00227)
SOLLC|EnsemblGenome=Solyc10g083250.2|UniProtKB=A0A3Q7ILZ7	Solyc10g083250	CASP-like protein;101255546	CASPARIAN STRIP MEMBRANE PROTEIN 2-RELATED (PTHR11615:SF116)	dehydrogenase(PC00092)
SOLLC|EnsemblGenome=Solyc08g028950.2|UniProtKB=A0A3Q7HMU3	Solyc08g028950	DNA-directed RNA polymerase;unassigned	DNA-DIRECTED RNA POLYMERASE SUBUNIT BETA'' (PTHR19376:SF54)	DNA-directed RNA polymerase(PC00019)
SOLLC|EnsemblGenome=Solyc08g079140.1|UniProtKB=A0A3Q7HV39	Solyc08g079140	Uncharacterized protein;104648957	AUXIN-RESPONSIVE PROTEIN SAUR36-LIKE (PTHR31374:SF428)
SOLLC|EnsemblGenome=Solyc03g118910.1|UniProtKB=A0A3Q7FU69	Solyc03g118910	T-complex protein 1 subunit delta;101246121	T-COMPLEX PROTEIN 1 SUBUNIT DELTA (PTHR11353:SF26)	chaperonin(PC00073)
SOLLC|EnsemblGenome=Solyc09g090940.3|UniProtKB=A0A3Q7I7Z2	Solyc09g090940	Uncharacterized protein;101245798	OS02G0131700 PROTEIN (PTHR10693:SF58)	RNA metabolism protein(PC00031)
SOLLC|EnsemblGenome=Solyc10g005760.2|UniProtKB=A0A3Q7IB60	Solyc10g005760	Uncharacterized protein;unassigned	TRANSCRIPTION FACTOR MYB80 (PTHR47994:SF2)
SOLLC|EnsemblGenome=Solyc06g075690.3|UniProtKB=Q945F5	Solyc06g075690	Auxin-regulated protein;543701	PROTEIN SOSEKI 4-RELATED (PTHR31083:SF4)
SOLLC|EnsemblGenome=Solyc06g083190.3|UniProtKB=A0A3Q7H1L0	Solyc06g083190	Peptidylprolyl isomerase;unassigned	PEPTIDYL-PROLYL CIS-TRANS ISOMERASE FKBP65 (PTHR10516:SF456)	chaperone(PC00072)
SOLLC|EnsemblGenome=Solyc07g018430.3|UniProtKB=A0A3Q7H5Z3	Solyc07g018430	Uncharacterized protein;unassigned	TRANSMEMBRANE PROTEIN (PTHR38396:SF1)
SOLLC|EnsemblGenome=Solyc12g014380.2|UniProtKB=A0A3Q7J5N2	Solyc12g014380	Glucose-6-phosphate isomerase;unassigned	GLUCOSE-6-PHOSPHATE ISOMERASE (PTHR11469:SF1)	isomerase(PC00135)
SOLLC|EnsemblGenome=Solyc03g111760.3|UniProtKB=A0A3Q7FRS0	Solyc03g111760	Uncharacterized protein;unassigned	PROTEIN ARGONAUTE 4B-LIKE (PTHR22891:SF134)	translation initiation factor(PC00224)
SOLLC|EnsemblGenome=Solyc03g120840.2|UniProtKB=A0A3Q7GKP5	Solyc03g120840	AP2/ERF domain-containing protein;unassigned	DREB-LIKE PROTEIN (PTHR31985:SF209)	DNA-binding transcription factor(PC00218)
SOLLC|EnsemblGenome=Solyc04g007690.3|UniProtKB=D6RT11	Solyc04g007690	Auxin efflux carrier component;SlPIN3	AUXIN EFFLUX CARRIER COMPONENT 3A (PTHR31752:SF18)	secondary carrier transporter(PC00258)
SOLLC|EnsemblGenome=Solyc06g036420.2|UniProtKB=A0A3Q7GQN5	Solyc06g036420	Uncharacterized protein;unassigned	SGT1 (PTHR45862:SF6)
SOLLC|EnsemblGenome=Solyc07g053270.3|UniProtKB=A0A3Q7HBW4	Solyc07g053270	Riboflavin kinase;101261429	RIBOFLAVIN KINASE (PTHR22749:SF8)
SOLLC|EnsemblGenome=Solyc07g042280.3|UniProtKB=A0A3Q7HC55	Solyc07g042280	Uncharacterized protein;unassigned	EXPRESSED PROTEIN (PTHR35410:SF1)
SOLLC|EnsemblGenome=Solyc02g065520.1|UniProtKB=G3KGB1	Solyc02g065520	Lyk10;100736543	SERINE/THREONINE RECEPTOR-LIKE KINASE NFP (PTHR45927:SF2)	transmembrane signal receptor(PC00197)
SOLLC|EnsemblGenome=Solyc03g123520.3|UniProtKB=A0A3Q7GM65	Solyc03g123520	Uncharacterized protein;unassigned	OS03G0182400 PROTEIN (PTHR45738:SF3)	phosphatase(PC00181)
SOLLC|EnsemblGenome=Solyc04g011420.3|UniProtKB=A0A3Q7GQM5	Solyc04g011420	CASP-like protein;unassigned	CASP-LIKE PROTEIN (PTHR33573:SF62)
SOLLC|EnsemblGenome=Solyc07g019497.1|UniProtKB=A0A3Q7H609	Solyc07g019497	PMD domain-containing protein;unassigned	SERINE/THREONINE-PROTEIN PHOSPHATASE 7 LONG FORM HOMOLOG (PTHR46033:SF60)
SOLLC|EnsemblGenome=Solyc08g082580.3|UniProtKB=A0A3Q7HUL1	Solyc08g082580	Uncharacterized protein;101252417	RNA POLYMERASE II TRANSCRIPTIONAL COACTIVATOR-RELATED (PTHR13215:SF6)	general transcription factor(PC00259)
SOLLC|EnsemblGenome=Solyc07g049130.1|UniProtKB=K4CF18	Solyc07g049130	B box-type domain-containing protein;unassigned	B BOX-TYPE DOMAIN-CONTAINING PROTEIN (PTHR31065:SF9)	DNA-binding transcription factor(PC00218)
SOLLC|EnsemblGenome=Solyc09g010350.3|UniProtKB=A0A3Q7ITV8	Solyc09g010350	TDBD domain-containing protein;unassigned	TDBD DOMAIN-CONTAINING PROTEIN (PTHR47025:SF9)
SOLLC|EnsemblGenome=Solyc01g094410.3|UniProtKB=A0A3Q7EKU1	Solyc01g094410	Uncharacterized protein;101249303	C2 CALCIUM/LIPID-BINDING PLANT PHOSPHORIBOSYLTRANSFERASE FAMILY PROTEIN (PTHR31425:SF32)	transferase(PC00220)
SOLLC|EnsemblGenome=Solyc05g014760.3|UniProtKB=A0A3Q7H9Q0	Solyc05g014760	Protein kinase domain-containing protein;unassigned	CYCLIN-DEPENDENT KINASE 11A-RELATED (PTHR24056:SF107)	non-receptor serine/threonine protein kinase(PC00167)
SOLLC|EnsemblGenome=Solyc10g084500.1|UniProtKB=K4D3N6	Solyc10g084500	Uncharacterized protein;101255448	EXPRESSED PROTEIN (PTHR33780:SF3)
SOLLC|EnsemblGenome=Solyc07g055970.1|UniProtKB=K4CGD0	Solyc07g055970	Uncharacterized protein;101250525	TAXADIENE 5-ALPHA HYDROXYLASE (PTHR24286:SF221)	oxygenase(PC00177)
SOLLC|EnsemblGenome=Solyc09g009790.3|UniProtKB=A0A3Q7HX61	Solyc09g009790	DYW_deaminase domain-containing protein;unassigned	DYW_DEAMINASE DOMAIN-CONTAINING PROTEIN (PTHR47925:SF162)
SOLLC|EnsemblGenome=Solyc02g065420.3|UniProtKB=A0A3Q7F1J4	Solyc02g065420	CASP-like protein;101258328	CASP-LIKE PROTEIN (PTHR32021:SF29)
SOLLC|EnsemblGenome=Solyc03g025540.3|UniProtKB=A0A3Q7FES3	Solyc03g025540	Cleavage and polyadenylation specificity factor subunit 2;101254167	CLEAVAGE AND POLYADENYLATION SPECIFICITY FACTOR SUBUNIT 2 (PTHR45922:SF1)
SOLLC|EnsemblGenome=Solyc04g082260.3|UniProtKB=A0A3Q7GCD0	Solyc04g082260	Protein kinase domain-containing protein;101254198	PROTEIN KINASE DOMAIN-CONTAINING PROTEIN (PTHR45863:SF14)	non-receptor serine/threonine protein kinase(PC00167)
SOLLC|EnsemblGenome=Solyc10g079150.2|UniProtKB=A0A3Q7IKS3	Solyc10g079150	Nuclear transcription factor Y subunit;unassigned	NUCLEAR TRANSCRIPTION FACTOR Y SUBUNIT (PTHR12632:SF94)	DNA-binding transcription factor(PC00218)
SOLLC|EnsemblGenome=Solyc11g069330.1|UniProtKB=A0A3Q7J0R8	Solyc11g069330	Methyltransf_11 domain-containing protein;101255858	PEPTIDE UPSTREAM PROTEIN (PTHR47291:SF1)
SOLLC|EnsemblGenome=Solyc04g072640.3|UniProtKB=A0A3Q7G847	Solyc04g072640	Membrane-anchored ubiquitin-fold protein;101244769	MEMBRANE-ANCHORED UBIQUITIN-FOLD PROTEIN (PTHR13169:SF11)	ubiquitin-protein ligase(PC00234)
SOLLC|EnsemblGenome=Solyc04g008550.3|UniProtKB=A0A3Q7FW52	Solyc04g008550	Uncharacterized protein;unassigned	ZINC FINGER CCCH DOMAIN-CONTAINING PROTEIN 17-LIKE (PTHR15725:SF17)	RNA processing factor(PC00147)
SOLLC|EnsemblGenome=Solyc07g047960.3|UniProtKB=A0A3Q7HAR3	Solyc07g047960	Uncharacterized protein;unassigned	WRKY TRANSCRIPTION FACTOR 2 ISOFORM X1-RELATED (PTHR31221:SF315)	DNA-binding transcription factor(PC00218)
SOLLC|EnsemblGenome=Solyc06g071060.2|UniProtKB=A0A3Q7HU54	Solyc06g071060	Uncharacterized protein;unassigned	SHORT CHAIN DEHYDROGENASE (PTHR48107:SF25)	reductase(PC00198)
SOLLC|EnsemblGenome=Solyc06g066200.2|UniProtKB=A0A3Q7GX49	Solyc06g066200	Uncharacterized protein;unassigned	SUBFAMILY NOT NAMED (PTHR33304:SF33)
SOLLC|EnsemblGenome=Solyc08g077330.3|UniProtKB=A0A3Q7HU51	Solyc08g077330	Uncharacterized protein;101258887	EXPANSIN-LIKE B1 (PTHR31692:SF92)
SOLLC|EnsemblGenome=Solyc08g081320.3|UniProtKB=A0A3Q7HW92	Solyc08g081320	Beta-adaptin-like protein;101252011	AP COMPLEX SUBUNIT BETA (PTHR11134:SF3)	membrane traffic protein(PC00150)
SOLLC|EnsemblGenome=Solyc07g047970.3|UniProtKB=A0A3Q7HDL9	Solyc07g047970	WD_REPEATS_REGION domain-containing protein;101251489	PROLACTIN REGULATORY ELEMENT-BINDING PROTEIN (PTHR23284:SF0)	guanyl-nucleotide exchange factor(PC00113)
SOLLC|EnsemblGenome=Solyc11g006030.1|UniProtKB=A0A3Q7IP52	Solyc11g006030	RING-type E3 ubiquitin transferase;101265502	U-BOX DOMAIN-CONTAINING PROTEIN 21 (PTHR22849:SF61)
SOLLC|EnsemblGenome=Solyc05g055510.3|UniProtKB=A0A3Q7HHJ6	Solyc05g055510	Pectate lyase;101264933	PECTATE LYASE (PTHR31683:SF116)	lyase(PC00144)
SOLLC|EnsemblGenome=Solyc05g054560.3|UniProtKB=A0A3Q7GMI1	Solyc05g054560	CASP-like protein;101262115	CASP-LIKE PROTEIN 4C1 (PTHR33573:SF56)
SOLLC|EnsemblGenome=Solyc01g079380.1|UniProtKB=A0A3Q7F0W8	Solyc01g079380	GRAS domain-containing protein;101268315	DELLA PROTEIN RGL1-LIKE (PTHR31636:SF210)
SOLLC|EnsemblGenome=Solyc09g082770.3|UniProtKB=A0A3Q7I6Q4	Solyc09g082770	GOLD domain-containing protein;101258596	TRANSMEMBRANE EMP24 DOMAIN-CONTAINING PROTEIN P24BETA3-LIKE (PTHR22811:SF195)	vesicle coat protein(PC00235)
SOLLC|EnsemblGenome=Solyc09g072890.2|UniProtKB=A0A3Q7J0T4	Solyc09g072890	Uncharacterized protein;unassigned	HISTONE-LYSINE N-METHYLTRANSFERASE SUVR4 (PTHR46450:SF23)	histone modifying enzyme(PC00261)
SOLLC|EnsemblGenome=Solyc04g009570.3|UniProtKB=A0A3Q7FWQ7	Solyc04g009570	Uncharacterized protein;101255784	OS05G0517800 PROTEIN (PTHR35135:SF3)
SOLLC|EnsemblGenome=Solyc11g072040.2|UniProtKB=A0A3Q7J0L4	Solyc11g072040	Uncharacterized protein;101264790	OS12G0126100 PROTEIN (PTHR45648:SF7)	lipase(PC00143)
SOLLC|EnsemblGenome=Solyc11g062400.2|UniProtKB=A0A3Q7IY24	Solyc11g062400	Protein kinase domain-containing protein;101257732	PROTEIN KINASE 2B, CHLOROPLASTIC-LIKE (PTHR45621:SF212)
SOLLC|EnsemblGenome=Solyc04g024590.3|UniProtKB=A0A3Q7G1P9	Solyc04g024590	Uncharacterized protein;unassigned	NAD(P)-BINDING ROSSMANN-FOLD SUPERFAMILY PROTEIN (PTHR45274:SF2)
SOLLC|EnsemblGenome=Solyc09g065525.1|UniProtKB=A0A3Q7I3X3	Solyc09g065525	Uncharacterized protein;unassigned	CCHC-TYPE DOMAIN-CONTAINING PROTEIN (PTHR45895:SF119)
SOLLC|EnsemblGenome=Solyc01g008160.3|UniProtKB=A0A3Q7ES60	Solyc01g008160	TPR_REGION domain-containing protein;unassigned	PROTEIN SLOW GREEN 1, CHLOROPLASTIC (PTHR26312:SF138)
SOLLC|EnsemblGenome=Solyc08g007240.3|UniProtKB=A0A3Q7HK90	Solyc08g007240	Nudix hydrolase domain-containing protein;unassigned	NUDIX HYDROLASE 8 (PTHR13994:SF13)	nucleotide phosphatase(PC00173)
SOLLC|EnsemblGenome=Solyc07g053710.3|UniProtKB=A0A3Q7HEN9	Solyc07g053710	Aminotran_1_2 domain-containing protein;101250231	TYROSINE AMINOTRANSFERASE-LIKE (PTHR45744:SF14)	transaminase(PC00216)
SOLLC|EnsemblGenome=Solyc07g049450.3|UniProtKB=A0A3Q7HDI6	Solyc07g049450	Protein disulfide-isomerase;101266349	PROTEIN DISULFIDE-ISOMERASE A6 (PTHR45815:SF3)	chaperone(PC00072)
SOLLC|EnsemblGenome=Solyc11g006020.2|UniProtKB=A0A3Q7IQ88	Solyc11g006020	Uncharacterized protein;101250560	NAD(P)H-QUINONE OXIDOREDUCTASE SUBUNIT O, CHLOROPLASTIC (PTHR36728:SF2)	oxidoreductase(PC00176)
SOLLC|EnsemblGenome=Solyc02g093520.3|UniProtKB=K4BDE8	Solyc02g093520	RING-finger protein;101258318	E3 UBIQUITIN-PROTEIN LIGASE RGLG2 (PTHR45751:SF29)	calcium-binding protein(PC00060)
SOLLC|EnsemblGenome=Solyc12g006790.2|UniProtKB=A0A3Q7J2J0	Solyc12g006790	Uncharacterized protein;unassigned	PROTEIN ARGONAUTE PNH1 (PTHR22891:SF183)	translation initiation factor(PC00224)
SOLLC|EnsemblGenome=Solyc04g073940.3|UniProtKB=A0A3Q7G823	Solyc04g073940	Uncharacterized protein;unassigned	INACTIVE TPR REPEAT-CONTAINING THIOREDOXIN TTL3-LIKE (PTHR46050:SF20)	scaffold/adaptor protein(PC00226)
SOLLC|EnsemblGenome=Solyc02g092370.1|UniProtKB=A0A3Q7FD17	Solyc02g092370	GRAS domain-containing protein;101262675	PROTEIN SHORT-ROOT (PTHR31636:SF9)
SOLLC|EnsemblGenome=Solyc11g011780.2|UniProtKB=A0A3Q7ISP0	Solyc11g011780	60S ribosomal export protein NMD3;unassigned	60S RIBOSOMAL EXPORT PROTEIN NMD3 (PTHR12746:SF4)
SOLLC|EnsemblGenome=Solyc04g049970.3|UniProtKB=A0A3Q7GVS6	Solyc04g049970	Uncharacterized protein;unassigned	COMPLEX 1 LYR-LIKE PROTEIN (PTHR35763:SF1)
SOLLC|EnsemblGenome=Solyc04g077490.3|UniProtKB=A0A060PVV0	Solyc04g077490	AINTEGUMENTA homolog;LeANT	AP2-LIKE ETHYLENE-RESPONSIVE TRANSCRIPTION FACTOR ANT (PTHR32467:SF157)	DNA-binding transcription factor(PC00218)
SOLLC|EnsemblGenome=Solyc08g036570.1|UniProtKB=A0A3Q7HKK6	Solyc08g036570	Glutaredoxin domain-containing protein;101255905	GLUTAREDOXIN-C9 (PTHR10168:SF222)	oxidoreductase(PC00176)
SOLLC|EnsemblGenome=Solyc03g044720.2|UniProtKB=A0A3Q7FGY5	Solyc03g044720	NmrA domain-containing protein;101250667	PINORESINOL-LARICIRESINOL REDUCTASE 3-RELATED (PTHR43349:SF34)	oxidoreductase(PC00176)
SOLLC|EnsemblGenome=Solyc12g009840.2|UniProtKB=A0A3Q7J3A7	Solyc12g009840	H(+)-exporting diphosphatase;101263674	PYROPHOSPHATE-ENERGIZED VACUOLAR MEMBRANE PROTON PUMP 1 (PTHR31998:SF52)
SOLLC|EnsemblGenome=Solyc11g066080.1|UniProtKB=A0A3Q7IZ10	Solyc11g066080	Uncharacterized protein;101256552	TRANSMEMBRANE PROTEIN (PTHR34054:SF6)
SOLLC|EnsemblGenome=Solyc04g078970.2|UniProtKB=A0A3Q7GAE1	Solyc04g078970	Uncharacterized protein;unassigned	PROTEIN WEAK CHLOROPLAST MOVEMENT UNDER BLUE LIGHT 1-LIKE (PTHR32054:SF44)
SOLLC|EnsemblGenome=Solyc10g080190.1|UniProtKB=K4D2R0	Solyc10g080190	Uncharacterized protein;101257225	OZONE-RESPONSIVE STRESS-LIKE PROTEIN (PTHR34267:SF1)
SOLLC|EnsemblGenome=Solyc05g051030.3|UniProtKB=A0A3Q7GLY1	Solyc05g051030	Uncharacterized protein;101264011	PROTEIN CORNICHON HOMOLOG 4-LIKE (PTHR12290:SF39)	membrane traffic protein(PC00150)
SOLLC|EnsemblGenome=Solyc07g054330.3|UniProtKB=A0A3Q7HEZ7	Solyc07g054330	F-box domain-containing protein;unassigned	F-BOX DOMAIN-CONTAINING PROTEIN (PTHR31639:SF285)
SOLLC|EnsemblGenome=Solyc04g071360.3|UniProtKB=A0A3Q7G7I2	Solyc04g071360	Uncharacterized protein;unassigned	TRIHELIX TRANSCRIPTION FACTOR DF1 (PTHR21654:SF59)
SOLLC|EnsemblGenome=Solyc07g014690.3|UniProtKB=A0A3Q7I1T8	Solyc07g014690	Uncharacterized protein;101245180	POTASSIUM TRANSPORT PROTEIN DDB_G0292412-RELATED (PTHR31064:SF30)
SOLLC|EnsemblGenome=Solyc10g007680.3|UniProtKB=A0A3Q7IC46	Solyc10g007680	Uncharacterized protein;101253941	REGULATOR OF CHROMOSOME CONDENSATION (CELL CYCLE REGULATORY PROTEIN)-RELATED (PTHR22870:SF365)	guanyl-nucleotide exchange factor(PC00113)
SOLLC|EnsemblGenome=Solyc08g014350.1|UniProtKB=A0A3Q7HIV6	Solyc08g014350	Uncharacterized protein;101255119	SUBFAMILY NOT NAMED (PTHR34124:SF13)
SOLLC|EnsemblGenome=Solyc11g067020.2|UniProtKB=A0A3Q7IZG2	Solyc11g067020	Histone deacetylase;unassigned	HISTONE DEACETYLASE 9 (PTHR48252:SF43)	histone modifying enzyme(PC00261)
SOLLC|EnsemblGenome=Solyc02g064720.3|UniProtKB=A0A3Q7EZZ8	Solyc02g064720	Uncharacterized protein;101245520	PROTEIN BINDING / SIGNAL TRANSDUCER (PTHR32370:SF136)
SOLLC|EnsemblGenome=Solyc07g052370.3|UniProtKB=A0A3Q7I841	Solyc07g052370	Uncharacterized protein;unassigned	CYTOCHROME P450 HYDROXYLASE (PTHR24281:SF23)	hydroxylase(PC00122)
SOLLC|EnsemblGenome=Solyc12g099240.2|UniProtKB=A0A3Q7JER0	Solyc12g099240	HYPK_UBA domain-containing protein;101268083	HUNTINGTIN-INTERACTING PROTEIN K (PTHR31184:SF2)
SOLLC|EnsemblGenome=Solyc08g080340.3|UniProtKB=A0A3Q7HTB5	Solyc08g080340	Uncharacterized protein;101246167	OYSGEDART, ISOFORM A (PTHR13906:SF4)	acetyltransferase(PC00038)
SOLLC|EnsemblGenome=Solyc03g078610.3|UniProtKB=A0A3Q7G964	Solyc03g078610	DUF4057 domain-containing protein;101261895	DUF4057 DOMAIN-CONTAINING PROTEIN (PTHR31132:SF19)
SOLLC|EnsemblGenome=Solyc03g121220.2|UniProtKB=K4BMS1	Solyc03g121220	Uncharacterized protein;unassigned	DUF868 FAMILY PROTEIN (DUF868) (PTHR31972:SF2)
SOLLC|EnsemblGenome=Solyc06g083110.2|UniProtKB=A0A3Q7H543	Solyc06g083110	Uncharacterized protein;unassigned	YLMG HOMOLOG PROTEIN 1-2, CHLOROPLASTIC (PTHR33219:SF10)
SOLLC|EnsemblGenome=Solyc04g050240.3|UniProtKB=A0A3Q7G4Q5	Solyc04g050240	Uncharacterized protein;101247715	VACUOLAR PROTEIN SORTING-ASSOCIATED PROTEIN 26A (PTHR12233:SF20)	membrane traffic protein(PC00150)
SOLLC|EnsemblGenome=Solyc08g005870.2|UniProtKB=A0A3Q7HGY8	Solyc08g005870	Uncharacterized protein;101250614	MYB TRANSCRIPTION FACTOR MYB185 (PTHR47999:SF4)	DNA-binding transcription factor(PC00218)
SOLLC|EnsemblGenome=Solyc09g098550.3|UniProtKB=A0A3Q7I9B7	Solyc09g098550	Uncharacterized protein;unassigned	PLANT UBX DOMAIN-CONTAINING PROTEIN 11 (PTHR47770:SF1)
SOLLC|EnsemblGenome=Solyc07g042150.3|UniProtKB=A0A3Q7HBT9	Solyc07g042150	Ubiquinone biosynthesis protein;101248498	UBIQUINONE BIOSYNTHESIS PROTEIN COQ9, MITOCHONDRIAL (PTHR21427:SF19)
SOLLC|EnsemblGenome=Solyc07g063110.3|UniProtKB=A0A3Q7HES1	Solyc07g063110	Uncharacterized protein;unassigned	OS01G0201100 PROTEIN (PTHR45719:SF7)	glycosyltransferase(PC00111)
SOLLC|EnsemblGenome=Solyc07g064600.3|UniProtKB=A0RZD0	Solyc07g064600	Inducible plastid-lipid associated protein;CHRD	INDUCIBLE PLASTID-LIPID ASSOCIATED PROTEIN (PTHR11803:SF46)	deaminase(PC00088)
SOLLC|EnsemblGenome=Solyc02g071300.1|UniProtKB=A0A3Q7F2V1	Solyc02g071300	DYW_deaminase domain-containing protein;101258621	DYW_DEAMINASE DOMAIN-CONTAINING PROTEIN (PTHR47925:SF29)
SOLLC|EnsemblGenome=Solyc12g099490.2|UniProtKB=A0A3Q7JDQ2	Solyc12g099490	Uncharacterized protein;unassigned	PROTEIN FAM32A (PTHR13282:SF6)
SOLLC|EnsemblGenome=Solyc03g098170.3|UniProtKB=A0A3Q7FQC3	Solyc03g098170	CAP-Gly domain-containing protein;101252670	TUBULIN-FOLDING COFACTOR B (PTHR18916:SF85)	chaperone(PC00072)
SOLLC|EnsemblGenome=Solyc03g082900.3|UniProtKB=A0A3Q7G9Y2	Solyc03g082900	Uncharacterized protein;101253872	GLUCAN ENDO-1,3-BETA-D-GLUCOSIDASE (PTHR32227:SF62)	glucosidase(PC00108)
SOLLC|EnsemblGenome=Solyc12g088330.1|UniProtKB=A0A3Q7JXT0	Solyc12g088330	Uncharacterized protein;104645197	SUBFAMILY NOT NAMED (PTHR35275:SF4)
SOLLC|EnsemblGenome=Solyc03g005680.3|UniProtKB=A0A3Q7FF20	Solyc03g005680	Uncharacterized protein;101264892	HETEROGENEOUS NUCLEAR RIBONUCLEOPROTEIN 27C (PTHR48035:SF6)
SOLLC|EnsemblGenome=Solyc04g011560.3|UniProtKB=A0A3Q7FZJ3	Solyc04g011560	Uncharacterized protein;101258549	UBP1-ASSOCIATED PROTEIN 2A-LIKE (PTHR10352:SF38)	translation initiation factor(PC00224)
SOLLC|EnsemblGenome=Solyc05g007430.3|UniProtKB=A0A3Q7GDJ9	Solyc05g007430	Uncharacterized protein;unassigned	TRANSMEMBRANE PROTEIN (PTHR12956:SF27)
SOLLC|EnsemblGenome=Solyc02g061910.1|UniProtKB=A0A3Q7F082	Solyc02g061910	NAC domain-containing protein;unassigned	NAC DOMAIN-CONTAINING PROTEIN (PTHR31989:SF272)
SOLLC|EnsemblGenome=Solyc08g065160.3|UniProtKB=A0A3Q7IJE3	Solyc08g065160	Mediator of RNA polymerase II transcription subunit 10;101259273	MEDIATOR OF RNA POLYMERASE II TRANSCRIPTION SUBUNIT 10 (PTHR13345:SF9)	general transcription factor(PC00259)
SOLLC|EnsemblGenome=Solyc03g114050.3|UniProtKB=A0A3Q7FSY3	Solyc03g114050	Uncharacterized protein;unassigned	39S RIBOSOMAL PROTEIN L47, MITOCHONDRIAL (PTHR21183:SF18)	ribosomal protein(PC00202)
SOLLC|EnsemblGenome=Solyc05g012360.3|UniProtKB=A0A3Q7H894	Solyc05g012360	AB hydrolase-1 domain-containing protein;101263811	ALPHA/BETA-HYDROLASES SUPERFAMILY PROTEIN (PTHR43689:SF8)	serine protease(PC00203)
SOLLC|EnsemblGenome=Solyc02g085010.1|UniProtKB=A0A3Q7F7G6	Solyc02g085010	Uncharacterized protein;101264778	BNAANNG35820D PROTEIN (PTHR35291:SF3)
SOLLC|EnsemblGenome=Solyc01g080030.2|UniProtKB=A0A3Q7EI18	Solyc01g080030	Uncharacterized protein;unassigned	ALLYL ALCOHOL DEHYDROGENASE (PTHR43205:SF54)	reductase(PC00198)
SOLLC|EnsemblGenome=Solyc01g094180.3|UniProtKB=A0A3Q7ELN2	Solyc01g094180	Uncharacterized protein;unassigned	PROTEIN, PUTATIVE-RELATED (PTHR35410:SF2)
SOLLC|EnsemblGenome=Solyc03g114930.3|UniProtKB=A0A3Q7FSS5	Solyc03g114930	23 kDa subunit of oxygen evolving system of photosystem II;101259227	PSBP-LIKE PROTEIN 1, CHLOROPLASTIC (PTHR31407:SF4)
SOLLC|EnsemblGenome=Solyc11g007270.2|UniProtKB=A0A3Q7IQW1	Solyc11g007270	Alkaline/neutral invertase;unassigned	ALKALINE/NEUTRAL INVERTASE CINV1 (PTHR31916:SF28)
SOLLC|EnsemblGenome=Solyc12g049070.1|UniProtKB=Q8VWM5	Solyc12g049070	Extensin-like protein Ext1;ext1	EXTENSIN-LIKE PROTEIN EXT1 (PTHR35022:SF6)
SOLLC|EnsemblGenome=Solyc07g049600.3|UniProtKB=A0A3Q7HAK8	Solyc07g049600	Uncharacterized protein;101258169	FIMBRIN-5 (PTHR19961:SF79)	non-motor actin binding protein(PC00165)
SOLLC|EnsemblGenome=Solyc02g082340.3|UniProtKB=A0A3Q7F5Z3	Solyc02g082340	Uncharacterized protein;101266087	RNA POLYMERASE I-SPECIFIC TRANSCRIPTION INITIATION FACTOR RRN3-RELATED (PTHR12790:SF0)	general transcription factor(PC00259)
SOLLC|EnsemblGenome=Solyc02g083030.1|UniProtKB=A0A3Q7F6C0	Solyc02g083030	Uncharacterized protein;104645770	SUBFAMILY NOT NAMED (PTHR31509:SF88)
SOLLC|EnsemblGenome=Solyc12g096200.2|UniProtKB=A0A3Q7JEH6	Solyc12g096200	Uncharacterized protein;unassigned	MYB-RELATED PROTEIN 308-LIKE (PTHR47999:SF9)	DNA-binding transcription factor(PC00218)
SOLLC|EnsemblGenome=Solyc10g081830.2|UniProtKB=A0A3Q7JFY1	Solyc10g081830	Uncharacterized protein;unassigned	REPLICATION PROTEIN A 32 KDA SUBUNIT (PTHR13989:SF16)
SOLLC|EnsemblGenome=Solyc08g067930.3|UniProtKB=A0A3Q7IKW6	Solyc08g067930	Arf-GAP domain-containing protein;unassigned	ARFGAP/RECO-LIKE ZINC FINGER DOMAIN-CONTAINING PROTEIN (PTHR46085:SF11)	GTPase-activating protein(PC00257)
SOLLC|EnsemblGenome=Solyc08g075770.3|UniProtKB=A0A3Q7IMB2	Solyc08g075770	Uncharacterized protein;101264543	OS04G0600400 PROTEIN (PTHR36779:SF1)
SOLLC|EnsemblGenome=Solyc05g053220.3|UniProtKB=A0A3Q7HG86	Solyc05g053220	Fcf2 domain-containing protein;101268685	DEOXYNUCLEOTIDYLTRANSFERASE TERMINAL-INTERACTING PROTEIN 2 (PTHR21686:SF12)
SOLLC|EnsemblGenome=Solyc10g006970.3|UniProtKB=A0A3Q7IBR9	Solyc10g006970	Thioredoxin domain-containing protein;101268617	GEO12009P1 (PTHR45663:SF11)	oxidoreductase(PC00176)
SOLLC|EnsemblGenome=Solyc03g111530.3|UniProtKB=A0A3Q7FRK6	Solyc03g111530	Uncharacterized protein;101258643	ATP BINDING PROTEIN (PTHR32099:SF36)
SOLLC|EnsemblGenome=Solyc09g097960.3|UniProtKB=A0A3Q7I909	Solyc09g097960	Uncharacterized protein;unassigned	AUXIN-INDUCED PROTEIN PCNT115-LIKE (PTHR43625:SF94)	reductase(PC00198)
SOLLC|EnsemblGenome=Solyc11g044320.2|UniProtKB=A0A3Q7IWG4	Solyc11g044320	MYB transcription factor;101247285	MYB TRANSCRIPTION FACTOR (PTHR46267:SF10)	chromatin/chromatin-binding, or -regulatory protein(PC00077)
SOLLC|EnsemblGenome=Solyc09g089640.2|UniProtKB=K4CVZ0	Solyc09g089640	Uncharacterized protein;unassigned	PLANT/PROTEIN (DUF668) (PTHR31371:SF2)
SOLLC|EnsemblGenome=Solyc02g094750.1|UniProtKB=A0A3Q7FCE7	Solyc02g094750	Uncharacterized protein;unassigned	TPX2 (TARGETING PROTEIN FOR XKLP2) PROTEIN FAMILY (PTHR14326:SF58)	non-motor microtubule binding protein(PC00166)
SOLLC|EnsemblGenome=Solyc01g111310.3|UniProtKB=F8SS63	Solyc01g111310	LAX2 protein;100736477	PROTEIN, PUTATIVE, EXPRESSED-RELATED (PTHR48017:SF214)
SOLLC|EnsemblGenome=Solyc08g074830.3|UniProtKB=A0A3Q7HQ93	Solyc08g074830	FBD domain-containing protein;unassigned	FBD DOMAIN-CONTAINING PROTEIN (PTHR31639:SF199)
SOLLC|EnsemblGenome=Solyc02g088860.2|UniProtKB=A0A3Q7FX54	Solyc02g088860	NYN domain-containing protein;unassigned	NYN DOMAIN-CONTAINING PROTEIN (PTHR14379:SF18)	RNA metabolism protein(PC00031)
SOLLC|EnsemblGenome=Solyc05g009350.3|UniProtKB=A0A3Q7GFE4	Solyc05g009350	Uncharacterized protein;101254691	PROTEIN SUPPRESSOR OF SABLE (PTHR13119:SF12)	zinc finger transcription factor(PC00244)
SOLLC|EnsemblGenome=Solyc04g079710.3|UniProtKB=A0A3Q7GAK4	Solyc04g079710	Protein kinase domain-containing protein;101268862	WALL-ASSOCIATED RECEPTOR KINASE-LIKE 21 (PTHR27005:SF34)	transmembrane signal receptor(PC00197)
SOLLC|EnsemblGenome=Solyc06g083850.3|UniProtKB=A0A3Q7H1Y9	Solyc06g083850	NAC domain-containing protein;unassigned	PROTEIN CUP-SHAPED COTYLEDON 3-LIKE (PTHR31744:SF143)
SOLLC|EnsemblGenome=Solyc04g015370.3|UniProtKB=A0A3Q7FY66	Solyc04g015370	Acyl carrier protein;101250008	ACYL CARRIER PROTEIN 2, MITOCHONDRIAL (PTHR20863:SF71)	transfer/carrier protein(PC00219)
SOLLC|EnsemblGenome=Solyc10g083590.2|UniProtKB=A0A3Q7IM56	Solyc10g083590	Uncharacterized protein;unassigned	SUBFAMILY NOT NAMED (PTHR15921:SF13)	RNA processing factor(PC00147)
SOLLC|EnsemblGenome=Solyc08g066580.3|UniProtKB=A0A3Q7HR18	Solyc08g066580	Nuclear pore complex protein Nup85;unassigned	NUCLEAR PORE COMPLEX PROTEIN NUP85 (PTHR13373:SF21)	structural protein(PC00211)
SOLLC|EnsemblGenome=Solyc11g039930.2|UniProtKB=A0A3Q7JLN2	Solyc11g039930	Glutathione transferase;unassigned	GLUTATHIONE S-TRANSFERASE DHAR2-RELATED (PTHR44420:SF2)	transferase(PC00220)
SOLLC|EnsemblGenome=Solyc01g020320.3|UniProtKB=A0A3Q7ECU5	Solyc01g020320	Uncharacterized protein;101253610	OS09G0446000 PROTEIN (PTHR37207:SF1)
SOLLC|EnsemblGenome=Solyc02g091910.2|UniProtKB=A0A3Q7FYV9	Solyc02g091910	Epidermal patterning factor-like protein;101245916	EPIDERMAL PATTERNING FACTOR-LIKE PROTEIN 2 (PTHR33109:SF7)
SOLLC|EnsemblGenome=Solyc10g008040.3|UniProtKB=A0A3Q7IB17	Solyc10g008040	Uncharacterized protein;101262056	EMBRYONIC PROTEIN DC-8-LIKE (PTHR47877:SF5)
SOLLC|EnsemblGenome=Solyc04g079400.3|UniProtKB=A0A3Q7G6X3	Solyc04g079400	Protein kinase domain-containing protein;101263809	PROTEIN KINASE DOMAIN-CONTAINING PROTEIN (PTHR48016:SF55)	non-receptor serine/threonine protein kinase(PC00167)
SOLLC|EnsemblGenome=Solyc02g021360.3|UniProtKB=A0A3Q7EW96	Solyc02g021360	Katanin p80 WD40 repeat-containing subunit B1 homolog;101258313	KATANIN P80 WD40 REPEAT-CONTAINING SUBUNIT B1 (PTHR19845:SF0)
SOLLC|EnsemblGenome=Solyc04g049800.3|UniProtKB=A0A3Q7GVN9	Solyc04g049800	AP2/ERF domain-containing protein;101252772	ETHYLENE-RESPONSIVE TRANSCRIPTION FACTOR RAP2-7-LIKE ISOFORM X1 (PTHR32467:SF113)	DNA-binding transcription factor(PC00218)
SOLLC|EnsemblGenome=Solyc03g034240.3|UniProtKB=A0A3Q7FG51	Solyc03g034240	Uncharacterized protein;unassigned	NEOXANTHIN SYNTHASE (PTHR34543:SF8)
SOLLC|EnsemblGenome=Solyc10g074470.2|UniProtKB=A0A3Q7IIG0	Solyc10g074470	Uncharacterized protein;unassigned	SUBFAMILY NOT NAMED (PTHR21450:SF55)
SOLLC|EnsemblGenome=Solyc01g006840.3|UniProtKB=A0A3Q7E8F3	Solyc01g006840	Uncharacterized protein;101263840	CALCIUM-DEPENDENT PROTEIN KINASE 25 (PTHR24349:SF295)	non-receptor serine/threonine protein kinase(PC00167)
SOLLC|EnsemblGenome=Solyc06g007180.3|UniProtKB=A0A3Q7GRS5	Solyc06g007180	Asparagine synthetase [glutamine-hydrolyzing];543875	ASPARAGINE SYNTHETASE [GLUTAMINE-HYDROLYZING] 1 (PTHR11772:SF48)	ligase(PC00142)
SOLLC|EnsemblGenome=Solyc10g079890.2|UniProtKB=A0A3Q7JF86	Solyc10g079890	Uncharacterized protein;101266882	CALCIUM-BINDING PROTEIN CML49-RELATED (PTHR46824:SF10)
SOLLC|EnsemblGenome=Solyc01g104280.2|UniProtKB=A0A3Q7EQI7	Solyc01g104280	Very-long-chain 3-oxoacyl-CoA synthase;104645217	ELONGATION OF FATTY ACIDS PROTEIN 1-RELATED (PTHR11157:SF134)	acyltransferase(PC00042)
SOLLC|EnsemblGenome=Solyc03g033970.1|UniProtKB=K4BFR9	Solyc03g033970	NmrA domain-containing protein;unassigned	ISOFLAVONE REDUCTASE HOMOLOG A622 (PTHR43349:SF49)	oxidoreductase(PC00176)
SOLLC|EnsemblGenome=Solyc10g080670.2|UniProtKB=A0A3Q7IKM3	Solyc10g080670	Uncharacterized protein;101267365	SUBFAMILY NOT NAMED (PTHR33646:SF10)
SOLLC|EnsemblGenome=Solyc02g066890.1|UniProtKB=K4B721	Solyc02g066890	TDBD domain-containing protein;109119484	TDBD DOMAIN-CONTAINING PROTEIN (PTHR31413:SF47)
SOLLC|EnsemblGenome=Solyc01g080200.3|UniProtKB=A0A3Q7EHF4	Solyc01g080200	Uncharacterized protein;101260265	MEDIATOR OF RNA POLYMERASE II TRANSCRIPTION SUBUNIT 33A (PTHR33739:SF5)
SOLLC|EnsemblGenome=Solyc04g050770.2|UniProtKB=A0A3Q7G3S2	Solyc04g050770	RING-type E3 ubiquitin transferase;unassigned	U-BOX DOMAIN-CONTAINING PROTEIN 46-RELATED (PTHR23315:SF265)	ubiquitin-protein ligase(PC00234)
SOLLC|EnsemblGenome=Solyc09g091550.3|UniProtKB=A0A3Q7I896	Solyc09g091550	Uncharacterized protein;unassigned	OS02G0719600 PROTEIN (PTHR31009:SF49)	methyltransferase(PC00155)
SOLLC|EnsemblGenome=Solyc05g006560.1|UniProtKB=A0A3Q7G9R9	Solyc05g006560	Glycosyltransferase family 92 protein;101247523	GLYCOSYLTRANSFERASE FAMILY 92 PROTEIN RCOM_0530710 (PTHR21461:SF16)
SOLLC|EnsemblGenome=Solyc09g065280.3|UniProtKB=A0A3Q7I437	Solyc09g065280	Pre-mRNA-splicing factor 18;unassigned	PRE-MRNA-SPLICING FACTOR 18 (PTHR13007:SF19)	RNA splicing factor(PC00148)
SOLLC|EnsemblGenome=Solyc09g075500.3|UniProtKB=A0A3Q7I7L5	Solyc09g075500	Uncharacterized protein;101263755	SUBFAMILY NOT NAMED (PTHR31343:SF4)
SOLLC|EnsemblGenome=Solyc12g099940.2|UniProtKB=A0A3Q7JF06	Solyc12g099940	N-acetyltransferase domain-containing protein;101251866	N-ACETYLTRANSFERASE DOMAIN-CONTAINING PROTEIN (PTHR47426:SF4)	acyltransferase(PC00042)
SOLLC|EnsemblGenome=Solyc04g070970.3|UniProtKB=A0A3Q7GYQ4	Solyc04g070970	ABC transporter domain-containing protein;unassigned	ABC TRANSPORTER DOMAIN-CONTAINING PROTEIN (PTHR48041:SF66)	ATP-binding cassette (ABC) transporter(PC00003)
SOLLC|EnsemblGenome=Solyc07g044720.2|UniProtKB=A0A3Q7I6T2	Solyc07g044720	Uncharacterized protein;unassigned	3-HYDROXYISOBUTYRYL-COA HYDROLASE-LIKE PROTEIN 5 (PTHR43176:SF27)	hydrolase(PC00121)
SOLLC|EnsemblGenome=Solyc10g009160.3|UniProtKB=A0A3Q7ICV6	Solyc10g009160	Bromo domain-containing protein;101244908	BROMODOMAIN-CONTAINING PROTEIN 8 (PTHR15398:SF4)
SOLLC|EnsemblGenome=Solyc12g017910.2|UniProtKB=A0A3Q7JU30	Solyc12g017910	Potassium transporter;unassigned	POTASSIUM TRANSPORTER 4 (PTHR30540:SF83)	transporter(PC00227)
SOLLC|EnsemblGenome=Solyc06g007380.1|UniProtKB=A0A3Q7GP82	Solyc06g007380	Uncharacterized protein;101260538	SUBFAMILY NOT NAMED (PTHR44843:SF13)	methyltransferase(PC00155)
SOLLC|EnsemblGenome=Solyc04g079080.2|UniProtKB=K4BUZ2	Solyc04g079080	Uncharacterized protein;unassigned	SUBFAMILY NOT NAMED (PTHR23050:SF468)	calmodulin-related(PC00061)
SOLLC|EnsemblGenome=Solyc12g099480.2|UniProtKB=A0A3Q7JEQ6	Solyc12g099480	UDP-glucuronate decarboxylase;unassigned	UDP-GLUCURONATE DECARBOXYLASE (PTHR43078:SF18)	decarboxylase(PC00089)
SOLLC|EnsemblGenome=Solyc08g059710.3|UniProtKB=A0A3Q7HP86	Solyc08g059710	C2 NT-type domain-containing protein;unassigned	EEIG1/EHBP1 PROTEIN AMINO-TERMINAL DOMAIN PROTEIN (PTHR31182:SF17)
SOLLC|EnsemblGenome=Solyc03g005240.2|UniProtKB=A0A3Q7FER3	Solyc03g005240	Uncharacterized protein;101255959	CALMODULIN-LIKE PROTEIN 8 (PTHR23050:SF443)	calmodulin-related(PC00061)
SOLLC|EnsemblGenome=Solyc02g086860.3|UniProtKB=A0A3Q7FAD4	Solyc02g086860	CASP-like protein;unassigned	CASP-LIKE PROTEIN (PTHR11615:SF360)	dehydrogenase(PC00092)
SOLLC|EnsemblGenome=Solyc02g069610.3|UniProtKB=A0A3Q7F210	Solyc02g069610	Uncharacterized protein;101267082	VESICLE TRANSPORT PROTEIN GOT1B-LIKE (PTHR21493:SF251)	lipase(PC00143)
SOLLC|EnsemblGenome=Solyc02g070710.2|UniProtKB=A0A3Q7F3V6	Solyc02g070710	Uncharacterized protein;unassigned	SUBFAMILY NOT NAMED (PTHR47925:SF46)
SOLLC|EnsemblGenome=Solyc05g045800.1|UniProtKB=K4C0R3	Solyc05g045800	WRKY domain-containing protein;unassigned	WRKY TRANSCRIPTION FACTOR 27-RELATED (PTHR31282:SF169)	DNA-binding transcription factor(PC00218)
SOLLC|EnsemblGenome=Solyc03g113270.3|UniProtKB=A0A3Q7FRX5	Solyc03g113270	Homeobox domain-containing protein;unassigned	HOMEOBOX-LEUCINE ZIPPER PROTEIN HAT5-LIKE (PTHR24326:SF601)	homeodomain transcription factor(PC00119)
SOLLC|EnsemblGenome=Solyc06g073160.3|UniProtKB=A0A3Q7H227	Solyc06g073160	MPN domain-containing protein;unassigned	MPN DOMAIN-CONTAINING PROTEIN (PTHR31414:SF20)
SOLLC|EnsemblGenome=Solyc01g095430.3|UniProtKB=A0A3Q7F5S4	Solyc01g095430	CAAD domain-containing protein;101248140	PROTEIN CURVATURE THYLAKOID 1A, CHLOROPLASTIC (PTHR33222:SF4)
SOLLC|EnsemblGenome=Solyc12g010100.2|UniProtKB=A0A3Q7J497	Solyc12g010100	Uncharacterized protein;unassigned	POTASSIUM CHANNEL TETRAMERIZATION DOMAIN-CONTAINING PROTEIN (PTHR14499:SF123)	scaffold/adaptor protein(PC00226)
SOLLC|EnsemblGenome=Solyc12g020110.2|UniProtKB=A0A3Q7J7C4	Solyc12g020110	Uncharacterized protein;unassigned	TRANSCRIPTION TERMINATION FACTOR 2 (PTHR45626:SF17)
SOLLC|EnsemblGenome=Solyc02g088340.3|UniProtKB=A0A3Q7F961	Solyc02g088340	Protein kinase domain-containing protein;101246005	PROTEIN KINASE DOMAIN-CONTAINING PROTEIN (PTHR24056:SF188)	non-receptor serine/threonine protein kinase(PC00167)
SOLLC|EnsemblGenome=Solyc01g112230.3|UniProtKB=A0A3Q7EV26	Solyc01g112230	Uncharacterized protein;unassigned	METALLOTHIONEIN-LIKE PROTEIN 4A-RELATED (PTHR48198:SF1)
SOLLC|EnsemblGenome=Solyc06g083610.3|UniProtKB=A0A3Q7H5E7	Solyc06g083610	Uncharacterized protein;101243722	EMBRYOGENESIS ABUNDANT PROTEIN FAMILY PROTEIN, PUTATIVE-RELATED (PTHR47372:SF32)
SOLLC|EnsemblGenome=Solyc07g056230.3|UniProtKB=A0A3Q7HFZ0	Solyc07g056230	Cytochrome b561 domain-containing protein;101249836	CYTOCHROME B561 DOMAIN-CONTAINING PROTEIN (PTHR15422:SF39)
SOLLC|EnsemblGenome=Solyc05g014560.3|UniProtKB=A0A3Q7GFQ8	Solyc05g014560	3-oxoacyl-[acyl-carrier-protein] reductase;101260342	3-OXOACYL-[ACYL-CARRIER-PROTEIN] REDUCTASE (PTHR42760:SF88)	oxidoreductase(PC00176)
SOLLC|EnsemblGenome=Solyc04g071850.1|UniProtKB=A0A3Q7G7B3	Solyc04g071850	PMEI domain-containing protein;unassigned	PLANT INVERTASE/PECTIN METHYLESTERASE INHIBITOR SUPERFAMILY PROTEIN (PTHR31890:SF9)
SOLLC|EnsemblGenome=Solyc06g071350.3|UniProtKB=A0A3Q7HUE3	Solyc06g071350	Uncharacterized protein;unassigned	BAH AND TFIIS DOMAIN-CONTAINING PROTEIN-RELATED (PTHR46548:SF1)
SOLLC|EnsemblGenome=Solyc04g077050.3|UniProtKB=A0A3Q7G8A7	Solyc04g077050	Aa_trans domain-containing protein;101245454	AMINO ACID PERMEASE 6 (PTHR48017:SF140)
SOLLC|EnsemblGenome=Solyc01g058030.2|UniProtKB=A0A3Q7EEI0	Solyc01g058030	Fe2OG dioxygenase domain-containing protein;unassigned	GIBBERELLIN 2-BETA-DIOXYGENASE 4 (PTHR47990:SF162)	oxygenase(PC00177)
SOLLC|EnsemblGenome=Solyc05g010450.1|UniProtKB=A0A3Q7H7L0	Solyc05g010450	Uncharacterized protein;101250888	SUBFAMILY NOT NAMED (PTHR34197:SF7)
SOLLC|EnsemblGenome=Solyc07g026640.2|UniProtKB=A0A3Q7H7I6	Solyc07g026640	FA_FANCE domain-containing protein;unassigned	FANCONI ANEMIA GROUP E PROTEIN (PTHR32094:SF5)
SOLLC|EnsemblGenome=Solyc09g005950.3|UniProtKB=A0A3Q7HVL5	Solyc09g005950	SCP domain-containing protein;101268421	SCP DOMAIN-CONTAINING PROTEIN (PTHR10334:SF557)	defense/immunity protein(PC00090)
SOLLC|EnsemblGenome=Solyc11g021020.1|UniProtKB=A0A3Q7IU01	Solyc11g021020	Uncharacterized protein;unassigned	PROTEINASE INHIBITOR TYPE-2 TR8 (PTHR33832:SF26)	protease inhibitor(PC00191)
SOLLC|EnsemblGenome=Solyc11g072630.2|UniProtKB=E2GLN8	Solyc11g072630	Mitogen-activated protein kinase;MAPK4	MITOGEN-ACTIVATED PROTEIN KINASE 15 (PTHR24055:SF79)	non-receptor serine/threonine protein kinase(PC00167)
SOLLC|EnsemblGenome=Solyc01g107070.3|UniProtKB=A0A3Q7ETC2	Solyc01g107070	Uncharacterized protein;unassigned	ANTHRANILATE N-HYDROXYCINNAMOYL/BENZOYLTRANSFERASE (PTHR31896:SF61)
SOLLC|EnsemblGenome=Solyc04g045660.3|UniProtKB=A0A3Q7G2Q3	Solyc04g045660	DNA_mis_repair domain-containing protein;unassigned	DNA MISMATCH REPAIR PROTEIN MLH1 (PTHR10073:SF12)	DNA metabolism protein(PC00009)
SOLLC|EnsemblGenome=Solyc11g011060.2|UniProtKB=A0A3Q7ISB4	Solyc11g011060	Uncharacterized protein;101265700	BACTERIAL SPOT DISEASE RESISTANCE PROTEIN 4 (PTHR11017:SF464)
SOLLC|EnsemblGenome=Solyc06g066830.3|UniProtKB=A0A3Q7GZP1	Solyc06g066830	Uncharacterized protein;unassigned	2-OXOGLUTARATE (2OG) AND FE(II)-DEPENDENT OXYGENASE SUPERFAMILY PROTEIN (PTHR47990:SF128)	oxygenase(PC00177)
SOLLC|EnsemblGenome=Solyc05g012270.3|UniProtKB=K4BXV0	Solyc05g012270	Citrulline--aspartate ligase;ASS	ARGININOSUCCINATE SYNTHASE (PTHR11587:SF2)	ligase(PC00142)
SOLLC|EnsemblGenome=Solyc09g050020.2|UniProtKB=A0A3Q7IXD5	Solyc09g050020	Cytochrome b;unassigned	CYTOCHROME B (PTHR19271:SF30)
SOLLC|EnsemblGenome=Solyc04g014600.3|UniProtKB=A0A3Q7FXR6	Solyc04g014600	Usp domain-containing protein;101265425	OS02G0773200 PROTEIN (PTHR46100:SF1)
SOLLC|EnsemblGenome=Solyc01g110360.3|UniProtKB=A0A3Q7ETK4	Solyc01g110360	Fructose-bisphosphate aldolase;101246870	FRUCTOSE-BISPHOSPHATE ALDOLASE, CHLOROPLASTIC (PTHR11627:SF16)	aldolase(PC00044)
SOLLC|EnsemblGenome=Solyc07g008240.3|UniProtKB=Q9AWA9	Solyc07g008240	Non-symbiotic hemoglobin class 1;Glb1	NON-SYMBIOTIC HEMOGLOBIN 1 (PTHR22924:SF39)
SOLLC|EnsemblGenome=Solyc06g007960.3|UniProtKB=A0A3Q7GPF4	Solyc06g007960	Uncharacterized protein;101258157	CAFFEIC ACID 3-O-METHYLTRANSFERASE-LIKE (PTHR11746:SF227)	methyltransferase(PC00155)
SOLLC|EnsemblGenome=Solyc08g068470.1|UniProtKB=K4CM71	Solyc08g068470	Uncharacterized protein;101262138	KELCH-LIKE PROTEIN 23 (PTHR47365:SF2)
SOLLC|EnsemblGenome=Solyc03g071560.3|UniProtKB=A0A3Q7FJ81	Solyc03g071560	Uncharacterized protein;unassigned	GLYCINE-RICH RNA-BINDING PROTEIN RZ1C-LIKE ISOFORM X1 (PTHR48031:SF6)
SOLLC|EnsemblGenome=Solyc02g078280.3|UniProtKB=A0A3Q7FQV0	Solyc02g078280	Uncharacterized protein;unassigned	DNA LIGASE-LIKE PROTEIN (PTHR35295:SF1)	DNA metabolism protein(PC00009)
SOLLC|EnsemblGenome=Solyc06g083890.3|UniProtKB=A0A3Q7H2Q9	Solyc06g083890	Pre-mRNA-splicing factor SLU7;unassigned	PRE-MRNA-SPLICING FACTOR SLU7 (PTHR12942:SF2)	RNA splicing factor(PC00148)
SOLLC|EnsemblGenome=Solyc12g005580.2|UniProtKB=A0A3Q7J2L8	Solyc12g005580	t-SNARE coiled-coil homology domain-containing protein;101268550	SYNTAXIN-124-LIKE (PTHR19957:SF327)	SNARE protein(PC00034)
SOLLC|EnsemblGenome=Solyc07g040980.3|UniProtKB=A0A3Q7H8M6	Solyc07g040980	Uncharacterized protein;101262536	SUBFAMILY NOT NAMED (PTHR31115:SF12)
SOLLC|EnsemblGenome=Solyc07g065330.3|UniProtKB=A0A3Q7ICH6	Solyc07g065330	Germin-like protein;unassigned	GERMIN-LIKE PROTEIN SUBFAMILY 3 MEMBER 4 (PTHR31238:SF3)
SOLLC|EnsemblGenome=Solyc05g005590.3|UniProtKB=A0A3Q7G984	Solyc05g005590	Radical_SAM domain-containing protein;104647251	RADICAL_SAM DOMAIN-CONTAINING PROTEIN (PTHR30544:SF5)	RNA methyltransferase(PC00033)
SOLLC|EnsemblGenome=Solyc10g085040.1|UniProtKB=A0A3Q7IMP4	Solyc10g085040	Uncharacterized protein;101251239	SOUL HEME-BINDING FAMILY PROTEIN (PTHR11220:SF58)
SOLLC|EnsemblGenome=Solyc05g055200.3|UniProtKB=A0A3Q7GL20	Solyc05g055200	Clp R domain-containing protein;unassigned	PROTEIN SMAX1-LIKE 3-LIKE (PTHR43572:SF63)	chaperone(PC00072)
SOLLC|EnsemblGenome=Solyc10g086430.2|UniProtKB=A0A3Q7IPE6	Solyc10g086430	Uncharacterized protein;unassigned	TRANSDUCIN/WD40 REPEAT-LIKE SUPERFAMILY PROTEIN (PTHR14221:SF41)
SOLLC|EnsemblGenome=Solyc05g055390.3|UniProtKB=A0A3Q7GPD6	Solyc05g055390	RING-type domain-containing protein;101268474	RING-H2 FINGER PROTEIN ATL2-LIKE (PTHR47035:SF5)
SOLLC|EnsemblGenome=Solyc12g009930.2|UniProtKB=A0A3Q7J3U1	Solyc12g009930	Glycosyltransferase;unassigned	GLYCOSYLTRANSFERASE (PTHR48044:SF11)	glycosyltransferase(PC00111)
SOLLC|EnsemblGenome=Solyc02g062170.3|UniProtKB=A0A3Q7F0B9	Solyc02g062170	Uncharacterized protein;unassigned	SUBFAMILY NOT NAMED (PTHR47512:SF5)
SOLLC|EnsemblGenome=Solyc06g075000.3|UniProtKB=A0A3Q7HWE4	Solyc06g075000	MaoC-like domain-containing protein;101265549	HYDROXYACYL-THIOESTER DEHYDRATASE TYPE 2, MITOCHONDRIAL (PTHR43437:SF3)	dehydratase(PC00091)
SOLLC|EnsemblGenome=Solyc12g042250.2|UniProtKB=A0A3Q7J9B3	Solyc12g042250	Uncharacterized protein;unassigned	LEOPT1 (PTHR11654:SF593)	transporter(PC00227)
SOLLC|EnsemblGenome=Solyc04g081550.3|UniProtKB=A0A3Q7G860	Solyc04g081550	Uncharacterized protein;101265231	PATHOGENESIS-RELATED THAUMATIN FAMILY PROTEIN (PTHR31048:SF3)
SOLLC|EnsemblGenome=Solyc01g058007.1|UniProtKB=A0A3Q7EEM6	Solyc01g058007	Reverse transcriptase domain-containing protein;unassigned	REVERSE TRANSCRIPTASE DOMAIN-CONTAINING PROTEIN (PTHR45643:SF14)	reverse transcriptase(PC00200)
SOLLC|EnsemblGenome=Solyc06g007240.3|UniProtKB=A0A3Q7HIV7	Solyc06g007240	Ubiquitin-like domain-containing protein;unassigned	BAG FAMILY MOLECULAR CHAPERONE REGULATOR 1 (PTHR12329:SF16)	chaperone(PC00072)
SOLLC|EnsemblGenome=Solyc05g018570.3|UniProtKB=A0A3Q7GJQ1	Solyc05g018570	AAA domain-containing protein;101245359	AAA DOMAIN-CONTAINING PROTEIN (PTHR23073:SF156)	protease(PC00190)
SOLLC|EnsemblGenome=Solyc06g054160.1|UniProtKB=K4C6A3	Solyc06g054160	PHD_Oberon domain-containing protein;unassigned	PHD_OBERON DOMAIN-CONTAINING PROTEIN (PTHR33345:SF2)	scaffold/adaptor protein(PC00226)
SOLLC|EnsemblGenome=Solyc01g111580.3|UniProtKB=A0A3Q7EUP7	Solyc01g111580	BZIP domain-containing protein;101266077	BASIC LEUCINE ZIPPER 23 (PTHR23334:SF49)	basic leucine zipper transcription factor(PC00056)
SOLLC|EnsemblGenome=Solyc04g077000.3|UniProtKB=A0A3Q7G899	Solyc04g077000	RBR-type E3 ubiquitin transferase;101243987	E3 UBIQUITIN-PROTEIN LIGASE RNF217-RELATED (PTHR11685:SF301)	ubiquitin-protein ligase(PC00234)
SOLLC|EnsemblGenome=Solyc09g064680.2|UniProtKB=A0A3Q7I5I4	Solyc09g064680	NB-ARC domain-containing protein;unassigned	TOMV SUSCEPTIBLE PROTEIN TM-2 (PTHR23155:SF1152)	antimicrobial response protein(PC00051)
SOLLC|EnsemblGenome=Solyc01g111100.3|UniProtKB=A0A3Q7EU83	Solyc01g111100	Alkaline/neutral invertase;unassigned	ALKALINE/NEUTRAL INVERTASE (PTHR31916:SF54)
SOLLC|EnsemblGenome=Solyc12g099790.2|UniProtKB=A0A3Q7JF07	Solyc12g099790	Uncharacterized protein;unassigned	CALCIUM-DEPENDENT PROTEIN KINASE 17-LIKE ISOFORM X1 (PTHR24349:SF467)	non-receptor serine/threonine protein kinase(PC00167)
SOLLC|EnsemblGenome=Solyc02g067580.3|UniProtKB=A0A3Q7F265	Solyc02g067580	Uncharacterized protein;101261386	NADH-UBIQUINONE REDUCTASE COMPLEX 1 MLRQ SUBUNIT (PTHR33417:SF6)
SOLLC|EnsemblGenome=Solyc10g083910.2|UniProtKB=A0A3Q7ILU7	Solyc10g083910	Uncharacterized protein;unassigned	EXPRESSED PROTEIN (PTHR36737:SF1)
SOLLC|EnsemblGenome=Solyc01g112080.3|UniProtKB=A0A3Q7FF75	Solyc01g112080	Uncharacterized protein;101253732	LYSM DOMAIN-CONTAINING GPI-ANCHORED PROTEIN 2 (PTHR33734:SF11)
SOLLC|EnsemblGenome=Solyc03g019770.3|UniProtKB=A0A3Q7FGV9	Solyc03g019770	SMP-LTD domain-containing protein;unassigned	SMP-LTD DOMAIN-CONTAINING PROTEIN (PTHR13466:SF0)
SOLLC|EnsemblGenome=Solyc05g017760.3|UniProtKB=A0A3Q7GJA8	Solyc05g017760	Uncharacterized protein;unassigned	ACETYL-COA ACETYLTRANSFERASE, CYTOSOLIC 1-LIKE (PTHR18919:SF141)	acyltransferase(PC00042)
SOLLC|EnsemblGenome=Solyc04g008910.2|UniProtKB=A0A3Q7FYF9	Solyc04g008910	Uncharacterized protein;unassigned	DUF247 DOMAIN PROTEIN (PTHR31549:SF190)
SOLLC|EnsemblGenome=Solyc04g076060.3|UniProtKB=A0A3Q7H0L3	Solyc04g076060	14_3_3 domain-containing protein;unassigned	14-3-3 PROTEIN 10 (PTHR18860:SF100)	scaffold/adaptor protein(PC00226)
SOLLC|EnsemblGenome=Solyc09g014250.3|UniProtKB=A0A3Q7HYD0	Solyc09g014250	Uncharacterized protein;101253014	TRANSCRIPTION FACTOR DIVARICATA-LIKE (PTHR44042:SF26)
SOLLC|EnsemblGenome=Solyc11g012680.2|UniProtKB=A0A3Q7IRX7	Solyc11g012680	Uncharacterized protein;101264390	IGA FC RECEPTOR (PTHR47005:SF13)
SOLLC|EnsemblGenome=Solyc08g015690.3|UniProtKB=A0A3Q7HJ62	Solyc08g015690	Uncharacterized protein;unassigned	OS03G0843300 PROTEIN (PTHR31459:SF2)
SOLLC|EnsemblGenome=Solyc11g010850.2|UniProtKB=A0A3Q7IS63	Solyc11g010850	1-deoxy-D-xylulose-5-phosphate synthase;101251053	1-DEOXY-D-XYLULOSE-5-PHOSPHATE SYNTHASE 2, CHLOROPLASTIC-RELATED (PTHR43322:SF4)	transferase(PC00220)
SOLLC|EnsemblGenome=Solyc07g016100.1|UniProtKB=A0A3Q7I231	Solyc07g016100	RING-type domain-containing protein;101251302	RING-TYPE DOMAIN-CONTAINING PROTEIN (PTHR22763:SF162)	ubiquitin-protein ligase(PC00234)
SOLLC|EnsemblGenome=Solyc02g094470.3|UniProtKB=K4BDP2	Solyc02g094470	Phosphorus transporter;101258422	PHOSPHATE CARRIER PROTEIN, MITOCHONDRIAL (PTHR45671:SF10)	mitochondrial carrier protein(PC00158)
SOLLC|EnsemblGenome=Solyc08g079730.1|UniProtKB=A0A3Q7IPJ8	Solyc08g079730	Protein DETOXIFICATION;101258088	PROTEIN DETOXIFICATION (PTHR11206:SF308)	transporter(PC00227)
SOLLC|EnsemblGenome=Solyc04g048900.3|UniProtKB=A0A3Q7G3G6	Solyc04g048900	Calreticulin;101262304	CALRETICULIN (PTHR11073:SF27)	chaperone(PC00072)
SOLLC|EnsemblGenome=Solyc09g098310.3|UniProtKB=A0A3Q7IAL5	Solyc09g098310	Uncharacterized protein;unassigned	ADHESIVE/PROLINE-RICH PROTEIN (PTHR31568:SF108)
SOLLC|EnsemblGenome=Solyc03g123640.3|UniProtKB=A0A3Q7FWC0	Solyc03g123640	Uncharacterized protein;unassigned	NUCLEOLAR PROTEIN 9 (PTHR13102:SF0)	RNA metabolism protein(PC00031)
SOLLC|EnsemblGenome=Solyc06g005390.1|UniProtKB=A0A3Q7GQ88	Solyc06g005390	Histone H2B;101252186	HISTONE H2B.4 (PTHR23428:SF350)	chromatin/chromatin-binding, or -regulatory protein(PC00077)
SOLLC|EnsemblGenome=Solyc01g108250.3|UniProtKB=A0A3Q7ESR9	Solyc01g108250	VID27 domain-containing protein;543891	DEM PROTEIN (PTHR31913:SF7)
SOLLC|EnsemblGenome=Solyc02g062250.3|UniProtKB=A0A3Q7EYE4	Solyc02g062250	Peptidyl-prolyl cis-trans isomerase;101250363	PEPTIDYL-PROLYL CIS-TRANS ISOMERASE PIN1 (PTHR10657:SF41)	chaperone(PC00072)
SOLLC|EnsemblGenome=Solyc06g036350.3|UniProtKB=A0A3Q7GU91	Solyc06g036350	Uncharacterized protein;101258660	NADH DEHYDROGENASE (PTHR12653:SF2)	oxidoreductase(PC00176)
SOLLC|EnsemblGenome=Solyc02g011970.2|UniProtKB=A0A3Q7EV55	Solyc02g011970	Uncharacterized protein;unassigned	SUBFAMILY NOT NAMED (PTHR33078:SF105)
SOLLC|EnsemblGenome=Solyc03g007200.2|UniProtKB=A0A3Q7G2B4	Solyc03g007200	Protein kinase domain-containing protein;unassigned	RUST RESISTANCE KINASE LR10-LIKE (PTHR27009:SF288)
SOLLC|EnsemblGenome=Solyc06g065620.2|UniProtKB=A0A3Q7GWS9	Solyc06g065620	Protein-serine/threonine phosphatase;unassigned	PROTEIN PHOSPHATASE 2C 22-RELATED (PTHR13832:SF790)	protein phosphatase(PC00195)
SOLLC|EnsemblGenome=Solyc11g040110.2|UniProtKB=A0A3Q7IWD8	Solyc11g040110	Uncharacterized protein;101259907	DNA REPAIR RAD52-LIKE PROTEIN 2, CHLOROPLASTIC (PTHR34050:SF3)
SOLLC|EnsemblGenome=Solyc02g083140.3|UniProtKB=A0A3Q7F7B9	Solyc02g083140	Uncharacterized protein;unassigned	RIBONUCLEASE E/G-LIKE PROTEIN, CHLOROPLASTIC (PTHR30001:SF1)	endoribonuclease(PC00094)
SOLLC|EnsemblGenome=Solyc05g012910.3|UniProtKB=A0A3Q7GCP3	Solyc05g012910	NB-ARC domain-containing protein;unassigned	TOMV SUSCEPTIBLE PROTEIN TM-2 (PTHR23155:SF1152)	antimicrobial response protein(PC00051)
SOLLC|EnsemblGenome=Solyc01g094220.3|UniProtKB=A0A3Q7EL06	Solyc01g094220	Uncharacterized protein;unassigned	OS02G0640600 PROTEIN (PTHR43490:SF98)	dehydrogenase(PC00092)
SOLLC|EnsemblGenome=Solyc02g070490.3|UniProtKB=A0A3Q7F3R1	Solyc02g070490	AB hydrolase-1 domain-containing protein;unassigned	ALPHA/BETA-HYDROLASES SUPERFAMILY PROTEIN (PTHR46438:SF7)	hydrolase(PC00121)
SOLLC|EnsemblGenome=Solyc01g066040.2|UniProtKB=A0A3Q7EF28	Solyc01g066040	Uncharacterized protein;unassigned	BNAC07G33360D PROTEIN (PTHR33484:SF12)
SOLLC|EnsemblGenome=Solyc09g075210.3|UniProtKB=Q42475	Solyc09g075210	Heat shock protein;TFHS1	PROTEIN SENESCENCE-ASSOCIATED GENE 21, MITOCHONDRIAL-LIKE (PTHR33509:SF40)
SOLLC|EnsemblGenome=Solyc04g076090.3|UniProtKB=A0A3Q7G7S9	Solyc04g076090	Glucose-6-phosphate isomerase;unassigned	GLUCOSE-6-PHOSPHATE ISOMERASE (PTHR11469:SF1)	isomerase(PC00135)
SOLLC|EnsemblGenome=Solyc07g061950.3|UniProtKB=A0A3Q7HGY7	Solyc07g061950	Uncharacterized protein;unassigned	OS02G0313700 PROTEIN (PTHR47042:SF4)
SOLLC|EnsemblGenome=Solyc10g044980.2|UniProtKB=A0A3Q7IF96	Solyc10g044980	Uncharacterized protein;unassigned	HISTONE DOMAIN-CONTAINING PROTEIN (PTHR23428:SF348)	chromatin/chromatin-binding, or -regulatory protein(PC00077)
SOLLC|EnsemblGenome=Solyc12g014060.2|UniProtKB=A0A3Q7J4Z6	Solyc12g014060	RNA exonuclease 4;101255368	RNA EXONUCLEASE 4 (PTHR12801:SF45)	exoribonuclease(PC00099)
SOLLC|EnsemblGenome=Solyc02g092400.1|UniProtKB=A0A3Q7FD83	Solyc02g092400	LEA_2 domain-containing protein;unassigned	LATE EMBRYOGENESIS ABUNDANT PROTEIN (PTHR31852:SF52)
SOLLC|EnsemblGenome=Solyc06g076620.3|UniProtKB=A0A3Q7H1L8	Solyc06g076620	Uncharacterized protein;101263326	28S RIBOSOMAL S34 PROTEIN (PTHR35316:SF1)	ribosomal protein(PC00202)
SOLLC|EnsemblGenome=Solyc11g007540.2|UniProtKB=A0A3Q7IPR0	Solyc11g007540	Uncharacterized protein;101250470	CYTOCHROME P450 77A1 (PTHR24281:SF130)	hydroxylase(PC00122)
SOLLC|EnsemblGenome=Solyc04g080390.3|UniProtKB=A0A3Q7G9Z0	Solyc04g080390	Uncharacterized protein;101260133	PLASMA MEMBRANE FUSION PROTEIN (PTHR36398:SF1)
SOLLC|EnsemblGenome=Solyc05g012160.3|UniProtKB=A0A3Q7GCB8	Solyc05g012160	Uncharacterized protein;101265332	PROTEIN SPIRAL1-LIKE 1 (PTHR33403:SF25)
SOLLC|EnsemblGenome=Solyc10g008780.1|UniProtKB=A0A3Q7ICJ6	Solyc10g008780	TCP domain-containing protein;unassigned	TRANSCRIPTION FACTOR TCP17-LIKE (PTHR31072:SF132)	DNA-binding transcription factor(PC00218)
SOLLC|EnsemblGenome=Solyc12g089200.2|UniProtKB=A0A3Q7JY34	Solyc12g089200	Peptidylprolyl isomerase;unassigned	PPIASE CYCLOPHILIN-TYPE DOMAIN-CONTAINING PROTEIN (PTHR45843:SF2)	chaperone(PC00072)
SOLLC|EnsemblGenome=Solyc07g005390.3|UniProtKB=A0A3Q7H3C5	Solyc07g005390	Aldedh domain-containing protein;101262732	ALDEHYDE DEHYDROGENASE (PTHR42991:SF1)	dehydrogenase(PC00092)
SOLLC|EnsemblGenome=Solyc12g005630.2|UniProtKB=A0A3Q7J1M0	Solyc12g005630	Plastoquinol--plastocyanin reductase;101243864	CYTOCHROME B-C1 COMPLEX SUBUNIT RIESKE, MITOCHONDRIAL-RELATED (PTHR10134:SF20)
SOLLC|EnsemblGenome=Solyc01g101050.3|UniProtKB=A0A3Q7EP91	Solyc01g101050	Peroxidase;101249969	PEROXIDASE (PTHR31235:SF401)	peroxidase(PC00180)
SOLLC|EnsemblGenome=Solyc11g072450.2|UniProtKB=A0A3Q7J0T5	Solyc11g072450	ATP synthase subunit d, mitochondrial;101248453	ATP SYNTHASE SUBUNIT D, MITOCHONDRIAL (PTHR12700:SF20)	ATP synthase(PC00002)
SOLLC|EnsemblGenome=Solyc03g115360.3|UniProtKB=A0A3Q7FTS1	Solyc03g115360	Uncharacterized protein;101249905	40S RIBOSOMAL PROTEIN S19 (PTHR11710:SF0)	ribosomal protein(PC00202)
SOLLC|EnsemblGenome=Solyc01g099320.3|UniProtKB=A0A3Q7END4	Solyc01g099320	CBFD_NFYB_HMF domain-containing protein;unassigned	NUCLEAR TRANSCRIPTION FACTOR Y SUBUNIT B-4 (PTHR11064:SF83)	DNA-binding transcription factor(PC00218)
SOLLC|EnsemblGenome=Solyc06g083690.3|UniProtKB=A0A3Q7H1V8	Solyc06g083690	Glutaredoxin domain-containing protein;101265835	GLUTAREDOXIN-1-RELATED (PTHR45694:SF18)	oxidoreductase(PC00176)
SOLLC|EnsemblGenome=Solyc01g014720.2|UniProtKB=A0A3Q7EBK3	Solyc01g014720	AP2/ERF domain-containing protein;unassigned	AP2/ERF DOMAIN-CONTAINING PROTEIN (PTHR31194:SF109)	DNA-binding transcription factor(PC00218)
SOLLC|EnsemblGenome=Solyc02g081150.1|UniProtKB=A0A3Q7F5H0	Solyc02g081150	Uncharacterized protein;101244145	SERINE/ARGININE REPETITIVE MATRIX-LIKE PROTEIN (PTHR35132:SF1)
SOLLC|EnsemblGenome=Solyc06g071530.3|UniProtKB=A0A3Q7H1I0	Solyc06g071530	Uncharacterized protein;101268875	60S RIBOSOMAL PROTEIN L36A (PTHR10369:SF3)	ribosomal protein(PC00202)
SOLLC|EnsemblGenome=Solyc06g050610.2|UniProtKB=A0A3Q7HN99	Solyc06g050610	DCD domain-containing protein;unassigned	DCD (DEVELOPMENT AND CELL DEATH) DOMAIN PROTEIN (PTHR46034:SF23)
SOLLC|EnsemblGenome=Solyc09g066000.1|UniProtKB=A0A3Q7I5S5	Solyc09g066000	PRA1 family protein;101247555	PRA1 FAMILY PROTEIN (PTHR19317:SF84)	membrane traffic protein(PC00150)
SOLLC|EnsemblGenome=Solyc04g007330.2|UniProtKB=A0A3Q7FVL1	Solyc04g007330	HORMA domain-containing protein;unassigned	MEIOSIS-SPECIFIC PROTEIN HOP1 (PTHR48225:SF7)
SOLLC|EnsemblGenome=Solyc09g008190.3|UniProtKB=A0A3Q7HW99	Solyc09g008190	Acylphosphatase;unassigned	ACYLPHOSPHATASE (PTHR47268:SF4)	phosphatase(PC00181)
SOLLC|EnsemblGenome=Solyc09g076030.3|UniProtKB=A0A3Q7I6B0	Solyc09g076030	Uncharacterized protein;unassigned	PHOTOSYSTEM II D1 PRECURSOR PROCESSING PROTEIN PSB27-H2, CHLOROPLASTIC (PTHR34041:SF3)
SOLLC|EnsemblGenome=Solyc04g081210.3|UniProtKB=A0A3Q7GAF6	Solyc04g081210	DUF4005 domain-containing protein;unassigned	PROTEIN IQ-DOMAIN 32 (PTHR32295:SF154)
SOLLC|EnsemblGenome=Solyc07g007840.2|UniProtKB=A0A3Q7H763	Solyc07g007840	SPOC domain-containing protein;unassigned	OS04G0644675 PROTEIN (PTHR11477:SF37)	general transcription factor(PC00259)
SOLLC|EnsemblGenome=Solyc09g066130.3|UniProtKB=A0A3Q7I4M8	Solyc09g066130	PfkB domain-containing protein;101249012	OS03G0164700 PROTEIN (PTHR47826:SF1)
SOLLC|EnsemblGenome=Solyc03g026290.3|UniProtKB=A0A3Q7FHR7	Solyc03g026290	Post-GPI attachment to proteins factor 3;101262893	POST-GPI ATTACHMENT TO PROTEINS FACTOR 3 (PTHR13148:SF16)
SOLLC|EnsemblGenome=Solyc03g116380.3|UniProtKB=A0A3Q7FUD3	Solyc03g116380	Utp12 domain-containing protein;101255780	OS01G0649000 PROTEIN (PTHR45290:SF3)
SOLLC|EnsemblGenome=Solyc10g079410.2|UniProtKB=A0A3Q7IJZ2	Solyc10g079410	PNPLA domain-containing protein;101255254	TRIACYLGLYCEROL LIPASE SDP1-LIKE ISOFORM X1 (PTHR14226:SF71)	esterase(PC00097)
SOLLC|EnsemblGenome=Solyc03g115220.3|UniProtKB=A0A3Q7FTN2	Solyc03g115220	X8 domain-containing protein;unassigned	FLAVONOID 3'-MONOOXYGENASE-LIKE (PTHR24281:SF251)	hydroxylase(PC00122)
SOLLC|EnsemblGenome=Solyc12g038700.1|UniProtKB=K4DEL9	Solyc12g038700	Uncharacterized protein;unassigned	POLLEN PROTEIN OLE E I-LIKE PROTEIN (PTHR36586:SF42)	extracellular matrix structural protein(PC00103)
SOLLC|EnsemblGenome=Solyc04g081320.3|UniProtKB=A0A3Q7GAH6	Solyc04g081320	Uncharacterized protein;unassigned	OS05G0401200 PROTEIN (PTHR35550:SF2)
SOLLC|EnsemblGenome=Solyc12g089360.2|UniProtKB=A0A3Q7JY58	Solyc12g089360	Peroxidase;unassigned	PEROXIDASE (PTHR31235:SF181)	peroxidase(PC00180)
SOLLC|EnsemblGenome=Solyc11g071240.2|UniProtKB=A0A3Q7J1A1	Solyc11g071240	Uncharacterized protein;101247885	ARM REPEAT SUPERFAMILY PROTEIN (PTHR47873:SF1)
SOLLC|EnsemblGenome=Solyc06g068770.3|UniProtKB=A0A3Q7H062	Solyc06g068770	Exostosin domain-containing protein;unassigned	EXOSTOSIN DOMAIN-CONTAINING PROTEIN (PTHR11062:SF356)	glycosyltransferase(PC00111)
SOLLC|EnsemblGenome=Solyc05g050980.3|UniProtKB=A0A3Q7GLX3	Solyc05g050980	3-phosphoshikimate 1-carboxyvinyltransferase;101265440	3-PHOSPHOSHIKIMATE 1-CARBOXYVINYLTRANSFERASE (PTHR21090:SF31)	transferase(PC00220)
SOLLC|EnsemblGenome=Solyc07g041150.3|UniProtKB=A0A3Q7HBP0	Solyc07g041150	Uncharacterized protein;unassigned	MYOSIN-17 (PTHR13140:SF772)	actin binding motor protein(PC00040)
SOLLC|EnsemblGenome=Solyc02g092860.3|UniProtKB=A0A3Q7FZF8	Solyc02g092860	Uncharacterized protein;101250559	CYTOCHROME P450 81E8-LIKE (PTHR24281:SF187)	hydroxylase(PC00122)
SOLLC|EnsemblGenome=Solyc12g056540.1|UniProtKB=A0A3Q7JX01	Solyc12g056540	Histone H3;101268556	HISTONE H3-4-LIKE (PTHR11426:SF207)	chromatin/chromatin-binding, or -regulatory protein(PC00077)
SOLLC|EnsemblGenome=Solyc03g083570.3|UniProtKB=A0A3Q7FKT8	Solyc03g083570	Uncharacterized protein;101250094	PROTEIN LPA2 (PTHR37385:SF2)
SOLLC|EnsemblGenome=Solyc10g077080.2|UniProtKB=A0A3Q7IJ73	Solyc10g077080	Non-reducing end alpha-L-arabinofuranosidase;unassigned	NON-REDUCING END ALPHA-L-ARABINOFURANOSIDASE (PTHR31776:SF16)
SOLLC|EnsemblGenome=Solyc03g019780.3|UniProtKB=A0A3Q7FEB3	Solyc03g019780	40S ribosomal protein SA;unassigned	40S RIBOSOMAL PROTEIN SA (PTHR11489:SF24)	ribosomal protein(PC00202)
SOLLC|EnsemblGenome=Solyc11g013750.2|UniProtKB=A0A3Q7ISJ7	Solyc11g013750	TIR domain-containing protein;unassigned	DISEASE RESISTANCE PROTEIN RML1A-LIKE ISOFORM X1 (PTHR11017:SF523)
SOLLC|EnsemblGenome=Solyc05g015490.3|UniProtKB=A0A3Q7GHC2	Solyc05g015490	AAI domain-containing protein;101244954	NON-SPECIFIC LIPID TRANSFER PROTEIN GPI-ANCHORED 1 (PTHR33044:SF118)
SOLLC|EnsemblGenome=Solyc07g054560.1|UniProtKB=A0A3Q7HF36	Solyc07g054560	Uncharacterized protein;101258570	CK25 (PTHR33871:SF16)
SOLLC|EnsemblGenome=Solyc01g008610.3|UniProtKB=A0A3Q7E8Z4	Solyc01g008610	Uncharacterized protein;101263050	GLUCAN ENDO-1,3-BETA-GLUCOSIDASE, ACIDIC ISOFORM GL153 (PTHR32227:SF266)	glucosidase(PC00108)
SOLLC|EnsemblGenome=Solyc01g096400.3|UniProtKB=A0A3Q7ELQ9	Solyc01g096400	Transglut_core2 domain-containing protein;101265170	F-BOX ONLY PROTEIN 21 (PTHR31350:SF21)
SOLLC|EnsemblGenome=Solyc04g005840.1|UniProtKB=K4BNJ0	Solyc04g005840	PlsC domain-containing protein;unassigned	GLYCEROL-3-PHOSPHATE ACYLTRANSFERASE RAM2 (PTHR15486:SF25)	scaffold/adaptor protein(PC00226)
SOLLC|EnsemblGenome=Solyc11g010310.2|UniProtKB=A0A3Q7IR33	Solyc11g010310	Uncharacterized protein;101260893	ATP-DEPENDENT RNA HELICASE DEAH11, CHLOROPLASTIC-RELATED (PTHR18934:SF81)	RNA helicase(PC00032)
SOLLC|EnsemblGenome=Solyc02g092720.1|UniProtKB=A0A3Q7FDG1	Solyc02g092720	Uncharacterized protein;101253642	OS01G0888066 PROTEIN (PTHR33922:SF2)
SOLLC|EnsemblGenome=Solyc07g053930.1|UniProtKB=A0A3Q7I932	Solyc07g053930	Uncharacterized protein;101245074	PYRROLINE-5-CARBOXYLATE REDUCTASE (PTHR34656:SF1)	reductase(PC00198)
SOLLC|EnsemblGenome=Solyc07g018070.3|UniProtKB=A0A3Q7I2N2	Solyc07g018070	Clp R domain-containing protein;101267323	PROTEIN SMAX1-LIKE 5 (PTHR43572:SF3)	chaperone(PC00072)
SOLLC|EnsemblGenome=Solyc12g010790.2|UniProtKB=A0A3Q7JSS8	Solyc12g010790	Uncharacterized protein;101256357	RAS-RELATED PROTEIN RABA1H-RELATED (PTHR47979:SF88)	small GTPase(PC00208)
SOLLC|EnsemblGenome=Solyc10g051120.2|UniProtKB=A0A3Q7IGD2	Solyc10g051120	Mitochondrial pyruvate carrier;unassigned	MITOCHONDRIAL PYRUVATE CARRIER (PTHR14154:SF55)
SOLLC|EnsemblGenome=Solyc08g074560.3|UniProtKB=A0A3Q7HQ40	Solyc08g074560	Protein kinase domain-containing protein;101243810	PROTEIN ACTIVITY OF BC1 COMPLEX KINASE 1, CHLOROPLASTIC (PTHR10566:SF53)
SOLLC|EnsemblGenome=Solyc03g096870.3|UniProtKB=A0A3Q7FQ44	Solyc03g096870	WD_REPEATS_REGION domain-containing protein;101250197	WD REPEAT-CONTAINING PROTEIN 55 HOMOLOG (PTHR19918:SF8)	ubiquitin-protein ligase(PC00234)
SOLLC|EnsemblGenome=Solyc02g068460.1|UniProtKB=A0A3Q7FMA3	Solyc02g068460	VQ domain-containing protein;unassigned	VQ DOMAIN-CONTAINING PROTEIN (PTHR33179:SF59)
SOLLC|EnsemblGenome=Solyc10g084110.2|UniProtKB=A0A3Q7IN44	Solyc10g084110	Protein kinase domain-containing protein;unassigned	SERINE/THREONINE-PROTEIN KINASE ISOFORM X1-RELATED (PTHR47973:SF34)	transmembrane signal receptor(PC00197)
SOLLC|EnsemblGenome=Solyc12g014260.1|UniProtKB=A0A3Q7J594	Solyc12g014260	ALOG domain-containing protein;unassigned	PROTEIN LIGHT-DEPENDENT SHORT HYPOCOTYLS 10-LIKE (PTHR31165:SF75)
SOLLC|EnsemblGenome=Solyc11g044510.2|UniProtKB=A0A3Q7IWB5	Solyc11g044510	Uncharacterized protein;unassigned	SUBFAMILY NOT NAMED (PTHR34269:SF3)	DNA-binding transcription factor(PC00218)
SOLLC|EnsemblGenome=Solyc06g082280.3|UniProtKB=A0A3Q7H139	Solyc06g082280	Metallophos domain-containing protein;101250520	SHEWANELLA-LIKE PROTEIN PHOSPHATASE 1 (PTHR46546:SF4)	protein phosphatase(PC00195)
SOLLC|EnsemblGenome=Solyc09g055260.3|UniProtKB=A0A3Q7I1H7	Solyc09g055260	E3 ubiquitin-protein ligase listerin;unassigned	E3 UBIQUITIN-PROTEIN LIGASE LISTERIN (PTHR12389:SF0)	ubiquitin-protein ligase(PC00234)
SOLLC|EnsemblGenome=Solyc06g019140.2|UniProtKB=A0A3Q7GTM0	Solyc06g019140	Uncharacterized protein;unassigned	OS05G0225800 PROTEIN (PTHR34403:SF14)
SOLLC|EnsemblGenome=Solyc01g097470.3|UniProtKB=A0A3Q7EMH2	Solyc01g097470	Uncharacterized protein;unassigned	MTN26 (PTHR33881:SF10)
SOLLC|EnsemblGenome=Solyc03g098070.3|UniProtKB=A0A3Q7FN54	Solyc03g098070	Uncharacterized protein;101250383	C2H2-TYPE DOMAIN-CONTAINING PROTEIN (PTHR34946:SF11)
SOLLC|EnsemblGenome=Solyc12g006080.2|UniProtKB=A0A3Q7J2W5	Solyc12g006080	AvrRpt-cleavage domain-containing protein;unassigned	AVRRPT-CLEAVAGE DOMAIN-CONTAINING PROTEIN (PTHR33159:SF92)
SOLLC|EnsemblGenome=Solyc02g094560.3|UniProtKB=A0A3Q7FCD0	Solyc02g094560	Uncharacterized protein;unassigned	AMINOPEPTIDASE (DUF3754) (PTHR33645:SF11)	protease(PC00190)
SOLLC|EnsemblGenome=Solyc03g093260.3|UniProtKB=A0A3Q7FLD9	Solyc03g093260	Structural maintenance of chromosomes protein;unassigned	STRUCTURAL MAINTENANCE OF CHROMOSOMES PROTEIN (PTHR43977:SF2)
SOLLC|EnsemblGenome=Solyc11g067280.2|UniProtKB=A0A3Q7J036	Solyc11g067280	HTH myb-type domain-containing protein;unassigned	MYB FAMILY TRANSCRIPTION FACTOR PHL7 (PTHR31314:SF5)	DNA-binding transcription factor(PC00218)
SOLLC|EnsemblGenome=Solyc08g075540.3|UniProtKB=A0A3Q7HT64	Solyc08g075540	Ubiquinol oxidase;unassigned	ALTERNATIVE OXIDASE (PTHR31803:SF3)	oxidase(PC00175)
SOLLC|EnsemblGenome=Solyc03g122270.3|UniProtKB=A0A3Q7FW48	Solyc03g122270	VWFA domain-containing protein;unassigned	INTER ALPHA-TRYPSIN INHIBITOR, HEAVY CHAIN-LIKE PROTEIN (PTHR46503:SF9)
SOLLC|EnsemblGenome=Solyc06g066610.3|UniProtKB=A0A3Q7HSV3	Solyc06g066610	TMF_TATA_bd domain-containing protein;unassigned	GOLGIN CANDIDATE 5 (PTHR47347:SF2)
SOLLC|EnsemblGenome=Solyc08g007040.3|UniProtKB=A0A3Q7HKE8	Solyc08g007040	Glycine cleavage system H protein;101257194	GLYCINE CLEAVAGE SYSTEM H PROTEIN 1, MITOCHONDRIAL-RELATED (PTHR11715:SF27)
SOLLC|EnsemblGenome=Solyc09g061510.1|UniProtKB=A0A3Q7I4H0	Solyc09g061510	Uncharacterized protein;unassigned	SUBFAMILY NOT NAMED (PTHR33879:SF15)
SOLLC|EnsemblGenome=Solyc02g065000.1|UniProtKB=A0A3Q7EZE3	Solyc02g065000	Uncharacterized protein;unassigned	EF-HAND PAIR PROTEIN (PTHR10891:SF685)	calmodulin-related(PC00061)
SOLLC|EnsemblGenome=Solyc04g014853.1|UniProtKB=A0A3Q7G1F5	Solyc04g014853	Uncharacterized protein;unassigned	OS11G0577650 PROTEIN (PTHR22930:SF228)
SOLLC|EnsemblGenome=Solyc10g005950.3|UniProtKB=A0A3Q7IB90	Solyc10g005950	Nudix hydrolase domain-containing protein;101263765	NUDIX HYDROLASE 2-LIKE (PTHR13994:SF45)	nucleotide phosphatase(PC00173)
SOLLC|EnsemblGenome=Solyc12g082730.2|UniProtKB=A0A3Q7JBF5	Solyc12g082730	Uncharacterized protein;unassigned	TRANSPOSASE, PTTA/EN/SPM, PLANT-RELATED (PTHR33499:SF11)
SOLLC|EnsemblGenome=Solyc03g078830.1|UniProtKB=A0A3Q7FJW6	Solyc03g078830	Uncharacterized protein;unassigned	SUBFAMILY NOT NAMED (PTHR31549:SF168)
SOLLC|EnsemblGenome=Solyc02g067570.3|UniProtKB=A0A3Q7FLP5	Solyc02g067570	HDAC_interact domain-containing protein;unassigned	PAIRED AMPHIPATHIC HELIX PROTEIN SIN3-LIKE 1 (PTHR12346:SF8)	chromatin/chromatin-binding, or -regulatory protein(PC00077)
SOLLC|EnsemblGenome=Solyc05g052530.2|UniProtKB=A0A3Q7GNY9	Solyc05g052530	Endoglucanase;101251186	ENDOGLUCANASE 12-RELATED (PTHR22298:SF125)
SOLLC|EnsemblGenome=Solyc08g007790.3|UniProtKB=A9LRT6	Solyc08g007790	3-hydroxy-3-methylglutaryl coenzyme A synthase;HMGS	3-HYDROXY-3-METHYLGLUTARYL COENZYME A SYNTHASE (PTHR43323:SF9)
SOLLC|EnsemblGenome=Solyc01g007750.3|UniProtKB=A0A3Q7E8G4	Solyc01g007750	Uncharacterized protein;101255820	OS03G0360600 PROTEIN (PTHR13068:SF46)
SOLLC|EnsemblGenome=Solyc07g041310.3|UniProtKB=A0A3Q7HBR5	Solyc07g041310	KH type-2 domain-containing protein;101257282	RIBOSOMAL PROTEIN S3, PUTATIVE, EXPRESSED-RELATED (PTHR11760:SF37)	ribosomal protein(PC00202)
SOLLC|EnsemblGenome=Solyc07g054820.3|UniProtKB=A0A3Q7I9J3	Solyc07g054820	Uncharacterized protein;unassigned	PROTEIN THYLAKOID FORMATION 1, CHLOROPLASTIC (PTHR34793:SF1)
SOLLC|EnsemblGenome=Solyc09g089690.3|UniProtKB=A0A3Q7I8T7	Solyc09g089690	Fe2OG dioxygenase domain-containing protein;101245098	1-AMINOCYCLOPROPANE-1-CARBOXYLATE OXIDASE HOMOLOG (PTHR10209:SF792)	oxidoreductase(PC00176)
SOLLC|EnsemblGenome=Solyc02g088110.3|UniProtKB=A0A3Q7F908	Solyc02g088110	Uncharacterized protein;unassigned	POLYPYRIMIDINE TRACT-BINDING PROTEIN HOMOLOG 2 (PTHR15592:SF29)	RNA processing factor(PC00147)
SOLLC|EnsemblGenome=Solyc05g010030.3|UniProtKB=A0A3Q7GDU7	Solyc05g010030	Uncharacterized protein;unassigned	PLANT-SPECIFIC DOMAIN TIGR01570 FAMILY PROTEIN (PTHR31696:SF14)
SOLLC|EnsemblGenome=Solyc06g076140.3|UniProtKB=Q43513	Solyc06g076140	Metallothionein-like protein type 2;unassigned	METALLOTHIONEIN-LIKE PROTEIN 4B (PTHR33543:SF37)
SOLLC|EnsemblGenome=Solyc03g117640.1|UniProtKB=A0A3Q7FU24	Solyc03g117640	Protein kinase domain-containing protein;101255976	PROTEIN KINASE DOMAIN-CONTAINING PROTEIN (PTHR48011:SF56)
SOLLC|EnsemblGenome=Solyc09g075930.2|UniProtKB=A0A3Q7I690	Solyc09g075930	Amine oxidase;unassigned	AMINE OXIDASE (PTHR10638:SF77)	oxidase(PC00175)
SOLLC|EnsemblGenome=Solyc10g081220.2|UniProtKB=A0A3Q7ILY8	Solyc10g081220	J domain-containing protein;unassigned	LD30543P (PTHR24074:SF58)	chaperone(PC00072)
SOLLC|EnsemblGenome=Solyc10g079160.1|UniProtKB=A0A3Q7IK10	Solyc10g079160	PORR domain-containing protein;unassigned	PROTEIN WHAT'S THIS FACTOR 9, MITOCHONDRIAL (PTHR31476:SF13)
SOLLC|EnsemblGenome=Solyc04g005010.3|UniProtKB=A0A3Q7FUW5	Solyc04g005010	RNase H domain-containing protein;unassigned	RNASE H DOMAIN-CONTAINING PROTEIN (PTHR46387:SF48)	RNA processing factor(PC00147)
SOLLC|EnsemblGenome=Solyc12g099670.1|UniProtKB=K4DHY8	Solyc12g099670	Response regulatory domain-containing protein;unassigned	PEROXIDE STRESS-ACTIVATED HISTIDINE KINASE MAK1-RELATED (PTHR43719:SF28)	histidine kinase receptor of two-component system(PC00265)
SOLLC|EnsemblGenome=Solyc07g066170.3|UniProtKB=A0A3Q7HGB7	Solyc07g066170	Uncharacterized protein;unassigned	WPP DOMAIN-INTERACTING PROTEIN 1 (PTHR34562:SF8)
SOLLC|EnsemblGenome=Solyc04g079720.3|UniProtKB=A0A3Q7G730	Solyc04g079720	Uncharacterized protein;unassigned	N-HYDROXYCINNAMOYL/BENZOYLTRANSFERASE, PUTATIVE-RELATED (PTHR31147:SF33)	transferase(PC00220)
SOLLC|EnsemblGenome=Solyc03g025510.3|UniProtKB=A0A3Q7FEP1	Solyc03g025510	Uncharacterized protein;101255065	ALPHA/BETA-HYDROLASES SUPERFAMILY PROTEIN (PTHR46398:SF4)	hydrolase(PC00121)
SOLLC|EnsemblGenome=Solyc12g036500.2|UniProtKB=A0A3Q7J8Q0	Solyc12g036500	Uncharacterized protein;101258236	DNA LIGASE (DUF1666) (PTHR46702:SF2)
SOLLC|EnsemblGenome=Solyc09g009840.1|UniProtKB=A0A3Q7HX70	Solyc09g009840	Uncharacterized protein;101254416	OS01G0860900 PROTEIN (PTHR34120:SF2)
SOLLC|EnsemblGenome=Solyc06g075170.1|UniProtKB=A0A3Q7H3A2	Solyc06g075170	Uncharacterized protein;101262623	DUF584 DOMAIN-CONTAINING PROTEIN (PTHR46525:SF4)
SOLLC|EnsemblGenome=Solyc10g008110.3|UniProtKB=A0A3Q7IB30	Solyc10g008110	Uncharacterized protein;unassigned	ACYL-COENZYME A OXIDASE-LIKE PROTEIN (PTHR10909:SF352)	oxidoreductase(PC00176)
SOLLC|EnsemblGenome=Solyc05g052430.2|UniProtKB=A0A3Q7GLH6	Solyc05g052430	Uncharacterized protein;unassigned	PROTEIN TRICHOME BIREFRINGENCE-LIKE 33 (PTHR32285:SF190)
SOLLC|EnsemblGenome=Solyc06g071300.1|UniProtKB=Q53J20	Solyc06g071300	SRF-type transcription factor family protein;109120489	SRF-TYPE TRANSCRIPTION FACTOR FAMILY PROTEIN (PTHR48019:SF178)
SOLLC|EnsemblGenome=Solyc02g062080.1|UniProtKB=K4B698	Solyc02g062080	Uncharacterized protein;unassigned	NAC DOMAIN-CONTAINING PROTEIN (PTHR31989:SF272)
SOLLC|EnsemblGenome=Solyc04g074390.3|UniProtKB=A0A3Q7H081	Solyc04g074390	Glycosyltransferase;101259836	UDP-GLYCOSYLTRANSFERASE 85A7 (PTHR11926:SF774)	transferase(PC00220)
SOLLC|EnsemblGenome=Solyc10g078860.2|UniProtKB=A0A3Q7JET0	Solyc10g078860	DNA-directed RNA polymerase subunit beta;101251637	DNA-DIRECTED RNA POLYMERASE III SUBUNIT RPC2 (PTHR20856:SF8)	DNA-directed RNA polymerase(PC00019)
SOLLC|EnsemblGenome=Solyc04g015070.3|UniProtKB=A0A3Q7G1J7	Solyc04g015070	C2 domain-containing protein;101256762	PROTEIN C2-DOMAIN ABA-RELATED 11 (PTHR45933:SF6)
SOLLC|EnsemblGenome=Solyc01g107190.3|UniProtKB=A0A3Q7FCC8	Solyc01g107190	LOB domain-containing protein;101268035	LOB DOMAIN-CONTAINING PROTEIN (PTHR31304:SF62)
SOLLC|EnsemblGenome=Solyc12g017760.1|UniProtKB=A0A3Q7J651	Solyc12g017760	Protein kinase domain-containing protein;104644926	SERINE/THREONINE-PROTEIN KINASE 17A-LIKE (PTHR48011:SF64)
SOLLC|EnsemblGenome=Solyc11g011980.2|UniProtKB=A0A3Q7IS12	Solyc11g011980	Ubiquinol oxidase;unassigned	E3 UBIQUITIN-PROTEIN LIGASE COP1 (PTHR44080:SF1)	ubiquitin-protein ligase(PC00234)
SOLLC|EnsemblGenome=Solyc05g013850.2|UniProtKB=K4BYA6	Solyc05g013850	Uncharacterized protein;101249174	PROTEIN SIEVE ELEMENT OCCLUSION B-LIKE (PTHR33232:SF20)
SOLLC|EnsemblGenome=Solyc03g093120.3|UniProtKB=A0A3Q7FNJ0	Solyc03g093120	Xyloglucan:xyloglucosyl transferase;unassigned	XYLOGLUCAN ENDOTRANSGLUCOSYLASE/HYDROLASE (PTHR31062:SF257)	hydrolase(PC00121)
SOLLC|EnsemblGenome=Solyc04g008410.2|UniProtKB=A0A3Q7FZH4	Solyc04g008410	Uncharacterized protein;unassigned	OS10G0422566 PROTEIN (PTHR46598:SF1)
SOLLC|EnsemblGenome=Solyc10g006530.3|UniProtKB=A0A3Q7IA78	Solyc10g006530	Uncharacterized protein;unassigned	PHOTOSYNTHETIC NDH SUBUNIT OF LUMENAL LOCATION 3, CHLOROPLASTIC (PTHR33399:SF2)
SOLLC|EnsemblGenome=Solyc01g066450.3|UniProtKB=A0A3Q7EFY7	Solyc01g066450	AB hydrolase-1 domain-containing protein;101259572	BIFUNCTIONAL EPOXIDE HYDROLASE 2-LIKE (PTHR43329:SF50)	hydrolase(PC00121)
SOLLC|EnsemblGenome=Solyc06g059800.3|UniProtKB=A0A3Q7GX08	Solyc06g059800	Uncharacterized protein;101244297	ACT DOMAIN-CONTAINING PROTEIN ACR3 (PTHR31096:SF5)
SOLLC|EnsemblGenome=Solyc06g060590.3|UniProtKB=A0A3Q7HQK4	Solyc06g060590	Bidirectional sugar transporter SWEET;101255412	BIDIRECTIONAL SUGAR TRANSPORTER SWEET (PTHR10791:SF156)
SOLLC|EnsemblGenome=Solyc03g096610.2|UniProtKB=A0A3Q7FMT6	Solyc03g096610	Uncharacterized protein;unassigned	PENTATRICOPEPTIDE REPEAT-CONTAINING PROTEIN (PTHR47924:SF224)
SOLLC|EnsemblGenome=Solyc06g054360.1|UniProtKB=K4C6C2	Solyc06g054360	Methyltransf_11 domain-containing protein;unassigned	OS01G0307686 PROTEIN (PTHR45180:SF1)
SOLLC|EnsemblGenome=Solyc02g082180.3|UniProtKB=A0A3Q7F5V9	Solyc02g082180	DNA helicase;101244828	DNA REPLICATION LICENSING FACTOR MCM6 (PTHR11630:SF43)	DNA metabolism protein(PC00009)
SOLLC|EnsemblGenome=Solyc11g042440.1|UniProtKB=A0A3Q7IVI4	Solyc11g042440	Uncharacterized protein;101265504	OS03G0807000 PROTEIN (PTHR35104:SF6)
SOLLC|EnsemblGenome=Solyc06g005940.3|UniProtKB=A0A3Q7HIP9	Solyc06g005940	Protein disulfide-isomerase;unassigned	PROTEIN DISULFIDE-ISOMERASE (PTHR18929:SF212)	chaperone(PC00072)
SOLLC|EnsemblGenome=Solyc02g084950.3|UniProtKB=A0A3Q7F8G2	Solyc02g084950	Uncharacterized protein;101265985	SALICYLATE CARBOXYMETHYLTRANSFERASE-LIKE (PTHR31009:SF154)	methyltransferase(PC00155)
SOLLC|EnsemblGenome=Solyc06g065210.3|UniProtKB=A0A3Q7GYQ6	Solyc06g065210	Alkaline/neutral invertase;101254703	ALKALINE/NEUTRAL INVERTASE D-RELATED (PTHR31916:SF15)
SOLLC|EnsemblGenome=Solyc02g065080.3|UniProtKB=A0A3Q7EZK7	Solyc02g065080	Uncharacterized protein;unassigned	PHOSPHOGLYCERATE MUTASE-LIKE PROTEIN 4 (PTHR48100:SF34)	phosphatase(PC00181)
SOLLC|EnsemblGenome=Solyc10g009380.3|UniProtKB=A0A3Q7ICW2	Solyc10g009380	Uncharacterized protein;unassigned	SUBFAMILY NOT NAMED (PTHR34371:SF25)
SOLLC|EnsemblGenome=Solyc01g103420.3|UniProtKB=A0A3Q7EQ34	Solyc01g103420	Smg4_UPF3 domain-containing protein;unassigned	FI21285P1 (PTHR13112:SF0)
SOLLC|EnsemblGenome=Solyc09g065670.3|UniProtKB=A0A3Q7I4C6	Solyc09g065670	C2H2-type domain-containing protein;unassigned	PROTEIN INDETERMINATE-DOMAIN 12 (PTHR10593:SF136)	non-receptor serine/threonine protein kinase(PC00167)
SOLLC|EnsemblGenome=Solyc01g011170.1|UniProtKB=K4ATV6	Solyc01g011170	Uncharacterized protein;unassigned	TIFY DOMAIN-CONTAINING PROTEIN (PTHR38146:SF8)	ribosomal protein(PC00202)
SOLLC|EnsemblGenome=Solyc09g092300.3|UniProtKB=A0A3Q7I9S1	Solyc09g092300	Uncharacterized protein;unassigned	NB-ARC DOMAIN-CONTAINING PROTEIN (PTHR19338:SF44)
SOLLC|EnsemblGenome=Solyc04g039900.1|UniProtKB=K4BRC8	Solyc04g039900	Glutaredoxin domain-containing protein;unassigned	GLUTAREDOXIN DOMAIN-CONTAINING PROTEIN (PTHR45669:SF19)	oxidoreductase(PC00176)
SOLLC|EnsemblGenome=Solyc04g005800.3|UniProtKB=A0A3Q7FVA8	Solyc04g005800	Homeobox domain-containing protein;unassigned	HOMEOBOX-LEUCINE ZIPPER PROTEIN ATHB-54-LIKE (PTHR24326:SF618)	homeodomain transcription factor(PC00119)
SOLLC|EnsemblGenome=Solyc01g008040.1|UniProtKB=K4AT02	Solyc01g008040	Uncharacterized protein;unassigned	UBIQUITIN-PROTEIN LIGASE (PTHR31790:SF313)
SOLLC|EnsemblGenome=Solyc06g060480.1|UniProtKB=A0A3Q7GXB3	Solyc06g060480	Uncharacterized protein;101249183	ZINC FINGER PROTEIN ZAT2-RELATED (PTHR47591:SF1)
SOLLC|EnsemblGenome=Solyc09g090280.2|UniProtKB=A0A3Q7I931	Solyc09g090280	PPM-type phosphatase domain-containing protein;101262256	PROTEIN PHOSPHATASE 2C-LIKE PROTEIN 44-RELATED (PTHR47992:SF110)	protein phosphatase(PC00195)
SOLLC|EnsemblGenome=Solyc05g051800.3|UniProtKB=A0A3Q7GNM0	Solyc05g051800	RING-CH-type domain-containing protein;101249644	RING-CH-TYPE DOMAIN-CONTAINING PROTEIN (PTHR46347:SF5)
SOLLC|EnsemblGenome=Solyc01g109340.3|UniProtKB=A0A3Q7ET13	Solyc01g109340	RING-type domain-containing protein;101262966	RING ZINC FINGER PROTEIN-RELATED (PTHR12313:SF47)	ubiquitin-protein ligase(PC00234)
SOLLC|EnsemblGenome=Solyc11g018710.1|UniProtKB=A0A3Q7ITF4	Solyc11g018710	Uncharacterized protein;104644567	T22J18.15 (PTHR33696:SF1)
SOLLC|EnsemblGenome=Solyc09g065950.3|UniProtKB=A0A3Q7J0C0	Solyc09g065950	F-actin-capping protein subunit alpha;unassigned	F-ACTIN-CAPPING PROTEIN SUBUNIT ALPHA (PTHR10653:SF0)	non-motor actin binding protein(PC00165)
SOLLC|EnsemblGenome=Solyc04g080910.1|UniProtKB=A0A3Q7H356	Solyc04g080910	AP2/ERF domain-containing protein;101246344	DEHYDRATION-RESPONSIVE ELEMENT-BINDING PROTEIN 2D-LIKE (PTHR31241:SF75)
SOLLC|EnsemblGenome=Solyc07g065170.3|UniProtKB=A0A3Q7ICF4	Solyc07g065170	40S ribosomal protein S8;101256398	40S RIBOSOMAL PROTEIN S8 (PTHR10394:SF21)	ribosomal protein(PC00202)
SOLLC|EnsemblGenome=Solyc01g087540.3|UniProtKB=A0A3Q7F2V6	Solyc01g087540	Uncharacterized protein;unassigned	F17A17.37 PROTEIN (PTHR31265:SF2)
SOLLC|EnsemblGenome=Solyc06g060450.3|UniProtKB=A0A3Q7GXB4	Solyc06g060450	GOLD domain-containing protein;unassigned	GOLD DOMAIN-CONTAINING PROTEIN (PTHR22811:SF154)	vesicle coat protein(PC00235)
SOLLC|EnsemblGenome=Solyc03g059123.1|UniProtKB=A0A3Q7FI14	Solyc03g059123	Uncharacterized protein;unassigned	MUTATOR TRANSPOSASE MUDRA PROTEIN (PTHR31973:SF163)
SOLLC|EnsemblGenome=Solyc03g112320.3|UniProtKB=A0A3Q7GEL9	Solyc03g112320	FAD-binding FR-type domain-containing protein;unassigned	FERRIC REDUCTION OXIDASE 8, MITOCHONDRIAL (PTHR11972:SF155)	oxidase(PC00175)
SOLLC|EnsemblGenome=Solyc09g092760.2|UniProtKB=K4CWU7	Solyc09g092760	Uncharacterized protein;104649419	PRISILKIN-39-LIKE ISOFORM X1 (PTHR37389:SF13)
SOLLC|EnsemblGenome=Solyc03g096380.3|UniProtKB=Q9XE49	Solyc03g096380	Proline transporter 2;LeProT2	PROLINE TRANSPORTER 2 (PTHR48017:SF115)
SOLLC|EnsemblGenome=Solyc10g039430.2|UniProtKB=A0A3Q7IDU0	Solyc10g039430	Uncharacterized protein;unassigned	EXPRESSED PROTEIN (PTHR31149:SF7)
SOLLC|EnsemblGenome=Solyc04g079150.1|UniProtKB=A0A3Q7GAB5	Solyc04g079150	Uncharacterized protein;101257957	OS02G0759500 PROTEIN (PTHR47941:SF10)
SOLLC|EnsemblGenome=Solyc02g077890.3|UniProtKB=A0A3Q7FQK5	Solyc02g077890	Uncharacterized protein;unassigned	OS05G0497600 PROTEIN (PTHR46537:SF3)
SOLLC|EnsemblGenome=Solyc10g084920.2|UniProtKB=A0A3Q7JGM7	Solyc10g084920	PRA1 family protein;101265186	PRA1 FAMILY PROTEIN (PTHR12859:SF9)	amino acid transporter(PC00046)
SOLLC|EnsemblGenome=Solyc02g077250.2|UniProtKB=K4B8V2	Solyc02g077250	TCP domain-containing protein;unassigned	TRANSCRIPTION FACTOR TCP4-LIKE (PTHR31072:SF97)	DNA-binding transcription factor(PC00218)
SOLLC|EnsemblGenome=Solyc10g017580.3|UniProtKB=A0A3Q7ICJ2	Solyc10g017580	Uncharacterized protein;101250748	DIGALACTOSYLDIACYLGLYCEROL SYNTHASE 2, CHLOROPLASTIC (PTHR46132:SF1)
SOLLC|EnsemblGenome=Solyc11g032045.1|UniProtKB=A0A3Q7JLG0	Solyc11g032045	DUF4216 domain-containing protein;unassigned	DUF4216 DOMAIN-CONTAINING PROTEIN (PTHR33499:SF26)
SOLLC|EnsemblGenome=Solyc09g005010.3|UniProtKB=A0A3Q7IRK9	Solyc09g005010	Importin N-terminal domain-containing protein;unassigned	IMPORTIN SUBUNIT BETA-1 (PTHR10527:SF1)	transporter(PC00227)
SOLLC|EnsemblGenome=Solyc10g049600.2|UniProtKB=A0A3Q7IGL3	Solyc10g049600	Uncharacterized protein;unassigned	3-OXO-DELTA(4,5)-STEROID 5-BETA-REDUCTASE-LIKE (PTHR32487:SF18)	oxidoreductase(PC00176)
SOLLC|EnsemblGenome=Solyc01g089910.3|UniProtKB=A0A3Q7F3R3	Solyc01g089910	Flotillin-like;unassigned	FLOTILLIN-LIKE (PTHR13806:SF34)
SOLLC|EnsemblGenome=Solyc01g100970.3|UniProtKB=A0A3Q7EPA5	Solyc01g100970	Uncharacterized protein;101258789	RE07960P (PTHR23402:SF1)	cysteine protease(PC00081)
SOLLC|EnsemblGenome=Solyc01g091320.3|UniProtKB=A0A3Q7EKK8	Solyc01g091320	Fatty acid hydroxylase domain-containing protein;unassigned	METHYLSTEROL MONOOXYGENASE 1-1-LIKE (PTHR11863:SF121)	oxidase(PC00175)
SOLLC|EnsemblGenome=Solyc08g076490.2|UniProtKB=K4CN11	Solyc08g076490	Protein kinase domain-containing protein;unassigned	SERINE/THREONINE-PROTEIN KINASE FHKE-RELATED (PTHR48011:SF32)
SOLLC|EnsemblGenome=Solyc09g075030.3|UniProtKB=A0A3Q7J1G3	Solyc09g075030	Nucleolar protein 16;101248915	NUCLEOLAR PROTEIN 16 (PTHR13243:SF1)
SOLLC|EnsemblGenome=Solyc02g033100.2|UniProtKB=A0A3Q7FI61	Solyc02g033100	B box-type domain-containing protein;unassigned	B BOX-TYPE DOMAIN-CONTAINING PROTEIN (PTHR31065:SF93)	DNA-binding transcription factor(PC00218)
SOLLC|EnsemblGenome=Solyc05g041140.3|UniProtKB=A0A3Q7GJ00	Solyc05g041140	AAI domain-containing protein;101257668	OS04G0415800 PROTEIN (PTHR33122:SF4)
SOLLC|EnsemblGenome=Solyc04g008600.3|UniProtKB=A0A3Q7FW63	Solyc04g008600	CCHC-type domain-containing protein;101252679	TIMELESS-INTERACTING PROTEIN (PTHR13220:SF11)	DNA metabolism protein(PC00009)
SOLLC|EnsemblGenome=Solyc04g073950.1|UniProtKB=A0A3Q7GZZ9	Solyc04g073950	VQ domain-containing protein;101250686	OS08G0409500 PROTEIN (PTHR33179:SF58)
SOLLC|EnsemblGenome=Solyc02g067060.3|UniProtKB=A0A3Q7F1W3	Solyc02g067060	Hexosyltransferase;101247095	GALACTURONOSYLTRANSFERASE 13-RELATED (PTHR32116:SF27)	transferase(PC00220)
SOLLC|EnsemblGenome=Solyc11g008620.2|UniProtKB=A0A3Q7IQB7	Solyc11g008620	Uncharacterized protein;101249417	HALOACID DEHALOGENASE-LIKE HYDROLASE DOMAIN-CONTAINING PROTEIN 2 (PTHR19288:SF46)	phosphatase(PC00181)
SOLLC|EnsemblGenome=Solyc07g066180.2|UniProtKB=K4CHU4	Solyc07g066180	AAA domain-containing protein;unassigned	P-LOOP CONTAINING NUCLEOSIDE TRIPHOSPHATE HYDROLASES SUPERFAMILY PROTEIN (PTHR32472:SF12)	DNA metabolism protein(PC00009)
SOLLC|EnsemblGenome=Solyc02g078780.3|UniProtKB=A0A3Q7F648	Solyc02g078780	Protein kinase domain-containing protein;unassigned	PROTEIN KINASE DOMAIN-CONTAINING PROTEIN (PTHR48005:SF17)
SOLLC|EnsemblGenome=Solyc02g091090.3|UniProtKB=A0A3Q7FYF3	Solyc02g091090	Uncharacterized protein;unassigned	EF-HAND 1, CALCIUM-BINDING PROTEIN-RELATED (PTHR37076:SF3)	histone modifying enzyme(PC00261)
SOLLC|EnsemblGenome=Solyc10g080710.2|UniProtKB=A0A3Q7IKX3	Solyc10g080710	Asparagine--tRNA ligase;unassigned	ASPARAGINE--TRNA LIGASE, CYTOPLASMIC 1-RELATED (PTHR22594:SF54)	aminoacyl-tRNA synthetase(PC00047)
SOLLC|EnsemblGenome=Solyc11g020320.1|UniProtKB=A0A3Q7ITG2	Solyc11g020320	MADS-box domain-containing protein;101251742	AGAMOUS-LIKE MADS-BOX PROTEIN AGL82 (PTHR11945:SF554)	MADS box transcription factor(PC00250)
SOLLC|EnsemblGenome=Solyc04g007230.3|UniProtKB=A0A3Q7FXD4	Solyc04g007230	Uncharacterized protein;101254375	OS01G0687700 PROTEIN (PTHR12161:SF81)
SOLLC|EnsemblGenome=Solyc06g008350.3|UniProtKB=A0A3Q7GSD3	Solyc06g008350	Uncharacterized protein;101268188	SERINE/THREONINE-PROTEIN KINASE 19 (PTHR15243:SF0)	non-receptor serine/threonine protein kinase(PC00167)
SOLLC|EnsemblGenome=Solyc08g006940.3|UniProtKB=A0A3Q7HK24	Solyc08g006940	F-box domain-containing protein;101254923	F-BOX/LRR-REPEAT PROTEIN 21-RELATED (PTHR38926:SF2)
SOLLC|EnsemblGenome=Solyc10g009130.3|UniProtKB=A0A3Q7IBM6	Solyc10g009130	Uncharacterized protein;101245801	PROTEIN NUCLEAR FUSION DEFECTIVE 6, CHLOROPLASTIC/MITOCHONDRIAL-LIKE ISOFORM X1 (PTHR33156:SF30)
SOLLC|EnsemblGenome=Solyc12g096230.2|UniProtKB=A0A3Q7JYL0	Solyc12g096230	Uncharacterized protein;101260324	ALKYLATED DNA REPAIR PROTEIN ALKBH8 HOMOLOG (PTHR13069:SF8)
SOLLC|EnsemblGenome=Solyc07g008250.3|UniProtKB=K4CBU4	Solyc07g008250	Putative EIN3-binding F-box protein 2;101248690	F-BOX DOMAIN-CONTAINING PROTEIN (PTHR13318:SF178)
SOLLC|EnsemblGenome=Solyc09g061430.3|UniProtKB=A0A3Q7IZ25	Solyc09g061430	CP-type G domain-containing protein;unassigned	GUANINE NUCLEOTIDE-BINDING PROTEIN-LIKE NSN1 (PTHR11089:SF40)
SOLLC|Gene_OrderedLocusName=Solyc02g083590|UniProtKB=Q8RU74	Solyc02g083590	3-dehydroquinate synthase, chloroplastic;DHQS	3-DEHYDROQUINATE SYNTHASE, CHLOROPLASTIC (PTHR43622:SF7)	lyase(PC00144)
SOLLC|EnsemblGenome=Solyc01g104050.3|UniProtKB=A0A3Q7FAG0	Solyc01g104050	Protein kinase domain-containing protein;unassigned	PROTEIN KINASE DOMAIN-CONTAINING PROTEIN (PTHR47989:SF58)
SOLLC|EnsemblGenome=Solyc06g075660.3|UniProtKB=A0A3Q7HWX1	Solyc06g075660	Uncharacterized protein;unassigned	TRANSCRIPTION FACTOR MYB48-LIKE (PTHR45675:SF59)	DNA-binding transcription factor(PC00218)
SOLLC|EnsemblGenome=Solyc09g031790.3|UniProtKB=A0A3Q7I2H2	Solyc09g031790	GIY-YIG domain-containing protein;unassigned	STRUCTURE-SPECIFIC ENDONUCLEASE SUBUNIT SLX1 (PTHR20208:SF10)	endodeoxyribonuclease(PC00093)
SOLLC|EnsemblGenome=Solyc12g009020.2|UniProtKB=O48616	Solyc12g009020	MAP kinase kinase;mek1	DUAL SPECIFICITY MITOGEN-ACTIVATED PROTEIN KINASE KINASE 1 (PTHR24361:SF785)	non-receptor serine/threonine protein kinase(PC00167)
SOLLC|EnsemblGenome=Solyc04g082140.3|UniProtKB=A0A3Q7GAX3	Solyc04g082140	Uncharacterized protein;778302	OS04G0561900 PROTEIN (PTHR11709:SF387)	oxidase(PC00175)
SOLLC|EnsemblGenome=Solyc06g034320.1|UniProtKB=A0A3Q7GU53	Solyc06g034320	Uncharacterized protein;101247924	TRANSMEMBRANE PROTEIN (PTHR33528:SF17)
SOLLC|EnsemblGenome=Solyc03g121280.3|UniProtKB=A0A3Q7FTZ0	Solyc03g121280	Uncharacterized protein;unassigned	CORE-2/I-BRANCHING ENZYME (PTHR31042:SF122)	transferase(PC00220)
SOLLC|EnsemblGenome=Solyc05g053140.3|UniProtKB=A0A3Q7GJV0	Solyc05g053140	PCI domain-containing protein;101245654	26S PROTEASOME NON-ATPASE REGULATORY SUBUNIT 13 (PTHR10539:SF0)	protease(PC00190)
SOLLC|EnsemblGenome=Solyc08g078160.3|UniProtKB=A0A3Q7HSP3	Solyc08g078160	Uncharacterized protein;101268303	OLEOSIN (PTHR33203:SF36)
SOLLC|EnsemblGenome=Solyc09g009150.1|UniProtKB=A0A3Q7HYY7	Solyc09g009150	Apple domain-containing protein;101263453	OS02G0527900 PROTEIN (PTHR32444:SF108)
SOLLC|EnsemblGenome=Solyc10g006275.1|UniProtKB=A0A3Q7IB48	Solyc10g006275	Uncharacterized protein;unassigned	EXPRESSED PROTEIN (PTHR33083:SF103)
SOLLC|EnsemblGenome=Solyc04g016175.1|UniProtKB=A0A3Q7G0K2	Solyc04g016175	RRM domain-containing protein;unassigned	RRM DOMAIN-CONTAINING PROTEIN (PTHR15241:SF317)	RNA splicing factor(PC00148)
SOLLC|EnsemblGenome=Solyc04g017740.1|UniProtKB=A0A3Q7G1C7	Solyc04g017740	Uncharacterized protein;unassigned	SUBFAMILY NOT NAMED (PTHR38223:SF1)
SOLLC|EnsemblGenome=Solyc03g115160.3|UniProtKB=A0A3Q7FTM2	Solyc03g115160	Uncharacterized protein;101268270	GB|AAF26970.1-RELATED (PTHR33304:SF36)
SOLLC|EnsemblGenome=Solyc05g056170.3|UniProtKB=A0A3Q7GQY4	Solyc05g056170	Phenylalanine ammonia-lyase;101249824	PHENYLALANINE AMMONIA-LYASE (PTHR10362:SF36)	lyase(PC00144)
SOLLC|EnsemblGenome=Solyc11g020860.1|UniProtKB=A0A3Q7ITW2	Solyc11g020860	Uncharacterized protein;unassigned	SUBFAMILY NOT NAMED (PTHR35101:SF15)
SOLLC|EnsemblGenome=Solyc11g008820.2|UniProtKB=A0A3Q7IQK9	Solyc11g008820	Endoglucanase;unassigned	ENDOGLUCANASE 7 (PTHR22298:SF64)
SOLLC|EnsemblGenome=Solyc03g098600.3|UniProtKB=A0A3Q7FQI8	Solyc03g098600	Dolichyl-diphosphooligosaccharide--protein glycotransferase;101259924	DOLICHYL-DIPHOSPHOOLIGOSACCHARIDE--PROTEIN GLYCOSYLTRANSFERASE SUBUNIT STT3B (PTHR13872:SF1)	glycosyltransferase(PC00111)
SOLLC|EnsemblGenome=Solyc08g068310.3|UniProtKB=A0A3Q7HPT6	Solyc08g068310	Uncharacterized protein;101259467	LA PROTEIN 1 (PTHR22792:SF140)	RNA metabolism protein(PC00031)
SOLLC|EnsemblGenome=Solyc03g115150.3|UniProtKB=A0A3Q7GGL3	Solyc03g115150	Histone deacetylase;unassigned	HIST_DEACETYL DOMAIN-CONTAINING PROTEIN (PTHR48252:SF38)	histone modifying enzyme(PC00261)
SOLLC|EnsemblGenome=Solyc04g015710.3|UniProtKB=A0A3Q7GSC8	Solyc04g015710	SANTA domain-containing protein;104646676	PROTEIN EMBRYO DEFECTIVE 1674 (PTHR35311:SF1)
SOLLC|EnsemblGenome=Solyc06g054680.1|UniProtKB=A0A3Q7GUD7	Solyc06g054680	MADS-box domain-containing protein;101257672	MADS-BOX DOMAIN-CONTAINING PROTEIN (PTHR11945:SF595)	MADS box transcription factor(PC00250)
SOLLC|EnsemblGenome=Solyc09g010630.3|UniProtKB=A0A3Q7HZV3	Solyc09g010630	Uncharacterized protein;101247151	HEAT SHOCK COGNATE 70-KD PROTEIN, TANDEM DUPLICATE 2-RELATED (PTHR19375:SF517)	Hsp70 family chaperone(PC00027)
SOLLC|EnsemblGenome=Solyc05g012660.2|UniProtKB=A0A3Q7GCK5	Solyc05g012660	Uncharacterized protein;unassigned	GLYCOSYLTRANSFERASE-RELATED (PTHR20961:SF98)	glycosyltransferase(PC00111)
SOLLC|EnsemblGenome=Solyc04g071800.3|UniProtKB=A0A3Q7G6K6	Solyc04g071800	Uncharacterized protein;101251878	CYTOCHROME P450 92B1 (PTHR24281:SF254)	hydroxylase(PC00122)
SOLLC|EnsemblGenome=Solyc06g075640.2|UniProtKB=A0A3Q7H155	Solyc06g075640	TPR_REGION domain-containing protein;101252998	PROTEIN POLLENLESS 3-LIKE 1 (PTHR36326:SF4)
SOLLC|EnsemblGenome=Solyc11g012810.2|UniProtKB=A0A3Q7IS86	Solyc11g012810	BAH domain-containing protein;unassigned	BAH DOMAIN-CONTAINING PROTEIN (PTHR47073:SF9)
SOLLC|EnsemblGenome=Solyc01g065580.3|UniProtKB=A0A3Q7EFA5	Solyc01g065580	CPL domain-containing protein;unassigned	PUMILIO HOMOLOG 3 (PTHR13389:SF0)
SOLLC|EnsemblGenome=Solyc04g078980.3|UniProtKB=A0A3Q7H253	Solyc04g078980	Hexosyltransferase;101260637	HEXOSYLTRANSFERASE (PTHR11183:SF103)	glycosyltransferase(PC00111)
SOLLC|EnsemblGenome=Solyc07g064310.2|UniProtKB=A0A3Q7HF88	Solyc07g064310	Protein phosphatase;101253704	PROTEIN PHOSPHATASE (PTHR12320:SF47)	protein phosphatase(PC00195)
SOLLC|EnsemblGenome=Solyc02g069180.3|UniProtKB=A0A3Q7F1T1	Solyc02g069180	RING-type domain-containing protein;unassigned	BOI-RELATED E3 UBIQUITIN-PROTEIN LIGASE 1 (PTHR42647:SF55)
SOLLC|EnsemblGenome=Solyc01g009910.1|UniProtKB=A0A3Q7ET65	Solyc01g009910	Glutaredoxin domain-containing protein;101268133	GLUTAREDOXIN DOMAIN-CONTAINING PROTEIN (PTHR10168:SF266)	oxidoreductase(PC00176)
SOLLC|EnsemblGenome=Solyc11g012900.2|UniProtKB=A0A3Q7ISA3	Solyc11g012900	TPR_REGION domain-containing protein;unassigned	LD24721P (PTHR45831:SF2)
SOLLC|EnsemblGenome=Solyc10g048100.2|UniProtKB=A0A3Q7JAR6	Solyc10g048100	SCP domain-containing protein;unassigned	PATHOGENESIS-RELATED PROTEIN 1B (PTHR10334:SF566)	defense/immunity protein(PC00090)
SOLLC|EnsemblGenome=Solyc06g083170.3|UniProtKB=A0A3Q7HYA0	Solyc06g083170	BHLH domain-containing protein;101263721	TRANSCRIPTION FACTOR BHLH78-LIKE (PTHR12565:SF399)
SOLLC|EnsemblGenome=Solyc04g015400.3|UniProtKB=A0A3Q7G0Q1	Solyc04g015400	Uncharacterized protein;109118702	GDSL ESTERASE/LIPASE (PTHR35097:SF1)	esterase(PC00097)
SOLLC|EnsemblGenome=Solyc09g098260.2|UniProtKB=A0A3Q7IAK6	Solyc09g098260	Uncharacterized protein;unassigned	HISTONE-LYSINE N-METHYLTRANSFERASE ATX2 (PTHR13793:SF140)	zinc finger transcription factor(PC00244)
SOLLC|EnsemblGenome=Solyc10g083290.2|UniProtKB=A0A3Q7JG33	Solyc10g083290	Uncharacterized protein;unassigned	BETA-FRUCTOFURANOSIDASE, INSOLUBLE ISOENZYME CWINV2 (PTHR31953:SF102)
SOLLC|EnsemblGenome=Solyc10g053900.2|UniProtKB=A0A3Q7IGS2	Solyc10g053900	CRAL-TRIO domain-containing protein;unassigned	CRAL-TRIO DOMAIN-CONTAINING PROTEIN YKL091C-RELATED (PTHR45657:SF1)
SOLLC|EnsemblGenome=Solyc06g063320.3|UniProtKB=A0A3Q7GW24	Solyc06g063320	Uncharacterized protein;101254704	OS04G0606700 PROTEIN (PTHR33972:SF2)
SOLLC|EnsemblGenome=Solyc01g017950.2|UniProtKB=A0A3Q7EC00	Solyc01g017950	Uncharacterized protein;unassigned	OS05G0225800 PROTEIN (PTHR34403:SF14)
SOLLC|EnsemblGenome=Solyc07g015830.1|UniProtKB=K4CCA1	Solyc07g015830	Uncharacterized protein;unassigned	TRANSPOSASE EN/SPM (PTHR33411:SF19)
SOLLC|EnsemblGenome=Solyc01g087720.3|UniProtKB=A0A3Q7EIU4	Solyc01g087720	Structural maintenance of chromosomes protein 5;unassigned	STRUCTURAL MAINTENANCE OF CHROMOSOMES PROTEIN 5 (PTHR45916:SF1)
SOLLC|EnsemblGenome=Solyc03g093540.1|UniProtKB=A0A3Q7GAZ0	Solyc03g093540	AP2/ERF domain-containing protein;101267005	AP2/ERF DOMAIN-CONTAINING PROTEIN (PTHR31677:SF194)	DNA-binding transcription factor(PC00218)
SOLLC|EnsemblGenome=Solyc11g068820.2|UniProtKB=A0A3Q7JPG0	Solyc11g068820	Uncharacterized protein;unassigned	39S RIBOSOMAL PROTEIN L27, MITOCHONDRIAL (PTHR15893:SF0)	ribosomal protein(PC00202)
SOLLC|EnsemblGenome=Solyc03g005460.3|UniProtKB=A0A3Q7FCR2	Solyc03g005460	Uncharacterized protein;unassigned	HELICASE-LIKE TRANSCRIPTION FACTOR (PTHR45626:SF22)
SOLLC|EnsemblGenome=Solyc03g115140.3|UniProtKB=A0A3Q7FRU5	Solyc03g115140	Uncharacterized protein;unassigned	DNAJ PROTEIN JJJ1 HOMOLOG (PTHR45495:SF1)	chaperone(PC00072)
SOLLC|EnsemblGenome=Solyc07g065720.3|UniProtKB=A0A3Q7HG03	Solyc07g065720	Uncharacterized protein;unassigned	SUBFAMILY NOT NAMED (PTHR35763:SF3)
SOLLC|EnsemblGenome=Solyc05g013240.3|UniProtKB=A0A3Q7GG46	Solyc05g013240	Uncharacterized protein;unassigned	EXPRESSED PROTEIN (PTHR31676:SF96)
SOLLC|EnsemblGenome=Solyc03g033580.3|UniProtKB=A0A3Q7G546	Solyc03g033580	Uncharacterized protein;unassigned	KINECTIN-LIKE PROTEIN-RELATED (PTHR31161:SF6)
SOLLC|EnsemblGenome=Solyc02g082670.3|UniProtKB=A0A3Q7F8C3	Solyc02g082670	Homeobox domain-containing protein;101258516	WUSCHEL-RELATED HOMEOBOX 13 (PTHR46777:SF5)	homeodomain transcription factor(PC00119)
SOLLC|EnsemblGenome=Solyc01g080920.3|UniProtKB=A0A3Q7EHV1	Solyc01g080920	RING-type E3 ubiquitin transferase;unassigned	RING-TYPE E3 UBIQUITIN TRANSFERASE (PTHR22849:SF23)
SOLLC|EnsemblGenome=Solyc01g098000.3|UniProtKB=A0A3Q7EMP9	Solyc01g098000	EF1_GNE domain-containing protein;unassigned	EF1_GNE DOMAIN-CONTAINING PROTEIN (PTHR11595:SF70)	translation elongation factor(PC00222)
SOLLC|EnsemblGenome=Solyc09g090190.3|UniProtKB=A0A3Q7I7C2	Solyc09g090190	Methyltransferase;104649397	METHYLTRANSFERASE PMT8-RELATED (PTHR10108:SF1120)	methyltransferase(PC00155)
SOLLC|EnsemblGenome=Solyc12g005280.2|UniProtKB=A0A3Q7J2F8	Solyc12g005280	tRNA (guanine(37)-N1)-methyltransferase;unassigned	TRNA (GUANINE(37)-N1)-METHYLTRANSFERASE (PTHR23245:SF36)	RNA methyltransferase(PC00033)
SOLLC|EnsemblGenome=Solyc06g071950.2|UniProtKB=A0A3Q7H1C2	Solyc06g071950	TPT domain-containing protein;unassigned	OS02G0154600 PROTEIN (PTHR11132:SF270)	secondary carrier transporter(PC00258)
SOLLC|EnsemblGenome=Solyc01g101180.3|UniProtKB=A0A3Q7EP29	Solyc01g101180	Uncharacterized protein;unassigned	VIRIDIFLORENE SYNTHASE (PTHR31225:SF208)
SOLLC|EnsemblGenome=Solyc03g112420.2|UniProtKB=A0A3Q7FQ60	Solyc03g112420	Uncharacterized protein;unassigned	PENTATRICOPEPTIDE REPEAT-CONTAINING PROTEIN (PTHR47924:SF39)
SOLLC|EnsemblGenome=Solyc06g065980.3|UniProtKB=A0A3Q7GX02	Solyc06g065980	Alba domain-containing protein;101263420	ALBA DOMAIN-CONTAINING PROTEIN (PTHR31947:SF23)
SOLLC|EnsemblGenome=Solyc11g065730.2|UniProtKB=A0A3Q7JNN2	Solyc11g065730	Uncharacterized protein;101249521	AT27789P (PTHR13976:SF76)	RNA splicing factor(PC00148)
SOLLC|EnsemblGenome=Solyc11g073110.2|UniProtKB=A0A3Q7J267	Solyc11g073110	Uncharacterized protein;101267866	PROTEIN UPSTREAM OF FLC-LIKE (PTHR31083:SF44)
SOLLC|EnsemblGenome=Solyc06g073110.3|UniProtKB=A0A3Q7H219	Solyc06g073110	Uncharacterized protein;101257082	DUF936 FAMILY PROTEIN (PTHR31928:SF4)
SOLLC|EnsemblGenome=Solyc05g005420.2|UniProtKB=A0A3Q7GCG4	Solyc05g005420	F-box domain-containing protein;unassigned	F-BOX DOMAIN-CONTAINING PROTEIN (PTHR31639:SF290)
SOLLC|EnsemblGenome=Solyc02g089960.3|UniProtKB=A0A3Q7FBZ2	Solyc02g089960	Uncharacterized protein;101260781	TRANSMEMBRANE PROTEIN 220 (PTHR34262:SF1)
SOLLC|EnsemblGenome=Solyc07g017750.3|UniProtKB=A0A3Q7H967	Solyc07g017750	F-box domain-containing protein;unassigned	ADAGIO PROTEIN 1 (PTHR46175:SF5)	DNA-binding transcription factor(PC00218)
SOLLC|EnsemblGenome=Solyc10g055700.2|UniProtKB=A0A3Q7IIT0	Solyc10g055700	Smr domain-containing protein;101268811	OS02G0120000 PROTEIN (PTHR47447:SF15)
SOLLC|EnsemblGenome=Solyc09g018160.3|UniProtKB=A0A3Q7I035	Solyc09g018160	Uncharacterized protein;101256025	PAP/OAS1 SUBSTRATE-BINDING DOMAIN SUPERFAMILY (PTHR45979:SF2)
SOLLC|EnsemblGenome=Solyc06g066080.1|UniProtKB=A0A3Q7GZA6	Solyc06g066080	DYW_deaminase domain-containing protein;101261037	EXPRESSED PROTEIN (PTHR47928:SF118)
SOLLC|EnsemblGenome=Solyc06g076000.1|UniProtKB=K4C9W1	Solyc06g076000	Homeobox domain-containing protein;unassigned	WUSCHEL-RELATED HOMEOBOX 2 (PTHR45940:SF6)	homeodomain transcription factor(PC00119)
SOLLC|EnsemblGenome=Solyc05g051120.1|UniProtKB=A0A3Q7HF26	Solyc05g051120	Uncharacterized protein;unassigned	SUBFAMILY NOT NAMED (PTHR36264:SF2)
SOLLC|EnsemblGenome=Solyc05g017950.3|UniProtKB=A0A3Q7GH16	Solyc05g017950	Uncharacterized protein;544309	SODIUM/PYRUVATE COTRANSPORTER BASS2, CHLOROPLASTIC (PTHR10361:SF62)	primary active transporter(PC00068)
SOLLC|EnsemblGenome=Solyc06g066820.3|UniProtKB=A0A3Q7HSY5	Solyc06g066820	Fe2OG dioxygenase domain-containing protein;unassigned	GIBBERELLIN 3-BETA-DIOXYGENASE 2 (PTHR47990:SF73)	oxygenase(PC00177)
SOLLC|EnsemblGenome=Solyc04g049130.3|UniProtKB=A0A3Q7G3M1	Solyc04g049130	Uncharacterized protein;unassigned	OS02G0533000 PROTEIN (PTHR47380:SF4)
SOLLC|EnsemblGenome=Solyc05g018810.3|UniProtKB=A0A3Q7GJU3	Solyc05g018810	Uncharacterized protein;unassigned	NUCLEOSOME ASSEMBLY PROTEIN 1 2 (PTHR11875:SF109)	chromatin/chromatin-binding, or -regulatory protein(PC00077)
SOLLC|EnsemblGenome=Solyc03g083280.3|UniProtKB=A0A3Q7FKM6	Solyc03g083280	Uncharacterized protein;unassigned	PENTATRICOPEPTIDE REPEAT-CONTAINING PROTEIN (PTHR47937:SF5)
SOLLC|EnsemblGenome=Solyc05g009800.3|UniProtKB=A0A3Q7GFN2	Solyc05g009800	Malectin_like domain-containing protein;101265022	DI-GLUCOSE BINDING PROTEIN WITH LEUCINE-RICH REPEAT DOMAIN-CONTAINING PROTEIN (PTHR45631:SF191)
SOLLC|EnsemblGenome=Solyc09g007130.3|UniProtKB=A0A3Q7HVQ3	Solyc09g007130	3-methyl-2-oxobutanoate hydroxymethyltransferase;101263146	3-METHYL-2-OXOBUTANOATE HYDROXYMETHYLTRANSFERASE (PTHR20881:SF0)	methyltransferase(PC00155)
SOLLC|EnsemblGenome=Solyc04g024965.1|UniProtKB=A0A3Q7G1F8	Solyc04g024965	DBD_Tnp_Mut domain-containing protein;unassigned	MUTATOR TRANSPOSASE MUDRA PROTEIN (PTHR31973:SF163)
SOLLC|EnsemblGenome=Solyc05g009930.3|UniProtKB=A0A3Q7GBM0	Solyc05g009930	Uncharacterized protein;101267989	PROTEIN CHUP1, CHLOROPLASTIC (PTHR31342:SF7)	non-motor actin binding protein(PC00165)
SOLLC|EnsemblGenome=Solyc08g081190.3|UniProtKB=Q08451	Solyc08g081190	Probable aquaporin PIP-type pTOM75;unassigned	AQUAPORIN PIP-TYPE PTOM75-RELATED (PTHR45687:SF108)
SOLLC|EnsemblGenome=Solyc03g082550.3|UniProtKB=A0A3Q7G9N9	Solyc03g082550	Homeobox domain-containing protein;101245037	HOMEOBOX-LEUCINE ZIPPER PROTEIN ATHB-7-LIKE (PTHR24326:SF543)	homeodomain transcription factor(PC00119)
SOLLC|EnsemblGenome=Solyc09g061950.1|UniProtKB=A0A3Q7I4P3	Solyc09g061950	MADS-box domain-containing protein;101251029	AGAMOUS-LIKE MADS-BOX PROTEIN AGL29 (PTHR11945:SF535)	MADS box transcription factor(PC00250)
SOLLC|EnsemblGenome=Solyc09g065430.3|UniProtKB=A0A3Q7I5X8	Solyc09g065430	AAI domain-containing protein;unassigned	NON-SPECIFIC LIPID TRANSFER PROTEIN GPI-ANCHORED 2-LIKE ISOFORM X1 (PTHR33044:SF203)
SOLLC|EnsemblGenome=Solyc12g055680.1|UniProtKB=K4DFP9	Solyc12g055680	Uncharacterized protein;101252564	SUBFAMILY NOT NAMED (PTHR34206:SF5)
SOLLC|EnsemblGenome=Solyc03g095710.3|UniProtKB=A0A3Q7FM61	Solyc03g095710	Alpha-amylase;unassigned	ALPHA-AMYLASE 1 (PTHR43447:SF37)	amylase(PC00048)
SOLLC|EnsemblGenome=Solyc01g112350.3|UniProtKB=A0A3Q7FFC9	Solyc01g112350	SEC7 domain-containing protein;unassigned	BREFELDIN A-INHIBITED GUANINE NUCLEOTIDE-EXCHANGE PROTEIN 1 (PTHR10663:SF108)	guanyl-nucleotide exchange factor(PC00113)
SOLLC|EnsemblGenome=Solyc10g049870.1|UniProtKB=A0A3Q7IFY3	Solyc10g049870	C2H2-type domain-containing protein;101255146	ZINC FINGER PROTEIN 7-LIKE (PTHR47593:SF5)
SOLLC|EnsemblGenome=Solyc06g062530.3|UniProtKB=A0A3Q7GXX5	Solyc06g062530	Serine/threonine-protein phosphatase 2A 55 kDa regulatory subunit B;unassigned	SERINE/THREONINE-PROTEIN PHOSPHATASE 2A 55 KDA REGULATORY SUBUNIT B (PTHR11871:SF50)	protein phosphatase(PC00195)
SOLLC|EnsemblGenome=Solyc07g056490.3|UniProtKB=A0A3Q7HGQ5	Solyc07g056490	Uncharacterized protein;unassigned	GLUTATHIONE S-TRANSFERASE ISOFORM X2-RELATED (PTHR11260:SF782)	transferase(PC00220)
SOLLC|EnsemblGenome=Solyc10g055160.2|UniProtKB=A0A3Q7IID0	Solyc10g055160	Mediator of RNA polymerase II transcription subunit 20;MED20	MEDIATOR OF RNA POLYMERASE II TRANSCRIPTION SUBUNIT 20 (PTHR12465:SF4)	ubiquitin-protein ligase(PC00234)
SOLLC|EnsemblGenome=Solyc01g081450.3|UniProtKB=A0A3Q7EI47	Solyc01g081450	Uncharacterized protein;101261656	DOMAIN PROTEIN, PUTATIVE (AFU_ORTHOLOGUE AFUA_5G04290)-RELATED (PTHR31248:SF2)
SOLLC|EnsemblGenome=Solyc05g054410.3|UniProtKB=A0A3Q7GMF7	Solyc05g054410	Uncharacterized protein;unassigned	TELOMERE REPEAT-BINDING PROTEIN 4-LIKE (PTHR21717:SF78)
SOLLC|EnsemblGenome=Solyc10g081270.2|UniProtKB=A0A3Q7IM09	Solyc10g081270	ELMO domain-containing protein;101257519	CED-12 (PTHR12771:SF56)	scaffold/adaptor protein(PC00226)
SOLLC|EnsemblGenome=Solyc11g039960.2|UniProtKB=A0A3Q7IWB3	Solyc11g039960	LysM domain-containing protein;101258614	LYSM DOMAIN-CONTAINING PROTEIN (PTHR20932:SF53)
SOLLC|EnsemblGenome=Solyc06g074810.3|UniProtKB=A0A3Q7H3H2	Solyc06g074810	Uncharacterized protein;101268477	PROTEIN SMG8 (PTHR13091:SF0)
SOLLC|EnsemblGenome=Solyc12g099980.2|UniProtKB=A0A3Q7JFT2	Solyc12g099980	LRRNT_2 domain-containing protein;unassigned	LRRNT_2 DOMAIN-CONTAINING PROTEIN (PTHR48052:SF61)
SOLLC|EnsemblGenome=Solyc05g005910.3|UniProtKB=A0A3Q7GDG4	Solyc05g005910	Uncharacterized protein;unassigned	PROTEIN NRT1/ PTR FAMILY 1.2-LIKE (PTHR11654:SF626)	transporter(PC00227)
SOLLC|EnsemblGenome=Solyc09g090720.3|UniProtKB=A0A3Q7J3F5	Solyc09g090720	PCI domain-containing protein;101264976	26S PROTEASOME NON-ATPASE REGULATORY SUBUNIT 13 HOMOLOG B (PTHR10539:SF8)	protease(PC00190)
SOLLC|EnsemblGenome=Solyc12g027580.2|UniProtKB=A0A3Q7JUJ7	Solyc12g027580	Uncharacterized protein;unassigned	EXPORTIN-4 (PTHR12596:SF1)	transporter(PC00227)
SOLLC|EnsemblGenome=Solyc04g016240.3|UniProtKB=A0A3Q7G255	Solyc04g016240	Nuclear pore protein;101262406	NUCLEAR PORE COMPLEX PROTEIN NUP93 (PTHR11225:SF4)	transporter(PC00227)
SOLLC|EnsemblGenome=Solyc07g066160.1|UniProtKB=A0A3Q7HG74	Solyc07g066160	Uncharacterized protein;101258975	C2H2-TYPE ZINC FINGER FAMILY PROTEIN (PTHR45988:SF18)	C2H2 zinc finger transcription factor(PC00248)
SOLLC|EnsemblGenome=Solyc08g007490.3|UniProtKB=A0A3Q7HKQ8	Solyc08g007490	Uncharacterized protein;101267545	TRANSLATION RELEASE FACTOR (PTHR47352:SF2)	translation release factor(PC00225)
SOLLC|EnsemblGenome=Solyc06g069780.3|UniProtKB=A0A3Q7HU00	Solyc06g069780	Uncharacterized protein;unassigned	RING/FYVE/PHD ZINC FINGER SUPERFAMILY PROTEIN (PTHR23012:SF204)	ubiquitin-protein ligase(PC00234)
SOLLC|EnsemblGenome=Solyc03g019850.3|UniProtKB=A0A3Q7FGX3	Solyc03g019850	Uncharacterized protein;101252056	SERINE/THREONINE-PROTEIN KINASE NEK2 (PTHR43671:SF13)	non-receptor serine/threonine protein kinase(PC00167)
SOLLC|EnsemblGenome=Solyc10g079250.2|UniProtKB=B1N670	Solyc10g079250	Putative recA protein;101263651	DNA REPAIR PROTEIN RECA HOMOLOG 2, MITOCHONDRIAL (PTHR45900:SF4)	DNA strand-pairing protein(PC00016)
SOLLC|EnsemblGenome=Solyc03g115300.2|UniProtKB=A0A3Q7FSY5	Solyc03g115300	Expansin;101266502	EXPANSIN-A21-RELATED (PTHR31867:SF132)
SOLLC|EnsemblGenome=Solyc03g097100.1|UniProtKB=A0A3Q7GCJ8	Solyc03g097100	Uncharacterized protein;101243870	CALCIUM-BINDING PROTEIN CML18-RELATED (PTHR23050:SF400)	calmodulin-related(PC00061)
SOLLC|EnsemblGenome=Solyc10g083410.1|UniProtKB=A0A3Q7IML7	Solyc10g083410	LysM domain-containing protein;unassigned	PEPTIDOGLYCAN-BINDING LYSM DOMAIN PROTEIN (PTHR33648:SF33)
SOLLC|EnsemblGenome=Solyc12g009640.1|UniProtKB=A0A3Q7J3N8	Solyc12g009640	BED-type domain-containing protein;104644837	ZINC FINGER BED DOMAIN-CONTAINING PROTEIN DAYSLEEPER (PTHR23272:SF52)
SOLLC|EnsemblGenome=Solyc01g022750.3|UniProtKB=A0A3Q7ED34	Solyc01g022750	Uncharacterized protein;101251020	NADH UBIQUINONE OXIDOREDUCTASE B14 SUBUNIT (PTHR12964:SF5)	oxidoreductase(PC00176)
SOLLC|EnsemblGenome=Solyc09g008410.3|UniProtKB=A0A3Q7HWU3	Solyc09g008410	Peptidyl-prolyl cis-trans isomerase;101257104	PEPTIDYL-PROLYL CIS-TRANS ISOMERASE CYP21-4 (PTHR47269:SF1)	chaperone(PC00072)
SOLLC|EnsemblGenome=Solyc04g077590.3|UniProtKB=A0A3Q7G9R6	Solyc04g077590	Uncharacterized protein;unassigned	PROTEIN PHLOEM PROTEIN 2-LIKE A10 (PTHR21477:SF12)
SOLLC|EnsemblGenome=Solyc12g049350.2|UniProtKB=A0A3Q7JB87	Solyc12g049350	Uncharacterized protein;101262599	MYB 12 TRANSCRIPTION FACTOR (PTHR47999:SF17)	DNA-binding transcription factor(PC00218)
SOLLC|EnsemblGenome=Solyc12g009830.2|UniProtKB=A0A3Q7J3R9	Solyc12g009830	RING-type domain-containing protein;101263380	RING-TYPE DOMAIN-CONTAINING PROTEIN (PTHR31150:SF36)
SOLLC|EnsemblGenome=Solyc01g067630.3|UniProtKB=A0A3Q7EGM6	Solyc01g067630	Uncharacterized protein;unassigned	NAD(P)-BINDING ROSSMANN-FOLD SUPERFAMILY PROTEIN (PTHR43574:SF11)	epimerase/racemase(PC00096)
SOLLC|EnsemblGenome=Solyc03g006590.3|UniProtKB=A0A3Q7FFJ2	Solyc03g006590	Uncharacterized protein;101251549	SUBFAMILY NOT NAMED (PTHR33728:SF21)
SOLLC|EnsemblGenome=Solyc01g098800.3|UniProtKB=A0A3Q7F7L2	Solyc01g098800	Uncharacterized protein;101261070	CATION/CALCIUM EXCHANGER 5 (PTHR12266:SF33)	primary active transporter(PC00068)
SOLLC|EnsemblGenome=Solyc01g103540.3|UniProtKB=A0A3Q7EQ88	Solyc01g103540	YTH domain-containing protein;101267743	OS04G0129300 PROTEIN (PTHR12357:SF95)	RNA metabolism protein(PC00031)
SOLLC|EnsemblGenome=Solyc08g005560.3|UniProtKB=A0A3Q7HJA8	Solyc08g005560	Ubiquinol oxidase;unassigned	F-BOX ONLY PROTEIN 21 (PTHR31350:SF21)
SOLLC|EnsemblGenome=Solyc11g040330.2|UniProtKB=A0A3Q7IVL9	Solyc11g040330	GH10 domain-containing protein;101263970	EXOGLUCANASE/XYLANASE-LIKE (PTHR31490:SF83)	metalloprotease(PC00153)
SOLLC|EnsemblGenome=Solyc01g091250.3|UniProtKB=A0A3Q7EK66	Solyc01g091250	Uncharacterized protein;104649008	DUF1442 FAMILY PROTEIN (PTHR33593:SF17)
SOLLC|EnsemblGenome=Solyc07g053900.2|UniProtKB=K4CFT5	Solyc07g053900	Uncharacterized protein;unassigned	PLANT-SPECIFIC DOMAIN TIGR01615 FAMILY PROTEIN EXPRESSED (PTHR31579:SF58)
SOLLC|EnsemblGenome=Solyc10g006880.3|UniProtKB=Q56UP7	Solyc10g006880	NAC domain protein;NAC-NOR	NAC TRANSCRIPTION FACTOR 56-LIKE (PTHR31719:SF231)	DNA-binding transcription factor(PC00218)
SOLLC|EnsemblGenome=Solyc03g123760.3|UniProtKB=P28554	Solyc03g123760	15-cis-phytoene desaturase, chloroplastic/chromoplastic;PDS	15-CIS-PHYTOENE DESATURASE, CHLOROPLASTIC/CHROMOPLASTIC-RELATED (PTHR42923:SF41)	oxidase(PC00175)
SOLLC|EnsemblGenome=Solyc01g007740.3|UniProtKB=A0A3Q7E9H0	Solyc01g007740	Thioredoxin-dependent peroxiredoxin;101256114	THIOREDOXIN-DEPENDENT PEROXIREDOXIN (PTHR10681:SF153)	peroxidase(PC00180)
SOLLC|EnsemblGenome=Solyc01g066020.2|UniProtKB=A0A3Q7EFL2	Solyc01g066020	TIR domain-containing protein;unassigned	TIR DOMAIN-CONTAINING PROTEIN (PTHR11017:SF545)
SOLLC|EnsemblGenome=Solyc05g056520.3|UniProtKB=A0A3Q7GNI4	Solyc05g056520	N2227 domain-containing protein;unassigned	CARNOSINE N-METHYLTRANSFERASE (PTHR12303:SF6)
SOLLC|EnsemblGenome=Solyc08g078590.1|UniProtKB=A0A3Q7HS97	Solyc08g078590	Uncharacterized protein;101250916	C2H2-LIKE ZINC FINGER PROTEIN (PTHR46326:SF8)
SOLLC|EnsemblGenome=Solyc12g096090.2|UniProtKB=A0A3Q7JDK7	Solyc12g096090	Uncharacterized protein;unassigned	CADMIUM-INDUCED PROTEIN AS8 (PTHR36778:SF1)
SOLLC|EnsemblGenome=Solyc01g109580.3|UniProtKB=A0A3Q7ETD2	Solyc01g109580	Adenylyl cyclase-associated protein;101245702	CYCLASE-ASSOCIATED PROTEIN 1-LIKE (PTHR10652:SF14)	actin or actin-binding cytoskeletal protein(PC00041)
SOLLC|EnsemblGenome=Solyc11g045610.2|UniProtKB=A0A3Q7IWX3	Solyc11g045610	Protein kinase domain-containing protein;101251148	PROTEIN KINASE SUPERFAMILY PROTEIN (PTHR24056:SF384)	non-receptor serine/threonine protein kinase(PC00167)
SOLLC|EnsemblGenome=Solyc10g008150.1|UniProtKB=A0A3Q7IC57	Solyc10g008150	Glutaredoxin domain-containing protein;unassigned	GLUTAREDOXIN DOMAIN-CONTAINING PROTEIN (PTHR10168:SF316)	oxidoreductase(PC00176)
SOLLC|EnsemblGenome=Solyc12g019460.2|UniProtKB=Q84MI6	Solyc12g019460	Mitogen-activated protein kinase;MPK1	MITOGEN-ACTIVATED PROTEIN KINASE (PTHR24055:SF515)	non-receptor serine/threonine protein kinase(PC00167)
SOLLC|EnsemblGenome=Solyc10g081650.2|UniProtKB=Q8S4R4	Solyc10g081650	Prolycopene isomerase, chloroplastic;CRTISO	PROLYCOPENE ISOMERASE, CHLOROPLASTIC (PTHR46313:SF3)
SOLLC|EnsemblGenome=Solyc12g011000.2|UniProtKB=A0A3Q7J4V1	Solyc12g011000	Citrate synthase;101260902	CITRATE SYNTHASE, PEROXISOMAL (PTHR11739:SF4)	transferase(PC00220)
SOLLC|EnsemblGenome=Solyc06g069440.3|UniProtKB=A0A3Q7H0U8	Solyc06g069440	C3H1-type domain-containing protein;101261830	EXPRESSED PROTEIN (PTHR36886:SF7)
SOLLC|EnsemblGenome=Solyc11g065280.2|UniProtKB=A0A3Q7IYA3	Solyc11g065280	Uncharacterized protein;unassigned	GLUCAN ENDO-1,3-BETA-GLUCOSIDASE (PTHR32227:SF267)	glucosidase(PC00108)
SOLLC|EnsemblGenome=Solyc12g099450.2|UniProtKB=A0A3Q7JYU4	Solyc12g099450	Uncharacterized protein;unassigned	SUBFAMILY NOT NAMED (PTHR34460:SF8)
SOLLC|EnsemblGenome=Solyc03g118090.3|UniProtKB=A0A3Q7GIG5	Solyc03g118090	Uncharacterized protein;101244269	CALCIUM-BINDING MITOCHONDRIAL CARRIER PROTEIN SCAMC-2 (PTHR24089:SF57)	mitochondrial carrier protein(PC00158)
SOLLC|EnsemblGenome=Solyc04g051780.3|UniProtKB=A0A3Q7G524	Solyc04g051780	PDCD2_C domain-containing protein;unassigned	OS04G0640800 PROTEIN (PTHR47762:SF2)
SOLLC|EnsemblGenome=Solyc03g096350.3|UniProtKB=A0A3Q7FM99	Solyc03g096350	Uncharacterized protein;unassigned	DUPLICATED HOMEODOMAIN-LIKE SUPERFAMILY PROTEIN (PTHR44042:SF6)
SOLLC|EnsemblGenome=Solyc06g050210.3|UniProtKB=A0A3Q7GRF7	Solyc06g050210	ADP,ATP carrier protein;101258462	ADP,ATP CARRIER PROTEIN (PTHR43596:SF1)	transfer/carrier protein(PC00219)
SOLLC|EnsemblGenome=Solyc01g014520.2|UniProtKB=A0A3Q7EUH5	Solyc01g014520	Receptor-like serine/threonine-protein kinase;unassigned	RECEPTOR-LIKE SERINE/THREONINE-PROTEIN KINASE (PTHR47976:SF47)	transmembrane signal receptor(PC00197)
SOLLC|EnsemblGenome=Solyc08g005210.3|UniProtKB=A0A3Q7HGQ6	Solyc08g005210	Dolichol phosphate-mannose biosynthesis regulatory protein;101264537	DOLICHOL PHOSPHATE-MANNOSE BIOSYNTHESIS REGULATORY PROTEIN (PTHR15039:SF11)
SOLLC|EnsemblGenome=Solyc09g007320.3|UniProtKB=A0A3Q7ISA0	Solyc09g007320	Uncharacterized protein;unassigned	PENTATRICOPEPTIDE REPEAT-CONTAINING PROTEIN, CHLOROPLASTIC (PTHR46598:SF5)
SOLLC|EnsemblGenome=Solyc06g072430.2|UniProtKB=A0A3Q7GYQ7	Solyc06g072430	BAG domain-containing protein;unassigned	BAG DOMAIN CONTAINING PROTEIN, EXPRESSED (PTHR33322:SF4)
SOLLC|EnsemblGenome=Solyc02g065060.3|UniProtKB=A0A3Q7FKL3	Solyc02g065060	Uncharacterized protein;101265400	OS08G0476300 PROTEIN (PTHR43431:SF1)	dehydrogenase(PC00092)
SOLLC|EnsemblGenome=Solyc06g071580.3|UniProtKB=A0A3Q7H1J0	Solyc06g071580	Morc6_S5 domain-containing protein;101252891	MORC6_S5 DOMAIN-CONTAINING PROTEIN (PTHR23336:SF74)
SOLLC|EnsemblGenome=Solyc01g088760.3|UniProtKB=A0A3Q7EJE1	Solyc01g088760	Uncharacterized protein;101250444	CYTOCHROME P450 714C2-LIKE (PTHR24282:SF260)	oxygenase(PC00177)
SOLLC|EnsemblGenome=Solyc06g065390.3|UniProtKB=A0A3Q7GYW5	Solyc06g065390	Uncharacterized protein;unassigned	39S RIBOSOMAL PROTEIN L21, MITOCHONDRIAL (PTHR21349:SF0)	ribosomal protein(PC00202)
SOLLC|EnsemblGenome=Solyc11g027810.2|UniProtKB=A0A3Q7IUC5	Solyc11g027810	E3 ubiquitin-protein ligase RNF170;unassigned	E3 UBIQUITIN-PROTEIN LIGASE RNF170 (PTHR22894:SF5)
SOLLC|EnsemblGenome=Solyc08g066030.3|UniProtKB=A0A3Q7IJU7	Solyc08g066030	Uncharacterized protein;101244793	CAVEOLIN-1 PROTEIN (PTHR35465:SF1)
SOLLC|EnsemblGenome=Solyc11g007220.2|UniProtKB=A0A3Q7JI24	Solyc11g007220	Peroxidase;unassigned	PEROXIDASE (PTHR31235:SF305)	peroxidase(PC00180)
SOLLC|EnsemblGenome=Solyc08g076840.3|UniProtKB=A0A3Q7HTV2	Solyc08g076840	Uncharacterized protein;101245785	29 KDA RIBONUCLEOPROTEIN A, CHLOROPLASTIC (PTHR15241:SF290)	RNA splicing factor(PC00148)
SOLLC|EnsemblGenome=Solyc02g067270.2|UniProtKB=A0A3Q7F001	Solyc02g067270	RING-type domain-containing protein;unassigned	RING-TYPE DOMAIN-CONTAINING PROTEIN (PTHR15710:SF167)	ubiquitin-protein ligase(PC00234)
SOLLC|EnsemblGenome=Solyc02g022910.3|UniProtKB=A0A3Q7EW29	Solyc02g022910	Fatty acid hydroxylase domain-containing protein;unassigned	DIHYDROCERAMIDE FATTY ACYL 2-HYDROXYLASE FAH2-LIKE (PTHR12863:SF11)	hydroxylase(PC00122)
SOLLC|EnsemblGenome=Solyc01g105370.3|UniProtKB=A0A3Q7FB83	Solyc01g105370	Phospho-2-dehydro-3-deoxyheptonate aldolase;unassigned	2-NITROPROPANE DIOXYGENASE-LIKE PROTEIN (PTHR32332:SF20)	oxygenase(PC00177)
SOLLC|EnsemblGenome=Solyc12g098170.1|UniProtKB=A0A3Q7JE76	Solyc12g098170	FBA_1 domain-containing protein;unassigned	OS05G0569600 PROTEIN (PTHR31790:SF526)
SOLLC|EnsemblGenome=Solyc02g037530.3|UniProtKB=A0A3Q7EY57	Solyc02g037530	Auxin response factor;unassigned	AUXIN RESPONSE FACTOR (PTHR31384:SF181)
SOLLC|EnsemblGenome=Solyc04g005550.2|UniProtKB=A0A3Q7FYG1	Solyc04g005550	NB-ARC domain-containing protein;unassigned	NB-ARC DOMAIN-CONTAINING PROTEIN (PTHR33463:SF166)
SOLLC|EnsemblGenome=Solyc03g026080.3|UniProtKB=A0A3Q7FHM7	Solyc03g026080	RHOMBOID-like protein;101268356	RHOMBOID-LIKE PROTEIN 3 (PTHR22936:SF86)
SOLLC|EnsemblGenome=Solyc06g005490.3|UniProtKB=A0A3Q7GRE0	Solyc06g005490	Uncharacterized protein;101253902	OS01G0841600 PROTEIN (PTHR21139:SF37)	isomerase(PC00135)
SOLLC|EnsemblGenome=Solyc03g007350.1|UniProtKB=A0A3Q7FDP0	Solyc03g007350	Uncharacterized protein;101255766	PENTATRICOPEPTIDE REPEAT-CONTAINING PROTEIN (PTHR47924:SF215)
SOLLC|EnsemblGenome=Solyc06g082980.3|UniProtKB=A0A3Q7H1G5	Solyc06g082980	EXPERA domain-containing protein;101259646	3-BETA-HYDROXYSTEROID-DELTA(8),DELTA(7)-ISOMERASE (PTHR14207:SF0)	isomerase(PC00135)
SOLLC|EnsemblGenome=Solyc06g071880.3|UniProtKB=A0A3Q7H1B1	Solyc06g071880	Uncharacterized protein;unassigned	50S RIBOSOMAL PROTEIN L22, CHLOROPLASTIC (PTHR11593:SF33)	ribosomal protein(PC00202)
SOLLC|EnsemblGenome=Solyc02g069040.3|UniProtKB=A0A3Q7FMM9	Solyc02g069040	DUF4220 domain-containing protein;unassigned	DUF4220 DOMAIN-CONTAINING PROTEIN (PTHR31325:SF245)
SOLLC|EnsemblGenome=Solyc04g051500.3|UniProtKB=A0A3Q7GWN1	Solyc04g051500	TPT domain-containing protein;unassigned	UDP-GALACTOSE TRANSPORTER 2-LIKE (PTHR11132:SF419)	secondary carrier transporter(PC00258)
SOLLC|EnsemblGenome=Solyc06g073610.3|UniProtKB=A0A3Q7H2B3	Solyc06g073610	Cyclin N-terminal domain-containing protein;543746	CYCLIN-B1-4 (PTHR10177:SF253)	kinase activator(PC00138)
SOLLC|EnsemblGenome=Solyc10g039270.2|UniProtKB=A0A3Q7IEY3	Solyc10g039270	Peptidylprolyl isomerase;101256426	PEPTIDYL-PROLYL CIS-TRANS ISOMERASE FKBP20-2, CHLOROPLASTIC (PTHR47414:SF1)	chaperone(PC00072)
SOLLC|EnsemblGenome=Solyc11g008290.1|UniProtKB=A0A3Q7IQK4	Solyc11g008290	U11/U12 small nuclear ribonucleoprotein 31 kDa protein;101266891	ZINC FINGER CCHC-TYPE AND RNA-BINDING MOTIF-CONTAINING PROTEIN 1 (PTHR46259:SF1)
SOLLC|EnsemblGenome=Solyc11g031960.2|UniProtKB=A0A3Q7IV68	Solyc11g031960	Uncharacterized protein;101253345	GDSL ESTERASE/LIPASE (PTHR45650:SF12)	lipase(PC00143)
SOLLC|EnsemblGenome=Solyc03g063220.2|UniProtKB=A0A3Q7FIK0	Solyc03g063220	Uncharacterized protein;unassigned	HELICASE SRCAP (PTHR45685:SF1)
SOLLC|EnsemblGenome=Solyc06g051080.3|UniProtKB=A0A3Q7GRW7	Solyc06g051080	Uncharacterized protein;101246145	UTP--GLUCOSE-1-PHOSPHATE URIDYLYLTRANSFERASE 3, CHLOROPLASTIC (PTHR11952:SF14)
SOLLC|EnsemblGenome=Solyc11g012120.2|UniProtKB=A0A3Q7IRW4	Solyc11g012120	Uncharacterized protein;101253249	DUF506 FAMILY PROTEIN (DUF506) (PTHR31579:SF42)
SOLLC|EnsemblGenome=Solyc11g068930.2|UniProtKB=A0A3Q7IZS2	Solyc11g068930	Ubiquitin-like modifier-activating enzyme ATG7;unassigned	UBIQUITIN-LIKE MODIFIER-ACTIVATING ENZYME ATG7 (PTHR10953:SF3)	ubiquitin-protein ligase(PC00234)
SOLLC|EnsemblGenome=Solyc03g034110.3|UniProtKB=A0A3Q7FIQ3	Solyc03g034110	Homeobox domain-containing protein;unassigned	HOMEOBOX DOMAIN-CONTAINING PROTEIN (PTHR24326:SF562)	homeodomain transcription factor(PC00119)
SOLLC|EnsemblGenome=Solyc09g009660.3|UniProtKB=A0A3Q7HX32	Solyc09g009660	Uncharacterized protein;101258401	OS05G0444300 PROTEIN (PTHR14233:SF18)
SOLLC|EnsemblGenome=Solyc02g079360.2|UniProtKB=A0A3Q7F6F7	Solyc02g079360	PB1 domain-containing protein;unassigned	PB1 DOMAIN-CONTAINING PROTEIN (PTHR31066:SF33)
SOLLC|EnsemblGenome=Solyc02g078220.1|UniProtKB=A0A3Q7FQQ8	Solyc02g078220	Uncharacterized protein;unassigned	FAMILY PROTEIN, PUTATIVE (DUF2921)-RELATED (PTHR33389:SF22)
SOLLC|EnsemblGenome=Solyc04g081530.1|UniProtKB=A0A3Q7H3G2	Solyc04g081530	J domain-containing protein;100037515	CHAPERONE PROTEIN DNAJ 11, CHLOROPLASTIC-LIKE (PTHR44240:SF22)	chaperone(PC00072)
SOLLC|EnsemblGenome=Solyc04g049925.1|UniProtKB=A0A3Q7G3D1	Solyc04g049925	RT_RNaseH_2 domain-containing protein;unassigned	REVERSE TRANSCRIPTASE DOMAIN-CONTAINING PROTEIN (PTHR45643:SF14)	reverse transcriptase(PC00200)
SOLLC|EnsemblGenome=Solyc02g062610.3|UniProtKB=A0A3Q7EYS7	Solyc02g062610	AB hydrolase-1 domain-containing protein;101268836	ALPHA/BETA-HYDROLASES SUPERFAMILY PROTEIN (PTHR46438:SF2)	hydrolase(PC00121)
SOLLC|EnsemblGenome=Solyc03g025640.2|UniProtKB=A0A3Q7FER7	Solyc03g025640	Uncharacterized protein;101244259	CYTOCHROME P450, FAMILY 715, SUBFAMILY A, POLYPEPTIDE 1 (PTHR24282:SF15)	oxygenase(PC00177)
SOLLC|EnsemblGenome=Solyc07g064320.2|UniProtKB=A0A3Q7HFE4	Solyc07g064320	Uncharacterized protein;unassigned	SUBFAMILY NOT NAMED (PTHR36405:SF2)
SOLLC|EnsemblGenome=Solyc10g074980.2|UniProtKB=A0A3Q7IJ81	Solyc10g074980	EGF_CA domain-containing protein;101261176	VACUOLAR-SORTING RECEPTOR 1 ISOFORM X1 (PTHR24034:SF190)	extracellular matrix structural protein(PC00103)
SOLLC|EnsemblGenome=Solyc01g080520.3|UniProtKB=A0A3Q7EHZ1	Solyc01g080520	Protein kinase domain-containing protein;unassigned	PROTEIN KINASE DOMAIN-CONTAINING PROTEIN (PTHR47987:SF13)
SOLLC|EnsemblGenome=Solyc01g087320.3|UniProtKB=A0A3Q7EIK9	Solyc01g087320	Uncharacterized protein;unassigned	PHD FINGER FAMILY PROTEIN (PTHR10615:SF173)	histone modifying enzyme(PC00261)
SOLLC|EnsemblGenome=Solyc09g082320.3|UniProtKB=A0A3Q7I6A1	Solyc09g082320	Proteasome subunit beta;101249580	PROTEASOME SUBUNIT BETA TYPE-2 (PTHR11599:SF6)	protease(PC00190)
SOLLC|EnsemblGenome=Solyc11g013270.2|UniProtKB=A0A3Q7IS99	Solyc11g013270	O-fucosyltransferase family protein;101252837	O-FUCOSYLTRANSFERASE 10-RELATED (PTHR31288:SF8)
SOLLC|EnsemblGenome=Solyc04g082580.3|UniProtKB=A0A3Q7GB58	Solyc04g082580	F-box domain-containing protein;unassigned	OS09G0555300 PROTEIN (PTHR47712:SF1)
SOLLC|EnsemblGenome=Solyc02g092700.3|UniProtKB=A0A3Q7FDF6	Solyc02g092700	Uncharacterized protein;101254550	PROTEIN CONSERVED IN THE GREEN LINEAGE AND DIATOMS 27, CHLOROPLASTIC (PTHR34214:SF3)
SOLLC|EnsemblGenome=Solyc05g025650.3|UniProtKB=A0A3Q7GJC2	Solyc05g025650	Uncharacterized protein;unassigned	DNA-DIRECTED RNA POLYMERASE III SUBUNIT RPC4 (PTHR13408:SF0)	DNA-directed RNA polymerase(PC00019)
SOLLC|EnsemblGenome=Solyc03g033590.1|UniProtKB=A0A3Q7FIF4	Solyc03g033590	Uncharacterized protein;101247499	AUXIN-INDUCED PROTEIN-LIKE (PTHR31374:SF162)
SOLLC|EnsemblGenome=Solyc12g009820.2|UniProtKB=A0A3Q7J437	Solyc12g009820	Monogalactosyldiacylglycerol synthase;101263085	MONOGALACTOSYLDIACYLGLYCEROL SYNTHASE 2, CHLOROPLASTIC (PTHR43025:SF1)	glycosyltransferase(PC00111)
SOLLC|EnsemblGenome=Solyc04g072660.3|UniProtKB=A0A3Q7G719	Solyc04g072660	Ribosomal_L7Ae domain-containing protein;unassigned	60S RIBOSOMAL PROTEIN L30 (PTHR11449:SF1)	ribosomal protein(PC00202)
SOLLC|EnsemblGenome=Solyc09g059170.2|UniProtKB=A0A3Q7I495	Solyc09g059170	Glycosyltransferase;unassigned	UDP-GLYCOSYLTRANSFERASE 79A6 (PTHR48049:SF84)	glycosyltransferase(PC00111)
SOLLC|EnsemblGenome=Solyc11g072500.2|UniProtKB=A0A3Q7J0U3	Solyc11g072500	Dof-type domain-containing protein;101250661	DOF ZINC FINGER PROTEIN DOF2.1-LIKE (PTHR31992:SF245)
SOLLC|EnsemblGenome=Solyc10g079755.1|UniProtKB=A0A3Q7JF67	Solyc10g079755	Uncharacterized protein;unassigned	CALCIUM-BINDING PROTEIN CML36-RELATED (PTHR10891:SF943)	calmodulin-related(PC00061)
SOLLC|EnsemblGenome=Solyc04g076200.3|UniProtKB=A0A3Q7G7V0	Solyc04g076200	Usp domain-containing protein;unassigned	OS02G0760500 PROTEIN (PTHR31964:SF122)	hydrolase(PC00121)
SOLLC|EnsemblGenome=Solyc10g049270.2|UniProtKB=A0A3Q7JAU1	Solyc10g049270	Uncharacterized protein;101260582	GLUCOSE ACYLTRANSFERASE (PTHR11802:SF358)	serine protease(PC00203)
SOLLC|EnsemblGenome=Solyc10g080570.2|UniProtKB=A0A3Q7IKK3	Solyc10g080570	RING-type E3 ubiquitin transferase;101265083	RING-TYPE E3 UBIQUITIN TRANSFERASE (PTHR10315:SF117)	ubiquitin-protein ligase(PC00234)
SOLLC|EnsemblGenome=Solyc11g072840.1|UniProtKB=A0A3Q7J1A3	Solyc11g072840	Histone H4;101256351	HISTONE H4 (PTHR10484:SF0)	chromatin/chromatin-binding, or -regulatory protein(PC00077)
SOLLC|EnsemblGenome=Solyc01g087750.3|UniProtKB=A0A3Q7EJP2	Solyc01g087750	Uncharacterized protein;unassigned	OS05G0388600 PROTEIN (PTHR31620:SF8)
SOLLC|EnsemblGenome=Solyc12g017840.2|UniProtKB=A0A3Q7J5B5	Solyc12g017840	Usp domain-containing protein;101260905	ADENINE NUCLEOTIDE ALPHA HYDROLASES-LIKE SUPERFAMILY PROTEIN (PTHR45647:SF25)
SOLLC|EnsemblGenome=Solyc01g079220.3|UniProtKB=A0A3Q7EGV4	Solyc01g079220	NifU domain-containing protein;101262349	NIFU-LIKE PROTEIN 1, CHLOROPLASTIC (PTHR11178:SF15)
SOLLC|EnsemblGenome=Solyc08g077170.3|UniProtKB=A0A3Q7HU28	Solyc08g077170	Uncharacterized protein;101263538	PROTEIN NRT1/ PTR FAMILY 7.3-LIKE (PTHR11654:SF588)	transporter(PC00227)
SOLLC|EnsemblGenome=Solyc04g051590.3|UniProtKB=A0A3Q7G1S6	Solyc04g051590	Glucan endo-1,3-beta-D-glucosidase;101260424	GLUCAN ENDO-1,3-BETA-D-GLUCOSIDASE (PTHR32227:SF290)	glucosidase(PC00108)
SOLLC|EnsemblGenome=Solyc10g086280.2|UniProtKB=A0A3Q7JH36	Solyc10g086280	Uncharacterized protein;101259996	HEAVY METAL-ASSOCIATED ISOPRENYLATED PLANT PROTEIN 3-LIKE (PTHR46413:SF20)
SOLLC|EnsemblGenome=Solyc07g054090.3|UniProtKB=A0A3Q7HCH9	Solyc07g054090	Uncharacterized protein;unassigned	PENTATRICOPEPTIDE REPEAT-CONTAINING PROTEIN (PTHR45717:SF27)
SOLLC|EnsemblGenome=Solyc04g076350.1|UniProtKB=K4BU73	Solyc04g076350	NAB domain-containing protein;unassigned	PROTEIN NETWORKED 2B (PTHR31631:SF3)
SOLLC|EnsemblGenome=Solyc10g045270.2|UniProtKB=A0A3Q7IFC8	Solyc10g045270	Protein kinase domain-containing protein;unassigned	PROTEIN KINASE DOMAIN-CONTAINING PROTEIN (PTHR44329:SF136)	non-receptor serine/threonine protein kinase(PC00167)
SOLLC|EnsemblGenome=Solyc02g084820.3|UniProtKB=A0A3Q7F777	Solyc02g084820	Glycos_transf_1 domain-containing protein;101268534	GLYCOSYLTRANSFERASE (PTHR47252:SF4)	glycosyltransferase(PC00111)
SOLLC|EnsemblGenome=Solyc10g006310.3|UniProtKB=A0A3Q7IBF4	Solyc10g006310	Uncharacterized protein;101250634	PROTEIN FATTY ACID EXPORT 5-RELATED (PTHR12668:SF5)
SOLLC|EnsemblGenome=Solyc01g006870.3|UniProtKB=A0A3Q7E8F8	Solyc01g006870	J domain-containing protein;unassigned	PYL-LIKE-1 (PTHR34560:SF5)
SOLLC|EnsemblGenome=Solyc11g010940.2|UniProtKB=A0A3Q7IS93	Solyc11g010940	Dof-type domain-containing protein;101252737	DOF-TYPE DOMAIN-CONTAINING PROTEIN (PTHR31992:SF328)
SOLLC|EnsemblGenome=Solyc07g049790.1|UniProtKB=K4CF80	Solyc07g049790	Uncharacterized protein;unassigned	CELL DIFFERENTIATION PROTEIN RCD1 (PTHR12262:SF24)
SOLLC|EnsemblGenome=Solyc01g081110.3|UniProtKB=A0A3Q7EIE0	Solyc01g081110	Uncharacterized protein;unassigned	TRANSCRIPTION FACTOR BHLH10 (PTHR46834:SF1)	basic helix-loop-helix transcription factor(PC00055)
SOLLC|EnsemblGenome=Solyc04g058160.2|UniProtKB=A0A3Q7G5K8	Solyc04g058160	Uncharacterized protein;101245539	CALCIUM-BINDING PROTEIN CML44-RELATED (PTHR10891:SF959)	calmodulin-related(PC00061)
SOLLC|EnsemblGenome=Solyc07g053150.3|UniProtKB=A0A3Q7HBP7	Solyc07g053150	Ferroxidase;101265146	FRATAXIN, MITOCHONDRIAL (PTHR16821:SF2)	transfer/carrier protein(PC00219)
SOLLC|EnsemblGenome=Solyc06g065490.3|UniProtKB=A0A3Q7GYY4	Solyc06g065490	23 kDa subunit of oxygen evolving system of photosystem II;101248113	PSBP DOMAIN-CONTAINING PROTEIN 6, CHLOROPLASTIC (PTHR31407:SF18)
SOLLC|EnsemblGenome=Solyc07g065930.3|UniProtKB=A0A3Q7ICV3	Solyc07g065930	BTB domain-containing protein;101268294	OS08G0495500 PROTEIN (PTHR46672:SF4)
SOLLC|EnsemblGenome=Solyc07g006710.2|UniProtKB=A0A3Q7I074	Solyc07g006710	Uncharacterized protein;unassigned	CAP (CYSTEINE-RICH SECRETORY PROTEINS, ANTIGEN 5, AND PATHOGENESIS-RELATED 1 PROTEIN) SUPERFAMILY PROTEIN (PTHR10334:SF417)	defense/immunity protein(PC00090)
SOLLC|EnsemblGenome=Solyc02g085630.3|UniProtKB=A0A3Q7F7L4	Solyc02g085630	Homeobox domain-containing protein;101251349	HOMEOBOX-LEUCINE ZIPPER PROTEIN ATHB-40 (PTHR24326:SF527)	homeodomain transcription factor(PC00119)
SOLLC|EnsemblGenome=Solyc01g090860.3|UniProtKB=A0A3Q7F480	Solyc01g090860	Uncharacterized protein;unassigned	NUCLEOTIDYLTRANSFERASE FAMILY PROTEIN (PTHR23092:SF48)	mRNA polyadenylation factor(PC00146)
SOLLC|EnsemblGenome=Solyc02g067190.3|UniProtKB=A0A3Q7EZZ0	Solyc02g067190	CASP-like protein;unassigned	CASPARIAN STRIP MEMBRANE PROTEIN 5 (PTHR11615:SF329)	dehydrogenase(PC00092)
SOLLC|EnsemblGenome=Solyc06g007790.1|UniProtKB=A0A3Q7GR15	Solyc06g007790	Uncharacterized protein;unassigned	SUBFAMILY NOT NAMED (PTHR36760:SF3)
SOLLC|EnsemblGenome=Solyc03g115990.2|UniProtKB=A0A3Q7GH43	Solyc03g115990	Malate dehydrogenase;unassigned	MALATE DEHYDROGENASE, MITOCHONDRIAL (PTHR11540:SF16)	dehydrogenase(PC00092)
SOLLC|EnsemblGenome=Solyc06g063080.1|UniProtKB=A0A3Q7GUZ2	Solyc06g063080	RBR-type E3 ubiquitin transferase;unassigned	PROTEIN ARIADNE-1-LIKE (PTHR11685:SF434)	ubiquitin-protein ligase(PC00234)
SOLLC|EnsemblGenome=Solyc07g005740.1|UniProtKB=A0A3Q7H6G2	Solyc07g005740	Uncharacterized protein;unassigned	OS01G0764950 PROTEIN (PTHR24015:SF1710)
SOLLC|EnsemblGenome=Solyc05g009200.2|UniProtKB=A0A3Q7GFA9	Solyc05g009200	Uncharacterized protein;unassigned	SUBFAMILY NOT NAMED (PTHR33130:SF67)
SOLLC|EnsemblGenome=Solyc06g069420.3|UniProtKB=A0A3Q7GXI2	Solyc06g069420	Usp domain-containing protein;109120527	USP DOMAIN-CONTAINING PROTEIN (PTHR47000:SF10)	hydrolase(PC00121)
SOLLC|EnsemblGenome=Solyc01g100840.3|UniProtKB=A0A3Q7EP48	Solyc01g100840	Trafficking protein particle complex subunit;101249127	TRAFFICKING PROTEIN PARTICLE COMPLEX SUBUNIT 4 (PTHR23249:SF15)	membrane traffic protein(PC00150)
SOLLC|EnsemblGenome=Solyc07g041920.3|UniProtKB=A0A3Q7H8G2	Solyc07g041920	Uncharacterized protein;unassigned	CYSTEINE PROTEINASE 3 (PTHR12411:SF812)	cysteine protease(PC00081)
SOLLC|EnsemblGenome=Solyc01g068640.3|UniProtKB=A0A3Q7EGY8	Solyc01g068640	ABC1 domain-containing protein;101251319	COENZYME Q8 (PTHR43851:SF3)
SOLLC|EnsemblGenome=Solyc10g081210.2|UniProtKB=A0A3Q7JFQ7	Solyc10g081210	Uncharacterized protein;unassigned	REPLICATION PROTEIN A 14 KDA SUBUNIT A-RELATED (PTHR47058:SF3)
SOLLC|EnsemblGenome=Solyc04g076950.3|UniProtKB=A0A3Q7G890	Solyc04g076950	Protein DETOXIFICATION;101268678	PROTEIN DETOXIFICATION 48 (PTHR11206:SF92)	transporter(PC00227)
SOLLC|EnsemblGenome=Solyc07g051950.3|UniProtKB=A0A3Q7HBD3	Solyc07g051950	Uncharacterized protein;unassigned	S-TYPE ANION CHANNEL SLAH4-LIKE (PTHR31269:SF56)
SOLLC|EnsemblGenome=Solyc07g062620.3|UniProtKB=A0A3Q7HEG5	Solyc07g062620	Protein kinase domain-containing protein;101265046	SERINE/THREONINE-PROTEIN KINASE-RELATED (PTHR47973:SF24)	transmembrane signal receptor(PC00197)
SOLLC|EnsemblGenome=Solyc06g060990.3|UniProtKB=A0A3Q7GXL3	Solyc06g060990	DUF2052 domain-containing protein;101244495	COILED-COIL DOMAIN-CONTAINING PROTEIN 97 (PTHR31840:SF1)
SOLLC|EnsemblGenome=Solyc02g064690.3|UniProtKB=A0A3Q7FKD1	Solyc02g064690	N-acetyltransferase domain-containing protein;101246400	N-ACETYLTRANSFERASE HLS1-LIKE-RELATED (PTHR47370:SF11)	acyltransferase(PC00042)
SOLLC|EnsemblGenome=Solyc04g074470.1|UniProtKB=A0A3Q7G8C1	Solyc04g074470	Uncharacterized protein;101261513	PROTEIN EXORDIUM-LIKE 2 (PTHR31279:SF74)
SOLLC|EnsemblGenome=Solyc04g051650.3|UniProtKB=A0A3Q7G1T7	Solyc04g051650	Purple acid phosphatase;unassigned	PURPLE ACID PHOSPHATASE (PTHR22953:SF153)	phosphatase(PC00181)
SOLLC|EnsemblGenome=Solyc06g062960.2|UniProtKB=A0A3Q7GUT6	Solyc06g062960	Uncharacterized protein;unassigned	DUF1677 FAMILY PROTEIN (DUF1677) (PTHR33108:SF32)
SOLLC|EnsemblGenome=Solyc07g054180.3|UniProtKB=A0A3Q7HCQ3	Solyc07g054180	Clathrin light chain;unassigned	CLATHRIN LIGHT CHAIN 1 (PTHR10639:SF33)	vesicle coat protein(PC00235)
SOLLC|EnsemblGenome=Solyc03g006177.1|UniProtKB=A0A3Q7G1N2	Solyc03g006177	Uncharacterized protein;unassigned	PLANT-SPECIFIC TFIIB-RELATED PROTEIN PTF2 (PTHR11618:SF70)	general transcription factor(PC00259)
SOLLC|EnsemblGenome=Solyc09g091820.3|UniProtKB=A0A3Q7J436	Solyc09g091820	Uncharacterized protein;101262457	OS08G0567000 PROTEIN (PTHR37735:SF1)
SOLLC|EnsemblGenome=Solyc11g072050.1|UniProtKB=A0A3Q7JQC4	Solyc11g072050	Uncharacterized protein;101265098	F-BOX AND WD40 DOMAIN PROTEIN (PTHR19855:SF35)
SOLLC|EnsemblGenome=Solyc01g094910.3|UniProtKB=A0A3Q7EL21	Solyc01g094910	FAD-binding FR-type domain-containing protein;543871	FERRIC REDUCTION OXIDASE 2 (PTHR11972:SF41)	oxidase(PC00175)
SOLLC|EnsemblGenome=Solyc10g074700.2|UniProtKB=A0A3Q7IIC6	Solyc10g074700	CTP:phosphoethanolamine cytidylyltransferase;101255745	ETHANOLAMINE-PHOSPHATE CYTIDYLYLTRANSFERASE (PTHR45780:SF2)	nucleotidyltransferase(PC00174)
SOLLC|EnsemblGenome=Solyc01g107290.3|UniProtKB=A0A3Q7ETG3	Solyc01g107290	RING-type domain-containing protein;101244425	RING-TYPE DOMAIN-CONTAINING PROTEIN (PTHR45931:SF3)
SOLLC|EnsemblGenome=Solyc02g084990.3|UniProtKB=A0A3Q7F7G0	Solyc02g084990	Mannan endo-1,4-beta-mannosidase;101265391	MANNAN ENDO-1,4-BETA-MANNOSIDASE 7 (PTHR31451:SF64)
SOLLC|EnsemblGenome=Solyc12g096570.1|UniProtKB=A0A3Q7JDU3	Solyc12g096570	Uncharacterized protein;100316893	ARGOS-LIKE PROTEIN (PTHR36023:SF3)
SOLLC|EnsemblGenome=Solyc10g079130.2|UniProtKB=A0A3Q7IKR8	Solyc10g079130	Uncharacterized protein;101260188	CALCIUM-DEPENDENT PROTEIN KINASE 32 (PTHR24349:SF456)	non-receptor serine/threonine protein kinase(PC00167)
SOLLC|EnsemblGenome=Solyc11g068730.2|UniProtKB=A0A3Q7JPE6	Solyc11g068730	CN hydrolase domain-containing protein;101266793	CN HYDROLASE DOMAIN-CONTAINING PROTEIN (PTHR46044:SF1)
SOLLC|EnsemblGenome=Solyc01g098050.1|UniProtKB=A0A3Q7EMH0	Solyc01g098050	MADS-box domain-containing protein;101257514	AGAMOUS-LIKE MADS-BOX PROTEIN AGL29 (PTHR11945:SF441)	MADS box transcription factor(PC00250)
SOLLC|EnsemblGenome=Solyc10g081610.2|UniProtKB=A0A3Q7IM75	Solyc10g081610	Ubiquitinyl hydrolase 1;101266987	UBIQUITINYL HYDROLASE 1 (PTHR24006:SF883)	cysteine protease(PC00081)
SOLLC|EnsemblGenome=Solyc04g064550.1|UniProtKB=A0A3Q7G701	Solyc04g064550	GRAS domain-containing protein;100037499	SCARECROW-LIKE PROTEIN 1 (PTHR31636:SF4)
SOLLC|EnsemblGenome=Solyc08g066550.3|UniProtKB=A0A3Q7HQZ3	Solyc08g066550	SWIM-type domain-containing protein;101252908	SWIM-TYPE DOMAIN-CONTAINING PROTEIN (PTHR21540:SF4)	ubiquitin-protein ligase(PC00234)
SOLLC|EnsemblGenome=Solyc11g071220.2|UniProtKB=A0A3Q7J195	Solyc11g071220	Uncharacterized protein;101249523	OS05G0596200 PROTEIN (PTHR33828:SF1)
SOLLC|EnsemblGenome=Solyc01g091740.3|UniProtKB=A0A3Q7F4S4	Solyc01g091740	Uncharacterized protein;unassigned	ARM REPEAT SUPERFAMILY PROTEIN (PTHR46043:SF9)
SOLLC|EnsemblGenome=Solyc06g068800.3|UniProtKB=A0A3Q7GX51	Solyc06g068800	CRAL-TRIO domain-containing protein;101251192	CRAL-TRIO DOMAIN-CONTAINING PROTEIN (PTHR46277:SF19)
SOLLC|EnsemblGenome=Solyc12g006640.2|UniProtKB=A0A3Q7J350	Solyc12g006640	VOC domain-containing protein;101264403	VOC DOMAIN-CONTAINING PROTEIN (PTHR46142:SF14)
SOLLC|EnsemblGenome=Solyc12g036480.2|UniProtKB=A0A3Q7J8P3	Solyc12g036480	NAC domain-containing protein;101257935	NAC DOMAIN CONTAINING PROTEIN 58 (PTHR31744:SF22)
SOLLC|EnsemblGenome=Solyc07g053680.2|UniProtKB=A0A3Q7HCG4	Solyc07g053680	NAC domain-containing protein;unassigned	NAC DOMAIN-CONTAINING PROTEIN (PTHR31989:SF432)
SOLLC|EnsemblGenome=Solyc02g078560.3|UniProtKB=A0A3Q7FR31	Solyc02g078560	WAPL domain-containing protein;101266688	WINGS APART-LIKE PROTEIN HOMOLOG (PTHR22100:SF13)
SOLLC|EnsemblGenome=Solyc07g063510.3|UniProtKB=A0A3Q7HH85	Solyc07g063510	Uncharacterized protein;unassigned	CYS OR MET METABOLISM PYRIDOXAL-PHOSPHATE-DEPENDENT ENZYME (PTHR46658:SF1)
SOLLC|EnsemblGenome=Solyc01g100520.3|UniProtKB=Q93YH0	Solyc01g100520	ATP-dependent Clp protease proteolytic subunit;clpP2	ATP-DEPENDENT CLP PROTEASE PROTEOLYTIC SUBUNIT 5, CHLOROPLASTIC (PTHR10381:SF12)	serine protease(PC00203)
SOLLC|EnsemblGenome=Solyc04g049920.3|UniProtKB=A0A3Q7GVR8	Solyc04g049920	RRM domain-containing protein;unassigned	RRM DOMAIN-CONTAINING PROTEIN (PTHR11176:SF56)	RNA metabolism protein(PC00031)
SOLLC|EnsemblGenome=Solyc03g062890.3|UniProtKB=A0A3Q7FIF3	Solyc03g062890	Superoxide dismutase [Cu-Zn];101264296	SUPEROXIDE DISMUTASE [CU-ZN] 3 (PTHR10003:SF31)	oxidoreductase(PC00176)
SOLLC|EnsemblGenome=Solyc09g075710.2|UniProtKB=A0A3Q7I5X9	Solyc09g075710	Uncharacterized protein;unassigned	CXE CARBOXYLESTERASE (PTHR23024:SF560)	deacetylase(PC00087)
SOLLC|EnsemblGenome=Solyc09g090930.3|UniProtKB=A0A3Q7I7T2	Solyc09g090930	Uncharacterized protein;101245498	EXPRESSED PROTEIN (PTHR26312:SF78)
SOLLC|EnsemblGenome=Solyc08g069030.3|UniProtKB=A0A3Q7ILF6	Solyc08g069030	Delta-aminolevulinic acid dehydratase;unassigned	DELTA-AMINOLEVULINIC ACID DEHYDRATASE (PTHR11458:SF0)	dehydratase(PC00091)
SOLLC|EnsemblGenome=Solyc03g007790.3|UniProtKB=A0A3Q7FGC0	Solyc03g007790	Receptor-like serine/threonine-protein kinase;unassigned	RECEPTOR-LIKE SERINE/THREONINE-PROTEIN KINASE (PTHR47974:SF25)
SOLLC|EnsemblGenome=Solyc03g034450.3|UniProtKB=A0A3Q7FG48	Solyc03g034450	RING-type E3 ubiquitin transferase;unassigned	E3 UBIQUITIN-PROTEIN LIGASE SINA-LIKE 10 (PTHR46632:SF16)	ubiquitin-protein ligase(PC00234)
SOLLC|EnsemblGenome=Solyc10g017570.3|UniProtKB=A0A3Q7IDL7	Solyc10g017570	Uncharacterized protein;101251042	(+)-NEOMENTHOL DEHYDROGENASE-LIKE ISOFORM X1 (PTHR43490:SF111)	dehydrogenase(PC00092)
SOLLC|EnsemblGenome=Solyc10g083340.2|UniProtKB=A0A3Q7JG39	Solyc10g083340	HTH myb-type domain-containing protein;unassigned	MYB-RELATED PROTEIN 2 (PTHR31499:SF2)	DNA-binding transcription factor(PC00218)
SOLLC|EnsemblGenome=Solyc09g075350.3|UniProtKB=A0A3Q7I7I1	Solyc09g075350	Pectinesterase;101266668	PECTINESTERASE (PTHR31707:SF257)	esterase(PC00097)
SOLLC|EnsemblGenome=Solyc03g046580.1|UniProtKB=K4BGG3	Solyc03g046580	Uncharacterized protein;104646236	PROLINE-RICH EXTENSIN-LIKE PROTEIN EPR1 (PTHR47273:SF2)
SOLLC|EnsemblGenome=Solyc05g024260.3|UniProtKB=A0A3Q7GI40	Solyc05g024260	Bidirectional sugar transporter SWEET;101255592	BIDIRECTIONAL SUGAR TRANSPORTER SWEET15 (PTHR10791:SF222)
SOLLC|EnsemblGenome=Solyc03g123660.3|UniProtKB=K4BN65	Solyc03g123660	UBC33;543683	UBIQUITIN-CONJUGATING ENZYME E2 J2 (PTHR24068:SF135)	ubiquitin-protein ligase(PC00234)
SOLLC|EnsemblGenome=Solyc10g054930.2|UniProtKB=A0A3Q7JCN2	Solyc10g054930	Probable magnesium transporter;101251132	MAGNESIUM TRANSPORTER-RELATED (PTHR12570:SF73)	secondary carrier transporter(PC00258)
SOLLC|EnsemblGenome=Solyc02g093240.2|UniProtKB=A0A3Q7FZP7	Solyc02g093240	Caffeoyl-CoA O-methyltransferase;unassigned	CAFFEOYL-COA O-METHYLTRANSFERASE 2 (PTHR10509:SF74)	methyltransferase(PC00155)
SOLLC|EnsemblGenome=Solyc10g012350.2|UniProtKB=A0A3Q7ICF1	Solyc10g012350	Uncharacterized protein;unassigned	NB-ARC DOMAIN-CONTAINING PROTEIN (PTHR23155:SF1139)	antimicrobial response protein(PC00051)
SOLLC|EnsemblGenome=Solyc01g108070.3|UniProtKB=A0A3Q7ESE1	Solyc01g108070	Uncharacterized protein;unassigned	PROTEIN DJ-1 HOMOLOG C (PTHR48094:SF7)
SOLLC|EnsemblGenome=Solyc02g072040.3|UniProtKB=A0A3Q7F2Q2	Solyc02g072040	Uncharacterized protein;104645869	SUBFAMILY NOT NAMED (PTHR33916:SF12)
SOLLC|EnsemblGenome=Solyc10g054800.2|UniProtKB=A0A3Q7JCK6	Solyc10g054800	Uncharacterized protein;101252233	AQUAPORIN, MIP FAMILY, PIP SUBFAMILY (PTHR47002:SF7)
SOLLC|EnsemblGenome=Solyc10g007740.3|UniProtKB=A0A3Q7IAZ0	Solyc10g007740	Uncharacterized protein;101252438	MAGNESIUM TRANSPORTER CORA-LIKE FAMILY PROTEIN (PTHR46950:SF2)	transporter(PC00227)
SOLLC|EnsemblGenome=Solyc02g079970.3|UniProtKB=A0A3Q7F6T4	Solyc02g079970	Uncharacterized protein;unassigned	BHLH DOMAIN-CONTAINING PROTEIN (PTHR46133:SF23)	basic helix-loop-helix transcription factor(PC00055)
SOLLC|EnsemblGenome=Solyc03g120820.3|UniProtKB=A0A3Q7FWZ6	Solyc03g120820	Uncharacterized protein;unassigned	TRANSMEMBRANE PROTEIN (PTHR36329:SF1)
SOLLC|EnsemblGenome=Solyc01g090020.2|UniProtKB=A0A3Q7EJY1	Solyc01g090020	Uncharacterized protein;unassigned	NAGLU_C DOMAIN-CONTAINING PROTEIN (PTHR23291:SF99)	ion channel(PC00133)
SOLLC|EnsemblGenome=Solyc02g062890.2|UniProtKB=A0A3Q7EZG4	Solyc02g062890	MFS domain-containing protein;unassigned	MFS DOMAIN-CONTAINING PROTEIN (PTHR23500:SF599)	secondary carrier transporter(PC00258)
SOLLC|EnsemblGenome=Solyc05g005140.3|UniProtKB=A0A3Q7H4H5	Solyc05g005140	Protein kinase domain-containing protein;unassigned	PROTEIN NSP-INTERACTING KINASE 3-LIKE (PTHR47988:SF18)	transmembrane signal receptor(PC00197)
SOLLC|EnsemblGenome=Solyc01g007110.3|UniProtKB=A0A3Q7E8K9	Solyc01g007110	LRAT domain-containing protein;101262646	PROTEIN LEAD-SENSITIVE 1 (PTHR46137:SF4)
SOLLC|EnsemblGenome=Solyc06g069030.3|UniProtKB=A0A3Q7HTK5	Solyc06g069030	Uncharacterized protein;101244674	OS01G0363500 PROTEIN (PTHR35690:SF1)
SOLLC|EnsemblGenome=Solyc01g087820.2|UniProtKB=Q9ZS44	Solyc01g087820	SBT4B protein;sbt4b	SUBTILISIN-LIKE PROTEASE SBT1.9 (PTHR10795:SF648)	serine protease(PC00203)
SOLLC|EnsemblGenome=Solyc12g005170.2|UniProtKB=A0A3Q7J1L1	Solyc12g005170	Uncharacterized protein;101253063	CYTOCHROME P450 (PTHR24281:SF250)	hydroxylase(PC00122)
SOLLC|EnsemblGenome=Solyc03g007640.1|UniProtKB=K4BEI6	Solyc03g007640	WRKY domain-containing protein;104646114	WRKY DOMAIN-CONTAINING PROTEIN (PTHR31282:SF87)	DNA-binding transcription factor(PC00218)
SOLLC|EnsemblGenome=Solyc04g081170.3|UniProtKB=H1ZN91	Solyc04g081170	GAGA-binding transcriptional activator;BBR/BPC4	PROTEIN BASIC PENTACYSTEINE6 (PTHR31421:SF2)
SOLLC|EnsemblGenome=Solyc07g052980.3|UniProtKB=A0A3Q7HC15	Solyc07g052980	Xyloglucan endotransglucosylase/hydrolase;778213	XYLOGLUCAN ENDOTRANSGLUCOSYLASE/HYDROLASE PROTEIN 9 (PTHR31062:SF108)	hydrolase(PC00121)
SOLLC|EnsemblGenome=Solyc12g096030.1|UniProtKB=A0A3Q7JYI7	Solyc12g096030	Uncharacterized protein;101265217	OS09G0444700 PROTEIN (PTHR46080:SF4)	secondary carrier transporter(PC00258)
SOLLC|EnsemblGenome=Solyc01g065900.2|UniProtKB=A0A3Q7EYY2	Solyc01g065900	Uncharacterized protein;unassigned	MYB-LIKE DOMAIN-CONTAINING PROTEIN (PTHR47211:SF6)	DNA-binding transcription factor(PC00218)
SOLLC|EnsemblGenome=Solyc10g083240.2|UniProtKB=A0A3Q7ILG1	Solyc10g083240	RRM domain-containing protein;101255044	RRM DOMAIN-CONTAINING PROTEIN (PTHR15241:SF335)	RNA splicing factor(PC00148)
SOLLC|EnsemblGenome=Solyc10g076270.2|UniProtKB=A0A3Q7IIV8	Solyc10g076270	WD_REPEATS_REGION domain-containing protein;unassigned	REGULATORY-ASSOCIATED PROTEIN OF MTOR (PTHR12848:SF16)
SOLLC|EnsemblGenome=Solyc02g014030.2|UniProtKB=A0A3Q7EX35	Solyc02g014030	Uncharacterized protein;unassigned	FERONIA RECEPTOR-LIKE KINASE (PTHR27003:SF405)
SOLLC|EnsemblGenome=Solyc01g102960.3|UniProtKB=A0A3Q7F9P0	Solyc01g102960	SHSP domain-containing protein;101254946	21.9 KDA HEAT SHOCK PROTEIN (PTHR11527:SF135)	chaperone(PC00072)
SOLLC|EnsemblGenome=Solyc10g006320.3|UniProtKB=A0A3Q7I9Z2	Solyc10g006320	Vacuolar protein sorting-associated protein;101266271	VACUOLAR-SORTING PROTEIN SNF8 (PTHR12806:SF0)
SOLLC|EnsemblGenome=Solyc02g094180.3|UniProtKB=A0A3Q7FC86	Solyc02g094180	Peroxidase;101267754	PEROXIDASE 55 (PTHR31517:SF51)
SOLLC|EnsemblGenome=Solyc07g042880.1|UniProtKB=K4CEE8	Solyc07g042880	Beta-amyrin 28-monooxygenase;CYP716A46	CYTOCHROME P450 716A1-RELATED (PTHR24286:SF349)	oxygenase(PC00177)
SOLLC|EnsemblGenome=Solyc12g019180.2|UniProtKB=Q9ZT65	Solyc12g019180	Polygalacturonase 7;101260021	POLYGALACTURONASE-LIKE (PTHR31375:SF168)
SOLLC|EnsemblGenome=Solyc12g049570.2|UniProtKB=A0A3Q7JBC7	Solyc12g049570	eIF-2B GDP-GTP exchange factor subunit alpha;unassigned	OS08G0451700 PROTEIN (PTHR46694:SF1)
SOLLC|EnsemblGenome=Solyc01g005310.3|UniProtKB=A0A3Q7E8E1	Solyc01g005310	Uncharacterized protein;unassigned	PHRAGMOPLASTIN DRP1C (PTHR11566:SF80)	membrane traffic protein(PC00150)
SOLLC|EnsemblGenome=Solyc03g031770.3|UniProtKB=A0A3Q7G4H3	Solyc03g031770	CRIB domain-containing protein;101255861	CRIB DOMAIN-CONTAINING PROTEIN RIC11-LIKE ISOFORM X1 (PTHR46325:SF12)
SOLLC|EnsemblGenome=Solyc06g005550.2|UniProtKB=A0A3Q7GQA4	Solyc06g005550	Uncharacterized protein;unassigned	FACTOR OF DNA METHYLATION 4-LIKE (PTHR21596:SF83)	endoribonuclease(PC00094)
SOLLC|EnsemblGenome=Solyc10g083540.2|UniProtKB=A0A3Q7IMS6	Solyc10g083540	Threonine dehydratase;unassigned	THREONINE DEHYDRATASE (PTHR48078:SF3)	dehydratase(PC00091)
SOLLC|EnsemblGenome=Solyc09g031650.3|UniProtKB=A0A3Q7I2E5	Solyc09g031650	RING-type domain-containing protein;101249008	RING-TYPE DOMAIN-CONTAINING PROTEIN (PTHR37393:SF1)
SOLLC|EnsemblGenome=Solyc03g083960.3|UniProtKB=A0A3Q7GAK5	Solyc03g083960	Trehalose 6-phosphate phosphatase;unassigned	TREHALOSE-PHOSPHATE PHOSPHATASE A (PTHR43768:SF27)	phosphatase(PC00181)
SOLLC|EnsemblGenome=Solyc06g062560.2|UniProtKB=Q8GRL8	Solyc06g062560	Putative phosphatase;psi14B	LP01149P (PTHR20889:SF12)	phosphatase(PC00181)
SOLLC|EnsemblGenome=Solyc04g074500.3|UniProtKB=A0A3Q7G4Z1	Solyc04g074500	Protein kinase domain-containing protein;unassigned	SERINE/THREONINE-PROTEIN KINASE SAPK1-LIKE (PTHR24343:SF467)	non-receptor serine/threonine protein kinase(PC00167)
SOLLC|EnsemblGenome=Solyc01g007220.3|UniProtKB=A0A3Q7E8I3	Solyc01g007220	LEA_2 domain-containing protein;101262036	LATE EMBRYOGENESIS ABUNDANT (LEA) HYDROXYPROLINE-RICH GLYCOPROTEIN FAMILY PROTEIN-RELATED (PTHR31415:SF51)
SOLLC|EnsemblGenome=Solyc05g005865.1|UniProtKB=A0A3Q7GDF2	Solyc05g005865	Bet_v_1 domain-containing protein;unassigned	MLP-LIKE PROTEIN 423 (PTHR31907:SF1)
SOLLC|EnsemblGenome=Solyc03g117930.3|UniProtKB=A0A3Q7FU65	Solyc03g117930	FRIGIDA-like protein;unassigned	INACTIVE PROTEIN FRIGIDA (PTHR31791:SF49)
SOLLC|EnsemblGenome=Solyc04g011340.3|UniProtKB=A0A3Q7G0I9	Solyc04g011340	WAT1-related protein;unassigned	WAT1-RELATED PROTEIN (PTHR31218:SF215)
SOLLC|EnsemblGenome=Solyc06g005860.2|UniProtKB=A0A3Q7HIP1	Solyc06g005860	Uncharacterized protein;unassigned	EXOSOME COMPLEX COMPONENT MTR3 (PTHR11953:SF2)	exoribonuclease(PC00099)
SOLLC|EnsemblGenome=Solyc04g008610.3|UniProtKB=A0A3Q7FY57	Solyc04g008610	Histone acetyltransferase;101252382	HISTONE ACETYLTRANSFERASE (PTHR13808:SF1)	histone modifying enzyme(PC00261)
SOLLC|EnsemblGenome=Solyc06g067890.3|UniProtKB=A0A3Q7GWL5	Solyc06g067890	AB hydrolase-1 domain-containing protein;unassigned	AB HYDROLASE-1 DOMAIN-CONTAINING PROTEIN (PTHR43689:SF60)	serine protease(PC00203)
SOLLC|EnsemblGenome=Solyc01g095180.2|UniProtKB=A0A3Q7EL58	Solyc01g095180	RING-type domain-containing protein;104649382	RING-H2 FINGER PROTEIN ATL67 (PTHR46592:SF6)
SOLLC|EnsemblGenome=Solyc01g107010.3|UniProtKB=A0A3Q7ES02	Solyc01g107010	DNA polymerase kappa;101263644	DNA POLYMERASE KAPPA (PTHR11076:SF33)	DNA metabolism protein(PC00009)
SOLLC|EnsemblGenome=Solyc10g012190.2|UniProtKB=A0A3Q7J7U4	Solyc10g012190	Uncharacterized protein;unassigned	ATP-DEPENDENT TRANSPORTER (PTHR19211:SF132)	translation elongation factor(PC00222)
SOLLC|EnsemblGenome=Solyc07g056260.3|UniProtKB=A0A3Q7HGL2	Solyc07g056260	1,3-beta-glucan synthase;unassigned	CALLOSE SYNTHASE 7 (PTHR12741:SF16)
SOLLC|EnsemblGenome=Solyc02g065670.2|UniProtKB=A0A3Q7EZV4	Solyc02g065670	Uncharacterized protein;unassigned	GLYCOSYLTRANSFERASE (PTHR48044:SF45)	glycosyltransferase(PC00111)
SOLLC|EnsemblGenome=Solyc10g083070.1|UniProtKB=A0A3Q7ILN2	Solyc10g083070	Transcription repressor;unassigned	TRANSCRIPTION REPRESSOR (PTHR33057:SF160)
SOLLC|EnsemblGenome=Solyc03g006530.3|UniProtKB=A0A3Q7FD97	Solyc03g006530	Uncharacterized protein;101261888	PHOSPHOINOSITIDE-BINDING CLATHRIN ADAPTOR, N-TERMINAL (PTHR31342:SF36)	non-motor actin binding protein(PC00165)
SOLLC|EnsemblGenome=Solyc10g083930.2|UniProtKB=A0A3Q7JGA3	Solyc10g083930	Peptidyl-prolyl cis-trans isomerase;101243840	PEPTIDYL-PROLYL CIS-TRANS ISOMERASE (PTHR47269:SF2)	chaperone(PC00072)
SOLLC|EnsemblGenome=Solyc03g124030.3|UniProtKB=A0A3Q7FWJ1	Solyc03g124030	Uncharacterized protein;unassigned	TETRATRICOPEPTIDE REPEAT (TPR)-LIKE SUPERFAMILY PROTEIN (PTHR26312:SF126)
SOLLC|EnsemblGenome=Solyc06g075570.2|UniProtKB=A0A3Q7H3H8	Solyc06g075570	Uncharacterized protein;101253296	RESPIRATORY BURST OXIDASE HOMOLOG PROTEIN J-RELATED (PTHR11972:SF54)	oxidase(PC00175)
SOLLC|EnsemblGenome=Solyc02g080560.1|UniProtKB=A0A3Q7F767	Solyc02g080560	Uncharacterized protein;unassigned	SUBFAMILY NOT NAMED (PTHR35495:SF9)
SOLLC|EnsemblGenome=Solyc11g017460.2|UniProtKB=A0A3Q7IT78	Solyc11g017460	C2 domain-containing protein;unassigned	PROTEIN CELLULOSE SYNTHASE INTERACTIVE 3 (PTHR46369:SF1)
SOLLC|EnsemblGenome=Solyc02g032830.2|UniProtKB=A0A3Q7EX40	Solyc02g032830	Peroxidase;unassigned	PEROXIDASE 42 (PTHR31235:SF224)	peroxidase(PC00180)
SOLLC|EnsemblGenome=Solyc08g066990.3|UniProtKB=A0A3Q7IKC0	Solyc08g066990	Uncharacterized protein;unassigned	POTASSIUM CHANNEL AKT1-LIKE (PTHR45743:SF43)	ion channel(PC00133)
SOLLC|EnsemblGenome=Solyc01g097130.3|UniProtKB=A0A3Q7EMA3	Solyc01g097130	Uncharacterized protein;unassigned	PPR_LONG DOMAIN-CONTAINING PROTEIN (PTHR46128:SF159)	RNA splicing factor(PC00148)
SOLLC|EnsemblGenome=Solyc03g119950.1|UniProtKB=A0A3Q7FWJ0	Solyc03g119950	DYW_deaminase domain-containing protein;101255183	OS05G0574800 PROTEIN (PTHR24015:SF156)
SOLLC|EnsemblGenome=Solyc03g013110.2|UniProtKB=A0A3Q7G2X0	Solyc03g013110	Uncharacterized protein;unassigned	NTPRP27 (PTHR33321:SF22)
SOLLC|EnsemblGenome=Solyc06g076210.2|UniProtKB=A0A3Q7HX66	Solyc06g076210	XH domain-containing protein;unassigned	FACTOR OF DNA METHYLATION 4 (PTHR21596:SF23)	endoribonuclease(PC00094)
SOLLC|EnsemblGenome=Solyc09g065470.3|UniProtKB=A0A3Q7I5Y6	Solyc09g065470	Uncharacterized protein;unassigned	63 KDA GLOBULIN-LIKE PROTEIN (PTHR31189:SF13)
SOLLC|EnsemblGenome=Solyc01g100660.3|UniProtKB=A0A3Q7ENS4	Solyc01g100660	BHLH domain-containing protein;101252530	TRANSCRIPTION FACTOR BHLH149-LIKE (PTHR33124:SF81)	DNA-binding transcription factor(PC00218)
SOLLC|EnsemblGenome=Solyc08g081310.3|UniProtKB=A0A3Q7HUB3	Solyc08g081310	SAP30_Sin3_bdg domain-containing protein;101252312	OS04G0166600 PROTEIN (PTHR13286:SF8)	chromatin/chromatin-binding, or -regulatory protein(PC00077)
SOLLC|EnsemblGenome=Solyc03g058430.2|UniProtKB=A0A3Q7G774	Solyc03g058430	Uncharacterized protein;unassigned	FATTY ACID DESATURASE 2 (PTHR32100:SF61)
SOLLC|EnsemblGenome=Solyc04g011980.1|UniProtKB=A0A3Q7GR65	Solyc04g011980	NB-ARC domain-containing protein;101265123	TOMV SUSCEPTIBLE PROTEIN TM-2 (PTHR23155:SF1152)	antimicrobial response protein(PC00051)
SOLLC|EnsemblGenome=Solyc04g056410.3|UniProtKB=A0A3Q7G601	Solyc04g056410	Uncharacterized protein;unassigned	DNA EXCISION REPAIR PROTEIN ERCC-6-RELATED (PTHR45629:SF7)	damaged DNA-binding protein(PC00086)
SOLLC|EnsemblGenome=Solyc02g078620.1|UniProtKB=A0A3Q7F622	Solyc02g078620	Dof-type domain-containing protein;unassigned	DOF-TYPE DOMAIN-CONTAINING PROTEIN (PTHR31992:SF97)
SOLLC|EnsemblGenome=Solyc09g090120.3|UniProtKB=A0A3Q7J331	Solyc09g090120	Uncharacterized protein;101252527	CHROMATIN MODIFICATION-RELATED PROTEIN MEAF6 (PTHR13476:SF0)
SOLLC|EnsemblGenome=Solyc10g049800.2|UniProtKB=A0A3Q7JB70	Solyc10g049800	Uncharacterized protein;unassigned	BNAC03G41030D PROTEIN (PTHR31928:SF12)
SOLLC|EnsemblGenome=Solyc05g007740.2|UniProtKB=A0A3Q7H610	Solyc05g007740	DYW_deaminase domain-containing protein;unassigned	DYW_DEAMINASE DOMAIN-CONTAINING PROTEIN (PTHR47925:SF60)
SOLLC|EnsemblGenome=Solyc07g017900.3|UniProtKB=A0A3Q7H8W4	Solyc07g017900	Glucose-6-phosphate 1-epimerase;unassigned	GLUCOSE-6-PHOSPHATE 1-EPIMERASE (PTHR11122:SF13)
SOLLC|EnsemblGenome=Solyc06g005070.2|UniProtKB=A0A3Q7GNK8	Solyc06g005070	Uncharacterized protein;unassigned	NITRITE TRANSPORTER (PTHR11654:SF393)	transporter(PC00227)
SOLLC|EnsemblGenome=Solyc07g045100.1|UniProtKB=A0A3Q7I6Z8	Solyc07g045100	Peptidase A1 domain-containing protein;101244095	OS02G0314600 PROTEIN (PTHR13683:SF811)	aspartic protease(PC00053)
SOLLC|EnsemblGenome=Solyc08g005200.3|UniProtKB=A0A3Q7HGL5	Solyc08g005200	t-SNARE coiled-coil homology domain-containing protein;101264234	LD23667P (PTHR19957:SF38)	SNARE protein(PC00034)
SOLLC|EnsemblGenome=Solyc09g031820.1|UniProtKB=A0A3Q7I048	Solyc09g031820	Uncharacterized protein;unassigned	PROTEIN YCF2 (PTHR33078:SF99)
SOLLC|EnsemblGenome=Solyc10g006690.3|UniProtKB=A0A3Q7IBL7	Solyc10g006690	Receptor-like serine/threonine-protein kinase;unassigned	BULB-TYPE LECTIN DOMAIN-CONTAINING PROTEIN (PTHR32444:SF219)
SOLLC|EnsemblGenome=Solyc02g063310.2|UniProtKB=K4B6L6	Solyc02g063310	Uncharacterized protein;unassigned	AQUAPORIN NIP-TYPE-RELATED (PTHR45724:SF50)
SOLLC|EnsemblGenome=Solyc02g078060.1|UniProtKB=K4B931	Solyc02g078060	Uncharacterized protein;unassigned	PISTIL-SPECIFIC EXTENSIN-LIKE PROTEIN (PTHR33470:SF30)
SOLLC|EnsemblGenome=Solyc10g050200.1|UniProtKB=A0A3Q7JBE1	Solyc10g050200	Uncharacterized protein;101248727	DUF679 DOMAIN MEMBRANE PROTEIN 2 (PTHR31621:SF37)
SOLLC|EnsemblGenome=Solyc08g008380.3|UniProtKB=A0A3Q7HIF4	Solyc08g008380	Auxin response factor;unassigned	AUXIN RESPONSE FACTOR (PTHR31384:SF122)
SOLLC|EnsemblGenome=Solyc07g053960.3|UniProtKB=A0A3Q7HCL6	Solyc07g053960	UBC core domain-containing protein;101244501	UBC CORE DOMAIN-CONTAINING PROTEIN (PTHR46116:SF18)	ubiquitin-protein ligase(PC00234)
SOLLC|EnsemblGenome=Solyc09g082240.3|UniProtKB=A0A3Q7I685	Solyc09g082240	N-acetyltransferase domain-containing protein;unassigned	N-ACETYLTRANSFERASE DOMAIN-CONTAINING PROTEIN (PTHR46067:SF13)	acyltransferase(PC00042)
SOLLC|EnsemblGenome=Solyc01g091230.3|UniProtKB=A0A3Q7EL49	Solyc01g091230	Protein kinase domain-containing protein;101250736	LEUCINE-RICH REPEAT PROTEIN KINASE FAMILY PROTEIN (PTHR48006:SF28)
SOLLC|EnsemblGenome=Solyc02g067370.3|UniProtKB=A0A3Q7F221	Solyc02g067370	Uncharacterized protein;unassigned	PROTEIN SET (PTHR11875:SF49)	chromatin/chromatin-binding, or -regulatory protein(PC00077)
SOLLC|EnsemblGenome=Solyc07g064030.3|UniProtKB=A0A3Q7IBP3	Solyc07g064030	Kinesin-like protein;unassigned	KINESIN-LIKE PROTEIN (PTHR47972:SF46)	microtubule binding motor protein(PC00156)
SOLLC|EnsemblGenome=Solyc01g007230.3|UniProtKB=A0A3Q7ERS4	Solyc01g007230	LEA_2 domain-containing protein;101261735	NDR1/HIN1-LIKE PROTEIN 3 (PTHR31415:SF4)
SOLLC|EnsemblGenome=Solyc04g083010.3|UniProtKB=A0A3Q7H4E5	Solyc04g083010	Protein kinase domain-containing protein;unassigned	PROTEIN ACTIVITY OF BC1 COMPLEX KINASE 3, CHLOROPLASTIC (PTHR10566:SF120)
SOLLC|EnsemblGenome=Solyc06g063220.3|UniProtKB=A0A3Q7GV19	Solyc06g063220	Uncharacterized protein;unassigned	ATP SYNTHASE SUBUNIT EPSILON, MITOCHONDRIAL (PTHR12448:SF0)	ATP synthase(PC00002)
SOLLC|EnsemblGenome=Solyc10g080530.2|UniProtKB=A0A3Q7IL30	Solyc10g080530	Growth-regulating factor;101263858	GROWTH-REGULATING FACTOR (PTHR31602:SF19)
SOLLC|EnsemblGenome=Solyc12g042520.2|UniProtKB=A0A3Q7JA94	Solyc12g042520	Uncharacterized protein;unassigned	GIBBERELLIN-REGULATED PROTEIN 10 (PTHR23201:SF141)
SOLLC|EnsemblGenome=Solyc04g074490.3|UniProtKB=A0A3Q7G8J5	Solyc04g074490	Uncharacterized protein;101261810	JMJC DOMAIN-CONTAINING PROTEIN 8 (PTHR12480:SF35)	protein modifying enzyme(PC00260)
SOLLC|EnsemblGenome=Solyc12g005620.1|UniProtKB=Q0PXC0	Solyc12g005620	Ethylene-inducing xylanase (Fragment);unassigned	LRR RECEPTOR-LIKE SERINE/THREONINE-PROTEIN KINASE IRK-RELATED (PTHR48065:SF42)
SOLLC|EnsemblGenome=Solyc11g069700.2|UniProtKB=A0A3Q7J0Z4	Solyc11g069700	Elongation factor 1-alpha;101264700	ELONGATION FACTOR 1-ALPHA (PTHR23115:SF285)	translation factor(PC00223)
SOLLC|EnsemblGenome=Solyc02g068480.3|UniProtKB=A0A3Q7F0U0	Solyc02g068480	Uncharacterized protein;101263781	U4/U6.U5 TRI-SNRNP-ASSOCIATED PROTEIN 2 (PTHR21646:SF16)	cysteine protease(PC00081)
SOLLC|EnsemblGenome=Solyc11g069770.2|UniProtKB=A0A3Q7JPS6	Solyc11g069770	MADS-box domain-containing protein;unassigned	MADS-BOX DOMAIN-CONTAINING PROTEIN (PTHR11945:SF661)	MADS box transcription factor(PC00250)
SOLLC|EnsemblGenome=Solyc09g092460.3|UniProtKB=A0A3Q7I8M4	Solyc09g092460	Protein kinase domain-containing protein;unassigned	RECEPTOR-LIKE KINASE TMK4 (PTHR47986:SF10)
SOLLC|EnsemblGenome=Solyc03g117360.3|UniProtKB=A0A3Q7GI15	Solyc03g117360	Uncharacterized protein;unassigned	TOPLESS-RELATED PROTEIN 1 (PTHR44083:SF45)
SOLLC|EnsemblGenome=Solyc06g060210.2|UniProtKB=A0A3Q7GX65	Solyc06g060210	Uncharacterized protein;unassigned	CATECHOL O-METHYLTRANSFERASE (PTHR11746:SF267)	methyltransferase(PC00155)
SOLLC|EnsemblGenome=Solyc01g091300.3|UniProtKB=A0A3Q7F4H1	Solyc01g091300	Uncharacterized protein;unassigned	PROTEIN TRANSPORT SEC1A (PTHR11679:SF76)	membrane trafficking regulatory protein(PC00151)
SOLLC|EnsemblGenome=Solyc03g111850.3|UniProtKB=A0A3Q7GED7	Solyc03g111850	Indole-3-glycerol-phosphate synthase;101250390	INDOLE-3-GLYCEROL-PHOSPHATE SYNTHASE (PTHR22854:SF2)	isomerase(PC00135)
SOLLC|EnsemblGenome=Solyc04g063210.3|UniProtKB=A0A3Q7G6F8	Solyc04g063210	Caffeoyl-CoA O-methyltransferase;101252173	CAFFEOYL-COA O-METHYLTRANSFERASE (PTHR10509:SF78)	methyltransferase(PC00155)
SOLLC|EnsemblGenome=Solyc01g080690.3|UniProtKB=A0A3Q7F1N4	Solyc01g080690	WD_REPEATS_REGION domain-containing protein;101247556	LEC14B HOMOLOG (PTHR19847:SF25)	ubiquitin-protein ligase(PC00234)
SOLLC|EnsemblGenome=Solyc06g005090.3|UniProtKB=A0A3Q7HI91	Solyc06g005090	LOB domain-containing protein;101251889	LOB DOMAIN-CONTAINING PROTEIN 1 (PTHR31301:SF14)
SOLLC|EnsemblGenome=Solyc07g066290.3|UniProtKB=A0A3Q7HGA1	Solyc07g066290	J domain-containing protein;101261935	CHAPERONE DNAJ-DOMAIN SUPERFAMILY PROTEIN (PTHR45270:SF1)
SOLLC|EnsemblGenome=Solyc12g005770.2|UniProtKB=A0A3Q7JR82	Solyc12g005770	Uncharacterized protein;unassigned	ZINC FINGER CCCH DOMAIN-CONTAINING PROTEIN 40 (PTHR38160:SF1)
SOLLC|EnsemblGenome=Solyc03g121210.3|UniProtKB=A0A3Q7FX61	Solyc03g121210	Mediator of RNA polymerase II transcription subunit 6;MED6	MEDIATOR OF RNA POLYMERASE II TRANSCRIPTION SUBUNIT 6 (PTHR13104:SF2)	transcription cofactor(PC00217)
SOLLC|EnsemblGenome=Solyc12g096990.2|UniProtKB=A0A3Q7JYP0	Solyc12g096990	Uncharacterized protein;101268173	HISTONE-LYSINE N-METHYLTRANSFERASE FAMILY MEMBER SUVH9-LIKE (PTHR45660:SF84)	histone modifying enzyme(PC00261)
SOLLC|EnsemblGenome=Solyc01g110670.3|UniProtKB=A0A3Q7EU01	Solyc01g110670	Uncharacterized protein;unassigned	AUXIN-INDUCED SAUR (PTHR31929:SF125)
SOLLC|EnsemblGenome=Solyc06g008640.2|UniProtKB=K4C3P4	Solyc06g008640	Uncharacterized protein;109120509	ANTI-PCD PROTEIN (PTHR35632:SF6)
SOLLC|EnsemblGenome=Solyc12g027850.2|UniProtKB=A0A3Q7J751	Solyc12g027850	Protein kinase domain-containing protein;unassigned	CYCLIN-DEPENDENT KINASE 19 (PTHR24056:SF495)	non-receptor serine/threonine protein kinase(PC00167)
SOLLC|EnsemblGenome=Solyc08g079700.2|UniProtKB=A0A3Q7HVE1	Solyc08g079700	Uncharacterized protein;unassigned	ZINC FINGER A20 AND AN1 DOMAIN-CONTAINING STRESS-ASSOCIATED PROTEIN 3 (PTHR10634:SF98)
SOLLC|EnsemblGenome=Solyc07g017860.3|UniProtKB=A0A3Q7I2I7	Solyc07g017860	Uncharacterized protein;101264442	ACETYL-COENZYME A SYNTHETASE (PTHR24095:SF247)	ligase(PC00142)
SOLLC|EnsemblGenome=Solyc01g010260.3|UniProtKB=A0A3Q7E9Z5	Solyc01g010260	Uncharacterized protein;101264853	CYTOCHROME P450 93A2-LIKE (PTHR24281:SF16)	hydroxylase(PC00122)
SOLLC|EnsemblGenome=Solyc05g013040.3|UniProtKB=A0A3Q7GH03	Solyc05g013040	Uncharacterized protein;unassigned	GOLGI-SPECIFIC BREFELDIN A-RESISTANCE GUANINE NUCLEOTIDE EXCHANGE FACTOR 1 (PTHR10663:SF388)	guanyl-nucleotide exchange factor(PC00113)
SOLLC|EnsemblGenome=Solyc03g078400.3|UniProtKB=A0A3Q7FJJ3	Solyc03g078400	Uncharacterized protein;101264601	ACTIN (PTHR11937:SF555)	actin and actin related protein(PC00039)
SOLLC|EnsemblGenome=Solyc02g031900.2|UniProtKB=A0A3Q7EX76	Solyc02g031900	Protein kinase domain-containing protein;unassigned	SERINE/THREONINE-PROTEIN KINASE STY17-LIKE (PTHR23257:SF911)	non-receptor serine/threonine protein kinase(PC00167)
SOLLC|EnsemblGenome=Solyc12g014000.2|UniProtKB=A0A3Q7JTA5	Solyc12g014000	Uncharacterized protein;unassigned	PENTATRICOPEPTIDE REPEAT-CONTAINING PROTEIN (PTHR46128:SF253)	RNA splicing factor(PC00148)
SOLLC|EnsemblGenome=Solyc06g070970.3|UniProtKB=A0A3Q7HU33	Solyc06g070970	Uncharacterized protein;101251297	SUBFAMILY NOT NAMED (PTHR34468:SF6)
SOLLC|EnsemblGenome=Solyc02g070530.3|UniProtKB=A0A3Q7FNG8	Solyc02g070530	Uncharacterized protein;101246498	POTASSIUM CHANNEL KAT1 (PTHR45743:SF6)	ion channel(PC00133)
SOLLC|EnsemblGenome=Solyc09g066030.2|UniProtKB=A0A3Q7I5T0	Solyc09g066030	Uncharacterized protein;101268611	START DOMAIN-CONTAINING PROTEIN (PTHR45654:SF56)	homeodomain transcription factor(PC00119)
SOLLC|EnsemblGenome=Solyc04g049750.3|UniProtKB=A0A3Q7GVN2	Solyc04g049750	Uncharacterized protein;unassigned	SUBFAMILY NOT NAMED (PTHR33022:SF22)
SOLLC|EnsemblGenome=Solyc01g104310.3|UniProtKB=A0A3Q7ERW0	Solyc01g104310	Patatin;unassigned	PATATIN-LIKE PHOSPHOLIPASE DOMAIN-CONTAINING PROTEIN 4 (PTHR12406:SF7)	phospholipase(PC00186)
SOLLC|EnsemblGenome=Solyc04g054410.3|UniProtKB=A0A3Q7G5F4	Solyc04g054410	CID domain-containing protein;101245837	ENTH/VHS FAMILY PROTEIN (PTHR12460:SF27)	kinase inhibitor(PC00139)
SOLLC|EnsemblGenome=Solyc12g056980.1|UniProtKB=K4DG29	Solyc12g056980	AP2/ERF domain-containing protein;unassigned	AP2/ERF DOMAIN-CONTAINING PROTEIN (PTHR31657:SF75)	DNA-binding transcription factor(PC00218)
SOLLC|EnsemblGenome=Solyc08g029090.3|UniProtKB=A0A3Q7HK77	Solyc08g029090	Uncharacterized protein;unassigned	DNA BINDING PROTEIN (PTHR31391:SF81)
SOLLC|EnsemblGenome=Solyc02g083320.3|UniProtKB=A0A3Q7FTW0	Solyc02g083320	RRM domain-containing protein;101246587	RRM DOMAIN-CONTAINING PROTEIN (PTHR15241:SF337)	RNA splicing factor(PC00148)
SOLLC|EnsemblGenome=Solyc01g110280.3|UniProtKB=A0A3Q7EV94	Solyc01g110280	Protein DETOXIFICATION;101245102	PROTEIN DETOXIFICATION 46, CHLOROPLASTIC (PTHR42893:SF9)	transporter(PC00227)
SOLLC|EnsemblGenome=Solyc05g008680.1|UniProtKB=A0A3Q7H6J7	Solyc05g008680	Methyltransferase;101266635	METHYLTRANSFERASE (PTHR44742:SF7)
SOLLC|EnsemblGenome=Solyc10g079010.2|UniProtKB=A0A3Q7IJX4	Solyc10g079010	Uncharacterized protein;unassigned	STRESS RESPONSE PROTEIN NST1 (PTHR16897:SF2)
SOLLC|EnsemblGenome=Solyc06g069430.3|UniProtKB=A0A3Q7GYA0	Solyc06g069430	Uncharacterized protein;543839	AGAMOUS-LIKE MADS-BOX PROTEIN AGL8 HOMOLOG (PTHR48019:SF97)
SOLLC|EnsemblGenome=Solyc01g094520.3|UniProtKB=A0A3Q7EKV5	Solyc01g094520	F-box domain-containing protein;101264155	F-BOX/KELCH-REPEAT PROTEIN SKIP4 (PTHR24414:SF98)	non-motor actin binding protein(PC00165)
SOLLC|EnsemblGenome=Solyc04g026250.1|UniProtKB=A0A3Q7G2K7	Solyc04g026250	Uncharacterized protein;unassigned	OS02G0708000 PROTEIN (PTHR33429:SF7)
SOLLC|EnsemblGenome=Solyc09g082970.3|UniProtKB=A0A3Q7I8G1	Solyc09g082970	Pyruvate kinase;101261160	PLASTIDIAL PYRUVATE KINASE 1, CHLOROPLASTIC (PTHR11817:SF14)	kinase(PC00137)
SOLLC|EnsemblGenome=Solyc10g081640.2|UniProtKB=A0A3Q7IM79	Solyc10g081640	Uncharacterized protein;101264775	CALCIUM-DEPENDENT PROTEIN KINASE 20 (PTHR24349:SF360)	non-receptor serine/threonine protein kinase(PC00167)
SOLLC|EnsemblGenome=Solyc06g068960.1|UniProtKB=A0A3Q7H093	Solyc06g068960	Uncharacterized protein;unassigned	CALCIUM-BINDING ALLERGEN OLE E 8-LIKE (PTHR10891:SF917)	calmodulin-related(PC00061)
SOLLC|EnsemblGenome=Solyc11g007710.2|UniProtKB=A0A3Q7IQ01	Solyc11g007710	Uncharacterized protein;101256734	3-OXOACYL-[ACYL-CARRIER-PROTEIN] SYNTHASE-LIKE PROTEIN (PTHR42782:SF2)
SOLLC|EnsemblGenome=Solyc10g050310.1|UniProtKB=K4D0I7	Solyc10g050310	Uncharacterized protein;unassigned	SPX DOMAIN-CONTAINING PROTEIN (PTHR23510:SF21)
SOLLC|EnsemblGenome=Solyc01g094140.3|UniProtKB=A0A3Q7EKZ2	Solyc01g094140	Uncharacterized protein;unassigned	CYTOCHROME P450, FAMILY 704, SUBFAMILY A, POLYPEPTIDE 1 (PTHR24296:SF163)	oxygenase(PC00177)
SOLLC|EnsemblGenome=Solyc07g064940.3|UniProtKB=A0A3Q7HFQ4	Solyc07g064940	Thioredoxin domain-containing protein;101265149	THIOREDOXIN-LIKE PROTEIN HCF164, CHLOROPLASTIC (PTHR47353:SF1)	oxidoreductase(PC00176)
SOLLC|EnsemblGenome=Solyc10g078410.2|UniProtKB=A0A3Q7IK31	Solyc10g078410	F-box domain-containing protein;101267173	F-BOX DOMAIN-CONTAINING PROTEIN (PTHR31482:SF16)
SOLLC|EnsemblGenome=Solyc02g092530.3|UniProtKB=A0A3Q7FBF2	Solyc02g092530	Uncharacterized protein;unassigned	FORMAMIDASE C869.04-RELATED (PTHR31891:SF1)
SOLLC|EnsemblGenome=Solyc05g005760.3|UniProtKB=A0A3Q7GCP5	Solyc05g005760	Uncharacterized protein;unassigned	NHL DOMAIN-CONTAINING PROTEIN (PTHR13833:SF57)
SOLLC|EnsemblGenome=Solyc08g048550.3|UniProtKB=A0A3Q7HLE5	Solyc08g048550	Uncharacterized protein;101249390	PROTEASE DO-LIKE 5, CHLOROPLASTIC ISOFORM X1 (PTHR43343:SF6)	serine protease(PC00203)
SOLLC|EnsemblGenome=Solyc10g049360.2|UniProtKB=A0A3Q7IFP6	Solyc10g049360	Cyclin N-terminal domain-containing protein;544240	A-TYPE CYCLIN (PTHR10177:SF556)	kinase activator(PC00138)
SOLLC|EnsemblGenome=Solyc05g015510.3|UniProtKB=A0A3Q7GGA1	Solyc05g015510	SBP-type domain-containing protein;101246055	SBP-BOX 2 (PTHR31251:SF159)
SOLLC|EnsemblGenome=Solyc06g073670.3|UniProtKB=A0A3Q7H2V1	Solyc06g073670	Protein FAR1-RELATED SEQUENCE;unassigned	PROTEIN FAR1-RELATED SEQUENCE 3 (PTHR31669:SF218)
SOLLC|EnsemblGenome=Solyc12g044890.2|UniProtKB=A0A3Q7JWE1	Solyc12g044890	Transmembrane 9 superfamily member;101253461	TRANSMEMBRANE 9 SUPERFAMILY MEMBER (PTHR10766:SF165)	transporter(PC00227)
SOLLC|EnsemblGenome=Solyc11g066720.2|UniProtKB=A0A3Q7JP21	Solyc11g066720	Uncharacterized protein;unassigned	UDP-D-APIOSE/UDP-D-XYLOSE SYNTHASE 2 (PTHR43245:SF50)
SOLLC|EnsemblGenome=Solyc12g056580.2|UniProtKB=A0A3Q7JAF3	Solyc12g056580	Cellulose synthase;101260024	CELLULOSE SYNTHASE (PTHR13301:SF27)	DNA-binding transcription factor(PC00218)
SOLLC|EnsemblGenome=Solyc04g076260.2|UniProtKB=A0A3Q7G8Y6	Solyc04g076260	Uncharacterized protein;101253378	SUBFAMILY NOT NAMED (PTHR35548:SF3)
SOLLC|EnsemblGenome=Solyc01g008090.3|UniProtKB=A0A3Q7ES43	Solyc01g008090	40S ribosomal protein S27;unassigned	40S RIBOSOMAL PROTEIN S27 (PTHR11594:SF21)	ribosomal protein(PC00202)
SOLLC|EnsemblGenome=Solyc09g005850.3|UniProtKB=A0A3Q7IS03	Solyc09g005850	Pectate lyase;unassigned	PECTATE LYASE (PTHR31683:SF113)	lyase(PC00144)
SOLLC|EnsemblGenome=Solyc03g119590.1|UniProtKB=A0A3Q7FT41	Solyc03g119590	Uncharacterized protein;101261799	NIMIN2C PROTEIN (PTHR35735:SF6)
SOLLC|EnsemblGenome=Solyc12g056800.2|UniProtKB=A0A3Q7JC72	Solyc12g056800	GFO_IDH_MocA domain-containing protein;101255180	OS10G0403700 PROTEIN (PTHR46368:SF4)
SOLLC|EnsemblGenome=Solyc05g005540.3|UniProtKB=A0A3Q7GD84	Solyc05g005540	BURP domain-containing protein;unassigned	POLYGALACTURONASE NON-CATALYTIC SUBUNIT AROGP3 (PTHR31458:SF14)
SOLLC|EnsemblGenome=Solyc12g094600.2|UniProtKB=A0A3Q7JD67	Solyc12g094600	Cyclin N-terminal domain-containing protein;unassigned	CYCLIN-B2-4 (PTHR10177:SF402)	kinase activator(PC00138)
SOLLC|EnsemblGenome=Solyc03g063380.2|UniProtKB=A0A3Q7FL95	Solyc03g063380	Uncharacterized protein;unassigned	PENTATRICOPEPTIDE REPEAT-CONTAINING PROTEIN (PTHR47924:SF176)
SOLLC|EnsemblGenome=Solyc06g065900.3|UniProtKB=A0A3Q7GW10	Solyc06g065900	Uncharacterized protein;unassigned	OS02G0799700 PROTEIN (PTHR33132:SF50)
SOLLC|EnsemblGenome=Solyc06g036780.3|UniProtKB=A0A3Q7HM89	Solyc06g036780	Probable magnesium transporter;101255104	MAGNESIUM TRANSPORTER NIPA9-RELATED (PTHR12570:SF65)	secondary carrier transporter(PC00258)
SOLLC|EnsemblGenome=Solyc04g081490.3|UniProtKB=Q38MV0	Solyc04g081490	Tubulin beta chain;TUB	TUBULIN BETA-1 CHAIN-RELATED (PTHR11588:SF116)	tubulin(PC00228)
SOLLC|EnsemblGenome=Solyc01g102850.2|UniProtKB=A0A3Q7EPG2	Solyc01g102850	TIR domain-containing protein;unassigned	TMV RESISTANCE PROTEIN N-LIKE (PTHR11017:SF461)
SOLLC|EnsemblGenome=Solyc04g050480.3|UniProtKB=A0A3Q7G4A5	Solyc04g050480	Uncharacterized protein;101246918	EXOSOME COMPLEX COMPONENT CSL4 (PTHR12686:SF8)	exoribonuclease(PC00099)
SOLLC|EnsemblGenome=Solyc04g075000.1|UniProtKB=A0A3Q7G8T8	Solyc04g075000	Protein kinase domain-containing protein;101247314	PROTEIN KINASE DOMAIN-CONTAINING PROTEIN (PTHR27001:SF213)
SOLLC|EnsemblGenome=Solyc10g076330.2|UniProtKB=A0A3Q7IIR8	Solyc10g076330	DCD domain-containing protein;unassigned	INFLUENZA VIRUS NS1A-BINDING PROTEIN (PTHR46034:SF7)
SOLLC|EnsemblGenome=Solyc10g055470.2|UniProtKB=A0A3Q7JCY0	Solyc10g055470	Beta-galactosidase;101247762	BETA-GALACTOSIDASE 14 (PTHR23421:SF52)	galactosidase(PC00104)
SOLLC|EnsemblGenome=Solyc03g082430.1|UniProtKB=K4BI19	Solyc03g082430	Growth-regulating factor;unassigned	GROWTH-REGULATING FACTOR 7 (PTHR31602:SF101)
SOLLC|EnsemblGenome=Solyc06g069580.3|UniProtKB=A0A3Q7GXL6	Solyc06g069580	Uncharacterized protein;101257181	HEPARANASE-LIKE PROTEIN 2 ISOFORM X1 (PTHR14363:SF32)
SOLLC|EnsemblGenome=Solyc09g005480.3|UniProtKB=A0A3Q7HVU4	Solyc09g005480	F-box domain-containing protein;101250249	F-BOX DOMAIN-CONTAINING PROTEIN (PTHR31790:SF421)
SOLLC|EnsemblGenome=Solyc10g050110.1|UniProtKB=A0A3Q7IFT3	Solyc10g050110	Uncharacterized protein;101253330	LEUCINE-RICH REPEAT FAMILY PROTEIN (PTHR32093:SF131)
SOLLC|EnsemblGenome=Solyc04g014380.3|UniProtKB=A0A3Q7FZN8	Solyc04g014380	NAB domain-containing protein;101244764	KINASE-INTERACTING PROTEIN 1-LIKE (PTHR31631:SF6)
SOLLC|EnsemblGenome=Solyc02g038790.2|UniProtKB=A0A3Q7EXV0	Solyc02g038790	Uncharacterized protein;unassigned	C3H1-TYPE DOMAIN-CONTAINING PROTEIN (PTHR33400:SF11)
SOLLC|EnsemblGenome=Solyc05g046240.1|UniProtKB=A0A3Q7GMD8	Solyc05g046240	Uncharacterized protein;unassigned	PROTEIN PELPK1-RELATED (PTHR33088:SF28)
SOLLC|EnsemblGenome=Solyc01g097880.3|UniProtKB=A0A3Q7EMN1	Solyc01g097880	CMP/dCMP-type deaminase domain-containing protein;unassigned	CMP/DCMP-TYPE DEAMINASE DOMAIN-CONTAINING PROTEIN (PTHR11079:SF161)	deaminase(PC00088)
SOLLC|EnsemblGenome=Solyc03g071730.1|UniProtKB=K4BHK2	Solyc03g071730	Uncharacterized protein;unassigned	CYSTATIN DOMAIN-CONTAINING PROTEIN (PTHR31260:SF67)
SOLLC|EnsemblGenome=Solyc08g076030.3|UniProtKB=A0A3Q7HTE9	Solyc08g076030	Uncharacterized protein;101248902	PROTEIN TOPLESS-RELATED PROTEIN 2 (PTHR44083:SF5)
SOLLC|EnsemblGenome=Solyc03g119870.3|UniProtKB=A0A3Q7GJX8	Solyc03g119870	C3HC-type domain-containing protein;101256960	NUCLEAR-INTERACTING PARTNER OF ALK (PTHR15835:SF6)
SOLLC|EnsemblGenome=Solyc09g005290.1|UniProtKB=A0A3Q7HV88	Solyc09g005290	Uncharacterized protein;unassigned	OS04G0374000 PROTEIN (PTHR23155:SF1071)	antimicrobial response protein(PC00051)
SOLLC|EnsemblGenome=Solyc11g073090.1|UniProtKB=A0A3Q7J147	Solyc11g073090	DDE Tnp4 domain-containing protein;unassigned	PROTEIN ALP1-LIKE (PTHR22930:SF205)
SOLLC|EnsemblGenome=Solyc12g088010.2|UniProtKB=A0A3Q7JCE3	Solyc12g088010	Fmp27_GFWDK domain-containing protein;101252761	PROTEIN KIAA0100 (PTHR15678:SF6)
SOLLC|EnsemblGenome=Solyc04g080430.3|UniProtKB=A0A3Q7G7F9	Solyc04g080430	Uncharacterized protein;101261226	CYTOSOLIC PURINE 5'-NUCLEOTIDASE (PTHR12103:SF15)	nucleotide phosphatase(PC00173)
SOLLC|EnsemblGenome=Solyc07g008040.3|UniProtKB=A0A3Q7H434	Solyc07g008040	Uncharacterized protein;unassigned	TOPLESS-RELATED PROTEIN 1-LIKE ISOFORM X1 (PTHR44083:SF35)
SOLLC|EnsemblGenome=Solyc02g081330.3|UniProtKB=A9Q2P8	Solyc02g081330	Phytoene synthase 2;psy2	PHYTOENE SYNTHASE, CHLOROPLASTIC (PTHR31480:SF2)	cyclase(PC00079)
SOLLC|EnsemblGenome=Solyc09g009690.3|UniProtKB=A0A3Q7HX38	Solyc09g009690	IU_nuc_hydro domain-containing protein;101257500	URIDINE NUCLEOSIDASE 1 (PTHR12304:SF1)	hydrolase(PC00121)
SOLLC|EnsemblGenome=Solyc04g057870.3|UniProtKB=A0A3Q7G5G4	Solyc04g057870	Uncharacterized protein;101249346	PLASTID TRANSCRIPTIONALLY ACTIVE PROTEIN 6, CHLOROPLASTIC (PTHR35994:SF1)
SOLLC|EnsemblGenome=Solyc06g076510.3|UniProtKB=A0A3Q7H0S8	Solyc06g076510	O-phosphoserine phosphohydrolase;101264434	PHOSPHOSERINE PHOSPHATASE (PTHR43344:SF2)	phosphatase(PC00181)
SOLLC|EnsemblGenome=Solyc07g055160.3|UniProtKB=A0A3Q7HD16	Solyc07g055160	Phospholipase A1;unassigned	PHOSPHOLIPASE A1 (PTHR31828:SF46)	phospholipase(PC00186)
SOLLC|EnsemblGenome=Solyc03g117850.3|UniProtKB=A0A3Q7FV93	Solyc03g117850	ATPase_AAA_core domain-containing protein;unassigned	OS04G0658300 PROTEIN (PTHR32429:SF11)
SOLLC|EnsemblGenome=Solyc12g036810.2|UniProtKB=A0A3Q7J842	Solyc12g036810	Uncharacterized protein;unassigned	KINESIN-4-LIKE (PTHR47972:SF50)	microtubule binding motor protein(PC00156)
SOLLC|EnsemblGenome=Solyc07g052290.1|UniProtKB=A0A3Q7HB14	Solyc07g052290	PDZ domain-containing protein;101255215	MEMBRANE METALLOPROTEASE ARASP2, CHLOROPLASTIC-RELATED (PTHR42837:SF2)	metalloprotease(PC00153)
SOLLC|EnsemblGenome=Solyc09g008280.2|UniProtKB=P43282	Solyc09g008280	S-adenosylmethionine synthase 3;SAM3	S-ADENOSYLMETHIONINE SYNTHASE (PTHR11964:SF1)	nucleotidyltransferase(PC00174)
SOLLC|EnsemblGenome=Solyc12g005230.2|UniProtKB=A0A3Q7J2F1	Solyc12g005230	TBC1 domain family member 31;unassigned	AUTOPHAGY-RELATED PROTEIN 18F-LIKE (PTHR13268:SF15)
SOLLC|EnsemblGenome=Solyc01g111600.3|UniProtKB=A0A3Q7FEX9	Solyc01g111600	HMA domain-containing protein;101266875	HEAVY METAL-ASSOCIATED ISOPRENYLATED PLANT PROTEIN 26 (PTHR22814:SF302)
SOLLC|EnsemblGenome=Solyc02g036390.1|UniProtKB=K4B5T2	Solyc02g036390	FYVE-type domain-containing protein;unassigned	F12P19.9 PROTEIN (PTHR22870:SF350)	guanyl-nucleotide exchange factor(PC00113)
SOLLC|EnsemblGenome=Solyc08g061970.3|UniProtKB=Q70AG5	Solyc08g061970	Putative spermine synthase;spe4	THERMOSPERMINE SYNTHASE ACAULIS5 (PTHR43317:SF1)	transferase(PC00220)
SOLLC|EnsemblGenome=Solyc09g015040.1|UniProtKB=A0A3Q7HYS7	Solyc09g015040	Methyltransf_11 domain-containing protein;101267731	METHYLTRANSF_21 DOMAIN-CONTAINING PROTEIN (PTHR44843:SF14)	methyltransferase(PC00155)
SOLLC|EnsemblGenome=Solyc01g007160.3|UniProtKB=A0A3Q7E8L7	Solyc01g007160	Uncharacterized protein;101260855	N-ACETYLTRANSFERASE ECO (PTHR45884:SF2)	acetyltransferase(PC00038)
SOLLC|EnsemblGenome=Solyc04g078380.2|UniProtKB=A0A3Q7G8V6	Solyc04g078380	WPP domain-containing protein;unassigned	WPP DOMAIN-CONTAINING PROTEIN 1-RELATED (PTHR34362:SF1)
SOLLC|EnsemblGenome=Solyc08g007520.3|UniProtKB=A0A3Q7HHV8	Solyc08g007520	Uncharacterized protein;unassigned	EXOSOME COMPLEX COMPONENT RRP42 (PTHR11097:SF8)	exoribonuclease(PC00099)
SOLLC|EnsemblGenome=Solyc11g006370.2|UniProtKB=A0A3Q7JHT1	Solyc11g006370	Uncharacterized protein;101256827	CALCIUM-DEPENDENT PROTEIN KINASE 3 (PTHR24349:SF513)	non-receptor serine/threonine protein kinase(PC00167)
SOLLC|EnsemblGenome=Solyc02g072210.1|UniProtKB=A0A3Q7F3A5	Solyc02g072210	Uncharacterized protein;104646047	SUBFAMILY NOT NAMED (PTHR31865:SF27)
SOLLC|EnsemblGenome=Solyc02g081580.3|UniProtKB=A0A3Q7F5P4	Solyc02g081580	LRAT domain-containing protein;101260596	OS05G0310600 PROTEIN (PTHR46137:SF3)
SOLLC|EnsemblGenome=Solyc02g092730.3|UniProtKB=A0A3Q7FBI5	Solyc02g092730	Succinate dehydrogenase [ubiquinone] iron-sulfur subunit, mitochondrial;unassigned	SUCCINATE DEHYDROGENASE [UBIQUINONE] IRON-SULFUR SUBUNIT, MITOCHONDRIAL (PTHR11921:SF29)	dehydrogenase(PC00092)
SOLLC|EnsemblGenome=Solyc07g007320.2|UniProtKB=A0A3Q7H3P1	Solyc07g007320	Uncharacterized protein;101257679	PROTEIN RGF1 INDUCIBLE TRANSCRIPTION FACTOR 1 (PTHR31065:SF11)	DNA-binding transcription factor(PC00218)
SOLLC|EnsemblGenome=Solyc08g081000.3|UniProtKB=A0A3Q7IQ53	Solyc08g081000	Uncharacterized protein;101259658	TRANSCRIPTION FACTOR JUMONJI (JMJC) DOMAIN-CONTAINING PROTEIN (PTHR10694:SF133)	histone modifying enzyme(PC00261)
SOLLC|EnsemblGenome=Solyc09g011740.3|UniProtKB=A0A3Q7HY36	Solyc09g011740	PAP2_C domain-containing protein;unassigned	PHOSPHATIDYLINOSITOL:CERAMIDE INOSITOLPHOSPHOTRANSFERASE 1-RELATED (PTHR21290:SF62)
SOLLC|EnsemblGenome=Solyc02g092090.2|UniProtKB=A0A3Q7FYZ2	Solyc02g092090	BZIP domain-containing protein;unassigned	BASIC LEUCINE ZIPPER 43-LIKE (PTHR45764:SF53)	DNA-binding transcription factor(PC00218)
SOLLC|EnsemblGenome=Solyc08g028810.1|UniProtKB=K4CJU5	Solyc08g028810	Uncharacterized protein;unassigned	REPLICATION FACTOR A PROTEIN 1-LIKE ISOFORM X1 (PTHR23273:SF106)	DNA metabolism protein(PC00009)
SOLLC|EnsemblGenome=Solyc02g089940.3|UniProtKB=A0A3Q7F9S4	Solyc02g089940	Homeobox domain-containing protein;unassigned	BEL1-LIKE HOMEODOMAIN PROTEIN 2 (PTHR11850:SF361)	homeodomain transcription factor(PC00119)
SOLLC|EnsemblGenome=Solyc04g009340.3|UniProtKB=A0A3Q7G022	Solyc04g009340	Uncharacterized protein;101261219	RING/U-BOX SUPERFAMILY PROTEIN (PTHR33644:SF3)
SOLLC|EnsemblGenome=Solyc05g009820.3|UniProtKB=A0A3Q7GET2	Solyc05g009820	Hexosyltransferase;unassigned	GALACTURONOSYLTRANSFERASE-LIKE 3-RELATED (PTHR13778:SF13)	glycosyltransferase(PC00111)
SOLLC|EnsemblGenome=Solyc02g078640.3|UniProtKB=A0A3Q7FR38	Solyc02g078640	Uncharacterized protein;101263666	CYTOSKELETON-ASSOCIATED PROTEIN 5 (PTHR12609:SF0)	non-motor microtubule binding protein(PC00166)
SOLLC|EnsemblGenome=Solyc01g010600.3|UniProtKB=A0A3Q7EA51	Solyc01g010600	Homeobox domain-containing protein;unassigned	HOMEOBOX-LEUCINE ZIPPER PROTEIN ATHB-13-LIKE (PTHR24326:SF544)	homeodomain transcription factor(PC00119)
SOLLC|EnsemblGenome=Solyc04g074180.3|UniProtKB=A0A3Q7H047	Solyc04g074180	Uncharacterized protein;unassigned	CRYPTOCHROME-1 (PTHR11455:SF50)	DNA photolyase(PC00014)
SOLLC|EnsemblGenome=Solyc01g099140.3|UniProtKB=A0A3Q7EN95	Solyc01g099140	Uncharacterized protein;unassigned	VACUOLE MEMBRANE PROTEIN KMS1-LIKE (PTHR10281:SF97)	transmembrane signal receptor(PC00197)
SOLLC|EnsemblGenome=Solyc08g061920.2|UniProtKB=A0A3Q7HM57	Solyc08g061920	Cytokinin dehydrogenase;101244307	CYTOKININ DEHYDROGENASE 7 (PTHR13878:SF112)	oxidase(PC00175)
SOLLC|EnsemblGenome=Solyc07g021400.1|UniProtKB=K4CCZ7	Solyc07g021400	Uncharacterized protein;unassigned	E3 UBIQUITIN-PROTEIN LIGASE MARCH11-LIKE (PTHR23012:SF177)	ubiquitin-protein ligase(PC00234)
SOLLC|EnsemblGenome=Solyc10g007830.1|UniProtKB=A0A3Q7IC73	Solyc10g007830	Uncharacterized protein;101250057	PROTEIN TOO MANY MOUTHS (PTHR48010:SF5)
SOLLC|EnsemblGenome=Solyc10g084840.2|UniProtKB=A0A3Q7IMC1	Solyc10g084840	Uncharacterized protein;101263653	PATHOGENESIS-RELATED THAUMATIN SUPERFAMILY PROTEIN (PTHR31048:SF45)
SOLLC|EnsemblGenome=Solyc01g094660.3|UniProtKB=A0A3Q7ELV9	Solyc01g094660	E3 ubiquitin ligase;101249019	U-BOX DOMAIN-CONTAINING PROTEIN 36-RELATED (PTHR45647:SF100)
SOLLC|Gene_OrderedLocusName=Solyc06g076910|UniProtKB=K4CA50	Solyc06g076910	Cis-prenyltransferase 7, chloroplastic;CPT7	CIS-PRENYLTRANSFERASE 7, CHLOROPLASTIC (PTHR10291:SF41)	acyltransferase(PC00042)
SOLLC|EnsemblGenome=Solyc01g104100.3|UniProtKB=A0A3Q7FAG9	Solyc01g104100	Uncharacterized protein;104644304	OS09G0552500 PROTEIN (PTHR31189:SF45)
SOLLC|EnsemblGenome=Solyc08g008280.3|UniProtKB=A0A3Q7HL08	Solyc08g008280	WRKY domain-containing protein;101258576	WRKY TRANSCRIPTION FACTOR 53-RELATED (PTHR32096:SF125)	DNA-binding transcription factor(PC00218)
SOLLC|EnsemblGenome=Solyc04g054820.3|UniProtKB=A0A3Q7G604	Solyc04g054820	Phosphoglycerate mutase (2,3-diphosphoglycerate-dependent);101265817	PHOSPHOGLYCERATE MUTASE (2,3-DIPHOSPHOGLYCERATE-DEPENDENT) (PTHR11931:SF23)	mutase(PC00160)
SOLLC|EnsemblGenome=Solyc02g076910.3|UniProtKB=A0A3Q7F388	Solyc02g076910	Uncharacterized protein;101251058	SENESCENCE-SPECIFIC CYSTEINE PROTEASE SAG12-LIKE (PTHR12411:SF832)	cysteine protease(PC00081)
SOLLC|EnsemblGenome=Solyc05g008200.3|UniProtKB=A0A3Q7GCX4	Solyc05g008200	1-phosphatidylinositol-3-phosphate 5-kinase;101255884	1-PHOSPHATIDYLINOSITOL-3-PHOSPHATE 5-KINASE FAB1C-RELATED (PTHR45748:SF14)	kinase(PC00137)
SOLLC|EnsemblGenome=Solyc02g079100.3|UniProtKB=A0A3Q7F6B1	Solyc02g079100	Riboflavin kinase;101254050	RIBOFLAVIN KINASE (PTHR22749:SF6)
SOLLC|EnsemblGenome=Solyc04g078210.2|UniProtKB=A0A3Q7H1R1	Solyc04g078210	PUM-HD domain-containing protein;unassigned	PUMILIO HOMOLOG 15 (PTHR12537:SF63)	RNA metabolism protein(PC00031)
SOLLC|EnsemblGenome=Solyc06g083580.3|UniProtKB=A0A3Q7H2J9	Solyc06g083580	Pectate lyase;unassigned	PECTATE LYASE (PTHR31683:SF200)	lyase(PC00144)
SOLLC|EnsemblGenome=Solyc06g008600.3|UniProtKB=A0A3Q7HJK9	Solyc06g008600	RING-type domain-containing protein;101247223	E3 UBIQUITIN PROTEIN LIGASE DRIP1 (PTHR46293:SF1)	ubiquitin-protein ligase(PC00234)
SOLLC|EnsemblGenome=Solyc07g062870.3|UniProtKB=A0A3Q7HGV5	Solyc07g062870	Uncharacterized protein;101261139	30S RIBOSOMAL PROTEIN S20, CHLOROPLASTIC-LIKE (PTHR33398:SF4)	ribosomal protein(PC00202)
SOLLC|EnsemblGenome=Solyc09g009020.3|UniProtKB=P26300	Solyc09g009020	Enolase;PGH1	ENOLASE (PTHR11902:SF53)	lyase(PC00144)
SOLLC|EnsemblGenome=Solyc01g006430.3|UniProtKB=A0A3Q7ER86	Solyc01g006430	Uncharacterized protein;101259966	DELTA(12)-FATTY-ACID DESATURASE (PTHR32100:SF13)
SOLLC|EnsemblGenome=Solyc03g116730.3|UniProtKB=A0A3Q7GHK4	Solyc03g116730	FA_desaturase domain-containing protein;101250586	STEAROYL-COA DESATURASE-RELATED (PTHR11351:SF31)
SOLLC|EnsemblGenome=Solyc05g007420.1|UniProtKB=G3BGW2	Solyc05g007420	TCP transcription factor 23;TCP23	TRANSCRIPTION FACTOR TCP15 (PTHR31072:SF170)	DNA-binding transcription factor(PC00218)
SOLLC|EnsemblGenome=Solyc09g082780.3|UniProtKB=A0A3Q7I7U0	Solyc09g082780	DUF3700 domain-containing protein;101258898	ALUMINUM INDUCED PROTEIN WITH YGL AND LRDR MOTIFS (PTHR45952:SF4)
SOLLC|EnsemblGenome=Solyc12g005560.1|UniProtKB=K4DB94	Solyc12g005560	Uncharacterized protein;104644819	PROTEIN STARMAKER-LIKE (PTHR36143:SF7)
SOLLC|EnsemblGenome=Solyc03g034330.1|UniProtKB=A0A3Q7FG71	Solyc03g034330	AAI domain-containing protein;unassigned	AAI DOMAIN-CONTAINING PROTEIN (PTHR33214:SF52)
SOLLC|EnsemblGenome=Solyc07g042820.3|UniProtKB=A0A3Q7HC63	Solyc07g042820	Uncharacterized protein;unassigned	CHLOROPLAST ENVELOPE MEMBRANE PROTEIN (PTHR33650:SF1)
SOLLC|EnsemblGenome=Solyc05g018750.3|UniProtKB=A0A3Q7HBC0	Solyc05g018750	DUF1296 domain-containing protein;unassigned	FLOCCULATION PROTEIN (DUF1296) (PTHR46775:SF1)
SOLLC|EnsemblGenome=Solyc07g008270.3|UniProtKB=A0A3Q7H475	Solyc07g008270	Ribosomal protein;unassigned	RIBOSOMAL PROTEIN (PTHR18804:SF16)
SOLLC|EnsemblGenome=Solyc10g077000.2|UniProtKB=A0A3Q7IJB8	Solyc10g077000	Uncharacterized protein;unassigned	CARDIOMYOPATHY-ASSOCIATED PROTEIN (PTHR33870:SF4)
SOLLC|EnsemblGenome=Solyc11g072950.2|UniProtKB=A0A3Q7J1S5	Solyc11g072950	Uncharacterized protein;unassigned	E3 UFM1-PROTEIN LIGASE 1 (PTHR31057:SF0)	ubiquitin-protein ligase(PC00234)
SOLLC|EnsemblGenome=Solyc01g111240.3|UniProtKB=A0A3Q7FER0	Solyc01g111240	AIG1-type G domain-containing protein;unassigned	TRANSLOCASE OF CHLOROPLAST 120, CHLOROPLASTIC-LIKE (PTHR10903:SF178)	small GTPase(PC00208)
SOLLC|EnsemblGenome=Solyc02g070000.3|UniProtKB=A0A3Q7F273	Solyc02g070000	Protein kinase domain-containing protein;unassigned	PROTEIN KINASE DOMAIN-CONTAINING PROTEIN (PTHR48003:SF6)
SOLLC|EnsemblGenome=Solyc08g007450.1|UniProtKB=A0A3Q7IEQ1	Solyc08g007450	PMEI domain-containing protein;101258677	PECTINESTERASE INHIBITOR 9 (PTHR31080:SF207)
SOLLC|EnsemblGenome=Solyc12g096160.2|UniProtKB=A0A3Q7JYK4	Solyc12g096160	WAT1-related protein;unassigned	WAT1-RELATED PROTEIN (PTHR31218:SF133)
SOLLC|EnsemblGenome=Solyc07g006530.3|UniProtKB=A0A3Q7I041	Solyc07g006530	Adenylosuccinate lyase;101263129	ADENYLOSUCCINATE LYASE (PTHR43411:SF1)	lyase(PC00144)
SOLLC|EnsemblGenome=Solyc05g012950.2|UniProtKB=A0A3Q7GG14	Solyc05g012950	Uncharacterized protein;unassigned	SULFOTRANSFERASE (PTHR11783:SF255)	transferase(PC00220)
SOLLC|EnsemblGenome=Solyc01g068580.3|UniProtKB=A0A3Q7F0G5	Solyc01g068580	Uncharacterized protein;unassigned	TELOMERE LENGTH AND SILENCING PROTEIN 1 HOMOLOG (PTHR13486:SF2)
SOLLC|EnsemblGenome=Solyc01g008440.3|UniProtKB=A0A3Q7E900	Solyc01g008440	Uncharacterized protein;101265949	CALCIUM-DEPENDENT PROTEIN KINASE 8-LIKE (PTHR24349:SF292)	non-receptor serine/threonine protein kinase(PC00167)
SOLLC|EnsemblGenome=Solyc11g072090.2|UniProtKB=A0A3Q7J0M4	Solyc11g072090	NTP_transferase domain-containing protein;101265995	TRANSLATION INITIATION FACTOR EIF-2B SUBUNIT GAMMA (PTHR45989:SF1)	translation initiation factor(PC00224)
SOLLC|EnsemblGenome=Solyc01g014700.2|UniProtKB=A0A3Q7EBJ9	Solyc01g014700	Bulb-type lectin domain-containing protein;unassigned	BULB-TYPE LECTIN DOMAIN-CONTAINING PROTEIN (PTHR32444:SF83)
SOLLC|EnsemblGenome=Solyc03g061620.1|UniProtKB=A0A3Q7FIA8	Solyc03g061620	ZF-HD dimerization-type domain-containing protein;101260998	MINI ZINC FINGER PROTEIN 2 (PTHR31948:SF162)
SOLLC|EnsemblGenome=Solyc10g080180.2|UniProtKB=A0A3Q7IKL2	Solyc10g080180	WD_REPEATS_REGION domain-containing protein;unassigned	U3 SMALL NUCLEOLAR RNA-ASSOCIATED PROTEIN 18 HOMOLOG (PTHR18359:SF0)
SOLLC|EnsemblGenome=Solyc11g072290.2|UniProtKB=A0A3Q7JQF7	Solyc11g072290	Uncharacterized protein;unassigned	CYSTEINE AND HISTIDINE-RICH DOMAIN-CONTAINING PROTEIN RAR1 (PTHR47895:SF2)
SOLLC|EnsemblGenome=Solyc06g009390.3|UniProtKB=A0A3Q7GS45	Solyc06g009390	Protein-serine/threonine phosphatase;101264330	PROTEIN-SERINE/THREONINE PHOSPHATASE (PTHR13832:SF710)	protein phosphatase(PC00195)
SOLLC|EnsemblGenome=Solyc09g098610.2|UniProtKB=A0A3Q7I970	Solyc09g098610	Uncharacterized protein;101260270	GERANIOL 10-HYDROXYLASE (PTHR24299:SF57)	oxygenase(PC00177)
SOLLC|EnsemblGenome=Solyc08g079650.3|UniProtKB=A0A3Q7HVD2	Solyc08g079650	Uncharacterized protein;101260460	ACT DOMAIN-CONTAINING PROTEIN ACR8 (PTHR31096:SF6)
SOLLC|EnsemblGenome=Solyc06g066740.2|UniProtKB=A0A3Q7GWI1	Solyc06g066740	RanBD1 domain-containing protein;unassigned	NUCLEAR PORE COMPLEX PROTEIN NUP50B-LIKE (PTHR23138:SF140)	scaffold/adaptor protein(PC00226)
SOLLC|EnsemblGenome=Solyc11g067240.2|UniProtKB=A0A3Q7JP89	Solyc11g067240	Uncharacterized protein;unassigned	VACUOLAR PROTEIN SORTING-ASSOCIATED PROTEIN VPS4 (PTHR23074:SF170)	non-motor microtubule binding protein(PC00166)
SOLLC|EnsemblGenome=Solyc03g093320.2|UniProtKB=A0A3Q7FLE9	Solyc03g093320	Uncharacterized protein;unassigned	PROTEIN, PUTATIVE-RELATED (PTHR33078:SF98)
SOLLC|EnsemblGenome=Solyc01g068500.3|UniProtKB=A0A3Q7EGZ0	Solyc01g068500	Uncharacterized protein;unassigned	OS01G0950900 PROTEIN (PTHR13018:SF141)
SOLLC|EnsemblGenome=Solyc06g053470.3|UniProtKB=A0A3Q7GTR9	Solyc06g053470	Uncharacterized protein;101246538	PROTEASOME ASSEMBLY CHAPERONE 4 (PTHR33559:SF1)	chaperone(PC00072)
SOLLC|EnsemblGenome=Solyc03g034250.3|UniProtKB=A0A3Q7FIW4	Solyc03g034250	Uncharacterized protein;unassigned	OS02G0221600 PROTEIN (PTHR33979:SF2)
SOLLC|EnsemblGenome=Solyc12g005090.2|UniProtKB=A0A3Q7JQX6	Solyc12g005090	Uncharacterized protein;unassigned	VPS35 ENDOSOMAL PROTEIN-SORTING FACTOR-LIKE (PTHR13673:SF0)
SOLLC|EnsemblGenome=Solyc12g055750.2|UniProtKB=A0A3Q7J9Z7	Solyc12g055750	Vacuolar cation/proton exchanger;unassigned	VACUOLAR CALCIUM ION TRANSPORTER (PTHR31503:SF22)	transporter(PC00227)
SOLLC|EnsemblGenome=Solyc02g071530.2|UniProtKB=A0A3Q7F2Y9	Solyc02g071530	Exonuclease 1;unassigned	EXONUCLEASE 1 (PTHR11081:SF65)	exodeoxyribonuclease(PC00098)
SOLLC|EnsemblGenome=Solyc12g005500.2|UniProtKB=A0A3Q7J2K3	Solyc12g005500	Prohibitin;unassigned	PROHIBITIN (PTHR23222:SF13)
SOLLC|EnsemblGenome=Solyc08g063070.3|UniProtKB=A0A3Q7HMS0	Solyc08g063070	Hydrolase_4 domain-containing protein;101257586	ALPHA/BETA-HYDROLASES SUPERFAMILY PROTEIN (PTHR42886:SF38)
SOLLC|EnsemblGenome=Solyc12g094460.2|UniProtKB=A0A3Q7JE38	Solyc12g094460	Uncharacterized protein;101252861	L-ASCORBATE OXIDASE HOMOLOG (PTHR11709:SF306)	oxidase(PC00175)
SOLLC|EnsemblGenome=Solyc01g087120.3|UniProtKB=A0A3Q7EIY6	Solyc01g087120	Uncharacterized protein;101244808	ATP SYNTHASE SUBUNIT O, MITOCHONDRIAL (PTHR11910:SF1)	ATP synthase(PC00002)
SOLLC|EnsemblGenome=Solyc11g006680.2|UniProtKB=A0A3Q7IQK5	Solyc11g006680	RRM domain-containing protein;unassigned	RRM DOMAIN-CONTAINING PROTEIN (PTHR46128:SF349)	RNA splicing factor(PC00148)
SOLLC|EnsemblGenome=Solyc12g008320.2|UniProtKB=K4DBS0	Solyc12g008320	Sugar transporter 18;101264101	SUGAR TRANSPORT PROTEIN 14-LIKE (PTHR23500:SF431)	secondary carrier transporter(PC00258)
SOLLC|EnsemblGenome=Solyc05g018490.3|UniProtKB=A0A3Q7GJN6	Solyc05g018490	Uncharacterized protein;101243891	PROTEIN PXR1-LIKE (PTHR31365:SF4)
SOLLC|EnsemblGenome=Solyc01g100830.2|UniProtKB=A0A3Q7EP75	Solyc01g100830	Hexosyltransferase;544174	GALACTINOL SYNTHASE 1 (PTHR11183:SF161)	glycosyltransferase(PC00111)
SOLLC|EnsemblGenome=Solyc01g106280.3|UniProtKB=A0A3Q7ERP3	Solyc01g106280	Uncharacterized protein;543627	OS04G0622000 PROTEIN (PTHR45926:SF6)
SOLLC|EnsemblGenome=Solyc02g084880.3|UniProtKB=A0A3Q7F786	Solyc02g084880	BHLH domain-containing protein;101267471	TRANSCRIPTION FACTOR BHLH110-LIKE (PTHR16223:SF272)	basic helix-loop-helix transcription factor(PC00055)
SOLLC|EnsemblGenome=Solyc03g116140.3|UniProtKB=A0A3Q7GH76	Solyc03g116140	zf-C2HC5 domain-containing protein;101266012	ACTIVATING SIGNAL COINTEGRATOR 1 (PTHR12963:SF4)	transcription cofactor(PC00217)
SOLLC|EnsemblGenome=Solyc12g011030.2|UniProtKB=A0A3Q7J3W8	Solyc12g011030	GH16 domain-containing protein;unassigned	XYLOGLUCAN ENDOTRANSGLUCOSYLASE/HYDROLASE (PTHR31062:SF273)	hydrolase(PC00121)
SOLLC|EnsemblGenome=Solyc04g076180.3|UniProtKB=A0A3Q7G8X0	Solyc04g076180	Bromo domain-containing protein;101251280	TAT-BINDING HOMOLOG 7 (PTHR23069:SF0)	chromatin/chromatin-binding, or -regulatory protein(PC00077)
SOLLC|EnsemblGenome=Solyc11g012010.2|UniProtKB=A0A3Q7IS17	Solyc11g012010	AvrRpt-cleavage domain-containing protein;unassigned	AVRRPT-CLEAVAGE DOMAIN-CONTAINING PROTEIN (PTHR33159:SF49)
SOLLC|EnsemblGenome=Solyc07g005320.3|UniProtKB=A0A3Q7H3B1	Solyc07g005320	Fip1 domain-containing protein;101261244	FIP1[V]-LIKE PROTEIN (PTHR36884:SF1)
SOLLC|EnsemblGenome=Solyc09g010840.1|UniProtKB=A0A3Q7HZZ1	Solyc09g010840	Uncharacterized protein;543604	TRANSCRIPTION FACTOR AS1 (PTHR47214:SF3)
SOLLC|EnsemblGenome=Solyc01g091690.3|UniProtKB=A0A3Q7EKH8	Solyc01g091690	Methyltransferase;101260175	METHYLTRANSFERASE PMT15-RELATED (PTHR10108:SF1059)	methyltransferase(PC00155)
SOLLC|EnsemblGenome=Solyc08g075890.3|UniProtKB=A0A3Q7HQU5	Solyc08g075890	Protein kinase domain-containing protein;101252911	CYCLIN-DEPENDENT KINASE F-4-LIKE ISOFORM X1 (PTHR24055:SF472)	non-receptor serine/threonine protein kinase(PC00167)
SOLLC|EnsemblGenome=Solyc07g066650.3|UniProtKB=A0A3Q7HGH4	Solyc07g066650	Defective in cullin neddylation protein;unassigned	DEFECTIVE IN CULLIN NEDDYLATION PROTEIN (PTHR12281:SF2)	ubiquitin-protein ligase(PC00234)
SOLLC|EnsemblGenome=Solyc12g011440.2|UniProtKB=A0A3Q7J444	Solyc12g011440	Lactamase_B domain-containing protein;unassigned	PERSULFIDE DIOXYGENASE ETHE1, MITOCHONDRIAL (PTHR43084:SF1)	oxygenase(PC00177)
SOLLC|EnsemblGenome=Solyc04g008270.3|UniProtKB=A0A3Q7FZF1	Solyc04g008270	Annexin;unassigned	ANNEXIN (PTHR10502:SF186)	calcium-binding protein(PC00060)
SOLLC|EnsemblGenome=Solyc05g008570.2|UniProtKB=A0A3Q7GE35	Solyc05g008570	Acyl-[acyl-carrier-protein] hydrolase;unassigned	ACYL-[ACYL-CARRIER-PROTEIN] HYDROLASE (PTHR31727:SF10)	esterase(PC00097)
SOLLC|EnsemblGenome=Solyc07g055200.3|UniProtKB=A0A3Q7HFF9	Solyc07g055200	Non-specific serine/threonine protein kinase;unassigned	SHAGGY-RELATED PROTEIN KINASE IOTA-RELATED (PTHR24057:SF5)	non-receptor serine/threonine protein kinase(PC00167)
SOLLC|EnsemblGenome=Solyc01g109780.3|UniProtKB=A0A3Q7ETQ3	Solyc01g109780	Uncharacterized protein;101251228	ISOFORM 2 OF F-BOX PROTEIN (PTHR36062:SF9)
SOLLC|EnsemblGenome=Solyc07g055350.3|UniProtKB=A0A3Q7HFI6	Solyc07g055350	Uncharacterized protein;unassigned	CYTOCHROME P450, FAMILY 72, SUBFAMILY A, POLYPEPTIDE 9 (PTHR24282:SF255)	oxygenase(PC00177)
SOLLC|EnsemblGenome=Solyc07g062450.3|UniProtKB=A0A3Q7HH70	Solyc07g062450	RAB3GAP2_N domain-containing protein;101244685	RAB3 GTPASE-ACTIVATING PROTEIN NON-CATALYTIC SUBUNIT (PTHR12472:SF0)	G-protein modulator(PC00022)
SOLLC|EnsemblGenome=Solyc03g006110.3|UniProtKB=A0A3Q7FD18	Solyc03g006110	Non-specific serine/threonine protein kinase;unassigned	NON-SPECIFIC SERINE/THREONINE PROTEIN KINASE (PTHR43895:SF88)
SOLLC|EnsemblGenome=Solyc03g033290.1|UniProtKB=A0A3Q7FIA7	Solyc03g033290	Uncharacterized protein;unassigned	SUBFAMILY NOT NAMED (PTHR35697:SF8)
SOLLC|EnsemblGenome=Solyc05g052270.2|UniProtKB=A0A3Q7GLE7	Solyc05g052270	Non-specific serine/threonine protein kinase;unassigned	NON-SPECIFIC SERINE/THREONINE PROTEIN KINASE (PTHR43895:SF82)
SOLLC|EnsemblGenome=Solyc08g066690.3|UniProtKB=A0A3Q7HR28	Solyc08g066690	Uncharacterized protein;unassigned	EXOSTOSIN FAMILY PROTEIN (PTHR11062:SF353)	glycosyltransferase(PC00111)
SOLLC|EnsemblGenome=Solyc10g006640.3|UniProtKB=A0A3Q7IAA0	Solyc10g006640	BHLH domain-containing protein;101264865	BHLH DOMAIN-CONTAINING PROTEIN (PTHR16223:SF283)	basic helix-loop-helix transcription factor(PC00055)
SOLLC|EnsemblGenome=Solyc09g059950.3|UniProtKB=A0A3Q7I2D6	Solyc09g059950	Uncharacterized protein;101254127	AMINO ACID-LIGASE (PTHR39104:SF1)	ligase(PC00142)
SOLLC|EnsemblGenome=Solyc11g012820.2|UniProtKB=A0A3Q7ISG3	Solyc11g012820	AAA domain-containing protein;101268826	REPLICATION FACTOR C SUBUNIT 4 (PTHR11669:SF20)	DNA-directed DNA polymerase(PC00018)
SOLLC|EnsemblGenome=Solyc01g090030.2|UniProtKB=A0A3Q7EJI6	Solyc01g090030	Uncharacterized protein;101247868	SUBFAMILY NOT NAMED (PTHR23291:SF106)	ion channel(PC00133)
SOLLC|EnsemblGenome=Solyc03g117890.3|UniProtKB=A0A3Q7FS41	Solyc03g117890	Uncharacterized protein;101249904	ACT DOMAIN-CONTAINING PROTEIN DS12, CHLOROPLASTIC-LIKE (PTHR31096:SF44)
SOLLC|EnsemblGenome=Solyc02g069450.3|UniProtKB=A0A3Q7F1E4	Solyc02g069450	PSI-F;unassigned	PHOTOSYSTEM I REACTION CENTER SUBUNIT III, CHLOROPLASTIC (PTHR34939:SF1)
SOLLC|EnsemblGenome=Solyc11g071850.2|UniProtKB=A0A3Q7J0T3	Solyc11g071850	Uncharacterized protein;unassigned	SUBFAMILY NOT NAMED (PTHR31042:SF63)	transferase(PC00220)
SOLLC|EnsemblGenome=Solyc04g079410.3|UniProtKB=A0A3Q7G9F6	Solyc04g079410	Uncharacterized protein;101264117	PROTEIN OSB1, MITOCHONDRIAL (PTHR10302:SF18)	DNA metabolism protein(PC00009)
SOLLC|EnsemblGenome=Solyc04g011570.3|UniProtKB=A0A3Q7GQS1	Solyc04g011570	RING-CH-type domain-containing protein;unassigned	RING-CH-TYPE DOMAIN-CONTAINING PROTEIN (PTHR46347:SF7)
SOLLC|EnsemblGenome=Solyc11g012860.2|UniProtKB=A0A3Q7IS07	Solyc11g012860	Uncharacterized protein;unassigned	FILAMENT-LIKE PLANT PROTEIN 1-RELATED (PTHR31580:SF5)
SOLLC|EnsemblGenome=Solyc05g052620.3|UniProtKB=Q6TDU2	Solyc05g052620	Coronatine-insensitive 1;Coi1	CORONATINE-INSENSITIVE PROTEIN 1 (PTHR16134:SF43)	ubiquitin-protein ligase(PC00234)
SOLLC|EnsemblGenome=Solyc06g051730.3|UniProtKB=A0A3Q7GS84	Solyc06g051730	ABC1 domain-containing protein;unassigned	AARF DOMAIN-CONTAINING PROTEIN KINASE 1 (PTHR43173:SF19)	ATP-binding cassette (ABC) transporter(PC00003)
SOLLC|EnsemblGenome=Solyc05g052570.3|UniProtKB=A0A3Q7HFW6	Solyc05g052570	Uncharacterized protein;unassigned	ZINC FINGER CCCH DOMAIN-CONTAINING PROTEIN 29 (PTHR14493:SF86)
SOLLC|EnsemblGenome=Solyc02g069820.3|UniProtKB=A0A3Q7F244	Solyc02g069820	KxDL domain-containing protein;101262172	KXDL MOTIF-CONTAINING PROTEIN 1 (PTHR13511:SF0)
SOLLC|EnsemblGenome=Solyc02g094420.3|UniProtKB=A0A3Q7G0J4	Solyc02g094420	Uncharacterized protein;101260492	INACTIVE SHIKIMATE KINASE LIKE 1, CHLOROPLASTIC-RELATED (PTHR21087:SF4)	kinase(PC00137)
SOLLC|EnsemblGenome=Solyc03g093440.3|UniProtKB=A0A3Q7FNP7	Solyc03g093440	Uncharacterized protein;101267007	N(4)-(BETA-N-ACETYLGLUCOSAMINYL)-L-ASPARAGINASE (PTHR10188:SF6)	protease(PC00190)
SOLLC|EnsemblGenome=Solyc08g080910.3|UniProtKB=A0A3Q7HVY8	Solyc08g080910	Uncharacterized protein;101260846	GLUTATHIONE S-TRANSFERASE T1 (PTHR44750:SF8)	transferase(PC00220)
SOLLC|EnsemblGenome=Solyc11g065480.2|UniProtKB=A0A3Q7IYE2	Solyc11g065480	Uncharacterized protein;unassigned	SUBFAMILY NOT NAMED (PTHR10811:SF102)	glycosyltransferase(PC00111)
SOLLC|EnsemblGenome=Solyc02g011820.2|UniProtKB=A0A3Q7EWZ1	Solyc02g011820	Protein TIC 214;unassigned	PROTEIN TIC 214 (PTHR33163:SF41)
SOLLC|EnsemblGenome=Solyc05g008900.3|UniProtKB=A0A3Q7GF56	Solyc05g008900	Uncharacterized protein;101245056	AEROBIC COPROPORPHYRINOGEN-III OXIDASE (DUF1218) (PTHR31769:SF63)
SOLLC|EnsemblGenome=Solyc06g065690.3|UniProtKB=A0A3Q7GWU7	Solyc06g065690	Serine/threonine protein phosphatase 2A regulatory subunit;101243899	SERINE/THREONINE PROTEIN PHOSPHATASE 2A 57 KDA REGULATORY SUBUNIT B' KAPPA ISOFORM (PTHR10257:SF59)	protein phosphatase(PC00195)
SOLLC|EnsemblGenome=Solyc10g005440.2|UniProtKB=A0A3Q7IAP8	Solyc10g005440	Receptor-like serine/threonine-protein kinase;unassigned	RECEPTOR-LIKE SERINE/THREONINE-PROTEIN KINASE (PTHR27002:SF945)	transmembrane signal receptor(PC00197)
SOLLC|EnsemblGenome=Solyc12g044390.2|UniProtKB=A0A3Q7JW80	Solyc12g044390	AP2/ERF domain-containing protein;unassigned	ETHYLENE-RESPONSIVE TRANSCRIPTION FACTOR TINY-LIKE (PTHR31985:SF244)	DNA-binding transcription factor(PC00218)
SOLLC|EnsemblGenome=Solyc09g082510.3|UniProtKB=A0A3Q7J281	Solyc09g082510	NAB domain-containing protein;101252434	PROTEIN NETWORKED 1A (PTHR32258:SF6)
SOLLC|EnsemblGenome=Solyc05g005660.1|UniProtKB=K4BW94	Solyc05g005660	Protein kinase domain-containing protein;unassigned	OS04G0465900 PROTEIN (PTHR27001:SF856)
SOLLC|EnsemblGenome=Solyc06g065590.3|UniProtKB=A0A3Q7GWS4	Solyc06g065590	60S ribosomal protein L18a;unassigned	60S RIBOSOMAL PROTEIN L18A (PTHR10052:SF1)	ribosomal protein(PC00202)
SOLLC|EnsemblGenome=Solyc08g007500.3|UniProtKB=A0A3Q7IER1	Solyc08g007500	Uncharacterized protein;101267830	BNACNNG23130D PROTEIN (PTHR33270:SF6)
SOLLC|EnsemblGenome=Solyc08g068990.2|UniProtKB=A0A3Q7HSC4	Solyc08g068990	SCP domain-containing protein;101264239	VENOM-ALLERGEN-LIKE PROTEIN (PTHR10334:SF498)	defense/immunity protein(PC00090)
SOLLC|EnsemblGenome=Solyc06g054470.1|UniProtKB=A0A3Q7GWU0	Solyc06g054470	Uncharacterized protein;109120477	OS09G0416300 PROTEIN (PTHR33670:SF1)	RNA splicing factor(PC00148)
SOLLC|EnsemblGenome=Solyc04g015560.3|UniProtKB=A0A3Q7G0T6	Solyc04g015560	Uncharacterized protein;unassigned	BETA-D-GLUCOSIDE GLUCOHYDROLASE (PTHR30620:SF91)	glucosidase(PC00108)
SOLLC|EnsemblGenome=Solyc06g031690.3|UniProtKB=A0A3Q7HL42	Solyc06g031690	ANK_REP_REGION domain-containing protein;unassigned	ANKYRIN REPEAT AND SOCS BOX PROTEIN 8 (PTHR24134:SF9)
SOLLC|EnsemblGenome=Solyc03g032150.3|UniProtKB=A0A3Q7G4R7	Solyc03g032150	Protein kinase domain-containing protein;101264704	SERINE/THREONINE-PROTEIN KINASE CX32, CHLOROPLASTIC-RELATED (PTHR45621:SF133)
SOLLC|EnsemblGenome=Solyc11g065190.2|UniProtKB=A0A3Q7IYT4	Solyc11g065190	UBC core domain-containing protein;unassigned	OS01G0273100 PROTEIN (PTHR24068:SF228)	ubiquitin-protein ligase(PC00234)
SOLLC|EnsemblGenome=Solyc01g087150.3|UniProtKB=A0A3Q7F2N8	Solyc01g087150	Protein DETOXIFICATION;101245696	PROTEIN DETOXIFICATION 43 (PTHR42893:SF11)	transporter(PC00227)
SOLLC|EnsemblGenome=Solyc01g108660.3|UniProtKB=A0A3Q7ESW9	Solyc01g108660	N-acetyl-glutamate semialdehyde dehydrogenase;unassigned	N-ACETYL-GAMMA-GLUTAMYL-PHOSPHATE REDUCTASE, CHLOROPLASTIC-RELATED (PTHR32338:SF10)	reductase(PC00198)
SOLLC|EnsemblGenome=Solyc12g010170.2|UniProtKB=A0A3Q7J4B1	Solyc12g010170	BHLH domain-containing protein;101244057	TRANSCRIPTION FACTOR LRL3 (PTHR16223:SF348)	basic helix-loop-helix transcription factor(PC00055)
SOLLC|EnsemblGenome=Solyc06g050990.3|UniProtKB=A0A3Q7GVM9	Solyc06g050990	Uncharacterized protein;101244492	MULTIPLE INOSITOL POLYPHOSPHATE PHOSPHATASE 1-LIKE ISOFORM X1 (PTHR20963:SF54)	phosphatase(PC00181)
SOLLC|EnsemblGenome=Solyc06g050170.3|UniProtKB=A0A3Q7GV95	Solyc06g050170	Potassium transporter;unassigned	POTASSIUM TRANSPORTER 2 (PTHR30540:SF6)	transporter(PC00227)
SOLLC|EnsemblGenome=Solyc09g007880.1|UniProtKB=A0A3Q7HWL1	Solyc09g007880	Uncharacterized protein;unassigned	OS03G0780200 PROTEIN (PTHR33727:SF8)
SOLLC|EnsemblGenome=Solyc09g008940.3|UniProtKB=A0A3Q7HWN6	Solyc09g008940	AT-hook motif nuclear-localized protein;unassigned	AT-HOOK MOTIF NUCLEAR-LOCALIZED PROTEIN (PTHR31500:SF56)
SOLLC|EnsemblGenome=Solyc07g006750.3|UniProtKB=A0A3Q7H718	Solyc07g006750	Uncharacterized protein;unassigned	MYB TRANSCRIPTION FACTOR (PTHR48000:SF46)
SOLLC|EnsemblGenome=Solyc05g055110.3|UniProtKB=A0A3Q7GP72	Solyc05g055110	Uncharacterized protein;unassigned	NUCLEAR PORE COMPLEX PROTEIN NUP1 (PTHR33416:SF20)
SOLLC|EnsemblGenome=Solyc06g073270.3|UniProtKB=A0A3Q7H2L2	Solyc06g073270	Golgi apparatus membrane protein TVP23;unassigned	GOLGI APPARATUS MEMBRANE PROTEIN TVP23 (PTHR13019:SF7)
SOLLC|EnsemblGenome=Solyc02g091680.3|UniProtKB=A0A3Q7FCH4	Solyc02g091680	Fn3_like domain-containing protein;unassigned	BETA-D-XYLOSIDASE 6-RELATED (PTHR42721:SF1)	glucosidase(PC00108)
SOLLC|EnsemblGenome=Solyc06g075780.2|UniProtKB=A0A3Q7H3L6	Solyc06g075780	Uncharacterized protein;unassigned	ZPT2-12 (PTHR26374:SF402)
SOLLC|EnsemblGenome=Solyc01g095190.2|UniProtKB=A0A3Q7F5M9	Solyc01g095190	Uncharacterized protein;unassigned	S-ADENOSYL-L-METHIONINE-DEPENDENT METHYLTRANSFERASES SUPERFAMILY PROTEIN (PTHR44067:SF1)	methyltransferase(PC00155)
SOLLC|EnsemblGenome=Solyc08g006740.3|UniProtKB=Q1KSC4	Solyc08g006740	Aromatic amino acid decarboxylase 2;AADC2	HISTIDINE DECARBOXYLASE-LIKE (PTHR46101:SF5)
SOLLC|EnsemblGenome=Solyc02g092790.3|UniProtKB=A0A3Q7FDH8	Solyc02g092790	Uncharacterized protein;unassigned	LYSINE-RICH ARABINOGALACTAN PROTEIN 17 (PTHR37209:SF3)
SOLLC|EnsemblGenome=Solyc12g019200.2|UniProtKB=A0A3Q7J6F3	Solyc12g019200	RING-type domain-containing protein;unassigned	E3 UBIQUITIN-PROTEIN LIGASE MBR1-LIKE ISOFORM X1 (PTHR22937:SF113)	ubiquitin-protein ligase(PC00234)
SOLLC|EnsemblGenome=Solyc01g006130.3|UniProtKB=A0A3Q7E7Z4	Solyc01g006130	Uncharacterized protein;unassigned	SUPPRESSOR OF STOMATIN MUTANT UNCOORDINATION (PTHR15852:SF56)
SOLLC|EnsemblGenome=Solyc03g093330.3|UniProtKB=A0A3Q7GAV2	Solyc03g093330	Protein kinase domain-containing protein;unassigned	LEUCINE-RICH REPEAT RECEPTOR-LIKE SERINE/THREONINE-PROTEIN KINASE BAM2 (PTHR48053:SF131)
SOLLC|EnsemblGenome=Solyc07g043100.1|UniProtKB=A0A3Q7H9Q3	Solyc07g043100	Glycosyltransferase;101251201	GLYCOSYLTRANSFERASE (PTHR48049:SF41)	glycosyltransferase(PC00111)
SOLLC|EnsemblGenome=Solyc09g072660.3|UniProtKB=A0A3Q7I650	Solyc09g072660	FAD-binding PCMH-type domain-containing protein;101249763	BERBERINE BRIDGE ENZYME-LIKE 26 (PTHR32448:SF35)
SOLLC|EnsemblGenome=Solyc03g096140.2|UniProtKB=A0A3Q7FMJ0	Solyc03g096140	Protein yippee-like;unassigned	PROTEIN YIPPEE-LIKE (PTHR13848:SF15)	ubiquitin-protein ligase(PC00234)
SOLLC|EnsemblGenome=Solyc07g056150.3|UniProtKB=A0A3Q7IA56	Solyc07g056150	Uncharacterized protein;unassigned	RAS-RELATED PROTEIN RABB1C ISOFORM X2 (PTHR47979:SF100)	small GTPase(PC00208)
SOLLC|EnsemblGenome=Solyc03g025420.3|UniProtKB=A0A3Q7FEP6	Solyc03g025420	Skp1 domain-containing protein;101257146	SKP1 DOMAIN-CONTAINING PROTEIN (PTHR11165:SF128)	ubiquitin-protein ligase(PC00234)
SOLLC|EnsemblGenome=Solyc04g078500.1|UniProtKB=A0A3Q7GA64	Solyc04g078500	Cyclin N-terminal domain-containing protein;101258257	CYCLIN-J18 (PTHR10177:SF425)	kinase activator(PC00138)
SOLLC|EnsemblGenome=Solyc06g071590.3|UniProtKB=A0A3Q7HUI9	Solyc06g071590	Uncharacterized protein;101254705	CARBOXYL-TERMINAL PROTEINASE (PTHR31589:SF197)
SOLLC|EnsemblGenome=Solyc11g068420.2|UniProtKB=A0A3Q7IZG8	Solyc11g068420	Ribosomal protein;101258620	RIBOSOMAL PROTEIN (PTHR23105:SF125)	ribosomal protein(PC00202)
SOLLC|EnsemblGenome=Solyc01g097830.2|UniProtKB=A0A3Q7EMM3	Solyc01g097830	Uncharacterized protein;unassigned	SULFATE/THIOSULFATE IMPORT ATP-BINDING PROTEIN CYSA (PTHR31972:SF6)
SOLLC|EnsemblGenome=Solyc01g073980.1|UniProtKB=A0A3Q7EH89	Solyc01g073980	Uncharacterized protein;unassigned	TOSPOVIRUS RESISTANCE PROTEIN C (PTHR48186:SF1)
SOLLC|EnsemblGenome=Solyc02g069390.2|UniProtKB=A0A3Q7F372	Solyc02g069390	Myb-like domain-containing protein;101267286	HOMEODOMAIN-LIKE SUPERFAMILY PROTEIN-RELATED (PTHR33492:SF12)
SOLLC|EnsemblGenome=Solyc01g112170.3|UniProtKB=A0A3Q7EUL1	Solyc01g112170	Uncharacterized protein;101255542	PEFLIN (PTHR46212:SF3)
SOLLC|EnsemblGenome=Solyc03g005100.3|UniProtKB=A0A3Q7FEM1	Solyc03g005100	Abhydrolase_3 domain-containing protein;101252659	CARBOXYLESTERASE 11-RELATED (PTHR23024:SF639)	deacetylase(PC00087)
SOLLC|EnsemblGenome=Solyc01g099520.3|UniProtKB=A0A3Q7EN81	Solyc01g099520	Uncharacterized protein;101250742	RAPID ALKALINIZATION FACTOR (PTHR33136:SF107)
SOLLC|EnsemblGenome=Solyc07g054480.2|UniProtKB=A0A3Q7HF21	Solyc07g054480	PPR_long domain-containing protein;unassigned	OS07G0472100 PROTEIN (PTHR45613:SF70)
SOLLC|EnsemblGenome=Solyc09g008270.3|UniProtKB=A0A3Q7HWS4	Solyc09g008270	Uncharacterized protein;unassigned	EXPRESSED PROTEIN (PTHR36738:SF1)
SOLLC|EnsemblGenome=Solyc08g021790.1|UniProtKB=K4CJJ9	Solyc08g021790	Uncharacterized protein;unassigned	USP DOMAIN-CONTAINING PROTEIN (PTHR24006:SF837)	cysteine protease(PC00081)
SOLLC|EnsemblGenome=Solyc08g006630.3|UniProtKB=A0A3Q7HHD5	Solyc08g006630	Protein FAM33A;101253607	SPINDLE AND KINETOCHORE-ASSOCIATED PROTEIN 2 (PTHR32017:SF3)
SOLLC|EnsemblGenome=Solyc09g014720.2|UniProtKB=A0A3Q7IVC3	Solyc09g014720	Uncharacterized protein;unassigned	ATP BINDING PROTEIN (PTHR27005:SF487)	transmembrane signal receptor(PC00197)
SOLLC|EnsemblGenome=Solyc01g095280.3|UniProtKB=A0A3Q7EM64	Solyc01g095280	Uncharacterized protein;101245797	ABELSON INTERACTING PROTEIN, ISOFORM D (PTHR10460:SF0)	scaffold/adaptor protein(PC00226)
SOLLC|EnsemblGenome=Solyc12g017540.2|UniProtKB=A0A3Q7JTZ1	Solyc12g017540	Uncharacterized protein;101259126	ANKYRIN REPEAT PROTEIN SKIP35-LIKE ISOFORM X1 (PTHR36024:SF4)
SOLLC|EnsemblGenome=Solyc08g008190.3|UniProtKB=A0A3Q7HL39	Solyc08g008190	Na_H_Exchanger domain-containing protein;unassigned	CATION/H(+) ANTIPORTER 17 (PTHR32468:SF144)	transporter(PC00227)
SOLLC|EnsemblGenome=Solyc12g098450.2|UniProtKB=A0A3Q7JD88	Solyc12g098450	Probable magnesium transporter;101260323	MAGNESIUM TRANSPORTER NIPA1-RELATED (PTHR12570:SF20)	secondary carrier transporter(PC00258)
SOLLC|EnsemblGenome=Solyc02g088610.3|UniProtKB=A0A3Q7F952	Solyc02g088610	Clp R domain-containing protein;unassigned	HEAT SHOCK PROTEIN 104 (PTHR11638:SF18)	protease(PC00190)
SOLLC|EnsemblGenome=Solyc03g115180.2|UniProtKB=A0A3Q7FTM7	Solyc03g115180	Uncharacterized protein;unassigned	GB|AAF26970.1-RELATED (PTHR33304:SF36)
SOLLC|EnsemblGenome=Solyc10g079200.2|UniProtKB=B1N662	Solyc10g079200	Mitochondrial carrier protein;101262875	MITOCHONDRIAL CARNITINE/ACYLCARNITINE CARRIER-LIKE PROTEIN (PTHR45624:SF55)	transporter(PC00227)
SOLLC|EnsemblGenome=Solyc02g093340.3|UniProtKB=A0A3Q7FDP2	Solyc02g093340	Uncharacterized protein;101263479	GLYCINE-RICH RNA-BINDING PROTEIN 3, MITOCHONDRIAL (PTHR15241:SF292)	RNA splicing factor(PC00148)
SOLLC|EnsemblGenome=Solyc09g083150.3|UniProtKB=A0A3Q7I6Q7	Solyc09g083150	Uncharacterized protein;101265478	NAD(P)H-QUINONE OXIDOREDUCTASE SUBUNIT N, CHLOROPLASTIC (PTHR35515:SF1)	oxidoreductase(PC00176)
SOLLC|EnsemblGenome=Solyc09g092320.3|UniProtKB=A0A3Q7IA44	Solyc09g092320	RRM domain-containing protein;unassigned	RRM DOMAIN-CONTAINING PROTEIN (PTHR15241:SF373)	RNA splicing factor(PC00148)
SOLLC|EnsemblGenome=Solyc04g074160.2|UniProtKB=A0A3Q7H043	Solyc04g074160	Uncharacterized protein;unassigned	PENTATRICOPEPTIDE REPEAT-CONTAINING PROTEIN (PTHR47924:SF78)
SOLLC|EnsemblGenome=Solyc05g008180.3|UniProtKB=A0A3Q7GDX3	Solyc05g008180	Quinolinate phosphoribosyltransferase [decarboxylating];101255294	NICOTINATE-NUCLEOTIDE PYROPHOSPHORYLASE [CARBOXYLATING] (PTHR32179:SF3)
SOLLC|EnsemblGenome=Solyc07g053040.2|UniProtKB=A0A3Q7HET7	Solyc07g053040	F-box domain-containing protein;unassigned	FBD DOMAIN-CONTAINING PROTEIN (PTHR31639:SF95)
SOLLC|EnsemblGenome=Solyc11g017290.1|UniProtKB=A0A3Q7IU20	Solyc11g017290	Uncharacterized protein;101264393	OS06G0597500 PROTEIN (PTHR47928:SF123)
SOLLC|EnsemblGenome=Solyc08g008060.1|UniProtKB=K4CIU1	Solyc08g008060	Uncharacterized protein;101261938	SHORT-CHAIN DEHYDROGENASE (PTHR24320:SF232)	dehydrogenase(PC00092)
SOLLC|EnsemblGenome=Solyc04g072830.3|UniProtKB=A0A3Q7GZW8	Solyc04g072830	Uncharacterized protein;unassigned	P-LOOP CONTAINING NUCLEOSIDE TRIPHOSPHATE HYDROLASES SUPERFAMILY PROTEIN (PTHR10887:SF525)	RNA helicase(PC00032)
SOLLC|EnsemblGenome=Solyc03g115570.1|UniProtKB=A0A3Q7FTW2	Solyc03g115570	DYW_deaminase domain-containing protein;101263201	DYW_DEAMINASE DOMAIN-CONTAINING PROTEIN (PTHR47928:SF133)
SOLLC|EnsemblGenome=Solyc08g082060.3|UniProtKB=A0A3Q7HUR5	Solyc08g082060	PMR5N domain-containing protein;unassigned	PROTEIN TRICHOME BIREFRINGENCE-LIKE 24 (PTHR32285:SF219)
SOLLC|EnsemblGenome=Solyc01g097220.2|UniProtKB=A0A3Q7EM41	Solyc01g097220	ANK_REP_REGION domain-containing protein;unassigned	ANK_REP_REGION DOMAIN-CONTAINING PROTEIN (PTHR46224:SF40)
SOLLC|EnsemblGenome=Solyc11g005140.1|UniProtKB=A0A3Q7IPQ8	Solyc11g005140	Uncharacterized protein;101258511	PENTATRICOPEPTIDE REPEAT-CONTAINING PROTEIN MITOCHONDRIAL (PTHR47932:SF6)
SOLLC|EnsemblGenome=Solyc10g009390.3|UniProtKB=A0A3Q7J7B3	Solyc10g009390	Uncharacterized protein;101265072	CYTOCHROME P450 703A2 (PTHR24281:SF71)	hydroxylase(PC00122)
SOLLC|EnsemblGenome=Solyc11g073050.2|UniProtKB=A0A3Q7JQR8	Solyc11g073050	Uncharacterized protein;543575	RAS-RELATED PROTEIN RABE1A (PTHR47980:SF60)
SOLLC|EnsemblGenome=Solyc08g082680.3|UniProtKB=A0A3Q7IR52	Solyc08g082680	RING-type domain-containing protein;101250143	E3 UBIQUITIN-PROTEIN LIGASE RHA4A-RELATED (PTHR22765:SF409)	ubiquitin-protein ligase(PC00234)
SOLLC|EnsemblGenome=Solyc06g048420.2|UniProtKB=A0A3Q7GS80	Solyc06g048420	Sod_Fe_C domain-containing protein;unassigned	SUPEROXIDE DISMUTASE [FE] 1, CHLOROPLASTIC (PTHR42769:SF8)	oxidoreductase(PC00176)
SOLLC|EnsemblGenome=Solyc10g005670.2|UniProtKB=A0A3Q7I9Q3	Solyc10g005670	4-hydroxy-4-methyl-2-oxoglutarate aldolase;unassigned	4-HYDROXY-4-METHYL-2-OXOGLUTARATE ALDOLASE 3-RELATED (PTHR33254:SF4)	aldolase(PC00044)
SOLLC|EnsemblGenome=Solyc11g009090.2|UniProtKB=A0A3Q7JIR2	Solyc11g009090	RRM domain-containing protein;101260498	RRM DOMAIN-CONTAINING PROTEIN (PTHR23236:SF79)	translation initiation factor(PC00224)
SOLLC|EnsemblGenome=Solyc01g095730.3|UniProtKB=A0A3Q7EMF6	Solyc01g095730	NTP_transf_2 domain-containing protein;unassigned	NUCLEOTIDYLTRANSFERASE (PTHR45979:SF30)
SOLLC|EnsemblGenome=Solyc02g092840.1|UniProtKB=A0A3Q7FDL5	Solyc02g092840	Exostosin domain-containing protein;101251138	EXOSTOSIN DOMAIN-CONTAINING PROTEIN (PTHR11062:SF220)	glycosyltransferase(PC00111)
SOLLC|EnsemblGenome=Solyc02g087650.3|UniProtKB=A0A3Q7F8T7	Solyc02g087650	Uncharacterized protein;unassigned	BNAA02G07370D PROTEIN (PTHR36077:SF1)
SOLLC|EnsemblGenome=Solyc02g085600.1|UniProtKB=Q9FYW2	Solyc02g085600	BAC19.14;101251641	SCARECROW-LIKE PROTEIN 15 (PTHR31636:SF198)
SOLLC|EnsemblGenome=Solyc12g041960.2|UniProtKB=A0A3Q7J949	Solyc12g041960	Uncharacterized protein;101265317	TRANS-RESVERATROL DI-O-METHYLTRANSFERASE (PTHR11746:SF323)	methyltransferase(PC00155)
SOLLC|EnsemblGenome=Solyc02g087360.3|UniProtKB=A0A3Q7FAP4	Solyc02g087360	HDAC_interact domain-containing protein;unassigned	HDAC_INTERACT DOMAIN-CONTAINING PROTEIN (PTHR12346:SF56)	chromatin/chromatin-binding, or -regulatory protein(PC00077)
SOLLC|EnsemblGenome=Solyc02g072030.1|UniProtKB=A0A3Q7F4N4	Solyc02g072030	Transcription repressor;unassigned	TRANSCRIPTION REPRESSOR OFP5 (PTHR33057:SF82)
SOLLC|Gene_OrderedLocusName=Solyc08g080090|UniProtKB=Q4JFW8	Solyc08g080090	Protein STAY-GREEN 1, chloroplastic;SGR1	LP06106P (PTHR31750:SF4)
SOLLC|EnsemblGenome=Solyc02g077710.1|UniProtKB=A0A3Q7F467	Solyc02g077710	Uncharacterized protein;101261288	E6-LIKE PROTEIN (PTHR35274:SF2)
SOLLC|EnsemblGenome=Solyc04g078090.3|UniProtKB=A0A3Q7G9V3	Solyc04g078090	ACB domain-containing protein;101263110	ACYL-COA-BINDING DOMAIN-CONTAINING PROTEIN 5 (PTHR23310:SF105)	transfer/carrier protein(PC00219)
SOLLC|EnsemblGenome=Solyc01g058730.3|UniProtKB=A0A3Q7EYA0	Solyc01g058730	Uncharacterized protein;unassigned	TRANSMEMBRANE PROTEIN (PTHR31515:SF0)
SOLLC|EnsemblGenome=Solyc09g009930.2|UniProtKB=A0A3Q7HXP0	Solyc09g009930	Uncharacterized protein;101251713	TRANSMEMBRANE PROTEIN (PTHR37741:SF1)
SOLLC|EnsemblGenome=Solyc09g090840.3|UniProtKB=A0A3Q7I7R0	Solyc09g090840	Glutamyl-tRNA(Gln) amidotransferase subunit B, chloroplastic/mitochondrial;GATB	GLUTAMYL-TRNA(GLN) AMIDOTRANSFERASE SUBUNIT B, MITOCHONDRIAL (PTHR11659:SF0)	ligase(PC00142)
SOLLC|EnsemblGenome=Solyc09g098150.3|UniProtKB=K4CWY6	Solyc09g098150	Metacaspase;543845	METACASPASE-1 (PTHR48104:SF30)
SOLLC|EnsemblGenome=Solyc12g097080.2|UniProtKB=A0A3Q7JE52	Solyc12g097080	Uncharacterized protein;101266706	GLUTATHIONE S-TRANSFERASE-RELATED (PTHR11260:SF768)	transferase(PC00220)
SOLLC|EnsemblGenome=Solyc02g089210.3|UniProtKB=A0A3Q7FXC3	Solyc02g089210	Uncharacterized protein;unassigned	AGAMOUS-LIKE MADS-BOX PROTEIN FUL-L (PTHR48019:SF44)
SOLLC|EnsemblGenome=Solyc01g107130.3|UniProtKB=A0A3Q7ERU3	Solyc01g107130	EGF-like domain-containing protein;unassigned	VACUOLAR-SORTING RECEPTOR 3-LIKE (PTHR24034:SF171)	extracellular matrix structural protein(PC00103)
SOLLC|EnsemblGenome=Solyc11g020060.2|UniProtKB=A0A3Q7IUI7	Solyc11g020060	Uncharacterized protein;unassigned	D-ISOMER SPECIFIC 2-HYDROXYACID DEHYDROGENASE FAMILY PROTEIN (PTHR42938:SF25)	dehydrogenase(PC00092)
SOLLC|EnsemblGenome=Solyc01g091450.3|UniProtKB=A0A3Q7F4K5	Solyc01g091450	PPR_long domain-containing protein;unassigned	OS07G0661900 PROTEIN (PTHR46862:SF3)
SOLLC|EnsemblGenome=Solyc07g064440.3|UniProtKB=A0A3Q7HI95	Solyc07g064440	Uncharacterized protein;101251602	OS01G0793500 PROTEIN (PTHR31354:SF2)
SOLLC|EnsemblGenome=Solyc11g013260.2|UniProtKB=A0A3Q7ISI0	Solyc11g013260	Prohibitin;unassigned	PROHIBITIN (PTHR23222:SF43)
SOLLC|EnsemblGenome=Solyc01g112210.3|UniProtKB=A0A3Q7EWF8	Solyc01g112210	Hexosyltransferase;101256724	GALACTURONOSYLTRANSFERASE 3-RELATED (PTHR32116:SF76)	transferase(PC00220)
SOLLC|EnsemblGenome=Solyc02g062100.3|UniProtKB=A0A3Q7F0A8	Solyc02g062100	Senescence domain-containing protein;101253155	SENESCENCE DOMAIN-CONTAINING PROTEIN (PTHR21068:SF38)
SOLLC|EnsemblGenome=Solyc02g083800.3|UniProtKB=A0A3Q7FU76	Solyc02g083800	Uncharacterized protein;unassigned	COLD SHOCK PROTEIN 1-LIKE (PTHR46565:SF9)
SOLLC|EnsemblGenome=Solyc09g065340.3|UniProtKB=A0A3Q7I454	Solyc09g065340	PHD-type domain-containing protein;101262957	PHD-TYPE DOMAIN-CONTAINING PROTEIN (PTHR46508:SF23)
SOLLC|EnsemblGenome=Solyc03g096860.3|UniProtKB=A0A3Q7GCB6	Solyc03g096860	Uncharacterized protein;101266202	PROTEIN, PUTATIVE (DUF1218)-RELATED (PTHR31769:SF59)
SOLLC|EnsemblGenome=Solyc01g107560.3|UniProtKB=A0A3Q7ES26	Solyc01g107560	Glycosyltransferase;101250058	GLYCOSYLTRANSFERASE (PTHR11926:SF1443)	transferase(PC00220)
SOLLC|EnsemblGenome=Solyc07g064200.3|UniProtKB=A0A3Q7IBW0	Solyc07g064200	Uncharacterized protein;unassigned	COBRA-LIKE PROTEIN 10 (PTHR31052:SF2)
SOLLC|EnsemblGenome=Solyc03g115930.2|UniProtKB=A0A3Q7FSC8	Solyc03g115930	Uncharacterized protein;unassigned	CALCIUM-BINDING PROTEIN CML30-RELATED (PTHR10891:SF834)	calmodulin-related(PC00061)
SOLLC|EnsemblGenome=Solyc02g011940.2|UniProtKB=A0A3Q7EVD9	Solyc02g011940	Uncharacterized protein;unassigned	BNAA06G19290D PROTEIN (PTHR33078:SF51)
SOLLC|EnsemblGenome=Solyc07g039200.3|UniProtKB=A0A3Q7HB78	Solyc07g039200	WD_REPEATS_REGION domain-containing protein;unassigned	GLUTAMATE-RICH WD REPEAT-CONTAINING PROTEIN 1 (PTHR45903:SF1)
SOLLC|EnsemblGenome=Solyc09g063130.3|UniProtKB=A0A3Q7I593	Solyc09g063130	Uncharacterized protein;101266666	PHOTOSYSTEM I REACTION CENTER SUBUNIT IV B ISOFORM 2 (PTHR34549:SF8)
SOLLC|EnsemblGenome=Solyc12g009200.2|UniProtKB=A0A3Q7J3F7	Solyc12g009200	Chlorophyll a-b binding protein, chloroplastic;101252151	PHOTOSYSTEM I CHLOROPHYLL A/B-BINDING PROTEIN 6, CHLOROPLASTIC (PTHR21649:SF5)
SOLLC|EnsemblGenome=Solyc06g073240.3|UniProtKB=A0A3Q7GZV6	Solyc06g073240	SASA domain-containing protein;101253693	9-O-ACETYL-N-ACETYLNEURAMINIC ACID DEACETYLASE-RELATED (PTHR31988:SF19)	esterase(PC00097)
SOLLC|EnsemblGenome=Solyc07g051970.2|UniProtKB=A0A3Q7HBD6	Solyc07g051970	Uncharacterized protein;unassigned	ATP-DEPENDENT HELICASE RHP16-LIKE (PTHR45626:SF20)
SOLLC|EnsemblGenome=Solyc08g005380.1|UniProtKB=A0A3Q7HGP8	Solyc08g005380	Uncharacterized protein;unassigned	SUBFAMILY NOT NAMED (PTHR31232:SF150)
SOLLC|EnsemblGenome=Solyc09g009990.3|UniProtKB=A0A3Q7HX99	Solyc09g009990	Uncharacterized protein;unassigned	GATA ZINC FINGER PROTEIN (PTHR34375:SF2)
SOLLC|EnsemblGenome=Solyc09g089920.1|UniProtKB=A0A3Q7I8X1	Solyc09g089920	AP2/ERF domain-containing protein;101261069	ETHYLENE RESPONSE FACTOR (PTHR31190:SF395)
SOLLC|EnsemblGenome=Solyc02g072130.3|UniProtKB=A0A3Q7FPI2	Solyc02g072130	Plug_translocon domain-containing protein;101245021	SECY PROTEIN TRANSPORT FAMILY PROTEIN (PTHR10906:SF45)	transporter(PC00227)
SOLLC|EnsemblGenome=Solyc02g084650.3|UniProtKB=A0A3Q7F748	Solyc02g084650	Oxidoreductase-like domain-containing protein;unassigned	OXIDOREDUCTASE-LIKE DOMAIN-CONTAINING PROTEIN 1 (PTHR21193:SF3)	oxidoreductase(PC00176)
SOLLC|EnsemblGenome=Solyc02g087600.3|UniProtKB=A0A3Q7FA46	Solyc02g087600	tRNA-uridine aminocarboxypropyltransferase;unassigned	TRNA-URIDINE AMINOCARBOXYPROPYLTRANSFERASE 2 (PTHR21392:SF0)
SOLLC|EnsemblGenome=Solyc03g096790.3|UniProtKB=A0A3Q7FPR9	Solyc03g096790	ATG13 domain-containing protein;101244264	AUTOPHAGY-RELATED PROTEIN 13A-LIKE (PTHR13430:SF18)
SOLLC|EnsemblGenome=Solyc10g054270.2|UniProtKB=A0A3Q7IGZ1	Solyc10g054270	Rep_fac-A_C domain-containing protein;unassigned	REPLICATION PROTEIN A 70 KDA DNA-BINDING SUBUNIT (PTHR23273:SF4)	DNA metabolism protein(PC00009)
SOLLC|EnsemblGenome=Solyc07g055980.3|UniProtKB=A0A3Q7HGF8	Solyc07g055980	Uncharacterized protein;101255115	HALOACID DEHALOGENASE SUPERFAMILY PROTEIN (PTHR19288:SF88)	phosphatase(PC00181)
SOLLC|EnsemblGenome=Solyc11g050730.1|UniProtKB=A0A3Q7IWL8	Solyc11g050730	HTH myb-type domain-containing protein;101256155	TRANSCRIPTION FACTOR MYB1R1-LIKE (PTHR12374:SF62)	DNA-binding transcription factor(PC00218)
SOLLC|EnsemblGenome=Solyc05g009410.2|UniProtKB=A0A3Q7GDH8	Solyc05g009410	Uncharacterized protein;unassigned	ADENYLATE ISOPENTENYLTRANSFERASE-LIKE (PTHR11088:SF53)	RNA processing factor(PC00147)
SOLLC|EnsemblGenome=Solyc07g049550.3|UniProtKB=P24157	Solyc07g049550	1-aminocyclopropane-1-carboxylate oxidase 4;ACO4	1-AMINOCYCLOPROPANE-1-CARBOXYLATE OXIDASE (PTHR47990:SF216)	oxygenase(PC00177)
SOLLC|EnsemblGenome=Solyc01g090480.3|UniProtKB=A0A3Q7F410	Solyc01g090480	Uncharacterized protein;unassigned	POLY(RC)-BINDING PROTEIN 4-LIKE (PTHR10288:SF265)	RNA metabolism protein(PC00031)
SOLLC|EnsemblGenome=Solyc06g084120.3|UniProtKB=A0A3Q7HYU3	Solyc06g084120	Tify domain-containing protein;unassigned	PROTEIN TIFY 4B-LIKE ISOFORM X1 (PTHR33077:SF60)
SOLLC|EnsemblGenome=Solyc11g006550.2|UniProtKB=A0A3Q7IPN0	Solyc11g006550	Urate oxidase;unassigned	FERROPTOSIS SUPPRESSOR PROTEIN 1 (PTHR43735:SF3)	oxidoreductase(PC00176)
SOLLC|EnsemblGenome=Solyc04g025990.3|UniProtKB=A0A3Q7FZQ6	Solyc04g025990	Potassium transporter;101263205	POTASSIUM TRANSPORTER 12-RELATED (PTHR30540:SF4)	transporter(PC00227)
SOLLC|EnsemblGenome=Solyc02g005340.3|UniProtKB=A0A3Q7EV93	Solyc02g005340	Uncharacterized protein;101249312	METAL-NICOTIANAMINE TRANSPORTER YSL7-RELATED (PTHR31645:SF20)	transporter(PC00227)
SOLLC|EnsemblGenome=Solyc07g056520.3|UniProtKB=A0A3Q7HDY0	Solyc07g056520	USP domain-containing protein;unassigned	OS08G0135100 PROTEIN (PTHR11132:SF309)	secondary carrier transporter(PC00258)
SOLLC|EnsemblGenome=Solyc01g087800.2|UniProtKB=A0A3Q7EJ69	Solyc01g087800	Uncharacterized protein;unassigned	SUBTILISIN-LIKE PROTEASE SBT1.9 (PTHR10795:SF648)	serine protease(PC00203)
SOLLC|EnsemblGenome=Solyc02g011920.1|UniProtKB=K4B4J1	Solyc02g011920	Uncharacterized protein ycf15;unassigned	RNA_POL_RPB2_2 DOMAIN-CONTAINING PROTEIN (PTHR33078:SF93)
SOLLC|EnsemblGenome=Solyc06g008240.3|UniProtKB=A0A3Q7HJD8	Solyc06g008240	CRIB domain-containing protein;101265031	CRIB DOMAIN-CONTAINING PROTEIN RIC7-LIKE (PTHR46325:SF4)
SOLLC|EnsemblGenome=Solyc09g007490.3|UniProtKB=A0A3Q7HY37	Solyc09g007490	Uncharacterized protein;101252323	CELL NUMBER REGULATOR 8 (PTHR15907:SF91)
SOLLC|EnsemblGenome=Solyc10g062220.2|UniProtKB=A0A3Q7II00	Solyc10g062220	ELMO domain-containing protein;unassigned	ELMO DOMAIN-CONTAINING PROTEIN A-LIKE ISOFORM X1 (PTHR12771:SF60)	scaffold/adaptor protein(PC00226)
SOLLC|EnsemblGenome=Solyc11g012560.2|UniProtKB=A0A3Q7IRV9	Solyc11g012560	F-box domain-containing protein;unassigned	F-BOX DOMAIN-CONTAINING PROTEIN (PTHR31790:SF549)
SOLLC|EnsemblGenome=Solyc08g065440.3|UniProtKB=A0A3Q7HQD9	Solyc08g065440	Uncharacterized protein;unassigned	SNF2 DOMAIN PROTEIN (PTHR35505:SF1)
SOLLC|EnsemblGenome=Solyc10g038120.2|UniProtKB=A0A3Q7IEV2	Solyc10g038120	Coatomer subunit delta;unassigned	COATOMER SUBUNIT DELTA (PTHR10121:SF0)	vesicle coat protein(PC00235)
SOLLC|EnsemblGenome=Solyc09g065710.1|UniProtKB=A0A3Q7I5L8	Solyc09g065710	DYW_deaminase domain-containing protein;101265961	TETRATRICOPEPTIDE REPEAT (TPR)-LIKE SUPERFAMILY PROTEIN (PTHR24015:SF356)
SOLLC|EnsemblGenome=Solyc09g082620.3|UniProtKB=A0A3Q7I7R3	Solyc09g082620	Epidermal patterning factor-like protein;104649377	EPIDERMAL PATTERNING FACTOR-LIKE PROTEIN 4 (PTHR33109:SF55)
SOLLC|EnsemblGenome=Solyc02g086680.3|UniProtKB=A0A3Q7FVX1	Solyc02g086680	Peptide deformylase;unassigned	PEPTIDE DEFORMYLASE (PTHR10458:SF22)	hydrolase(PC00121)
SOLLC|EnsemblGenome=Solyc04g024780.1|UniProtKB=A0A3Q7GTJ3	Solyc04g024780	Uncharacterized protein;unassigned	SUBFAMILY NOT NAMED (PTHR33095:SF109)
SOLLC|EnsemblGenome=Solyc01g009090.3|UniProtKB=A0A3Q7E988	Solyc01g009090	C2H2-type domain-containing protein;101252107	SERRATE RNA EFFECTOR MOLECULE HOMOLOG (PTHR13165:SF0)
SOLLC|EnsemblGenome=Solyc06g054280.1|UniProtKB=A0A3Q7GT43	Solyc06g054280	Uncharacterized protein;101254100	SUBFAMILY NOT NAMED (PTHR31722:SF64)
SOLLC|EnsemblGenome=Solyc09g091910.2|UniProtKB=A0A3Q7I9I9	Solyc09g091910	Purple acid phosphatase;101264463	PURPLE ACID PHOSPHATASE 13 (PTHR22953:SF15)	phosphatase(PC00181)
SOLLC|EnsemblGenome=Solyc03g121400.1|UniProtKB=A0A3Q7FVZ1	Solyc03g121400	Dof-type domain-containing protein;101246611	DOF ZINC FINGER PROTEIN DOF3.1 (PTHR31992:SF62)
SOLLC|EnsemblGenome=Solyc07g041230.3|UniProtKB=A0A3Q7HBF4	Solyc07g041230	Uncharacterized protein;101249105	PROTEIN BREVIS RADIX-LIKE 4 (PTHR46058:SF32)
SOLLC|EnsemblGenome=Solyc11g008480.2|UniProtKB=A0A3Q7IQ91	Solyc11g008480	23 kDa subunit of oxygen evolving system of photosystem II;101246302	PSBP DOMAIN-CONTAINING PROTEIN 7, CHLOROPLASTIC (PTHR31407:SF16)
SOLLC|EnsemblGenome=Solyc10g055680.1|UniProtKB=A0A3Q7IHX1	Solyc10g055680	Methyltransferase;101243835	METHYLTRANSFERASE (PTHR44742:SF6)
SOLLC|EnsemblGenome=Solyc07g047700.3|UniProtKB=A0A3Q7HD39	Solyc07g047700	Uncharacterized protein;unassigned	TRANSMEMBRANE PROTEIN 256 (PTHR43461:SF1)
SOLLC|EnsemblGenome=Solyc12g006470.2|UniProtKB=A0A3Q7J2V8	Solyc12g006470	Uncharacterized protein;543874	GAMMA AMINOBUTYRATE TRANSAMINASE 2 (PTHR42684:SF10)	transaminase(PC00216)
SOLLC|EnsemblGenome=Solyc01g100170.3|UniProtKB=A0A3Q7F8H7	Solyc01g100170	t-SNARE coiled-coil homology domain-containing protein;101265370	SYNTAXIN-41-RELATED (PTHR19957:SF337)	SNARE protein(PC00034)
SOLLC|EnsemblGenome=Solyc07g062030.3|UniProtKB=A0A3Q7HGE4	Solyc07g062030	Chalcone-flavonone isomerase family protein;101252704	FATTY-ACID-BINDING PROTEIN 3, CHLOROPLASTIC (PTHR47698:SF2)
SOLLC|EnsemblGenome=Solyc10g005460.3|UniProtKB=A0A3Q7IB08	Solyc10g005460	Uncharacterized protein;101245208	PROTEIN ODORANT1-LIKE (PTHR10641:SF1021)	homeodomain transcription factor(PC00119)
SOLLC|EnsemblGenome=Solyc01g108280.3|UniProtKB=A0A3Q7EU17	Solyc01g108280	Protein kinase domain-containing protein;101268620	SERINE/THREONINE-PROTEIN KINASE SRK2I (PTHR24343:SF509)	non-receptor serine/threonine protein kinase(PC00167)
SOLLC|EnsemblGenome=Solyc03g096850.3|UniProtKB=A0A3Q7FMY9	Solyc03g096850	PDZ domain-containing protein;unassigned	OS08G0162600 PROTEIN (PTHR47661:SF4)	phosphatase(PC00181)
SOLLC|EnsemblGenome=Solyc03g025690.3|UniProtKB=A0A3Q7FEV1	Solyc03g025690	Uncharacterized protein;unassigned	PLASTID TRANSCRIPTIONALLY ACTIVE PROTEIN (PTHR15852:SF29)
SOLLC|EnsemblGenome=Solyc11g008800.2|UniProtKB=A0A3Q7JIM7	Solyc11g008800	IPPc domain-containing protein;unassigned	TYPE II INOSITOL POLYPHOSPHATE 5-PHOSPHATASE 15 (PTHR11200:SF185)	phosphatase(PC00181)
SOLLC|EnsemblGenome=Solyc02g084030.3|UniProtKB=G3K2M5	Solyc02g084030	Protein-methionine-S-oxide reductase;MSRA5	PEPTIDE METHIONINE SULFOXIDE REDUCTASE A5 (PTHR42799:SF3)	reductase(PC00198)
SOLLC|EnsemblGenome=Solyc02g038770.1|UniProtKB=A0A3Q7EZM6	Solyc02g038770	RING-type domain-containing protein;104645630	RING-TYPE DOMAIN-CONTAINING PROTEIN (PTHR22763:SF162)	ubiquitin-protein ligase(PC00234)
SOLLC|EnsemblGenome=Solyc09g008240.3|UniProtKB=A0A3Q7IST6	Solyc09g008240	Uncharacterized protein;unassigned	ABC TRANSPORTER B FAMILY MEMBER 1 (PTHR24221:SF489)	ATP-binding cassette (ABC) transporter(PC00003)
SOLLC|EnsemblGenome=Solyc06g071890.3|UniProtKB=A0A3Q7GYD5	Solyc06g071890	Mitochondrial pyruvate carrier;101268113	MITOCHONDRIAL PYRUVATE CARRIER (PTHR14154:SF3)
SOLLC|EnsemblGenome=Solyc01g094840.3|UniProtKB=A0A3Q7F5G9	Solyc01g094840	RING-type domain-containing protein;101264761	RING-TYPE DOMAIN-CONTAINING PROTEIN (PTHR46463:SF76)
SOLLC|EnsemblGenome=Solyc06g068480.3|UniProtKB=A0A3Q7H004	Solyc06g068480	DUF1995 domain-containing protein;unassigned	MAGNESIUM TRANSPORTER MRS2-1 (PTHR13890:SF26)	RNA splicing factor(PC00148)
SOLLC|EnsemblGenome=Solyc12g005990.2|UniProtKB=A0A3Q7J1T2	Solyc12g005990	Uncharacterized protein;101252462	PROTEIN-TYROSINE-PHOSPHATASE IBR5-LIKE (PTHR47244:SF3)	protein phosphatase(PC00195)
SOLLC|EnsemblGenome=Solyc07g063300.3|UniProtKB=A0A3Q7HH42	Solyc07g063300	Uncharacterized protein;unassigned	MJK13.9 PROTEIN (PTHR22870:SF451)	guanyl-nucleotide exchange factor(PC00113)
SOLLC|EnsemblGenome=Solyc09g009290.3|UniProtKB=A0A3Q7HZ57	Solyc09g009290	ANK_REP_REGION domain-containing protein;101265469	ANK_REP_REGION DOMAIN-CONTAINING PROTEIN (PTHR24203:SF76)
SOLLC|EnsemblGenome=Solyc10g080340.2|UniProtKB=A0A3Q7ILE7	Solyc10g080340	Protein DETOXIFICATION;unassigned	PROTEIN DETOXIFICATION (PTHR11206:SF383)	transporter(PC00227)
SOLLC|EnsemblGenome=Solyc01g088830.2|UniProtKB=K4AYS3	Solyc01g088830	ANK_REP_REGION domain-containing protein;unassigned	ANK_REP_REGION DOMAIN-CONTAINING PROTEIN (PTHR24128:SF61)	homeodomain transcription factor(PC00119)
SOLLC|EnsemblGenome=Solyc08g069070.2|UniProtKB=A0A3Q7HPV4	Solyc08g069070	Protein kinase domain-containing protein;unassigned	PROTEIN KINASE BYR2-LIKE (PTHR48011:SF86)
SOLLC|EnsemblGenome=Solyc04g082950.3|UniProtKB=A0A3Q7H4D4	Solyc04g082950	Glycosyltransferase family 92 protein;101247215	GALACTAN BETA-1,4-GALACTOSYLTRANSFERASE GALS1 (PTHR21461:SF56)
SOLLC|EnsemblGenome=Solyc06g035920.3|UniProtKB=A0A3Q7GU06	Solyc06g035920	Uncharacterized protein;101266641	REMORIN-LIKE (PTHR31775:SF21)
SOLLC|EnsemblGenome=Solyc07g045210.1|UniProtKB=A0A3Q7HCV5	Solyc07g045210	Uncharacterized protein;101266139	EXPRESSED PROTEIN (PTHR31469:SF2)
SOLLC|EnsemblGenome=Solyc08g006000.3|UniProtKB=A0A3Q7HJW8	Solyc08g006000	Uncharacterized protein;101255903	OS05G0121000 PROTEIN (PTHR31769:SF9)
SOLLC|EnsemblGenome=Solyc09g008000.3|UniProtKB=A0A3Q7HWM8	Solyc09g008000	Uncharacterized protein;unassigned	WHITE-BROWN COMPLEX HOMOLOG PROTEIN 30-RELATED (PTHR48041:SF45)	ATP-binding cassette (ABC) transporter(PC00003)
SOLLC|EnsemblGenome=Solyc06g005795.1|UniProtKB=A0A3Q7GNX7	Solyc06g005795	AAI domain-containing protein;unassigned	AAI DOMAIN-CONTAINING PROTEIN (PTHR33076:SF94)
SOLLC|EnsemblGenome=Solyc09g090160.3|UniProtKB=A0A3Q7I8K3	Solyc09g090160	Uncharacterized protein;101261960	E3 UBIQUITIN-PROTEIN LIGASE XBAT34-RELATED (PTHR24180:SF29)	kinase inhibitor(PC00139)
SOLLC|EnsemblGenome=Solyc09g011340.3|UniProtKB=A0A3Q7HXY2	Solyc09g011340	Uncharacterized protein;101252515	OS04G0524400 PROTEIN (PTHR31038:SF10)
SOLLC|EnsemblGenome=Solyc04g080050.3|UniProtKB=A0A3Q7G9S1	Solyc04g080050	EXS domain-containing protein;unassigned	EXS DOMAIN-CONTAINING PROTEIN (PTHR10783:SF130)	secondary carrier transporter(PC00258)
SOLLC|EnsemblGenome=Solyc12g005410.2|UniProtKB=A0A3Q7J1H2	Solyc12g005410	Uncharacterized protein;101266486	RH04535P (PTHR10361:SF28)	primary active transporter(PC00068)
SOLLC|EnsemblGenome=Solyc06g061170.3|UniProtKB=A0A3Q7GXQ4	Solyc06g061170	Uncharacterized protein;unassigned	MITOCHONDRIAL CARRIER PROTEIN (PTHR45624:SF29)	transporter(PC00227)
SOLLC|EnsemblGenome=Solyc12g088230.2|UniProtKB=A0A3Q7JDF8	Solyc12g088230	Uncharacterized protein;unassigned	CSC1-LIKE PROTEIN RXW8 (PTHR13018:SF117)
SOLLC|EnsemblGenome=Solyc12g098840.2|UniProtKB=A0A3Q7JDD1	Solyc12g098840	Uncharacterized protein;unassigned	ABC TRANSPORTER B FAMILY MEMBER 4-LIKE ISOFORM X1 (PTHR24221:SF622)	ATP-binding cassette (ABC) transporter(PC00003)
SOLLC|EnsemblGenome=Solyc02g090490.3|UniProtKB=A0A3Q7FY29	Solyc02g090490	Patatin;101249694	PATATIN (PTHR32176:SF32)	isomerase(PC00135)
SOLLC|EnsemblGenome=Solyc03g094040.3|UniProtKB=A0A3Q7FLL0	Solyc03g094040	RRM domain-containing protein;unassigned	POLYADENYLATE-BINDING PROTEIN 1-LIKE (PTHR23236:SF59)	translation initiation factor(PC00224)
SOLLC|EnsemblGenome=Solyc09g065660.3|UniProtKB=A0A3Q7I404	Solyc09g065660	HSF_DOMAIN domain-containing protein;unassigned	HEAT STRESS TRANSCRIPTION FACTOR A-7A (PTHR10015:SF322)	winged helix/forkhead transcription factor(PC00246)
SOLLC|EnsemblGenome=Solyc01g009670.3|UniProtKB=A0A3Q7E9Q8	Solyc01g009670	Uncharacterized protein;unassigned	POLY(A) POLYMERASE I-LIKE (PTHR43051:SF4)	mRNA polyadenylation factor(PC00146)
SOLLC|EnsemblGenome=Solyc02g086260.1|UniProtKB=A0A3Q7F7W6	Solyc02g086260	Uncharacterized protein;104645727	OS08G0359900 PROTEIN (PTHR34542:SF1)
SOLLC|EnsemblGenome=Solyc05g041340.2|UniProtKB=A0A3Q7GLF9	Solyc05g041340	Uncharacterized protein;unassigned	ANK_REP_REGION DOMAIN-CONTAINING PROTEIN (PTHR24177:SF435)	scaffold/adaptor protein(PC00226)
SOLLC|EnsemblGenome=Solyc11g021220.2|UniProtKB=A0A3Q7IU26	Solyc11g021220	Uncharacterized protein;unassigned	NAD(P)H-QUINONE OXIDOREDUCTASE SUBUNIT I, CHLOROPLASTIC (PTHR47275:SF1)
SOLLC|EnsemblGenome=Solyc01g098160.3|UniProtKB=A0A3Q7F789	Solyc01g098160	Protein kinase domain-containing protein;101249862	PROTEIN KINASE DOMAIN-CONTAINING PROTEIN (PTHR24056:SF473)	non-receptor serine/threonine protein kinase(PC00167)
SOLLC|EnsemblGenome=Solyc02g092910.3|UniProtKB=A0A3Q7FBL2	Solyc02g092910	MRG domain-containing protein;101249778	MRG DOMAIN-CONTAINING PROTEIN (PTHR10880:SF15)	chromatin/chromatin-binding, or -regulatory protein(PC00077)
SOLLC|EnsemblGenome=Solyc09g082940.3|UniProtKB=A0A3Q7I6T9	Solyc09g082940	G protein gamma domain-containing protein;101260574	GUANINE NUCLEOTIDE-BINDING PROTEIN SUBUNIT GAMMA 2 (PTHR32378:SF12)
SOLLC|EnsemblGenome=Solyc01g110520.3|UniProtKB=A0A3Q7EU50	Solyc01g110520	Amidophosphoribosyltransferase;101250934	AMIDOPHOSPHORIBOSYLTRANSFERASE (PTHR11907:SF0)	transferase(PC00220)
SOLLC|EnsemblGenome=Solyc09g075850.3|UniProtKB=A0A3Q7I674	Solyc09g075850	Uncharacterized protein;101257300	VACUOLE MEMBRANE PROTEIN 1 (PTHR10281:SF1)	transmembrane signal receptor(PC00197)
SOLLC|EnsemblGenome=Solyc04g014560.3|UniProtKB=A0A3Q7FXQ8	Solyc04g014560	Pre-mRNA-splicing factor 38;unassigned	PRE-MRNA-SPLICING FACTOR 38B (PTHR23142:SF2)
SOLLC|EnsemblGenome=Solyc07g032090.3|UniProtKB=A0A3Q7HAG0	Solyc07g032090	Transcription initiation factor IIF subunit beta;101263130	GENERAL TRANSCRIPTION FACTOR IIF SUBUNIT 2 (PTHR10445:SF0)	general transcription factor(PC00259)
SOLLC|EnsemblGenome=Solyc06g036060.3|UniProtKB=A0A3Q7HLU1	Solyc06g036060	C2H2-type domain-containing protein;unassigned	C2H2-LIKE ZINC FINGER PROTEIN (PTHR36055:SF1)	C2H2 zinc finger transcription factor(PC00248)
SOLLC|EnsemblGenome=Solyc06g071150.3|UniProtKB=A0A3Q7H0Z1	Solyc06g071150	GSDH domain-containing protein;unassigned	HIPL1 PROTEIN (PTHR19328:SF13)	protein-binding activity modulator(PC00095)
SOLLC|EnsemblGenome=Solyc12g096970.2|UniProtKB=A0A3Q7JE11	Solyc12g096970	C2 domain-containing protein;101244358	C2 DOMAIN-CONTAINING PROTEIN (PTHR32246:SF143)
SOLLC|EnsemblGenome=Solyc04g071680.2|UniProtKB=A0A3Q7G7P3	Solyc04g071680	Protein kinase domain-containing protein;101253586	PROTEIN KINASE DOMAIN-CONTAINING PROTEIN (PTHR48053:SF9)
SOLLC|EnsemblGenome=Solyc10g018200.2|UniProtKB=A0A3Q7ICP2	Solyc10g018200	Uncharacterized protein;101252333	SUBFAMILY NOT NAMED (PTHR33593:SF12)
SOLLC|EnsemblGenome=Solyc03g097020.3|UniProtKB=A0A3Q7FN40	Solyc03g097020	AAA domain-containing protein;unassigned	P-LOOP CONTAINING NUCLEOSIDE TRIPHOSPHATE HYDROLASES SUPERFAMILY PROTEIN (PTHR23075:SF8)
SOLLC|EnsemblGenome=Solyc04g071160.3|UniProtKB=A0A3Q7G679	Solyc04g071160	BZIP domain-containing protein;101263700	TRANSCRIPTION FACTOR VIP1 (PTHR13690:SF86)	DNA-binding transcription factor(PC00218)
SOLLC|EnsemblGenome=Solyc11g072970.2|UniProtKB=A0A3Q7J241	Solyc11g072970	Nudix hydrolase domain-containing protein;101259608	URIDINE DIPHOSPHATE GLUCOSE PYROPHOSPHATASE NUDT22 (PTHR31835:SF1)	phosphatase(PC00181)
SOLLC|EnsemblGenome=Solyc08g016050.3|UniProtKB=A0A3Q7HJB0	Solyc08g016050	Uncharacterized protein;unassigned	LD20667P (PTHR23317:SF76)	guanyl-nucleotide exchange factor(PC00113)
SOLLC|EnsemblGenome=Solyc12g019750.2|UniProtKB=A0A3Q7J6P4	Solyc12g019750	Uncharacterized protein;unassigned	RBP50 (PTHR15592:SF42)	RNA processing factor(PC00147)
SOLLC|EnsemblGenome=Solyc02g069060.3|UniProtKB=A0A3Q7F161	Solyc02g069060	Uncharacterized protein;unassigned	PROTEIN PHLOEM PROTEIN 2-LIKE A9 (PTHR32278:SF2)
SOLLC|EnsemblGenome=Solyc10g049210.2|UniProtKB=A0A3Q7IGG0	Solyc10g049210	Uncharacterized protein;unassigned	GLUCOSE ACYLTRANSFERASE (PTHR11802:SF224)	serine protease(PC00203)
SOLLC|EnsemblGenome=Solyc03g118820.3|UniProtKB=A0A3Q7FSN9	Solyc03g118820	Uncharacterized protein;unassigned	RAS-RELATED PROTEIN RABA6B (PTHR47979:SF52)	small GTPase(PC00208)
SOLLC|EnsemblGenome=Solyc08g015670.3|UniProtKB=A0A3Q7IG40	Solyc08g015670	NTP_transferase domain-containing protein;unassigned	INACTIVE GLUCOSE-1-PHOSPHATE ADENYLYLTRANSFERASE SMALL SUBUNIT 2, CHLOROPLASTIC (PTHR43523:SF17)	nucleotidyltransferase(PC00174)
SOLLC|EnsemblGenome=Solyc03g095900.3|UniProtKB=A0A3Q7FLZ9	Solyc03g095900	Fe2OG dioxygenase domain-containing protein;unassigned	1-AMINOCYCLOPROPANE-1-CARBOXYLATE OXIDASE HOMOLOG (PTHR10209:SF730)	oxidoreductase(PC00176)
SOLLC|EnsemblGenome=Solyc03g031660.1|UniProtKB=K4BFD8	Solyc03g031660	Uncharacterized protein;104646161	SUBFAMILY NOT NAMED (PTHR31802:SF37)
SOLLC|EnsemblGenome=Solyc02g067180.3|UniProtKB=Q6R8F6	Solyc02g067180	Cystathionine gamma synthase;543920	CYSTATHIONINE GAMMA-SYNTHASE 1, CHLOROPLASTIC-LIKE (PTHR43379:SF5)	lyase(PC00144)
SOLLC|EnsemblGenome=Solyc10g008180.2|UniProtKB=A0A3Q7IC61	Solyc10g008180	26S proteasome non-ATPase regulatory subunit 2 homolog;unassigned	26S PROTEASOME NON-ATPASE REGULATORY SUBUNIT 2 HOMOLOG (PTHR10943:SF12)	protease(PC00190)
SOLLC|EnsemblGenome=Solyc01g104870.3|UniProtKB=A0A3Q7EQY8	Solyc01g104870	ENTH domain-containing protein;101249587	ENTH DOMAIN-CONTAINING PROTEIN (PTHR22951:SF12)	vesicle coat protein(PC00235)
SOLLC|EnsemblGenome=Solyc11g019890.2|UniProtKB=A0A3Q7ITH4	Solyc11g019890	Uncharacterized protein;unassigned	CYTOKININ SYNTHASE 3 (PTHR11088:SF73)	RNA processing factor(PC00147)
SOLLC|EnsemblGenome=Solyc05g040040.1|UniProtKB=A0A3Q7GIY4	Solyc05g040040	F-box domain-containing protein;101257863	F-BOX DOMAIN-CONTAINING PROTEIN (PTHR47750:SF4)
SOLLC|EnsemblGenome=Solyc10g024410.2|UniProtKB=A0A3Q7IEH6	Solyc10g024410	Ribose-phosphate diphosphokinase;unassigned	RIBOSE-PHOSPHATE PYROPHOSPHOKINASE 5, CHLOROPLASTIC (PTHR10210:SF41)	nucleotide kinase(PC00172)
SOLLC|EnsemblGenome=Solyc03g111100.1|UniProtKB=A0A3Q7FNN1	Solyc03g111100	Uncharacterized protein;101267981	OS12G0242500 PROTEIN (PTHR33595:SF7)
SOLLC|EnsemblGenome=Solyc07g062940.3|UniProtKB=A0A3Q7HHG4	Solyc07g062940	Protein kinase domain-containing protein;unassigned	FI20177P1 (PTHR48012:SF10)	non-receptor serine/threonine protein kinase(PC00167)
SOLLC|EnsemblGenome=Solyc01g079410.3|UniProtKB=A0A3Q7EHP5	Solyc01g079410	Uncharacterized protein;101266754	CALCIUM-DEPENDENT PHOSPHOTRIESTERASE SUPERFAMILY PROTEIN-RELATED (PTHR31460:SF0)
SOLLC|EnsemblGenome=Solyc02g061650.2|UniProtKB=A0A3Q7EYA5	Solyc02g061650	Cyclin N-terminal domain-containing protein;unassigned	CYCLIN N-TERMINAL DOMAIN-CONTAINING PROTEIN (PTHR10177:SF459)	kinase activator(PC00138)
SOLLC|EnsemblGenome=Solyc11g061750.2|UniProtKB=A0A3Q7IXQ2	Solyc11g061750	Uncharacterized protein;unassigned	AP2-LIKE ETHYLENE-RESPONSIVE TRANSCRIPTION FACTOR PLT2 (PTHR32467:SF22)	DNA-binding transcription factor(PC00218)
SOLLC|EnsemblGenome=Solyc09g065690.3|UniProtKB=A0A3Q7I410	Solyc09g065690	JmjC domain-containing protein;unassigned	BIFUNCTIONAL PEPTIDASE AND (3S)-LYSYL HYDROXYLASE JMJD7-RELATED (PTHR12461:SF97)	protein modifying enzyme(PC00260)
SOLLC|EnsemblGenome=Solyc03g117230.1|UniProtKB=A0A3Q7GHY9	Solyc03g117230	AP2/ERF domain-containing protein;101253369	ETHYLENE-RESPONSIVE TRANSCRIPTION FACTOR ERF084 (PTHR31677:SF75)	DNA-binding transcription factor(PC00218)
SOLLC|EnsemblGenome=Solyc06g049090.3|UniProtKB=A0A3Q7GV81	Solyc06g049090	tRNA (guanine(26)-N(2))-dimethyltransferase;unassigned	TRNA (GUANINE(26)-N(2))-DIMETHYLTRANSFERASE (PTHR10631:SF9)	RNA methyltransferase(PC00033)
SOLLC|EnsemblGenome=Solyc11g012130.2|UniProtKB=A0A3Q7IRP0	Solyc11g012130	Phytocyanin domain-containing protein;101253552	OS02G0720100 PROTEIN (PTHR33021:SF31)
SOLLC|EnsemblGenome=Solyc04g047690.3|UniProtKB=A0A3Q7G2Q8	Solyc04g047690	Vesicle transport protein;unassigned	VESICLE TRANSPORT PROTEIN (PTHR23137:SF6)
SOLLC|EnsemblGenome=Solyc07g045440.1|UniProtKB=A0A3Q7HCZ8	Solyc07g045440	Uncharacterized protein;101260248	FASCICLIN-LIKE ARABINOGALACTAN PROTEIN 2 (PTHR32382:SF82)	cell adhesion molecule(PC00069)
SOLLC|EnsemblGenome=Solyc12g017740.1|UniProtKB=A0A3Q7J597	Solyc12g017740	Protein kinase domain-containing protein;101254363	SERINE/THREONINE-PROTEIN KINASE 17A-LIKE (PTHR48011:SF64)
SOLLC|EnsemblGenome=Solyc01g081010.3|UniProtKB=A0A3Q7EIK7	Solyc01g081010	Nucleolar GTP-binding protein 1;unassigned	GTP-BINDING PROTEIN 4 (PTHR45759:SF1)
SOLLC|EnsemblGenome=Solyc02g092430.1|UniProtKB=A0A3Q7FBC6	Solyc02g092430	KOW domain-containing protein;101261182	60S RIBOSOMAL PROTEIN L26-1-RELATED (PTHR11143:SF17)	ribosomal protein(PC00202)
SOLLC|EnsemblGenome=Solyc02g030120.2|UniProtKB=A0A3Q7EY82	Solyc02g030120	Uncharacterized protein;unassigned	SUBTILISIN-LIKE PROTEASE SBT2.2 (PTHR10795:SF530)	serine protease(PC00203)
SOLLC|EnsemblGenome=Solyc04g072200.2|UniProtKB=A0A3Q7GZH9	Solyc04g072200	FRIGIDA-like protein;unassigned	FRIGIDA-LIKE PROTEIN (PTHR31791:SF57)
SOLLC|EnsemblGenome=Solyc09g018780.3|UniProtKB=A0A3Q7I1Z7	Solyc09g018780	Exonuclease domain-containing protein;unassigned	OLIGORIBONUCLEASE, MITOCHONDRIAL (PTHR11046:SF0)	endoribonuclease(PC00094)
SOLLC|EnsemblGenome=Solyc01g058450.3|UniProtKB=A0A3Q7EE74	Solyc01g058450	Uncharacterized protein;101267262	PROTEIN MEI2-LIKE 2 (PTHR23189:SF119)	RNA metabolism protein(PC00031)
SOLLC|EnsemblGenome=Solyc02g081410.3|UniProtKB=A0A3Q7FSR4	Solyc02g081410	DUF1716 domain-containing protein;101263564	BETA-CATENIN-LIKE PROTEIN 1 (PTHR14978:SF0)
SOLLC|EnsemblGenome=Solyc05g053190.3|UniProtKB=A0A3Q7GJW1	Solyc05g053190	tRNA pseudouridine synthase;101244488	TRNA PSEUDOURIDINE SYNTHASE-LIKE 1 (PTHR11142:SF0)	lyase(PC00144)
SOLLC|EnsemblGenome=Solyc07g008930.1|UniProtKB=A0A3Q7H584	Solyc07g008930	Uncharacterized protein;unassigned	OS06G0700300 PROTEIN (PTHR33052:SF2)
SOLLC|EnsemblGenome=Solyc01g056890.1|UniProtKB=K4AVQ4	Solyc01g056890	Uncharacterized protein;unassigned	PROTEIN CURVATURE THYLAKOID 1C, CHLOROPLASTIC (PTHR33222:SF3)
SOLLC|EnsemblGenome=Solyc01g010480.3|UniProtKB=A0A3Q7EA60	Solyc01g010480	Uncharacterized protein;101255122	PROTEIN TWIN LOV 1-LIKE (PTHR47429:SF4)
SOLLC|EnsemblGenome=Solyc08g078890.2|UniProtKB=A0A3Q7HUZ3	Solyc08g078890	Uncharacterized protein;unassigned	BIFUNCTIONAL INHIBITOR/LIPID-TRANSFER PROTEIN/SEED STORAGE 2S ALBUMIN SUPERFAMILY PROTEIN (PTHR31731:SF79)
SOLLC|EnsemblGenome=Solyc12g094550.2|UniProtKB=A0A3Q7JDA7	Solyc12g094550	Uncharacterized protein;101250784	RING/FYVE/PHD ZINC FINGER SUPERFAMILY PROTEIN (PTHR35112:SF1)
SOLLC|EnsemblGenome=Solyc03g098140.3|UniProtKB=A0A3Q7GD57	Solyc03g098140	Uncharacterized protein;101252064	ARABINOSE 5-PHOSPHATE ISOMERASE-RELATED (PTHR47476:SF2)
SOLLC|EnsemblGenome=Solyc01g103660.3|UniProtKB=A0A3Q7EQB0	Solyc01g103660	Hydrolase_4 domain-containing protein;unassigned	HYDROLASE_4 DOMAIN-CONTAINING PROTEIN (PTHR10794:SF86)	serine protease(PC00203)
SOLLC|EnsemblGenome=Solyc03g119660.2|UniProtKB=A0A3Q7FUN2	Solyc03g119660	Uncharacterized protein;101265423	PROTEIN PLANT CADMIUM RESISTANCE 6-LIKE (PTHR15907:SF193)
SOLLC|EnsemblGenome=Solyc05g011980.3|UniProtKB=A0A3Q7GGD0	Solyc05g011980	Uncharacterized protein;unassigned	OS01G0341000 PROTEIN (PTHR33333:SF2)
SOLLC|EnsemblGenome=Solyc02g062630.1|UniProtKB=A0A3Q7EYL7	Solyc02g062630	Uncharacterized protein;unassigned	DYW_DEAMINASE DOMAIN-CONTAINING PROTEIN (PTHR47924:SF112)
SOLLC|EnsemblGenome=Solyc11g073060.2|UniProtKB=A0A3Q7J257	Solyc11g073060	Uncharacterized protein;unassigned	ZPT2-13 (PTHR26374:SF375)
SOLLC|EnsemblGenome=Solyc01g104770.3|UniProtKB=A0A3Q7FAV2	Solyc01g104770	Uncharacterized protein;unassigned	TRANSCRIPTION FACTOR (PTHR46327:SF13)
SOLLC|EnsemblGenome=Solyc01g111970.3|UniProtKB=A0A3Q7FF59	Solyc01g111970	Uncharacterized protein;101250637	L-ASCORBATE OXIDASE HOMOLOG (PTHR11709:SF469)	oxidase(PC00175)
SOLLC|EnsemblGenome=Solyc02g079150.2|UniProtKB=A0A3Q7F505	Solyc02g079150	F-box domain-containing protein;101267089	F-BOX DOMAIN-CONTAINING PROTEIN (PTHR34049:SF3)
SOLLC|EnsemblGenome=Solyc09g014750.1|UniProtKB=A0A3Q7IVC8	Solyc09g014750	Uncharacterized protein;101247056	EMBRYOGENSIS ABUNDANT PROTEIN (PTHR34671:SF26)
SOLLC|EnsemblGenome=Solyc04g051730.1|UniProtKB=A0A3Q7G1V1	Solyc04g051730	Uncharacterized protein;101245248	ALKANE HYDROXYLASE MAH1-LIKE (PTHR24296:SF193)	oxygenase(PC00177)
SOLLC|EnsemblGenome=Solyc08g082710.3|UniProtKB=A0A3Q7HV36	Solyc08g082710	Uncharacterized protein;101248997	PROTEIN ABIL2-LIKE ISOFORM X1 (PTHR10460:SF34)	scaffold/adaptor protein(PC00226)
SOLLC|EnsemblGenome=Solyc02g069670.3|UniProtKB=A0A3Q7F218	Solyc02g069670	Uncharacterized protein;unassigned	ALPHA-GLUCOSIDASE-LIKE (PTHR22762:SF150)	glucosidase(PC00108)
SOLLC|EnsemblGenome=Solyc10g080960.1|UniProtKB=A0A3Q7ILT0	Solyc10g080960	HTH myb-type domain-containing protein;101249222	HOMEODOMAIN-LIKE SUPERFAMILY PROTEIN (PTHR31442:SF29)
SOLLC|EnsemblGenome=Solyc10g084370.2|UniProtKB=A0A3Q7JGG4	Solyc10g084370	HTH myb-type domain-containing protein;unassigned	PROTEIN REVEILLE 8 (PTHR12802:SF115)	chromatin/chromatin-binding, or -regulatory protein(PC00077)
SOLLC|EnsemblGenome=Solyc07g006890.1|UniProtKB=A0A3Q7H3G1	Solyc07g006890	Uncharacterized protein;101246836	CYTOCHROME P450-DEPENDENT FATTY ACID HYDROXYLASE (PTHR24296:SF112)	oxygenase(PC00177)
SOLLC|EnsemblGenome=Solyc12g096710.2|UniProtKB=A0A3Q7JER6	Solyc12g096710	Protein kinase domain-containing protein;unassigned	PROTEIN KINASE DOMAIN-CONTAINING PROTEIN (PTHR45974:SF167)	transmembrane signal receptor(PC00197)
SOLLC|EnsemblGenome=Solyc04g016080.2|UniProtKB=A0A3Q7G0I7	Solyc04g016080	Uncharacterized protein;unassigned	KINESIN-LIKE PROTEIN KIN-14L (PTHR47972:SF4)	microtubule binding motor protein(PC00156)
SOLLC|EnsemblGenome=Solyc07g066060.3|UniProtKB=A0A3Q7HIN8	Solyc07g066060	WD_REPEATS_REGION domain-containing protein;101265940	THO COMPLEX SUBUNIT 3 (PTHR22839:SF0)	RNA metabolism protein(PC00031)
SOLLC|EnsemblGenome=Solyc12g056995.1|UniProtKB=A0A3Q7JBE6	Solyc12g056995	TPR_REGION domain-containing protein;unassigned	TETRATRICOPEPTIDE REPEAT (TPR)-LIKE SUPERFAMILY PROTEIN (PTHR46050:SF18)	scaffold/adaptor protein(PC00226)
SOLLC|EnsemblGenome=Solyc11g008590.2|UniProtKB=A0A3Q7JIJ6	Solyc11g008590	Uncharacterized protein;101249134	CMP-SIALIC ACID TRANSPORTER 4 (PTHR10231:SF79)	transporter(PC00227)
SOLLC|EnsemblGenome=Solyc02g063440.3|UniProtKB=A0A3Q7EZT3	Solyc02g063440	CYSTM domain-containing protein;unassigned	CYSTEINE-RICH AND TRANSMEMBRANE DOMAIN-CONTAINING PROTEIN YDR210W (PTHR31568:SF21)
SOLLC|EnsemblGenome=Solyc01g017220.1|UniProtKB=A0A3Q7EBQ4	Solyc01g017220	ATP-synt_DE_N domain-containing protein;unassigned	ATP SYNTHASE EPSILON CHAIN, CHLOROPLASTIC (PTHR13822:SF10)	ATP synthase(PC00002)
SOLLC|EnsemblGenome=Solyc07g054070.3|UniProtKB=A0A3Q7I959	Solyc07g054070	tRNA-uridine aminocarboxypropyltransferase;unassigned	TRNA-URIDINE AMINOCARBOXYPROPYLTRANSFERASE (PTHR21392:SF4)
SOLLC|EnsemblGenome=Solyc10g007700.3|UniProtKB=A0A3Q7IAW2	Solyc10g007700	Uncharacterized protein;101253324	RAS-RELATED PROTEIN RABB1A-RELATED (PTHR47979:SF80)	small GTPase(PC00208)
SOLLC|EnsemblGenome=Solyc08g013900.3|UniProtKB=A0A3Q7HLJ0	Solyc08g013900	Uncharacterized protein;101246738	PROTEIN NLP9-LIKE (PTHR32002:SF52)
SOLLC|EnsemblGenome=Solyc06g069560.2|UniProtKB=A0A3Q7GXL2	Solyc06g069560	Uncharacterized protein;unassigned	DNA BINDING PROTEIN (PTHR46872:SF10)
SOLLC|EnsemblGenome=Solyc12g088850.1|UniProtKB=A0A3Q7JBW8	Solyc12g088850	Uncharacterized protein;unassigned	SUBFAMILY NOT NAMED (PTHR10891:SF936)	calmodulin-related(PC00061)
SOLLC|EnsemblGenome=Solyc07g032110.3|UniProtKB=A0A3Q7H7R5	Solyc07g032110	SH3 domain-containing protein;101264340	SH3 DOMAIN-CONTAINING PROTEIN 2-LIKE ISOFORM X1 (PTHR14167:SF65)	scaffold/adaptor protein(PC00226)
SOLLC|EnsemblGenome=Solyc04g049770.3|UniProtKB=A0A3Q7G3Z4	Solyc04g049770	Uncharacterized protein;unassigned	REGULATOR OF NONSENSE TRANSCRIPTS 2 (PTHR12839:SF7)	RNA metabolism protein(PC00031)
SOLLC|EnsemblGenome=Solyc04g056340.3|UniProtKB=A0A3Q7GXQ3	Solyc04g056340	Uncharacterized protein;unassigned	TYROSINE-PROTEIN PHOSPHATASE DSP5 (PTHR31126:SF46)	protein phosphatase(PC00195)
SOLLC|EnsemblGenome=Solyc02g081060.3|UniProtKB=A0A3Q7F5F4	Solyc02g081060	Reverse transcriptase Ty1/copia-type domain-containing protein;unassigned	CHAPERONIN-LIKE RBCX PROTEIN 1, CHLOROPLASTIC (PTHR33791:SF12)
SOLLC|EnsemblGenome=Solyc06g051250.1|UniProtKB=A0A3Q7HNL9	Solyc06g051250	RING-type E3 ubiquitin transferase;unassigned	RING-H2 FINGER PROTEIN ATL66 (PTHR45676:SF41)
SOLLC|EnsemblGenome=Solyc02g068740.3|UniProtKB=A0A3Q7F1L3	Solyc02g068740	Glycine cleavage system H protein;101258615	GLYCINE CLEAVAGE SYSTEM H PROTEIN, MITOCHONDRIAL (PTHR11715:SF3)
SOLLC|EnsemblGenome=Solyc07g065310.3|UniProtKB=A0A3Q7HI97	Solyc07g065310	Uncharacterized protein;101250908	UPF0053 PROTEIN SLL0260 (PTHR22777:SF17)
SOLLC|EnsemblGenome=Solyc12g096380.1|UniProtKB=K4DHB1	Solyc12g096380	AA_permease_C domain-containing protein;101244565	CATIONIC AMINO ACID TRANSPORTER 1-LIKE (PTHR43243:SF66)	amino acid transporter(PC00046)
SOLLC|EnsemblGenome=Solyc02g079350.3|UniProtKB=A0A3Q7FRH2	Solyc02g079350	Uncharacterized protein;unassigned	EQUILIBRATIVE NUCLEOTIDE TRANSPORTER 3-LIKE (PTHR10332:SF87)	transporter(PC00227)
SOLLC|EnsemblGenome=Solyc11g021060.2|UniProtKB=Q43710	Solyc11g021060	Proteinase inhibitor type-2 TR8;ARPI	PROTEINASE INHIBITOR TYPE-2 TR8 (PTHR33832:SF26)	protease inhibitor(PC00191)
SOLLC|EnsemblGenome=Solyc02g078660.3|UniProtKB=A0A3Q7F464	Solyc02g078660	Uncharacterized protein;unassigned	PHOSPHOINOSITIDE-BINDING CLATHRIN ADAPTOR, N-TERMINAL (PTHR31342:SF56)	non-motor actin binding protein(PC00165)
SOLLC|EnsemblGenome=Solyc08g013920.3|UniProtKB=A0A3Q7HLD7	Solyc08g013920	Uncharacterized protein;109120846	PROTEIN PLANT CADMIUM RESISTANCE 7-LIKE (PTHR15907:SF213)
SOLLC|EnsemblGenome=Solyc03g007850.1|UniProtKB=A0A3Q7FE08	Solyc03g007850	Uncharacterized protein;101263580	CROOKED NECK PROTEIN (PTHR11246:SF28)	RNA splicing factor(PC00148)
SOLLC|EnsemblGenome=Solyc01g081570.3|UniProtKB=A0A3Q7EIW9	Solyc01g081570	Uncharacterized protein;101264758	SUBFAMILY NOT NAMED (PTHR31589:SF209)
SOLLC|EnsemblGenome=Solyc03g083460.3|UniProtKB=A0A3Q7FN66	Solyc03g083460	RING-type domain-containing protein;101253066	RING/U-BOX SUPERFAMILY PROTEIN (PTHR46279:SF10)
SOLLC|EnsemblGenome=Solyc06g072650.1|UniProtKB=A0A3Q7H1S7	Solyc06g072650	Uncharacterized protein;101265243	SAUR FAMILY PROTEIN (PTHR31374:SF277)
SOLLC|EnsemblGenome=Solyc01g080950.3|UniProtKB=A0A3Q7EIJ5	Solyc01g080950	Uncharacterized protein;109119983	LATE EMBRYOGENESIS ABUNDANT PROTEIN, LEA-25/LEA-D113-RELATED (PTHR33493:SF3)
SOLLC|EnsemblGenome=Solyc03g025380.3|UniProtKB=A0A3Q7FEL6	Solyc03g025380	Peroxidase;101258529	PEROXIDASE (PTHR31388:SF5)	peroxidase(PC00180)
SOLLC|EnsemblGenome=Solyc12g014500.2|UniProtKB=A0A3Q7J4S1	Solyc12g014500	Uncharacterized protein;unassigned	INDOLE-3-ACETATE O-METHYLTRANSFERASE 1-LIKE (PTHR31009:SF90)	methyltransferase(PC00155)
SOLLC|EnsemblGenome=Solyc06g008650.3|UniProtKB=A0A3Q7GN32	Solyc06g008650	Uncharacterized protein;unassigned	ANTI-PCD PROTEIN (PTHR35632:SF3)
SOLLC|EnsemblGenome=Solyc07g045530.2|UniProtKB=A0A3Q7I792	Solyc07g045530	Uncharacterized protein;unassigned	TRANSMEMBRANE PROTEIN (PTHR34947:SF2)
SOLLC|EnsemblGenome=Solyc05g044480.3|UniProtKB=A0A3Q7GJL1	Solyc05g044480	Uncharacterized protein;101249085	DNA REPAIR PROTEIN RAD16 (PTHR45626:SF12)
SOLLC|EnsemblGenome=Solyc01g067500.3|UniProtKB=A0A3Q7EFW8	Solyc01g067500	Uncharacterized protein;101244115	SERINE/THREONINE-PROTEIN PHOSPHATASE 2A REGULATORY SUBUNIT B'' SUBUNIT GAMMA (PTHR12085:SF3)	protein phosphatase(PC00195)
SOLLC|EnsemblGenome=Solyc10g038080.2|UniProtKB=A0A3Q7IET9	Solyc10g038080	Uncharacterized protein;101258500	BIFUNCTIONAL 3-DEHYDROQUINATE DEHYDRATASE/SHIKIMATE DEHYDROGENASE, CHLOROPLASTIC-LIKE (PTHR21089:SF10)	dehydrogenase(PC00092)
SOLLC|EnsemblGenome=Solyc01g067360.3|UniProtKB=A0A3Q7EZP6	Solyc01g067360	Uncharacterized protein;101246466	E3 UBIQUITIN-PROTEIN LIGASE MIEL1-LIKE ISOFORM X1 (PTHR21319:SF63)	ubiquitin-protein ligase(PC00234)
SOLLC|EnsemblGenome=Solyc08g079200.1|UniProtKB=A0A3Q7HSM4	Solyc08g079200	AAI domain-containing protein;101244795	AAI DOMAIN-CONTAINING PROTEIN (PTHR31731:SF134)
SOLLC|EnsemblGenome=Solyc01g105700.3|UniProtKB=A0A3Q7ERD4	Solyc01g105700	Uncharacterized protein;unassigned	BNAA02G34170D PROTEIN (PTHR35281:SF2)
SOLLC|EnsemblGenome=Solyc07g053220.2|UniProtKB=A0A3Q7HBS1	Solyc07g053220	Receptor-like serine/threonine-protein kinase;101262633	S-LOCUS RECEPTOR-LIKE PROTEIN KINASE FAMILY PROTEIN-RELATED (PTHR27009:SF213)
SOLLC|EnsemblGenome=Solyc09g059970.3|UniProtKB=Q9SMD1	Solyc09g059970	Small ubiquitin-related modifier;sumo	SMALL UBIQUITIN-RELATED MODIFIER (PTHR10562:SF111)
SOLLC|EnsemblGenome=Solyc10g012240.3|UniProtKB=K4CYK1	Solyc10g012240	UBC4;101254242	UBIQUITIN-CONJUGATING ENZYME E2-23 KDA-LIKE (PTHR24068:SF441)	ubiquitin-protein ligase(PC00234)
SOLLC|EnsemblGenome=Solyc11g030790.2|UniProtKB=A0A3Q7IV33	Solyc11g030790	Proton_antipo_M domain-containing protein;unassigned	NADH DEHYDROGENASE SUBUNIT 2-RELATED (PTHR22773:SF113)	dehydrogenase(PC00092)
SOLLC|EnsemblGenome=Solyc02g086490.3|UniProtKB=A0A3Q7F876	Solyc02g086490	Oleosin;101258512	OLEOSIN 20.3 KDA (PTHR33203:SF44)
SOLLC|EnsemblGenome=Solyc08g014480.3|UniProtKB=A0A3Q7HJ31	Solyc08g014480	Lactase;unassigned	LACTASE (PTHR46323:SF2)	galactosidase(PC00104)
SOLLC|EnsemblGenome=Solyc01g107910.3|UniProtKB=A0A3Q7ESA3	Solyc01g107910	Caffeoyl-CoA O-methyltransferase;unassigned	CAFFEOYL-COA O-METHYLTRANSFERASE 1 (PTHR10509:SF84)	methyltransferase(PC00155)
SOLLC|EnsemblGenome=Solyc04g082240.1|UniProtKB=A0A3Q7GCC5	Solyc04g082240	Uncharacterized protein;101252177	SUBFAMILY NOT NAMED (PTHR33070:SF95)
SOLLC|EnsemblGenome=Solyc01g008790.3|UniProtKB=A0A3Q7ESI1	Solyc01g008790	Uncharacterized protein;unassigned	NON-SPECIFIC PHOSPHOLIPASE C2 (PTHR31956:SF26)	phospholipase(PC00186)
SOLLC|EnsemblGenome=Solyc01g095900.3|UniProtKB=A0A3Q7ELM3	Solyc01g095900	Uncharacterized protein;unassigned	TETRATRICOPEPTIDE REPEAT (TPR)-LIKE SUPERFAMILY PROTEIN (PTHR12601:SF17)	translation initiation factor(PC00224)
SOLLC|EnsemblGenome=Solyc06g053230.3|UniProtKB=A0A3Q7GSH8	Solyc06g053230	Uncharacterized protein;unassigned	PROTEIN, PUTATIVE-RELATED (PTHR34116:SF9)
SOLLC|EnsemblGenome=Solyc04g057830.1|UniProtKB=A0A3Q7G2V3	Solyc04g057830	Uncharacterized protein;104646915	DUF4228 DOMAIN PROTEIN (PTHR33052:SF4)
SOLLC|EnsemblGenome=Solyc11g012690.2|UniProtKB=A0A3Q7ISD7	Solyc11g012690	Uncharacterized protein;101264884	HEAVY METAL-ASSOCIATED ISOPRENYLATED PLANT PROTEIN 3-LIKE (PTHR46195:SF23)
SOLLC|EnsemblGenome=Solyc07g061730.3|UniProtKB=A4GVL9	Solyc07g061730	Gibberellin 2-oxidase;SlGA2ox5	GIBBERELLIN 2-OXIDASE (PTHR47990:SF229)	oxygenase(PC00177)
SOLLC|EnsemblGenome=Solyc05g008350.3|UniProtKB=A0A3Q7H6D6	Solyc05g008350	ABC transporter domain-containing protein;101259631	ABC TRANSPORTER G FAMILY MEMBER 7 (PTHR19241:SF617)	ATP-binding cassette (ABC) transporter(PC00003)
SOLLC|EnsemblGenome=Solyc01g091110.2|UniProtKB=A0A3Q7EK58	Solyc01g091110	PMEI domain-containing protein;unassigned	21 KDA PROTEIN-LIKE (PTHR31080:SF270)
SOLLC|EnsemblGenome=Solyc02g086380.1|UniProtKB=A0A3Q7F9B7	Solyc02g086380	Uncharacterized protein;101260784	GLYCINE-RICH PROTEIN (PTHR34201:SF6)
SOLLC|EnsemblGenome=Solyc01g091580.3|UniProtKB=A0A3Q7EKD3	Solyc01g091580	SRP54 domain-containing protein;101257600	CELL DIVISION PROTEIN FTSY HOMOLOG, CHLOROPLASTIC (PTHR43134:SF7)	G-protein(PC00020)
SOLLC|EnsemblGenome=Solyc02g088200.3|UniProtKB=A0A3Q7FAK3	Solyc02g088200	AKAP7_NLS domain-containing protein;unassigned	AKAP7_NLS DOMAIN-CONTAINING PROTEIN (PTHR13360:SF3)
SOLLC|EnsemblGenome=Solyc05g056310.3|UniProtKB=A0A3Q7GLM4	Solyc05g056310	T-complex protein 1 subunit gamma;101246428	T-COMPLEX PROTEIN 1 SUBUNIT GAMMA (PTHR11353:SF24)	chaperonin(PC00073)
SOLLC|EnsemblGenome=Solyc09g091830.3|UniProtKB=A0A3Q7I9W8	Solyc09g091830	PG_binding_1 domain-containing protein;101263249	PROTEIN DISULFIDE ISOMERASE PTAC5, CHLOROPLASTIC (PTHR15852:SF16)
SOLLC|EnsemblGenome=Solyc04g053100.2|UniProtKB=A0A3Q7G213	Solyc04g053100	AT-hook motif nuclear-localized protein;unassigned	AT-HOOK MOTIF NUCLEAR-LOCALIZED PROTEIN (PTHR31500:SF91)
SOLLC|EnsemblGenome=Solyc09g010285.1|UniProtKB=A0A3Q7HXF2	Solyc09g010285	Uncharacterized protein;unassigned	NUCLEAR INTRON MATURASE 4, MITOCHONDRIAL (PTHR33642:SF3)
SOLLC|EnsemblGenome=Solyc02g082080.1|UniProtKB=A0A3Q7F6N1	Solyc02g082080	Copper transporter;101247486	COPPER TRANSPORT PROTEIN CTR1 (PTHR12483:SF27)	secondary carrier transporter(PC00258)
SOLLC|EnsemblGenome=Solyc04g049080.3|UniProtKB=A0A3Q7G482	Solyc04g049080	Uncharacterized protein;unassigned	TETRASPANIN-6 (PTHR32191:SF1)	scaffold/adaptor protein(PC00226)
SOLLC|EnsemblGenome=Solyc02g036130.2|UniProtKB=A0A3Q7EZA6	Solyc02g036130	B box-type domain-containing protein;unassigned	B BOX-TYPE DOMAIN-CONTAINING PROTEIN (PTHR31065:SF93)	DNA-binding transcription factor(PC00218)
SOLLC|EnsemblGenome=Solyc05g013750.3|UniProtKB=A0A3Q7GHH4	Solyc05g013750	Uncharacterized protein;101247018	MKPA PROTEIN (PTHR46381:SF2)
SOLLC|EnsemblGenome=Solyc08g059760.3|UniProtKB=A0A3Q7HLJ4	Solyc08g059760	PEROXIDASE_4 domain-containing protein;unassigned	L-ASCORBATE PEROXIDASE 6-RELATED (PTHR31356:SF8)
SOLLC|EnsemblGenome=Solyc01g106070.2|UniProtKB=A0A3Q7ERJ9	Solyc01g106070	C2H2-type domain-containing protein;unassigned	OS06G0651300 PROTEIN (PTHR47487:SF8)
SOLLC|EnsemblGenome=Solyc10g079460.1|UniProtKB=K4D2I7	Solyc10g079460	Uncharacterized protein;101246001	REGULATORY PROTEIN NPR5-LIKE ISOFORM X1 (PTHR46668:SF8)
SOLLC|EnsemblGenome=Solyc06g076050.3|UniProtKB=G8Z262	Solyc06g076050	Hop-interacting protein THI033;101055520	E3 UBIQUITIN-PROTEIN LIGASE XBAT31-RELATED (PTHR24128:SF14)	homeodomain transcription factor(PC00119)
SOLLC|EnsemblGenome=Solyc10g047670.2|UniProtKB=A0A3Q7IFB1	Solyc10g047670	Uncharacterized protein;101266465	TB2/DP1, HVA22 FAMILY PROTEIN (PTHR12300:SF43)	membrane traffic protein(PC00150)
SOLLC|EnsemblGenome=Solyc12g010060.2|UniProtKB=Q9AXQ3	Solyc12g010060	Eukaryotic translation initiation factor 5A-4;unassigned	EUKARYOTIC TRANSLATION INITIATION FACTOR 5A-4 (PTHR11673:SF33)	translation initiation factor(PC00224)
SOLLC|EnsemblGenome=Solyc06g033870.1|UniProtKB=K4C4L1	Solyc06g033870	Uncharacterized protein;unassigned	TRANSCRIPTION FACTOR MYB114-LIKE (PTHR10641:SF1244)	homeodomain transcription factor(PC00119)
SOLLC|EnsemblGenome=Solyc01g096440.3|UniProtKB=A0A3Q7EMU4	Solyc01g096440	Uncharacterized protein;unassigned	PENTATRICOPEPTIDE REPEAT PROTEIN PPR868-14 (PTHR47924:SF72)
SOLLC|EnsemblGenome=Solyc05g015320.3|UniProtKB=A0A3Q7GG68	Solyc05g015320	Uncharacterized protein;101267403	65-KDA MICROTUBULE-ASSOCIATED PROTEIN 8 (PTHR19321:SF3)	non-motor microtubule binding protein(PC00166)
SOLLC|EnsemblGenome=Solyc02g071200.3|UniProtKB=A0A3Q7FNW1	Solyc02g071200	PDZ domain-containing protein;unassigned	CARBOXYL-TERMINAL-PROCESSING PEPTIDASE 1, CHLOROPLASTIC (PTHR32060:SF31)	serine protease(PC00203)
SOLLC|EnsemblGenome=Solyc05g012010.3|UniProtKB=A0A3Q7GGD5	Solyc05g012010	RING-type domain-containing protein;101262010	RING-TYPE DOMAIN-CONTAINING PROTEIN (PTHR46463:SF38)
SOLLC|EnsemblGenome=Solyc04g077570.1|UniProtKB=A0A3Q7G634	Solyc04g077570	Uncharacterized protein;unassigned	PROTEIN, PUTATIVE-RELATED (PTHR34061:SF2)
SOLLC|EnsemblGenome=Solyc03g121860.1|UniProtKB=A0A3Q7FVX5	Solyc03g121860	Uncharacterized protein;101261307	MITOCHONDRIAL IMPORT INNER MEMBRANE TRANSLOCASE SUBUNIT TIM23 (PTHR15371:SF0)	amino acid transporter(PC00046)
SOLLC|EnsemblGenome=Solyc07g062720.2|UniProtKB=A0A3Q7HEE8	Solyc07g062720	RING-type domain-containing protein;unassigned	RING-TYPE DOMAIN-CONTAINING PROTEIN (PTHR22937:SF166)	ubiquitin-protein ligase(PC00234)
SOLLC|EnsemblGenome=Solyc05g055500.1|UniProtKB=A0A3Q7GQL2	Solyc05g055500	Uncharacterized protein;101265240	ZINC FINGER PROTEIN ZAT5-LIKE (PTHR26374:SF410)
SOLLC|EnsemblGenome=Solyc03g005720.3|UniProtKB=A0A3Q7G185	Solyc03g005720	C2 domain-containing protein;101265801	C2 DOMAIN-CONTAINING PROTEIN (PTHR32246:SF107)
SOLLC|EnsemblGenome=Solyc12g019430.2|UniProtKB=A0A3Q7JU89	Solyc12g019430	AT-hook motif nuclear-localized protein;unassigned	AT-HOOK MOTIF NUCLEAR-LOCALIZED PROTEIN (PTHR31500:SF88)
SOLLC|EnsemblGenome=Solyc08g014040.3|UniProtKB=A0A3Q7HLL5	Solyc08g014040	Uncharacterized protein;101250140	UPF0665 FAMILY PROTEIN C23C4.06C (PTHR14614:SF109)	protein modifying enzyme(PC00260)
SOLLC|EnsemblGenome=Solyc01g090320.3|UniProtKB=A0A3Q7F3Y1	Solyc01g090320	AP2/ERF domain-containing protein;unassigned	ETHYLENE-RESPONSIVE TRANSCRIPTION FACTOR 1-LIKE (PTHR31190:SF129)
SOLLC|EnsemblGenome=Solyc06g076350.3|UniProtKB=A0A3Q7H491	Solyc06g076350	HTH myb-type domain-containing protein;unassigned	TRANSCRIPTION FACTOR PCL1-LIKE (PTHR31442:SF27)
SOLLC|EnsemblGenome=Solyc01g088750.3|UniProtKB=A0A3Q7EJT7	Solyc01g088750	Uncharacterized protein;101250156	OS01G0788900 PROTEIN (PTHR46598:SF2)
SOLLC|EnsemblGenome=Solyc01g095200.3|UniProtKB=A0A3Q7EM48	Solyc01g095200	Reticulon-like protein;101262660	RETICULON-LIKE PROTEIN (PTHR10994:SF193)	membrane traffic protein(PC00150)
SOLLC|EnsemblGenome=Solyc03g119650.3|UniProtKB=A0A3Q7FV33	Solyc03g119650	Uncharacterized protein;101262196	DENN DOMAIN-CONTAINING PROTEIN 3 (PTHR12296:SF21)	guanyl-nucleotide exchange factor(PC00113)
SOLLC|EnsemblGenome=Solyc06g076770.3|UniProtKB=A0A3Q7H0W0	Solyc06g076770	Uncharacterized protein;101260351	DUPLICATED HOMEODOMAIN-LIKE SUPERFAMILY PROTEIN-RELATED (PTHR44042:SF41)
SOLLC|EnsemblGenome=Solyc07g055660.2|UniProtKB=K4CGA0	Solyc07g055660	Uncharacterized protein;unassigned	F3E22.8 PROTEIN (PTHR36751:SF1)
SOLLC|EnsemblGenome=Solyc05g054340.3|UniProtKB=A0A3Q7GME4	Solyc05g054340	NB-ARC domain-containing protein;unassigned	TOMV SUSCEPTIBLE PROTEIN TM-2 (PTHR23155:SF1152)	antimicrobial response protein(PC00051)
SOLLC|EnsemblGenome=Solyc04g082080.1|UniProtKB=A0A3Q7G8F4	Solyc04g082080	Uncharacterized protein;unassigned	SUBFAMILY NOT NAMED (PTHR31790:SF554)
SOLLC|EnsemblGenome=Solyc09g064960.1|UniProtKB=K4CUC3	Solyc09g064960	LRRNT_2 domain-containing protein;unassigned	RECEPTOR-LIKE PROTEIN 16-RELATED (PTHR48004:SF75)
SOLLC|EnsemblGenome=Solyc07g053700.3|UniProtKB=A0A3Q7I8Y9	Solyc07g053700	Reticulon-like protein;unassigned	RETICULON-LIKE PROTEIN B17 (PTHR46626:SF2)
SOLLC|EnsemblGenome=Solyc08g065740.2|UniProtKB=A0A3Q7IJQ2	Solyc08g065740	Uncharacterized protein;unassigned	LEGUMAIN (PTHR12000:SF40)	cysteine protease(PC00081)
SOLLC|EnsemblGenome=Solyc03g034090.3|UniProtKB=A0A3Q7FIP8	Solyc03g034090	Uncharacterized protein;101254457	SUGAR TRANSPORTER (PTHR34358:SF9)
SOLLC|EnsemblGenome=Solyc02g064730.3|UniProtKB=A0A3Q7EZ86	Solyc02g064730	Uncharacterized protein;101245224	SUBFAMILY NOT NAMED (PTHR33788:SF25)
SOLLC|EnsemblGenome=Solyc04g015750.3|UniProtKB=A0A3Q7G0W1	Solyc04g015750	Magnesium chelatase;101244176	MAGNESIUM-CHELATASE SUBUNIT CHLH, CHLOROPLASTIC (PTHR44119:SF1)
SOLLC|EnsemblGenome=Solyc04g079180.3|UniProtKB=A0A3Q7GAH8	Solyc04g079180	Uncharacterized protein;101258854	SUCCINATE DEHYDROGENASE SUBUNIT 5, MITOCHONDRIAL (PTHR36139:SF1)	dehydrogenase(PC00092)
SOLLC|EnsemblGenome=Solyc09g057640.3|UniProtKB=A0A3Q7I3R0	Solyc09g057640	Glyco_trans_2-like domain-containing protein;unassigned	XYLOGLUCAN GLYCOSYLTRANSFERASE 6-RELATED (PTHR32044:SF67)
SOLLC|EnsemblGenome=Solyc08g005680.3|UniProtKB=C1K5M2	Solyc08g005680	Dimethylallylcistransferase CPT1, chloroplastic;CPT1	NERYLNERYL DIPHOSPHATE SYNTHASE CPT2, CHLOROPLASTIC (PTHR10291:SF22)	acyltransferase(PC00042)
SOLLC|EnsemblGenome=Solyc11g070070.2|UniProtKB=A0A3Q7J167	Solyc11g070070	Uncharacterized protein;unassigned	ZINC FINGER CCCH DOMAIN-CONTAINING PROTEIN 39 (PTHR12547:SF121)	RNA metabolism protein(PC00031)
SOLLC|EnsemblGenome=Solyc02g065070.3|UniProtKB=A0A3Q7F1E1	Solyc02g065070	Uncharacterized protein;101264787	CALCIUM/CALMODULIN-DEPENDENT PROTEIN KINASE CAMK3 (PTHR24349:SF532)	non-receptor serine/threonine protein kinase(PC00167)
SOLLC|EnsemblGenome=Solyc09g075150.3|UniProtKB=A0A3Q7I7E8	Solyc09g075150	Uncharacterized protein;101245794	60S RIBOSOMAL PROTEIN L22-3-LIKE (PTHR10064:SF14)	ribosomal protein(PC00202)
SOLLC|EnsemblGenome=Solyc01g068460.3|UniProtKB=A0A3Q7F0E6	Solyc01g068460	CaM_binding domain-containing protein;unassigned	CALMODULIN-BINDING PROTEIN-RELATED (PTHR33923:SF2)
SOLLC|EnsemblGenome=Solyc03g070450.2|UniProtKB=A0A3Q7G8K1	Solyc03g070450	COBRA-like protein;unassigned	PROTEIN COBRA (PTHR31673:SF61)
SOLLC|EnsemblGenome=Solyc03g095470.3|UniProtKB=A0A3Q7GBG0	Solyc03g095470	Uncharacterized protein;101251760	IMPORT INNER MEMBRANE TRANSLOCASE SUBUNIT (PTHR36354:SF2)
SOLLC|EnsemblGenome=Solyc06g084280.1|UniProtKB=A0A3Q7H273	Solyc06g084280	Uncharacterized protein;101259261	PROTEIN FANTASTIC FOUR 2-LIKE (PTHR33155:SF69)
SOLLC|EnsemblGenome=Solyc05g013050.3|UniProtKB=A0A3Q7H8M9	Solyc05g013050	t-SNARE coiled-coil homology domain-containing protein;104647326	VESICLE TRANSPORT V-SNARE 12 (PTHR21230:SF66)	SNARE protein(PC00034)
SOLLC|EnsemblGenome=Solyc09g059280.2|UniProtKB=A0A3Q7I4B3	Solyc09g059280	Histone domain-containing protein;unassigned	HISTONE H3-4-LIKE (PTHR11426:SF207)	chromatin/chromatin-binding, or -regulatory protein(PC00077)
SOLLC|EnsemblGenome=Solyc07g009230.3|UniProtKB=A0A3Q7H5E3	Solyc07g009230	Uncharacterized protein;unassigned	DEFENSIN-LIKE PROTEIN 1 (PTHR33147:SF15)	antimicrobial response protein(PC00051)
SOLLC|EnsemblGenome=Solyc06g074020.2|UniProtKB=K4C9C0	Solyc06g074020	Transcription repressor;unassigned	TRANSCRIPTION REPRESSOR (PTHR33057:SF187)
SOLLC|EnsemblGenome=Solyc10g085220.2|UniProtKB=A0A3Q7IMJ2	Solyc10g085220	Uncharacterized protein;unassigned	SUCCINATE/FUMARATE MITOCHONDRIAL TRANSPORTER (PTHR45788:SF2)	transporter(PC00227)
SOLLC|EnsemblGenome=Solyc01g060010.2|UniProtKB=A0A3Q7EF39	Solyc01g060010	Uncharacterized protein;unassigned	GLUCAN ENDO-1,3-BETA-GLUCOSIDASE, BASIC VACUOLAR ISOFORM GLB (PTHR32227:SF378)	glucosidase(PC00108)
SOLLC|EnsemblGenome=Solyc08g068070.3|UniProtKB=A0A3Q7HPN4	Solyc08g068070	Uncharacterized protein;101255613	TWO-ON-TWO HEMOGLOBIN-3 (PTHR47366:SF1)
SOLLC|EnsemblGenome=Solyc05g007510.3|UniProtKB=Q9ZR58	Solyc05g007510	RNA-dependent RNA polymerase;RdRP	RNA-DEPENDENT RNA POLYMERASE 1 (PTHR23079:SF1)	RNA metabolism protein(PC00031)
SOLLC|EnsemblGenome=Solyc09g015430.3|UniProtKB=A0A3Q7HYZ7	Solyc09g015430	Uncharacterized protein;unassigned	SUBFAMILY NOT NAMED (PTHR33181:SF15)
SOLLC|EnsemblGenome=Solyc04g076370.3|UniProtKB=A0A3Q7H0S7	Solyc04g076370	Uncharacterized protein;unassigned	PPR CONTAINING PLANT-LIKE PROTEIN (PTHR47932:SF23)
SOLLC|EnsemblGenome=Solyc12g056210.2|UniProtKB=A0A3Q7JAY9	Solyc12g056210	Uncharacterized protein;unassigned	PLAC8 FAMILY PROTEIN (PTHR31152:SF1)
SOLLC|EnsemblGenome=Solyc11g039535.1|UniProtKB=A0A3Q7IW32	Solyc11g039535	RT_RNaseH_2 domain-containing protein;unassigned	REVERSE TRANSCRIPTASE DOMAIN-CONTAINING PROTEIN (PTHR45643:SF14)	reverse transcriptase(PC00200)
SOLLC|EnsemblGenome=Solyc05g018700.3|UniProtKB=A0A3Q7GIG7	Solyc05g018700	Thioredoxin domain-containing protein;unassigned	PROTEIN DISULFIDE-ISOMERASE (PTHR18929:SF208)	chaperone(PC00072)
SOLLC|EnsemblGenome=Solyc03g034000.3|UniProtKB=A0A3Q7FG06	Solyc03g034000	BHLH domain-containing protein;101252363	TRANSCRIPTION FACTOR BEE 2-LIKE ISOFORM X1 (PTHR12565:SF335)
SOLLC|EnsemblGenome=Solyc01g096200.3|UniProtKB=A0A3Q7EMP8	Solyc01g096200	RING-type E3 ubiquitin transferase;unassigned	RING-TYPE E3 UBIQUITIN TRANSFERASE (PTHR45958:SF5)	ubiquitin-protein ligase(PC00234)
SOLLC|EnsemblGenome=Solyc07g006730.3|UniProtKB=A0A3Q7H3D1	Solyc07g006730	Protein DETOXIFICATION;101268407	PROTEIN DETOXIFICATION (PTHR11206:SF282)	transporter(PC00227)
SOLLC|EnsemblGenome=Solyc05g054590.3|UniProtKB=A0A3Q7GNU6	Solyc05g054590	UDP-glucuronate decarboxylase;unassigned	UDP-GLUCURONATE DECARBOXYLASE (PTHR43078:SF42)	decarboxylase(PC00089)
SOLLC|EnsemblGenome=Solyc02g093710.1|UniProtKB=G8Z260	Solyc02g093710	Hop-interacting protein THI031;101055601	PROTEIN THI031, PUTATIVE-RELATED (PTHR34278:SF1)
SOLLC|EnsemblGenome=Solyc07g049500.3|UniProtKB=K4CF53	Solyc07g049500	AGO6;101264839	PROTEIN ARGONAUTE 6 (PTHR22891:SF149)	translation initiation factor(PC00224)
SOLLC|EnsemblGenome=Solyc06g068390.1|UniProtKB=A0A3Q7GWW5	Solyc06g068390	C2H2-type domain-containing protein;101258965	C2H2 ZINC FINGER MALFORMED SPIKELET (PTHR45730:SF108)
SOLLC|EnsemblGenome=Solyc07g021180.2|UniProtKB=A0A3Q7I3D5	Solyc07g021180	ATP-synt_ab_N domain-containing protein;unassigned	ATP SYNTHASE SUBUNIT BETA, MITOCHONDRIAL (PTHR15184:SF71)	ATP synthase(PC00002)
SOLLC|EnsemblGenome=Solyc11g013730.2|UniProtKB=A0A3Q7ITQ9	Solyc11g013730	Uncharacterized protein;unassigned	RUBISCO_LARGE DOMAIN-CONTAINING PROTEIN (PTHR47910:SF2)
SOLLC|EnsemblGenome=Solyc06g005150.3|UniProtKB=Q52QQ4	Solyc06g005150	Ascorbate peroxidase;APX	ASCORBATE PEROXIDASE (PTHR31356:SF55)
SOLLC|EnsemblGenome=Solyc10g006450.3|UniProtKB=A0A3Q7IBH9	Solyc10g006450	Uncharacterized protein;101257902	COBRA-LIKE PROTEIN 10 (PTHR31052:SF21)
SOLLC|EnsemblGenome=Solyc07g064630.3|UniProtKB=A0A3Q7HFD7	Solyc07g064630	Uncharacterized protein;unassigned	RNI-LIKE SUPERFAMILY PROTEIN (PTHR13318:SF119)
SOLLC|EnsemblGenome=Solyc04g080380.3|UniProtKB=A0A3Q7G7F2	Solyc04g080380	Uncharacterized protein;unassigned	LEUCINE CARBOXYL METHYLTRANSFERASE (PTHR43619:SF8)	methyltransferase(PC00155)
SOLLC|EnsemblGenome=Solyc01g107730.3|UniProtKB=Q9SMD5	Solyc01g107730	CycD3_2 protein;CycD3_2	CYCLIN-D3-1 (PTHR10177:SF384)	kinase activator(PC00138)
SOLLC|EnsemblGenome=Solyc10g081020.2|UniProtKB=A0A3Q7IL31	Solyc10g081020	Transcription elongation factor spt6;101250941	TRANSCRIPTION ELONGATION FACTOR SPT6 (PTHR10145:SF6)	general transcription factor(PC00259)
SOLLC|EnsemblGenome=Solyc01g067750.3|UniProtKB=O65917	Solyc01g067750	Shikimate dehydrogenase;543548	BIFUNCTIONAL 3-DEHYDROQUINATE DEHYDRATASE/SHIKIMATE DEHYDROGENASE, CHLOROPLASTIC (PTHR21089:SF1)	dehydrogenase(PC00092)
SOLLC|EnsemblGenome=Solyc12g007270.2|UniProtKB=A0A3Q7J3F4	Solyc12g007270	Xyloglucan:xyloglucosyl transferase;unassigned	XYLOGLUCAN ENDOTRANSGLUCOSYLASE/HYDROLASE (PTHR31062:SF287)	hydrolase(PC00121)
SOLLC|EnsemblGenome=Solyc02g066930.3|UniProtKB=A0A3Q7F0L2	Solyc02g066930	RRM domain-containing protein;unassigned	RRM DOMAIN-CONTAINING PROTEIN (PTHR15241:SF306)	RNA splicing factor(PC00148)
SOLLC|EnsemblGenome=Solyc04g008980.3|UniProtKB=A0A3Q7FWD8	Solyc04g008980	Uncharacterized protein;101268382	F-BOX/RNI-LIKE SUPERFAMILY PROTEIN (PTHR13382:SF25)	ATP synthase(PC00002)
SOLLC|EnsemblGenome=Solyc12g040270.2|UniProtKB=A0A3Q7J8S6	Solyc12g040270	C3H1-type domain-containing protein;unassigned	C3H1-TYPE DOMAIN-CONTAINING PROTEIN (PTHR36886:SF12)
SOLLC|EnsemblGenome=Solyc02g069840.3|UniProtKB=A0A3Q7FN31	Solyc02g069840	Uncharacterized protein;unassigned	39S RIBOSOMAL PROTEIN L20, MITOCHONDRIAL (PTHR10986:SF16)	ribosomal protein(PC00202)
SOLLC|EnsemblGenome=Solyc10g081390.1|UniProtKB=K4D326	Solyc10g081390	Uncharacterized protein;unassigned	OS01G0264400 PROTEIN (PTHR33474:SF28)
SOLLC|EnsemblGenome=Solyc07g043670.1|UniProtKB=A0A3Q7HA03	Solyc07g043670	Uncharacterized protein;101246842	ACYLTRANSFERASE (PTHR31623:SF56)
SOLLC|EnsemblGenome=Solyc01g028900.3|UniProtKB=A0A3Q7EDH1	Solyc01g028900	Transket_pyr domain-containing protein;101254327	2-OXOISOVALERATE DEHYDROGENASE SUBUNIT BETA, MITOCHONDRIAL (PTHR42980:SF1)	dehydrogenase(PC00092)
SOLLC|EnsemblGenome=Solyc03g097670.3|UniProtKB=A0A3Q7FNH1	Solyc03g097670	Uncharacterized protein;unassigned	ATP/DNA BINDING PROTEIN (PTHR32387:SF3)
SOLLC|EnsemblGenome=Solyc02g082730.3|UniProtKB=A0A3Q7F6B2	Solyc02g082730	Rab escort protein 1;101256240	RAB PROTEINS GERANYLGERANYLTRANSFERASE COMPONENT A (PTHR11787:SF4)	G-protein modulator(PC00022)
SOLLC|EnsemblGenome=Solyc07g007730.3|UniProtKB=B1N679	Solyc07g007730	Defensin protein;101263224	DEFENSIN-LIKE PROTEIN (PTHR33147:SF27)	antimicrobial response protein(PC00051)
SOLLC|EnsemblGenome=Solyc12g056390.2|UniProtKB=A0A3Q7JWY0	Solyc12g056390	Uncharacterized protein;unassigned	PATHOGENESIS-RELATED PROTEIN R MINOR FORM (PTHR31048:SF44)
SOLLC|EnsemblGenome=Solyc01g011510.3|UniProtKB=A0A3Q7EAK6	Solyc01g011510	Aldehyde dehydrogenase;101267634	ALDEHYDE DEHYDROGENASE (PTHR43570:SF30)	dehydrogenase(PC00092)
SOLLC|EnsemblGenome=Solyc03g005330.1|UniProtKB=A0A3Q7FCQ5	Solyc03g005330	Non-specific serine/threonine protein kinase;101258333	NON-SPECIFIC SERINE/THREONINE PROTEIN KINASE (PTHR24343:SF415)	non-receptor serine/threonine protein kinase(PC00167)
SOLLC|EnsemblGenome=Solyc04g016480.3|UniProtKB=A0A3Q7G2A6	Solyc04g016480	Uncharacterized protein;unassigned	CALMODULIN BINDING PROTEIN-RELATED (PTHR32295:SF212)
SOLLC|EnsemblGenome=Solyc01g006660.2|UniProtKB=A0A3Q7ERD5	Solyc01g006660	Uncharacterized protein;unassigned	SUBTILISIN-LIKE PROTEASE SBT5.1 (PTHR10795:SF598)	serine protease(PC00203)
SOLLC|EnsemblGenome=Solyc09g064245.1|UniProtKB=A0A3Q7I326	Solyc09g064245	Reverse transcriptase Ty1/copia-type domain-containing protein;unassigned	REVERSE TRANSCRIPTASE TY1/COPIA-TYPE DOMAIN-CONTAINING PROTEIN (PTHR45895:SF98)
SOLLC|Gene_OrderedLocusName=Solyc06g059990|UniProtKB=K7W9N9	Solyc06g059990	(2Z,6Z)-farnesyl diphosphate synthase CPT6, chloroplastic;CPT6	(2Z,6Z)-FARNESYL DIPHOSPHATE SYNTHASE CPT6, CHLOROPLASTIC (PTHR10291:SF16)	acyltransferase(PC00042)
SOLLC|EnsemblGenome=Solyc03g114390.1|UniProtKB=A0A3Q7FSI8	Solyc03g114390	Uncharacterized protein;unassigned	OS01G0642600 PROTEIN (PTHR31696:SF23)
SOLLC|EnsemblGenome=Solyc07g045380.3|UniProtKB=A0A3Q7HAE4	Solyc07g045380	Uncharacterized protein;unassigned	PENTATRICOPEPTIDE REPEAT-CONTAINING PROTEIN (PTHR46128:SF233)	RNA splicing factor(PC00148)
SOLLC|EnsemblGenome=Solyc03g098450.3|UniProtKB=A0A3Q7FQY7	Solyc03g098450	NAB domain-containing protein;101266916	KINASE INTERACTING (KIP1-LIKE) FAMILY PROTEIN (PTHR32258:SF26)
SOLLC|EnsemblGenome=Solyc04g047720.3|UniProtKB=A0A3Q7G0C5	Solyc04g047720	Uncharacterized protein;unassigned	ER MEMBRANE PROTEIN COMPLEX SUBUNIT 10 (PTHR21397:SF4)	chromatin/chromatin-binding, or -regulatory protein(PC00077)
SOLLC|EnsemblGenome=Solyc01g109230.3|UniProtKB=A0A3Q7FDH0	Solyc01g109230	Phorbol-ester/DAG-type domain-containing protein;101260772	CYSTEINE/HISTIDINE-RICH C1 DOMAIN FAMILY PROTEIN (PTHR46477:SF3)
SOLLC|EnsemblGenome=Solyc01g086990.3|UniProtKB=A0A3Q7EIE2	Solyc01g086990	TPR_REGION domain-containing protein;101268140	PRE-MRNA-SPLICING FACTOR SYF1 (PTHR11246:SF5)	RNA splicing factor(PC00148)
SOLLC|EnsemblGenome=Solyc06g053450.3|UniProtKB=A0A3Q7GTR5	Solyc06g053450	Uncharacterized protein;unassigned	MLT-TEN (MLT-10) RELATED (PTHR21523:SF14)
SOLLC|EnsemblGenome=Solyc12g017450.2|UniProtKB=A0A3Q7J5X9	Solyc12g017450	Uncharacterized protein;101257147	OS04G0606500 PROTEIN (PTHR33709:SF4)
SOLLC|EnsemblGenome=Solyc07g047910.1|UniProtKB=K4CEZ6	Solyc07g047910	Protein kinase domain-containing protein;unassigned	PROTEIN KINASE DOMAIN-CONTAINING PROTEIN (PTHR48011:SF78)
SOLLC|EnsemblGenome=Solyc03g045140.3|UniProtKB=A0A3Q7FH64	Solyc03g045140	Amino_oxidase domain-containing protein;unassigned	TUBERCULOSTEARIC ACID METHYLTRANSFERASE UFAA1-LIKE ISOFORM X1 (PTHR43675:SF29)	methyltransferase(PC00155)
SOLLC|EnsemblGenome=Solyc08g041820.3|UniProtKB=A0A3Q7HN97	Solyc08g041820	Uncharacterized protein;101261052	HOMEOBOX PROTEIN KNOTTED-1-LIKE 3 (PTHR11850:SF323)	homeodomain transcription factor(PC00119)
SOLLC|EnsemblGenome=Solyc10g048120.2|UniProtKB=A0A3Q7IGE5	Solyc10g048120	Uncharacterized protein;unassigned	SUBFAMILY NOT NAMED (PTHR31317:SF21)
SOLLC|EnsemblGenome=Solyc09g014380.3|UniProtKB=F8SS62	Solyc09g014380	LAX1 protein;100736540	AUXIN TRANSPORTER PROTEIN 1 (PTHR48017:SF13)
SOLLC|EnsemblGenome=Solyc09g064240.3|UniProtKB=A0A3Q7I4U3	Solyc09g064240	Uncharacterized protein;101268137	PFKB-LIKE CARBOHYDRATE KINASE FAMILY PROTEIN (PTHR42774:SF3)	secondary carrier transporter(PC00258)
SOLLC|EnsemblGenome=Solyc01g098710.3|UniProtKB=A0A3Q7EP71	Solyc01g098710	Peptidase A1 domain-containing protein;101258996	ASPARTIC PROTEINASE-LIKE PROTEIN 2 (PTHR13683:SF882)	aspartic protease(PC00053)
SOLLC|EnsemblGenome=Solyc03g112340.1|UniProtKB=A0A3Q7GEM3	Solyc03g112340	RING-type domain-containing protein;101265719	E3 UBIQUITIN-PROTEIN LIGASE ATL31-LIKE (PTHR14155:SF605)	ubiquitin-protein ligase(PC00234)
SOLLC|EnsemblGenome=Solyc08g079970.1|UniProtKB=K4CNZ7	Solyc08g079970	Uncharacterized protein;unassigned	SUBTILISIN-LIKE PROTEASE SBT1.7 (PTHR10795:SF796)	serine protease(PC00203)
SOLLC|EnsemblGenome=Solyc11g010260.2|UniProtKB=A0A3Q7IR22	Solyc11g010260	Uncharacterized protein;unassigned	PENTATRICOPEPTIDE REPEAT-CONTAINING PROTEIN (PTHR47924:SF117)
SOLLC|EnsemblGenome=Solyc06g074410.3|UniProtKB=A0A3Q7GZV7	Solyc06g074410	Fatty acyl-CoA reductase;unassigned	FATTY ACYL-COA REDUCTASE (PTHR11011:SF111)
SOLLC|EnsemblGenome=Solyc11g040180.2|UniProtKB=A0A3Q7IVT7	Solyc11g040180	GTP--RNA guanylyltransferase;unassigned	MRNA-CAPPING ENZYME (PTHR10367:SF17)	mRNA capping factor(PC00145)
SOLLC|EnsemblGenome=Solyc12g013770.2|UniProtKB=A0A3Q7J5C0	Solyc12g013770	Mannan endo-1,4-beta-mannosidase;unassigned	MANNAN ENDO-1,4-BETA-MANNOSIDASE 1 (PTHR31451:SF55)
SOLLC|EnsemblGenome=Solyc07g016140.1|UniProtKB=A0A3Q7H8V7	Solyc07g016140	RING-type domain-containing protein;unassigned	RING-TYPE DOMAIN-CONTAINING PROTEIN (PTHR22763:SF162)	ubiquitin-protein ligase(PC00234)
SOLLC|EnsemblGenome=Solyc06g074900.2|UniProtKB=A0A3Q7H3I6	Solyc06g074900	Trigger_N domain-containing protein;unassigned	TRIGGER_N DOMAIN-CONTAINING PROTEIN (PTHR30560:SF6)	chaperone(PC00072)
SOLLC|EnsemblGenome=Solyc08g079150.1|UniProtKB=A0A3Q7IP92	Solyc08g079150	Uncharacterized protein;101246270	AUXIN-INDUCED PROTEIN X10A (PTHR31374:SF330)
SOLLC|EnsemblGenome=Solyc03g078360.2|UniProtKB=A0A3Q7FM01	Solyc03g078360	Uncharacterized protein;unassigned	RECEPTOR-LIKE SERINE/THREONINE-PROTEIN KINASE (PTHR47976:SF27)	transmembrane signal receptor(PC00197)
SOLLC|EnsemblGenome=Solyc09g031880.2|UniProtKB=A0A3Q7IWW5	Solyc09g031880	GHMP_kinases_C domain-containing protein;unassigned	GALACTURONOKINASE (PTHR10457:SF6)	carbohydrate kinase(PC00065)
SOLLC|EnsemblGenome=Solyc02g014310.3|UniProtKB=A0A3Q7EVB2	Solyc02g014310	Uncharacterized protein;unassigned	U4/U6 SNRNA-ASSOCIATED-SPLICING FACTOR PRP24 (PTHR24012:SF717)	RNA metabolism protein(PC00031)
SOLLC|EnsemblGenome=Solyc09g066460.3|UniProtKB=A0A3Q7I4U5	Solyc09g066460	Protein kinase domain-containing protein;unassigned	PROTEIN KINASE FAMILY PROTEIN (PTHR24356:SF346)	non-receptor serine/threonine protein kinase(PC00167)
SOLLC|EnsemblGenome=Solyc12g088950.2|UniProtKB=A0A3Q7JDS6	Solyc12g088950	LRRNT_2 domain-containing protein;unassigned	POLLEN-SPECIFIC LEUCINE-RICH REPEAT EXTENSIN-LIKE PROTEIN 1 (PTHR32093:SF124)
SOLLC|EnsemblGenome=Solyc01g089850.3|UniProtKB=A0A3Q7EJF4	Solyc01g089850	Cyclin;unassigned	CYCLIN-P4-1 (PTHR15615:SF91)
SOLLC|EnsemblGenome=Solyc09g089850.3|UniProtKB=A0A3Q7I8D8	Solyc09g089850	CASP-like protein;101248048	CASP-LIKE PROTEIN 5B3 (PTHR32021:SF5)
SOLLC|EnsemblGenome=Solyc09g090700.1|UniProtKB=B1Q3F8	Solyc09g090700	Succinate-semialdehyde dehydrogenase;LeSSADH	SUCCINATE-SEMIALDEHYDE DEHYDROGENASE, MITOCHONDRIAL (PTHR43353:SF5)	dehydrogenase(PC00092)
SOLLC|EnsemblGenome=Solyc01g096750.1|UniProtKB=K4B063	Solyc01g096750	AGO4D;101248049	PROTEIN ARGONAUTE 4 (PTHR22891:SF157)	translation initiation factor(PC00224)
SOLLC|EnsemblGenome=Solyc10g076240.2|UniProtKB=A0A3Q7IJN4	Solyc10g076240	Peroxidase;unassigned	PEROXIDASE (PTHR31388:SF245)	peroxidase(PC00180)
SOLLC|EnsemblGenome=Solyc01g079750.3|UniProtKB=A0A3Q7EH53	Solyc01g079750	Protein kinase domain-containing protein;101249577	MITOGEN-ACTIVATED PROTEIN KINASE KINASE KINASE 19 (PTHR48016:SF56)	non-receptor serine/threonine protein kinase(PC00167)
SOLLC|EnsemblGenome=Solyc01g100880.3|UniProtKB=A0A3Q7ENW1	Solyc01g100880	WAT1-related protein;101256713	WAT1-RELATED PROTEIN (PTHR31218:SF259)
SOLLC|EnsemblGenome=Solyc10g024420.2|UniProtKB=A0A3Q7J8V4	Solyc10g024420	Uncharacterized protein;unassigned	MULTIDRUG RESISTANCE-ASSOCIATED PROTEIN 2, 6 (MRP2, 6), ABC-TRANSOPRTER (PTHR24223:SF450)	ATP-binding cassette (ABC) transporter(PC00003)
SOLLC|EnsemblGenome=Solyc02g083990.3|UniProtKB=A0A3Q7F6U0	Solyc02g083990	Uncharacterized protein;101257129	GOLGIN CANDIDATE 5-LIKE (PTHR31161:SF25)
SOLLC|EnsemblGenome=Solyc06g005480.3|UniProtKB=A0A3Q7GNS5	Solyc06g005480	Uncharacterized protein;101253593	OS01G0973600 PROTEIN (PTHR31579:SF39)
SOLLC|EnsemblGenome=Solyc06g071140.3|UniProtKB=A0A3Q7HU69	Solyc06g071140	Uncharacterized protein;101248017	WW DOMAIN-BINDING PROTEIN 11 (PTHR13361:SF1)
SOLLC|EnsemblGenome=Solyc11g068830.2|UniProtKB=A0A3Q7J0E0	Solyc11g068830	OMPdecase;101244927	URIDINE 5'-MONOPHOSPHATE SYNTHASE (PTHR19278:SF9)	transferase(PC00220)
SOLLC|EnsemblGenome=Solyc01g097810.3|UniProtKB=Q202I0	Solyc01g097810	Zeta-carotene desaturase;ZDS	15-CIS-PHYTOENE DESATURASE, CHLOROPLASTIC/CHROMOPLASTIC-RELATED (PTHR42923:SF41)	oxidase(PC00175)
SOLLC|EnsemblGenome=Solyc07g066560.1|UniProtKB=A0A3Q7HJB9	Solyc07g066560	Uncharacterized protein;101255313	AUXIN-RESPONSIVE PROTEIN SAUR72 (PTHR31374:SF198)
SOLLC|EnsemblGenome=Solyc02g061840.3|UniProtKB=A0A3Q7EYE6	Solyc02g061840	RRM domain-containing protein;101255764	OS06G0724600 PROTEIN (PTHR48034:SF15)	RNA metabolism protein(PC00031)
SOLLC|EnsemblGenome=Solyc06g071450.3|UniProtKB=A0A3Q7GY47	Solyc06g071450	Uncharacterized protein;101258663	GENERAL TRANSCRIPTION FACTOR IIH SUBUNIT 3 (PTHR12831:SF0)	general transcription factor(PC00259)
SOLLC|EnsemblGenome=Solyc01g080160.3|UniProtKB=A0A3Q7EI38	Solyc01g080160	Uncharacterized protein;101259481	MRNA, CLONE: RAFL25-31-I24 (PTHR12064:SF92)	ion channel(PC00133)
SOLLC|EnsemblGenome=Solyc06g036430.3|UniProtKB=A0A3Q7GRU5	Solyc06g036430	Reticulon-like protein;101258070	RETICULON-LIKE PROTEIN (PTHR10994:SF146)	membrane traffic protein(PC00150)
SOLLC|EnsemblGenome=Solyc06g069190.3|UniProtKB=A0A3Q7GY51	Solyc06g069190	Peptidase A1 domain-containing protein;unassigned	ASPARTYL PROTEASE APCB1 (PTHR13683:SF316)	aspartic protease(PC00053)
SOLLC|EnsemblGenome=Solyc12g006920.2|UniProtKB=A0A3Q7J2L6	Solyc12g006920	Serine/threonine protein phosphatase 2A regulatory subunit;101244838	SERINE/THREONINE PROTEIN PHOSPHATASE 2A 57 KDA REGULATORY SUBUNIT B' KAPPA ISOFORM (PTHR10257:SF31)	protein phosphatase(PC00195)
SOLLC|EnsemblGenome=Solyc03g121450.3|UniProtKB=A0A3Q7FVZ9	Solyc03g121450	Uncharacterized protein;unassigned	PRA1 FAMILY PROTEIN F2 (PTHR19317:SF2)	membrane traffic protein(PC00150)
SOLLC|EnsemblGenome=Solyc02g077810.1|UniProtKB=A0A3Q7FQJ1	Solyc02g077810	AP2/ERF domain-containing protein;unassigned	AP2/ERF DOMAIN-CONTAINING PROTEIN (PTHR31194:SF183)	DNA-binding transcription factor(PC00218)
SOLLC|EnsemblGenome=Solyc06g072770.3|UniProtKB=A0A3Q7H1V1	Solyc06g072770	RRM domain-containing protein;101245856	BINDING PARTNER OF ACD11 1-LIKE ISOFORM X1 (PTHR32343:SF46)	RNA splicing factor(PC00148)
SOLLC|EnsemblGenome=Solyc04g076120.3|UniProtKB=A0A3Q7G7T4	Solyc04g076120	Uncharacterized protein;unassigned	SERINE CARBOXYPEPTIDASE (PTHR11802:SF313)	serine protease(PC00203)
SOLLC|EnsemblGenome=Solyc03g060510.3|UniProtKB=A0A3Q7FI86	Solyc03g060510	Uncharacterized protein;101260406	KERATIN-ASSOCIATED PROTEIN (DUF819) (PTHR34289:SF5)
SOLLC|EnsemblGenome=Solyc12g042440.2|UniProtKB=A0A3Q7J9G1	Solyc12g042440	FRIGIDA-like protein;101253870	FRIGIDA-LIKE PROTEIN (PTHR31791:SF44)
SOLLC|EnsemblGenome=Solyc01g009740.2|UniProtKB=A0A3Q7E9V8	Solyc01g009740	Tify domain-containing protein;unassigned	TIFY DOMAIN-CONTAINING PROTEIN (PTHR38146:SF8)	ribosomal protein(PC00202)
SOLLC|EnsemblGenome=Solyc05g018120.1|UniProtKB=A0A3Q7GJG4	Solyc05g018120	TAFII28 domain-containing protein;101263908	TAFII28 DOMAIN-CONTAINING PROTEIN (PTHR13218:SF21)	general transcription factor(PC00259)
SOLLC|EnsemblGenome=Solyc10g047170.2|UniProtKB=A0A3Q7IEY1	Solyc10g047170	STAS domain-containing protein;543685	STAS DOMAIN-CONTAINING PROTEIN (PTHR11814:SF250)	transporter(PC00227)
SOLLC|EnsemblGenome=Solyc06g054560.3|UniProtKB=A0A3Q7GWV3	Solyc06g054560	Chromatin-remodeling complex ATPase;101267413	SWI/SNF-RELATED, MATRIX-ASSOCIATED, ACTIN-DEPENDENT REGULATOR OF CHROMATIN, SUBFAMILY A, MEMBER 1-RELATED (PTHR10799:SF879)	DNA helicase(PC00011)
SOLLC|EnsemblGenome=Solyc05g053390.3|UniProtKB=A0A3Q7GK03	Solyc05g053390	Uncharacterized protein;unassigned	PREFOLDIN SUBUNIT 3 (PTHR12409:SF0)	chaperone(PC00072)
SOLLC|EnsemblGenome=Solyc03g033900.1|UniProtKB=A0A3Q7FFW5	Solyc03g033900	MADS-box domain-containing protein;unassigned	MADS-BOX DOMAIN-CONTAINING PROTEIN (PTHR11945:SF824)	MADS box transcription factor(PC00250)
SOLLC|EnsemblGenome=Solyc02g062500.3|UniProtKB=A0A3Q7FJI3	Solyc02g062500	Fe2OG dioxygenase domain-containing protein;104644281	FE2OG DIOXYGENASE DOMAIN-CONTAINING PROTEIN (PTHR47990:SF100)	oxygenase(PC00177)
SOLLC|EnsemblGenome=Solyc01g086840.2|UniProtKB=A0A3Q7EIB2	Solyc01g086840	AAI domain-containing protein;unassigned	PATHOGENESIS-RELATED THAUMATIN SUPERFAMILY PROTEIN (PTHR31048:SF1)
SOLLC|EnsemblGenome=Solyc02g088830.3|UniProtKB=A0A3Q7F9E0	Solyc02g088830	Uncharacterized protein;unassigned	HYDROXYPROLINE-RICH GLYCOPROTEIN FAMILY PROTEIN (PTHR36747:SF1)
SOLLC|EnsemblGenome=Solyc03g044430.3|UniProtKB=A0A3Q7G646	Solyc03g044430	Nicotinate phosphoribosyltransferase;101248459	NICOTINATE PHOSPHORIBOSYLTRANSFERASE (PTHR11098:SF22)	glycosyltransferase(PC00111)
SOLLC|EnsemblGenome=Solyc06g069590.3|UniProtKB=A0A3Q7GYE5	Solyc06g069590	Remorin_C domain-containing protein;101260948	GB|AAD39278.1 (PTHR31471:SF5)
SOLLC|EnsemblGenome=Solyc12g087990.2|UniProtKB=A0A3Q7JCE4	Solyc12g087990	Uncharacterized protein;unassigned	PROTEIN SICKLE (PTHR36054:SF2)
SOLLC|EnsemblGenome=Solyc02g091830.3|UniProtKB=A0A3Q7FYU5	Solyc02g091830	Phosphotransferase;101249034	HEXOKINASE-LIKE 2 PROTEIN-RELATED (PTHR19443:SF18)	kinase(PC00137)
SOLLC|EnsemblGenome=Solyc10g053970.2|UniProtKB=A0A3Q7JC84	Solyc10g053970	CRAL-TRIO domain-containing protein;101261075	PHOSPHATIDYLINOSITOL/PHOSPHATIDYLCHOLINE TRANSFER PROTEIN SFH8-LIKE (PTHR45657:SF28)
SOLLC|EnsemblGenome=Solyc01g112100.3|UniProtKB=A0A3Q7EUT2	Solyc01g112100	Flavin-containing monooxygenase;101254042	FLAVIN-CONTAINING MONOOXYGENASE (PTHR23023:SF226)	oxygenase(PC00177)
SOLLC|EnsemblGenome=Solyc07g064810.3|UniProtKB=A0A3Q7IC89	Solyc07g064810	Imidazole glycerol phosphate synthase hisHF;101268295	IMIDAZOLE GLYCEROL PHOSPHATE SYNTHASE HISHF (PTHR21235:SF2)	lyase(PC00144)
SOLLC|EnsemblGenome=Solyc03g121440.3|UniProtKB=A0A3Q7FU19	Solyc03g121440	Protein kinase domain-containing protein;unassigned	INACTIVE PROTEIN KINASE SELMODRAFT_444075 (PTHR47982:SF49)	transmembrane signal receptor(PC00197)
SOLLC|EnsemblGenome=Solyc01g079460.2|UniProtKB=K4AXJ1	Solyc01g079460	Uncharacterized protein;101268610	SUBFAMILY NOT NAMED (PTHR35702:SF2)
SOLLC|EnsemblGenome=Solyc11g012980.1|UniProtKB=A0A3Q7JJV3	Solyc11g012980	AP2/ERF domain-containing protein;101253047	ETHYLENE-RESPONSIVE TRANSCRIPTION FACTOR ERF014 (PTHR31985:SF231)	DNA-binding transcription factor(PC00218)
SOLLC|EnsemblGenome=Solyc04g071340.3|UniProtKB=A0A3Q7G720	Solyc04g071340	D-fructose-1,6-bisphosphate 1-phosphohydrolase;unassigned	FRUCTOSE-BISPHOSPHATASE (PTHR11556:SF41)	carbohydrate phosphatase(PC00066)
SOLLC|EnsemblGenome=Solyc06g065100.3|UniProtKB=A0A3Q7HS25	Solyc06g065100	Uncharacterized protein;101255895	TRANSCRIPTION FACTOR MYB8-RELATED (PTHR47999:SF35)	DNA-binding transcription factor(PC00218)
SOLLC|EnsemblGenome=Solyc01g009330.1|UniProtKB=A0A3Q7E9L9	Solyc01g009330	RING-type E3 ubiquitin transferase;101248322	RING-TYPE E3 UBIQUITIN TRANSFERASE (PTHR22849:SF133)
SOLLC|EnsemblGenome=Solyc03g121510.3|UniProtKB=A0A3Q7FVN9	Solyc03g121510	Uncharacterized protein;unassigned	3-EPI-6-DEOXOCATHASTERONE 23-MONOOXYGENASE CYP90D1 (PTHR24286:SF30)	oxygenase(PC00177)
SOLLC|EnsemblGenome=Solyc11g019960.2|UniProtKB=A0A3Q7ITK2	Solyc11g019960	Aminotran_1_2 domain-containing protein;unassigned	LONG CHAIN BASE BIOSYNTHESIS PROTEIN 1-LIKE (PTHR13693:SF86)	transaminase(PC00216)
SOLLC|EnsemblGenome=Solyc02g094140.3|UniProtKB=A0A3Q7FE39	Solyc02g094140	Uncharacterized protein;unassigned	MITOCHONDRIAL IMPORT RECEPTOR SUBUNIT TOM20-1-RELATED (PTHR32409:SF3)	primary active transporter(PC00068)
SOLLC|EnsemblGenome=Solyc02g081290.3|UniProtKB=A0A3Q7F5J3	Solyc02g081290	Uncharacterized protein;unassigned	RNA HELICASE (PTHR47958:SF56)	RNA helicase(PC00032)
SOLLC|EnsemblGenome=Solyc04g076410.3|UniProtKB=A0A3Q7G925	Solyc04g076410	Uncharacterized protein;101257364	HYDROXYPROLINE-RICH GLYCOPROTEIN FAMILY PROTEIN (PTHR36054:SF5)
SOLLC|EnsemblGenome=Solyc02g032680.2|UniProtKB=A0A3Q7FHZ0	Solyc02g032680	TDBD domain-containing protein;unassigned	TDBD DOMAIN-CONTAINING PROTEIN (PTHR31413:SF23)
SOLLC|EnsemblGenome=Solyc11g016920.1|UniProtKB=K4D6J8	Solyc11g016920	Nuclear transcription factor Y subunit C;unassigned	NUCLEAR TRANSCRIPTION FACTOR Y SUBUNIT GAMMA (PTHR10252:SF8)	DNA-binding transcription factor(PC00218)
SOLLC|EnsemblGenome=Solyc03g117630.1|UniProtKB=A0A3Q7FS03	Solyc03g117630	Uncharacterized protein;101255185	HEAT SHOCK 70 KDA PROTEIN (PTHR19375:SF498)	Hsp70 family chaperone(PC00027)
SOLLC|EnsemblGenome=Solyc01g109030.3|UniProtKB=A0A3Q7EUG5	Solyc01g109030	Uncharacterized protein;unassigned	B3 DOMAIN-CONTAINING PROTEIN (PTHR34951:SF7)
SOLLC|EnsemblGenome=Solyc09g013140.2|UniProtKB=A0A3Q7I0L2	Solyc09g013140	Uncharacterized protein;unassigned	TRANSMEMBRANE PROTEIN (PTHR34205:SF2)
SOLLC|EnsemblGenome=Solyc10g045190.2|UniProtKB=A0A3Q7IFC9	Solyc10g045190	Uncharacterized protein;unassigned	PROTEIN RDM1 (PTHR36366:SF1)
SOLLC|EnsemblGenome=Solyc08g061560.3|UniProtKB=A0A3Q7HPD8	Solyc08g061560	Protein kinase domain-containing protein;101266437	LRR RECEPTOR-LIKE SERINE/THREONINE-PROTEIN KINASE ERECTA (PTHR48056:SF6)	transmembrane signal receptor(PC00197)
SOLLC|EnsemblGenome=Solyc02g067200.3|UniProtKB=A0A3Q7FLD3	Solyc02g067200	Uncharacterized protein;unassigned	OS08G0290000 PROTEIN (PTHR47932:SF63)
SOLLC|EnsemblGenome=Solyc02g080710.2|UniProtKB=A0A3Q7F799	Solyc02g080710	HTH myb-type domain-containing protein;104645796	TRANSCRIPTION REPRESSOR KAN1-LIKE (PTHR31496:SF19)	DNA-binding transcription factor(PC00218)
SOLLC|EnsemblGenome=Solyc10g050880.1|UniProtKB=A0A3Q7IG85	Solyc10g050880	Abhydrolase_3 domain-containing protein;101247078	ABHYDROLASE_3 DOMAIN-CONTAINING PROTEIN (PTHR23024:SF488)	deacetylase(PC00087)
SOLLC|EnsemblGenome=Solyc03g007830.3|UniProtKB=A0A3Q7G2R4	Solyc03g007830	CAAD domain-containing protein;101262783	PROTEIN CURVATURE THYLAKOID 1A, CHLOROPLASTIC-LIKE (PTHR33222:SF24)
SOLLC|EnsemblGenome=Solyc11g032065.1|UniProtKB=A0A3Q7JLG2	Solyc11g032065	Uncharacterized protein;unassigned	ZINC FINGER PROTEIN (PTHR45650:SF31)	lipase(PC00143)
SOLLC|EnsemblGenome=Solyc06g063100.3|UniProtKB=K4C741	Solyc06g063100	UBC34;101248401	UBIQUITIN-CONJUGATING ENZYME E2 34-LIKE (PTHR24068:SF290)	ubiquitin-protein ligase(PC00234)
SOLLC|EnsemblGenome=Solyc06g071480.3|UniProtKB=A0A3Q7GY52	Solyc06g071480	Dof-type domain-containing protein;101267243	DOF ZINC FINGER PROTEIN DOF5.3 (PTHR31992:SF159)
SOLLC|EnsemblGenome=Solyc04g009500.3|UniProtKB=A0A3Q7GQ19	Solyc04g009500	KIX_2 domain-containing protein;unassigned	E3 UBIQUITIN-PROTEIN LIGASE IRF2BPL-RELATED (PTHR33137:SF4)	general transcription factor(PC00259)
SOLLC|EnsemblGenome=Solyc05g015520.3|UniProtKB=A0A3Q7GDX2	Solyc05g015520	F-box domain-containing protein;101246347	F-BOX ONLY PROTEIN 13-RELATED (PTHR46301:SF77)
SOLLC|EnsemblGenome=Solyc08g075280.3|UniProtKB=A0A3Q7HR01	Solyc08g075280	Uncharacterized protein;unassigned	SUBFAMILY NOT NAMED (PTHR31721:SF8)
SOLLC|EnsemblGenome=Solyc04g072530.2|UniProtKB=K4BTP0	Solyc04g072530	Uncharacterized protein;unassigned	MITOCHODRIAL TRANSCRIPTION TERMINATION FACTOR-RELATED (PTHR13068:SF138)
SOLLC|EnsemblGenome=Solyc02g077380.2|UniProtKB=A0A3Q7F3I5	Solyc02g077380	LOB domain-containing protein;unassigned	LOB DOMAIN PROTEIN (PTHR31301:SF165)
SOLLC|EnsemblGenome=Solyc10g050450.2|UniProtKB=A0A3Q7IH56	Solyc10g050450	Uncharacterized protein;101250348	ZINC FINGER PROTEIN, PUTATIVE-RELATED (PTHR21454:SF44)
SOLLC|EnsemblGenome=Solyc03g025860.3|UniProtKB=A0A3Q7FHE1	Solyc03g025860	Longin domain-containing protein;101249333	SNARE-LIKE SUPERFAMILY PROTEIN (PTHR45837:SF7)
SOLLC|EnsemblGenome=Solyc11g066890.1|UniProtKB=A0A3Q7IYZ5	Solyc11g066890	Arogenate dehydratase;101247693	AROGENATE DEHYDRATASE (PTHR21022:SF31)	dehydratase(PC00091)
SOLLC|EnsemblGenome=Solyc07g005340.2|UniProtKB=A0A3Q7HZA9	Solyc07g005340	Replication termination factor 2;101261532	REPLICATION TERMINATION FACTOR 2 (PTHR12775:SF2)
SOLLC|EnsemblGenome=Solyc10g019200.2|UniProtKB=A0A3Q7IDC4	Solyc10g019200	Sulfotransferase;unassigned	CYTOSOLIC SULFOTRANSFERASE 4-RELATED (PTHR11783:SF179)	transferase(PC00220)
SOLLC|EnsemblGenome=Solyc02g062390.3|UniProtKB=A0A3Q7EZ60	Solyc02g062390	Uncharacterized protein;101248072	ABSCISIC ACID AND ENVIRONMENTAL STRESS-INDUCIBLE PROTEIN TAS14-LIKE (PTHR33346:SF51)
SOLLC|EnsemblGenome=Solyc09g009410.3|UniProtKB=A0A3Q7HWY0	Solyc09g009410	Uncharacterized protein;unassigned	CYTOSOLIC IRON-SULFUR PROTEIN ASSEMBLY PROTEIN CIAO1-RELATED (PTHR19920:SF0)
SOLLC|EnsemblGenome=Solyc05g013570.3|UniProtKB=A0A3Q7H8Z7	Solyc05g013570	NPH3 domain-containing protein;101268394	OS04G0477000 PROTEIN (PTHR32370:SF12)
SOLLC|EnsemblGenome=Solyc11g018580.2|UniProtKB=A0A3Q7ITB3	Solyc11g018580	4-coumarate--CoA ligase;unassigned	ACYL-COA SYNTHETASE LONG-CHAIN, ISOFORM J (PTHR43272:SF83)	ligase(PC00142)
SOLLC|EnsemblGenome=Solyc04g010250.3|UniProtKB=A0A3Q7GQI7	Solyc04g010250	Hydrolase_4 domain-containing protein;101266812	ALPHA/BETA-HYDROLASES SUPERFAMILY PROTEIN (PTHR11614:SF92)	phospholipase(PC00186)
SOLLC|EnsemblGenome=Solyc06g070990.3|UniProtKB=A0A5H1ZRW1	Solyc06g070990	WRKY domain-containing protein;unassigned	WRKY TRANSCRIPTION FACTOR 72B (PTHR31429:SF48)	DNA-binding transcription factor(PC00218)
SOLLC|EnsemblGenome=Solyc09g098530.3|UniProtKB=A0A3Q7IAP9	Solyc09g098530	Uncharacterized protein;unassigned	OS05G0299200 PROTEIN (PTHR35830:SF1)
SOLLC|EnsemblGenome=Solyc12g099230.2|UniProtKB=A0A3Q7JYT5	Solyc12g099230	Pectinesterase;109119119	PECTINESTERASE 67-RELATED (PTHR31321:SF98)	hydrolase(PC00121)
SOLLC|EnsemblGenome=Solyc05g054010.3|UniProtKB=A0A3Q7GKB5	Solyc05g054010	NB-ARC domain-containing protein;unassigned	TOMV SUSCEPTIBLE PROTEIN TM-2 (PTHR23155:SF1152)	antimicrobial response protein(PC00051)
SOLLC|EnsemblGenome=Solyc07g007200.3|UniProtKB=A0A3Q7H7B0	Solyc07g007200	Uncharacterized protein;unassigned	RING-TYPE DOMAIN-CONTAINING PROTEIN (PTHR47168:SF1)
SOLLC|EnsemblGenome=Solyc03g025350.3|UniProtKB=A0A3Q7FEL4	Solyc03g025350	CitMHS domain-containing protein;unassigned	TRANSPORTER ARSB-RELATED (PTHR43302:SF5)	primary active transporter(PC00068)
SOLLC|EnsemblGenome=Solyc01g103710.3|UniProtKB=A0A3Q7FA86	Solyc01g103710	Uncharacterized protein;unassigned	NIFU-LIKE PROTEIN 2, CHLOROPLASTIC (PTHR11178:SF39)
SOLLC|EnsemblGenome=Solyc01g109910.3|UniProtKB=A0A3Q7ETT7	Solyc01g109910	RING-type domain-containing protein;unassigned	RING-TYPE DOMAIN-CONTAINING PROTEIN (PTHR31150:SF26)
SOLLC|EnsemblGenome=Solyc05g012280.3|UniProtKB=A0A3Q7GEK4	Solyc05g012280	Uncharacterized protein;101263209	WALL-ASSOCIATED RECEPTOR KINASE 3-LIKE (PTHR33355:SF13)
SOLLC|EnsemblGenome=Solyc05g054540.3|UniProtKB=A0A3Q7GNT5	Solyc05g054540	UBC core domain-containing protein;unassigned	UBC CORE DOMAIN-CONTAINING PROTEIN (PTHR24067:SF325)	ubiquitin-protein ligase(PC00234)
SOLLC|EnsemblGenome=Solyc06g069760.3|UniProtKB=A0A3Q7GYI8	Solyc06g069760	Dof-type domain-containing protein;101255410	CYCLIC DOF FACTOR 3-LIKE (PTHR31089:SF36)
SOLLC|EnsemblGenome=Solyc09g074870.3|UniProtKB=A0A3Q7I5P6	Solyc09g074870	UCR_hinge domain-containing protein;unassigned	CYTOCHROME B-C1 COMPLEX SUBUNIT 6-2, MITOCHONDRIAL (PTHR15336:SF19)	reductase(PC00198)
SOLLC|EnsemblGenome=Solyc01g108330.2|UniProtKB=A0A3Q7EST8	Solyc01g108330	Uncharacterized protein;101244813	OS01G0888850 PROTEIN (PTHR33429:SF2)
SOLLC|EnsemblGenome=Solyc08g061890.3|UniProtKB=A0A3Q7IIR3	Solyc08g061890	Uncharacterized protein;unassigned	E3 UBIQUITIN-PROTEIN LIGASE RBBP6-LIKE ISOFORM X1 (PTHR15439:SF11)	ubiquitin-protein ligase(PC00234)
SOLLC|EnsemblGenome=Solyc04g082180.3|UniProtKB=A0A3Q7GCB4	Solyc04g082180	Uncharacterized protein;unassigned	ALCOHOL DEHYDROGENASE-LIKE 7 (PTHR43880:SF31)	dehydrogenase(PC00092)
SOLLC|EnsemblGenome=Solyc08g067450.1|UniProtKB=A0A3Q7HPA1	Solyc08g067450	Protein kinase domain-containing protein;101255019	PROTEIN KINASE DOMAIN-CONTAINING PROTEIN (PTHR24055:SF475)	non-receptor serine/threonine protein kinase(PC00167)
SOLLC|EnsemblGenome=Solyc09g089530.3|UniProtKB=A0A3Q7I8R1	Solyc09g089530	Uncharacterized protein;unassigned	INHIBITOR OF TRYPSIN AND HAGEMAN FACTOR-LIKE (PTHR33091:SF73)	protease inhibitor(PC00191)
SOLLC|EnsemblGenome=Solyc11g008900.2|UniProtKB=A0A3Q7IQM1	Solyc11g008900	Uncharacterized protein;101255551	ZINC FINGER CCCH DOMAIN-CONTAINING PROTEIN 33-RELATED (PTHR12506:SF18)	protein phosphatase(PC00195)
SOLLC|EnsemblGenome=Solyc10g044880.1|UniProtKB=A0A3Q7IF85	Solyc10g044880	Uncharacterized protein;unassigned	SUBFAMILY NOT NAMED (PTHR33306:SF42)
SOLLC|EnsemblGenome=Solyc06g073080.3|UniProtKB=A0A3Q7GZS1	Solyc06g073080	Fe2OG dioxygenase domain-containing protein;unassigned	FE2OG DIOXYGENASE DOMAIN-CONTAINING PROTEIN (PTHR47991:SF15)	oxygenase(PC00177)
SOLLC|EnsemblGenome=Solyc07g063190.3|UniProtKB=A0A3Q7HH22	Solyc07g063190	Thioredoxin domain-containing protein;unassigned	THIOREDOXIN M4, CHLOROPLASTIC (PTHR45663:SF16)	oxidoreductase(PC00176)
SOLLC|EnsemblGenome=Solyc01g107860.3|UniProtKB=A0A3Q7ES92	Solyc01g107860	Uncharacterized protein;101259199	CBS DOMAIN-CONTAINING PROTEIN CBSX2, CHLOROPLASTIC (PTHR48108:SF24)
SOLLC|EnsemblGenome=Solyc10g084770.2|UniProtKB=A0A3Q7IMK3	Solyc10g084770	Protein kinase domain-containing protein;unassigned	SERINE/THREONINE-PROTEIN KINASE PBL11-RELATED (PTHR45621:SF203)
SOLLC|EnsemblGenome=Solyc02g084020.3|UniProtKB=A0A3Q7F6Y5	Solyc02g084020	Small nuclear ribonucleoprotein Sm D3;101256541	SMALL NUCLEAR RIBONUCLEOPROTEIN SM D3 (PTHR23338:SF17)	RNA splicing factor(PC00148)
SOLLC|EnsemblGenome=Solyc09g008840.3|UniProtKB=A0A3Q7IT40	Solyc09g008840	Pyruvate kinase;101248036	PYRUVATE KINASE (PTHR11817:SF4)	kinase(PC00137)
SOLLC|EnsemblGenome=Solyc04g015470.3|UniProtKB=A0A3Q7FY85	Solyc04g015470	Phosphatidylinositol 4-phosphate 5-kinase;101253180	PHOSPHATIDYLINOSITOL 4-PHOSPHATE 5-KINASE 3 (PTHR23086:SF114)	kinase(PC00137)
SOLLC|EnsemblGenome=Solyc09g018590.1|UniProtKB=K4CSC1	Solyc09g018590	Peroxidase;unassigned	PEROXIDASE (PTHR31388:SF247)	peroxidase(PC00180)
SOLLC|EnsemblGenome=Solyc07g006360.1|UniProtKB=A0A3Q7H339	Solyc07g006360	RING-type domain-containing protein;101260833	RING-H2 FINGER PROTEIN ATL13-RELATED (PTHR45768:SF10)	ubiquitin-protein ligase(PC00234)
SOLLC|EnsemblGenome=Solyc11g006720.2|UniProtKB=A0A3Q7JHW8	Solyc11g006720	Uncharacterized protein;101262372	TRANSCRIPTION FACTOR DIVARICATA-LIKE (PTHR44042:SF64)
SOLLC|EnsemblGenome=Solyc01g111260.2|UniProtKB=K4B3Y8	Solyc01g111260	PLCXc domain-containing protein;101258415	PLCXC DOMAIN-CONTAINING PROTEIN (PTHR13593:SF124)
SOLLC|EnsemblGenome=Solyc01g104170.3|UniProtKB=A0A3Q7EQ90	Solyc01g104170	ANK_REP_REGION domain-containing protein;101255143	REPEAT DOMAIN PROTEIN 2, PUTATIVE, EXPRESSED-RELATED (PTHR24203:SF68)
SOLLC|EnsemblGenome=Solyc02g089420.1|UniProtKB=A0A3Q7FXF7	Solyc02g089420	BZIP domain-containing protein;101260992	BASIC LEUCINE ZIPPER 43-RELATED (PTHR46324:SF3)	basic leucine zipper transcription factor(PC00056)
SOLLC|EnsemblGenome=Solyc08g076430.3|UniProtKB=A0A3Q7HTM1	Solyc08g076430	Uncharacterized protein;101261843	SURVIVAL MOTOR NEURON PROTEIN (PTHR39267:SF1)
SOLLC|EnsemblGenome=Solyc06g069150.1|UniProtKB=A0A3Q7GXC5	Solyc06g069150	Uncharacterized protein;109120423	SUBFAMILY NOT NAMED (PTHR34539:SF13)
SOLLC|EnsemblGenome=Solyc11g012760.2|UniProtKB=A0A3Q7IS81	Solyc11g012760	SAM-dependent MTase TRM10-type domain-containing protein;unassigned	TRNA METHYLTRANSFERASE 10 HOMOLOG A (PTHR13563:SF13)	RNA methyltransferase(PC00033)
SOLLC|EnsemblGenome=Solyc05g016390.3|UniProtKB=A0A3Q7GHT7	Solyc05g016390	X8 domain-containing protein;unassigned	X8 DOMAIN-CONTAINING PROTEIN (PTHR31044:SF118)
SOLLC|EnsemblGenome=Solyc06g060820.2|UniProtKB=A0A3Q7GU54	Solyc06g060820	Uncharacterized protein;101245665	EXPRESSED PROTEIN (PTHR34059:SF1)
SOLLC|EnsemblGenome=Solyc06g069870.3|UniProtKB=A0A3Q7GYL1	Solyc06g069870	Methyltransferase;101253294	METHYLTRANSFERASE (PTHR10108:SF1061)	methyltransferase(PC00155)
SOLLC|EnsemblGenome=Solyc06g074960.3|UniProtKB=A0A3Q7H365	Solyc06g074960	ABC transporter domain-containing protein;unassigned	ABC TRANSPORTER G FAMILY MEMBER 3-LIKE (PTHR48042:SF24)	ATP-binding cassette (ABC) transporter(PC00003)
SOLLC|EnsemblGenome=Solyc10g006990.3|UniProtKB=A0A3Q7J5Z2	Solyc10g006990	PAP-associated domain-containing protein;unassigned	3-DEOXY-MANNO-OCTULOSONATE CYTIDYLYLTRANSFERASE, MITOCHONDRIAL (PTHR42866:SF2)	nucleotidyltransferase(PC00174)
SOLLC|EnsemblGenome=Solyc04g071420.3|UniProtKB=A0A3Q7G3S5	Solyc04g071420	Uncharacterized protein;unassigned	THIOREDOXIN-LIKE FOLD DOMAIN-CONTAINING PROTEIN MRL7L, CHLOROPLASTIC (PTHR34669:SF1)	oxidoreductase(PC00176)
SOLLC|EnsemblGenome=Solyc01g111400.3|UniProtKB=A0A3Q7EU46	Solyc01g111400	Uncharacterized protein;101261760	SUBTILISIN-LIKE PROTEASE SBT1.6 (PTHR10795:SF810)	serine protease(PC00203)
SOLLC|EnsemblGenome=Solyc08g081430.3|UniProtKB=A0A3Q7HTY4	Solyc08g081430	Mitochondrial import inner membrane translocase subunit Tim21;101248805	MITOCHONDRIAL IMPORT INNER MEMBRANE TRANSLOCASE SUBUNIT TIM21 (PTHR13032:SF6)
SOLLC|EnsemblGenome=Solyc02g093790.3|UniProtKB=A0A3Q7FE45	Solyc02g093790	Uncharacterized protein;unassigned	SERINE/THREONINE PROTEIN PHOSPHATASE 2A REGULATORY SUBUNIT (PTHR10257:SF102)	protein phosphatase(PC00195)
SOLLC|EnsemblGenome=Solyc03g110960.3|UniProtKB=A0A3Q7FR94	Solyc03g110960	Nucleoside diphosphate kinase;101244761	NUCLEOSIDE DIPHOSPHATE KINASE II, CHLOROPLASTIC (PTHR11349:SF44)	kinase(PC00137)
SOLLC|EnsemblGenome=Solyc07g053990.3|UniProtKB=A0A3Q7HEU4	Solyc07g053990	DUF1421 domain-containing protein;unassigned	VACUOLAR PROTEIN SORTING-ASSOCIATED PROTEIN 27-LIKE (PTHR31805:SF28)
SOLLC|EnsemblGenome=Solyc02g063090.3|UniProtKB=A0A3Q7FJZ3	Solyc02g063090	Uncharacterized protein;101258617	TCP DOMAIN CLASS TRANSCRIPTION FACTOR (PTHR11353:SF201)	chaperonin(PC00073)
SOLLC|EnsemblGenome=Solyc01g098440.2|UniProtKB=A0A3Q7EMN4	Solyc01g098440	Protein kinase domain-containing protein;unassigned	RECEPTOR-LIKE CYTOSOLIC SERINE/THREONINE-PROTEIN KINASE RBK2 (PTHR47987:SF14)
SOLLC|EnsemblGenome=Solyc07g063600.3|UniProtKB=A0A3Q7HHU2	Solyc07g063600	Chlorophyll a-b binding protein, chloroplastic;101268123	CHLOROPHYLL A-B BINDING PROTEIN, CHLOROPLASTIC (PTHR21649:SF177)
SOLLC|EnsemblGenome=Solyc08g075950.2|UniProtKB=A0A3Q7HTE3	Solyc08g075950	Growth-regulating factor;unassigned	GROWTH-REGULATING FACTOR (PTHR31602:SF62)
SOLLC|EnsemblGenome=Solyc11g068790.2|UniProtKB=A0A3Q7IZZ8	Solyc11g068790	DUF1279 domain-containing protein;101243761	PROTEIN FAM210B, MITOCHONDRIAL (PTHR21377:SF0)
SOLLC|EnsemblGenome=Solyc12g006800.2|UniProtKB=A0A3Q7J252	Solyc12g006800	HTH myb-type domain-containing protein;101267682	MYB FAMILY TRANSCRIPTION FACTOR EFM (PTHR31003:SF19)	DNA-binding transcription factor(PC00218)
SOLLC|EnsemblGenome=Solyc03g094080.3|UniProtKB=A0A3Q7FP25	Solyc03g094080	RRM domain-containing protein;unassigned	POLYADENYLATE-BINDING PROTEIN 1 (PTHR23236:SF92)	translation initiation factor(PC00224)
SOLLC|EnsemblGenome=Solyc04g011460.2|UniProtKB=A0A3Q7G0K8	Solyc04g011460	Uncharacterized protein;unassigned	FYD (PTHR33981:SF16)
SOLLC|EnsemblGenome=Solyc07g049670.3|UniProtKB=A0A3Q7HE22	Solyc07g049670	Uncharacterized protein;unassigned	HSR201 PROTEIN (PTHR31642:SF295)	acetyltransferase(PC00038)
SOLLC|EnsemblGenome=Solyc03g097920.1|UniProtKB=Q66MH6	Solyc03g097920	MAPKK;LeMKK4	MITOGEN-ACTIVATED PROTEIN KINASE KINASE 7-RELATED (PTHR24361:SF769)	non-receptor serine/threonine protein kinase(PC00167)
SOLLC|EnsemblGenome=Solyc04g007510.3|UniProtKB=A0A3Q7FZ11	Solyc04g007510	Uncharacterized protein;unassigned	DEXH-BOX ATP-DEPENDENT RNA HELICASE DEXH5, MITOCHONDRIAL (PTHR18934:SF146)	RNA helicase(PC00032)
SOLLC|EnsemblGenome=Solyc06g048400.1|UniProtKB=A0A3Q7GS76	Solyc06g048400	Prolamin_like domain-containing protein;unassigned	PROLAMIN_LIKE DOMAIN-CONTAINING PROTEIN (PTHR31951:SF25)
SOLLC|EnsemblGenome=Solyc08g077880.3|UniProtKB=A0A3Q7INJ8	Solyc08g077880	Uncharacterized protein;unassigned	LIGHT-HARVESTING COMPLEX-LIKE PROTEIN 3 ISOTYPE 1, CHLOROPLASTIC (PTHR14154:SF14)
SOLLC|EnsemblGenome=Solyc01g006890.3|UniProtKB=A0A3Q7E862	Solyc01g006890	C2 NT-type domain-containing protein;101267436	F26K24.5 PROTEIN (PTHR31182:SF15)
SOLLC|EnsemblGenome=Solyc10g086190.2|UniProtKB=A0A3Q7IN91	Solyc10g086190	Adenosine kinase;unassigned	ADENOSINE KINASE (PTHR45769:SF3)
SOLLC|EnsemblGenome=Solyc02g093760.3|UniProtKB=A0A3Q7FE40	Solyc02g093760	Uncharacterized protein;unassigned	E3 UBIQUITIN-PROTEIN LIGASE RING1A-RELATED (PTHR23328:SF9)
SOLLC|EnsemblGenome=Solyc05g052080.1|UniProtKB=K4C1N9	Solyc05g052080	Uncharacterized protein;101253901	TRANSMEMBRANE PROTEIN (PTHR34189:SF4)
SOLLC|EnsemblGenome=Solyc02g067890.3|UniProtKB=A0A3Q7F0B4	Solyc02g067890	Methyltransferase;101254967	METHYLTRANSFERASE PMT9-RELATED (PTHR10108:SF1103)	methyltransferase(PC00155)
SOLLC|EnsemblGenome=Solyc04g007800.3|UniProtKB=A0A3Q7FVT3	Solyc04g007800	C2 domain-containing protein;unassigned	PROTEIN C2-DOMAIN ABA-RELATED 7-LIKE (PTHR45933:SF17)
SOLLC|EnsemblGenome=Solyc03g097290.3|UniProtKB=A0A3Q7FN98	Solyc03g097290	Alanine--tRNA ligase;unassigned	ALANINE--TRNA LIGASE, CYTOPLASMIC (PTHR11777:SF9)	aminoacyl-tRNA synthetase(PC00047)
SOLLC|EnsemblGenome=Solyc07g063360.1|UniProtKB=K4CH19	Solyc07g063360	TIR domain-containing protein;unassigned	TOLL-INTERLEUKIN-RESISTANCE (TIR) DOMAIN FAMILY PROTEIN (PTHR31008:SF16)
SOLLC|EnsemblGenome=Solyc02g091310.2|UniProtKB=A0A3Q7FYJ5	Solyc02g091310	HMA domain-containing protein;104645684	SERINE/THREONINE-PROTEIN KINASE CLKA-RELATED (PTHR45868:SF70)
SOLLC|EnsemblGenome=Solyc05g052890.3|UniProtKB=A0A3Q7GMX9	Solyc05g052890	Uncharacterized protein;101251381	SUBFAMILY NOT NAMED (PTHR33738:SF17)
SOLLC|EnsemblGenome=Solyc10g081900.2|UniProtKB=A0A3Q7ILT2	Solyc10g081900	Digalactosyldiacylglycerol synthase;101247974	DIGALACTOSYLDIACYLGLYCEROL SYNTHASE (PTHR46132:SF8)
SOLLC|EnsemblGenome=Solyc07g052100.3|UniProtKB=A0A3Q7HED3	Solyc07g052100	Uncharacterized protein;unassigned	SUBFAMILY NOT NAMED (PTHR45626:SF33)
SOLLC|EnsemblGenome=Solyc12g008950.2|UniProtKB=A0A3Q7JS00	Solyc12g008950	Uncharacterized protein;unassigned	SUBFAMILY NOT NAMED (PTHR35277:SF9)
SOLLC|EnsemblGenome=Solyc00g210860.1|UniProtKB=A0A494GA55	Solyc00g210860	Uncharacterized protein;unassigned	SUBFAMILY NOT NAMED (PTHR36344:SF1)
SOLLC|EnsemblGenome=Solyc02g072100.3|UniProtKB=A0A3Q7FPH8	Solyc02g072100	UBD domain-containing protein;101257726	UBD DOMAIN-CONTAINING PROTEIN (PTHR13609:SF35)	ubiquitin-protein ligase(PC00234)
SOLLC|EnsemblGenome=Solyc07g042520.3|UniProtKB=A0A3Q7I629	Solyc07g042520	Sucrose synthase;unassigned	SUCROSE SYNTHASE (PTHR45839:SF18)
SOLLC|EnsemblGenome=Solyc02g071260.3|UniProtKB=A0A3Q7F2U3	Solyc02g071260	Phytochrome;101253446	PHYTOCHROME E (PTHR43719:SF17)	histidine kinase receptor of two-component system(PC00265)
SOLLC|EnsemblGenome=Solyc09g059960.3|UniProtKB=A0A3Q7I2T5	Solyc09g059960	Uncharacterized protein;101254419	GPI TRANSAMIDASE COMPONENT PIG-T (PTHR12959:SF11)
SOLLC|EnsemblGenome=Solyc04g064900.2|UniProtKB=A0A3Q7GYP1	Solyc04g064900	Cellulase;unassigned	ENDOGLUCANASE (PTHR22298:SF109)
SOLLC|EnsemblGenome=Solyc12g062420.2|UniProtKB=A0A3Q7JXB0	Solyc12g062420	RuBisCO_large domain-containing protein;unassigned	RIBULOSE BISPHOSPHATE CARBOXYLASE LARGE CHAIN, CATALYTIC DOMAIN-CONTAINING PROTEIN (PTHR47910:SF1)
SOLLC|EnsemblGenome=Solyc01g111950.3|UniProtKB=A0A3Q7EUW8	Solyc01g111950	Protein kinase domain-containing protein;unassigned	PTO-INTERACTING PROTEIN 1-LIKE ISOFORM X1 (PTHR47982:SF13)	transmembrane signal receptor(PC00197)
SOLLC|EnsemblGenome=Solyc08g068120.2|UniProtKB=A0A3Q7IL01	Solyc08g068120	Uncharacterized protein;unassigned	DNA POLYMERASE THETA (PTHR10133:SF62)	DNA-directed DNA polymerase(PC00018)
SOLLC|EnsemblGenome=Solyc02g021470.3|UniProtKB=A0A3Q7EW52	Solyc02g021470	CULLIN_2 domain-containing protein;unassigned	CULLIN 4, ISOFORM A (PTHR11932:SF123)	ubiquitin-protein ligase(PC00234)
SOLLC|EnsemblGenome=Solyc04g076020.3|UniProtKB=A0A3Q7G8U4	Solyc04g076020	Uncharacterized protein;101248191	WD AND TETRATRICOPEPTIDE REPEATS PROTEIN 1 (PTHR15574:SF40)	ubiquitin-protein ligase(PC00234)
SOLLC|EnsemblGenome=Solyc09g064430.3|UniProtKB=A0A3Q7IZK4	Solyc09g064430	Uncharacterized protein;unassigned	MIP05841P (PTHR11999:SF70)	decarboxylase(PC00089)
SOLLC|EnsemblGenome=Solyc03g119860.3|UniProtKB=A0A3Q7FUS2	Solyc03g119860	PPIase cyclophilin-type domain-containing protein;101257251	PEPTIDYL-PROLYL CIS-TRANS ISOMERASE CYP26-2, CHLOROPLASTIC (PTHR47724:SF1)	chaperone(PC00072)
SOLLC|EnsemblGenome=Solyc03g121310.2|UniProtKB=K4BMT0	Solyc03g121310	RWD domain-containing protein;unassigned	RWD DOMAIN-CONTAINING PROTEIN 1 (PTHR12292:SF2)
SOLLC|EnsemblGenome=Solyc04g081850.3|UniProtKB=A0A3Q7GC54	Solyc04g081850	Uncharacterized protein;101244661	PROTEIN ABITRAM (PTHR13651:SF0)
SOLLC|EnsemblGenome=Solyc01g102370.3|UniProtKB=A0A3Q7EPG0	Solyc01g102370	Flap endonuclease 1;FEN1	FLAP ENDONUCLEASE 1 (PTHR11081:SF9)	exodeoxyribonuclease(PC00098)
SOLLC|EnsemblGenome=Solyc02g083190.1|UniProtKB=A0A3Q7F7D2	Solyc02g083190	F-box domain-containing protein;unassigned	F-BOX PROTEIN SKIP23-LIKE (PTHR47123:SF11)
SOLLC|EnsemblGenome=Solyc10g050323.1|UniProtKB=A0A3Q7IG61	Solyc10g050323	DUF4216 domain-containing protein;unassigned	OS01G0348150 PROTEIN (PTHR48258:SF2)
SOLLC|EnsemblGenome=Solyc11g015890.2|UniProtKB=A0A3Q7JK67	Solyc11g015890	F-box domain-containing protein;101260198	F-BOX DOMAIN-CONTAINING PROTEIN (PTHR31790:SF473)
SOLLC|EnsemblGenome=Solyc01g104850.3|UniProtKB=A0A3Q7FAW7	Solyc01g104850	Carboxypeptidase;101252532	CARBOXYPEPTIDASE (PTHR11802:SF405)	serine protease(PC00203)
SOLLC|EnsemblGenome=Solyc06g068140.3|UniProtKB=A0A3Q7GWR6	Solyc06g068140	MBD domain-containing protein;101262625	MBD DOMAIN-CONTAINING PROTEIN (PTHR33729:SF12)	chromatin/chromatin-binding, or -regulatory protein(PC00077)
SOLLC|EnsemblGenome=Solyc10g083970.1|UniProtKB=A0A3Q7IMD9	Solyc10g083970	S-adenosylmethionine synthase;101245012	S-ADENOSYLMETHIONINE SYNTHASE 3 (PTHR11964:SF61)	nucleotidyltransferase(PC00174)
SOLLC|EnsemblGenome=Solyc02g064680.3|UniProtKB=A0A3Q7EZ78	Solyc02g064680	Calcium-transporting ATPase;101246688	CALCIUM-TRANSPORTING ATPASE (PTHR24093:SF465)	primary active transporter(PC00068)
SOLLC|EnsemblGenome=Solyc04g080350.3|UniProtKB=A0A3Q7GB65	Solyc04g080350	Phosphorylated adapter RNA export protein;unassigned	PHOSPHORYLATED ADAPTER RNA EXPORT PROTEIN (PTHR13135:SF0)	RNA metabolism protein(PC00031)
SOLLC|EnsemblGenome=Solyc10g008340.3|UniProtKB=A0A3Q7IB76	Solyc10g008340	DUF1421 domain-containing protein;unassigned	FORMIN-LIKE PROTEIN (DUF1421) (PTHR31805:SF16)
SOLLC|EnsemblGenome=Solyc06g030490.3|UniProtKB=A0A3Q7HKZ9	Solyc06g030490	Serine/threonine-protein phosphatase;101254698	SERINE/THREONINE-PROTEIN PHOSPHATASE PP1 ISOZYME 4 (PTHR11668:SF490)	protein phosphatase(PC00195)
SOLLC|EnsemblGenome=Solyc09g008960.2|UniProtKB=A0A3Q7HZ00	Solyc09g008960	FCP1 homology domain-containing protein;unassigned	FCP1 HOMOLOGY DOMAIN-CONTAINING PROTEIN (PTHR12210:SF167)	protein phosphatase(PC00195)
SOLLC|EnsemblGenome=Solyc01g106920.3|UniProtKB=A0A3Q7ERY7	Solyc01g106920	Uncharacterized protein;unassigned	NUCLEOBASE-ASCORBATE TRANSPORTER 4-LIKE (PTHR11119:SF97)	transporter(PC00227)
SOLLC|EnsemblGenome=Solyc03g097070.3|UniProtKB=A0A3Q7FN52	Solyc03g097070	Uncharacterized protein;101256571	TOM1-LIKE PROTEIN 1 (PTHR46646:SF1)
SOLLC|EnsemblGenome=Solyc01g100780.3|UniProtKB=A0A3Q7F8U6	Solyc01g100780	Uncharacterized protein;101255538	PROTEIN AGENET DOMAIN (AGD)-CONTAINING P1 (PTHR31917:SF80)
SOLLC|EnsemblGenome=Solyc10g048060.1|UniProtKB=A0A3Q7IFJ1	Solyc10g048060	Uncharacterized protein;unassigned	SUBFAMILY NOT NAMED (PTHR37773:SF1)
SOLLC|EnsemblGenome=Solyc03g120490.3|UniProtKB=A0A3Q7FV43	Solyc03g120490	Uncharacterized protein;101268558	DNA-DIRECTED RNA POLYMERASE SUBUNIT BETA (PTHR36362:SF1)	DNA-directed RNA polymerase(PC00019)
SOLLC|EnsemblGenome=Solyc06g053830.3|UniProtKB=G9HPV6	Solyc06g053830	Auxin-responsive protein;543542	AUXIN-RESPONSIVE PROTEIN IAA14 (PTHR31734:SF260)
SOLLC|EnsemblGenome=Solyc08g042020.1|UniProtKB=K4CK60	Solyc08g042020	Uncharacterized protein;unassigned	BETA-GLUCOSIDASE 11-LIKE (PTHR10353:SF169)	glycosidase(PC00110)
SOLLC|EnsemblGenome=Solyc06g066110.1|UniProtKB=A0A3Q7GZ98	Solyc06g066110	Uncharacterized protein;101260148	DUF1677 FAMILY PROTEIN (PTHR33108:SF62)
SOLLC|EnsemblGenome=Solyc10g085530.2|UniProtKB=A0A3Q7IMY0	Solyc10g085530	Uncharacterized protein;unassigned	SUBTILISIN-LIKE PROTEASE SBT1.7 (PTHR10795:SF581)	serine protease(PC00203)
SOLLC|EnsemblGenome=Solyc12g009900.2|UniProtKB=A0A3Q7JSF1	Solyc12g009900	GTD-binding domain-containing protein;109119051	GTD-BINDING DOMAIN-CONTAINING PROTEIN (PTHR31422:SF24)
SOLLC|EnsemblGenome=Solyc04g016060.1|UniProtKB=A0A3Q7G109	Solyc04g016060	Uncharacterized protein;101265424	PROTEIN MIZU-KUSSEI 1 (PTHR31696:SF71)
SOLLC|EnsemblGenome=Solyc12g056660.2|UniProtKB=A0A3Q7JX18	Solyc12g056660	Uncharacterized protein;unassigned	S-ADENOSYLMETHIONINE CARRIER 2, CHLOROPLASTIC-RELATED (PTHR45667:SF32)	mitochondrial carrier protein(PC00158)
SOLLC|EnsemblGenome=Solyc04g077450.3|UniProtKB=A0A3Q7G9P1	Solyc04g077450	Uncharacterized protein;101250596	ZGC:112496 (PTHR21521:SF0)
SOLLC|EnsemblGenome=Solyc07g009320.3|UniProtKB=A0A3Q7H5F5	Solyc07g009320	Metaxin;101245773	FAILED AXON CONNECTIONS-RELATED (PTHR12289:SF41)	transporter(PC00227)
SOLLC|EnsemblGenome=Solyc05g009910.3|UniProtKB=A0A3Q7H798	Solyc05g009910	Uncharacterized protein;101267402	COILED-COIL DOMAIN-CONTAINING PROTEIN 130 (PTHR12111:SF2)	RNA splicing factor(PC00148)
SOLLC|EnsemblGenome=Solyc08g066440.3|UniProtKB=A0A3Q7HQX2	Solyc08g066440	Hydrolase_4 domain-containing protein;101250324	ALPHA/BETA-HYDROLASES SUPERFAMILY PROTEIN (PTHR11614:SF143)	phospholipase(PC00186)
SOLLC|EnsemblGenome=Solyc02g073570.1|UniProtKB=A0A3Q7F3I2	Solyc02g073570	DOG1 domain-containing protein;unassigned	PROTEIN DOG1-LIKE 1 (PTHR46354:SF7)
SOLLC|EnsemblGenome=Solyc09g090470.3|UniProtKB=A0A3Q7J3A2	Solyc09g090470	Uncharacterized protein;101260176	PROTEIN NRT1/ PTR FAMILY 5.2 (PTHR11654:SF453)	transporter(PC00227)
SOLLC|EnsemblGenome=Solyc03g115940.3|UniProtKB=A0A3Q7GH33	Solyc03g115940	Dof-type domain-containing protein;101262001	CYCLIC DOF FACTOR 1-LIKE (PTHR31089:SF70)
SOLLC|EnsemblGenome=Solyc05g054100.3|UniProtKB=A0A3Q7GNK9	Solyc05g054100	ER membrane protein complex subunit 3;unassigned	ER MEMBRANE PROTEIN COMPLEX SUBUNIT 3 (PTHR13116:SF5)
SOLLC|EnsemblGenome=Solyc06g036000.3|UniProtKB=A0A3Q7GRN0	Solyc06g036000	DNA-directed RNA polymerase III subunit RPC3;unassigned	DNA-DIRECTED RNA POLYMERASE III SUBUNIT RPC3 (PTHR12949:SF0)	DNA-directed RNA polymerase(PC00019)
SOLLC|EnsemblGenome=Solyc01g097730.3|UniProtKB=A0A3Q7EMK4	Solyc01g097730	Uncharacterized protein;unassigned	PPR SUPERFAMILY PROTEIN (PTHR47003:SF7)
SOLLC|EnsemblGenome=Solyc11g068800.2|UniProtKB=A0A3Q7IZP6	Solyc11g068800	E2F_TDP domain-containing protein;101244053	TRANSCRIPTION FACTOR E2FB (PTHR12081:SF103)	general transcription factor(PC00259)
SOLLC|EnsemblGenome=Solyc09g011200.2|UniProtKB=A0A3Q7I029	Solyc09g011200	Protein kinase domain-containing protein;unassigned	WALL-ASSOCIATED RECEPTOR KINASE-LIKE 20 (PTHR27005:SF11)	transmembrane signal receptor(PC00197)
SOLLC|EnsemblGenome=Solyc12g056060.2|UniProtKB=A0A3Q7JA53	Solyc12g056060	NAB domain-containing protein;unassigned	MYOSIN HEAVY CHAIN-LIKE (PTHR47357:SF4)
SOLLC|EnsemblGenome=Solyc01g104000.3|UniProtKB=A0A3Q7EQD7	Solyc01g104000	Serine hydroxymethyltransferase;101250548	SERINE HYDROXYMETHYLTRANSFERASE (PTHR11680:SF45)	methyltransferase(PC00155)
SOLLC|EnsemblGenome=Solyc03g098440.3|UniProtKB=A0A3Q7GDC3	Solyc03g098440	TPR_REGION domain-containing protein;unassigned	TETRATRICOPEPTIDE REPEAT (TPR)-CONTAINING PROTEIN (PTHR47682:SF1)
SOLLC|EnsemblGenome=Solyc09g009780.3|UniProtKB=A0A3Q7HZF6	Solyc09g009780	Glucosamine 6-phosphate N-acetyltransferase;unassigned	GLUCOSAMINE 6-PHOSPHATE N-ACETYLTRANSFERASE (PTHR13355:SF11)	acetyltransferase(PC00038)
SOLLC|EnsemblGenome=Solyc11g067160.2|UniProtKB=A0A3Q7IZI6	Solyc11g067160	Aldo_ket_red domain-containing protein;101254562	ALDO_KET_RED DOMAIN-CONTAINING PROTEIN (PTHR43147:SF2)	oxidoreductase(PC00176)
SOLLC|EnsemblGenome=Solyc05g008100.1|UniProtKB=A0A3Q7GDW2	Solyc05g008100	Uncharacterized protein;104647274	EXTENSIN-1-LIKE (PTHR37702:SF7)
SOLLC|EnsemblGenome=Solyc09g065510.3|UniProtKB=A0A3Q7I488	Solyc09g065510	Uncharacterized protein;unassigned	UPF0690 PROTEIN C1ORF52 (PTHR31833:SF2)
SOLLC|EnsemblGenome=Solyc01g098950.2|UniProtKB=A0A3Q7EN61	Solyc01g098950	Gp_dh_N domain-containing protein;unassigned	GLYCERALDEHYDE-3-PHOSPHATE DEHYDROGENASE (PTHR10836:SF93)	dehydrogenase(PC00092)
SOLLC|EnsemblGenome=Solyc05g056350.3|UniProtKB=A0A3Q7GR21	Solyc05g056350	Uncharacterized protein;101245548	CLEFT LIP AND PALATE TRANSMEMBRANE PROTEIN 1-LIKE PROTEIN (PTHR21347:SF0)
SOLLC|EnsemblGenome=Solyc02g086670.3|UniProtKB=A0A3Q7F8A7	Solyc02g086670	Non-specific serine/threonine protein kinase;unassigned	NON-SPECIFIC SERINE/THREONINE PROTEIN KINASE (PTHR24057:SF53)	non-receptor serine/threonine protein kinase(PC00167)
SOLLC|EnsemblGenome=Solyc03g098620.3|UniProtKB=A0A3Q7GDF8	Solyc03g098620	Uncharacterized protein;101260519	DNA-BINDING PROTEIN RHL1 (PTHR35698:SF2)
SOLLC|EnsemblGenome=Solyc01g098320.3|UniProtKB=A0A3Q7F7C1	Solyc01g098320	Uncharacterized protein;unassigned	DNA-DIRECTED RNA POLYMERASE V SUBUNIT 5A (PTHR10535:SF2)	DNA-directed RNA polymerase(PC00019)
SOLLC|EnsemblGenome=Solyc01g104910.3|UniProtKB=A0A3Q7ES84	Solyc01g104910	Uncharacterized protein;101246968	EMB|CAB89363.1 (PTHR31827:SF1)
SOLLC|EnsemblGenome=Solyc04g054190.3|UniProtKB=A0A3Q7G238	Solyc04g054190	ABC1 domain-containing protein;101248189	PROTEIN ACTIVITY OF BC1 COMPLEX KINASE 8, CHLOROPLASTIC (PTHR10566:SF115)
SOLLC|EnsemblGenome=Solyc03g110990.1|UniProtKB=A0A3Q7FNL3	Solyc03g110990	Uncharacterized protein;unassigned	SUBFAMILY NOT NAMED (PTHR38398:SF2)
SOLLC|EnsemblGenome=Solyc05g039970.1|UniProtKB=A0A3Q7HCT3	Solyc05g039970	RNase H domain-containing protein;unassigned	REVERSE TRANSCRIPTASE-LIKE PROTEIN (PTHR47723:SF10)
SOLLC|EnsemblGenome=Solyc06g069820.3|UniProtKB=A0A3Q7H156	Solyc06g069820	Uncharacterized protein;101254212	OS09G0544700 PROTEIN (PTHR33103:SF19)
SOLLC|EnsemblGenome=Solyc10g049470.1|UniProtKB=K4D0A4	Solyc10g049470	Protein TIC 214;unassigned	PROTEIN TIC 214 (PTHR33163:SF43)
SOLLC|EnsemblGenome=Solyc08g021960.3|UniProtKB=A0A3Q7HJQ2	Solyc08g021960	EamA domain-containing protein;101264843	OS04G0645600 PROTEIN (PTHR23051:SF12)	secondary carrier transporter(PC00258)
SOLLC|EnsemblGenome=Solyc07g052830.3|UniProtKB=A0A3Q7I8D9	Solyc07g052830	Uncharacterized protein;unassigned	STOREKEEPER PROTEIN (PTHR31662:SF100)
SOLLC|EnsemblGenome=Solyc01g009880.2|UniProtKB=A0A3Q7EAM7	Solyc01g009880	Exocyst subunit Exo70 family protein;101243736	EXOCYST SUBUNIT EXO70 FAMILY PROTEIN (PTHR12542:SF127)	membrane traffic protein(PC00150)
SOLLC|EnsemblGenome=Solyc11g042580.1|UniProtKB=A0A3Q7JLX4	Solyc11g042580	AP2/ERF domain-containing protein;101266387	ETHYLENE-RESPONSIVE TRANSCRIPTION FACTOR ERF021 (PTHR31985:SF111)	DNA-binding transcription factor(PC00218)
SOLLC|EnsemblGenome=Solyc07g064350.2|UniProtKB=A0A3Q7HFE9	Solyc07g064350	Kri1_C domain-containing protein;unassigned	PROTEIN KRI1 HOMOLOG (PTHR14490:SF5)
SOLLC|EnsemblGenome=Solyc10g083960.2|UniProtKB=A0A3Q7ILV9	Solyc10g083960	Uncharacterized protein;unassigned	FAD SYNTHASE (PTHR23293:SF9)	transferase(PC00220)
SOLLC|EnsemblGenome=Solyc01g057510.2|UniProtKB=A0A3Q7EEP8	Solyc01g057510	Uncharacterized protein;unassigned	SUBFAMILY NOT NAMED (PTHR23291:SF106)	ion channel(PC00133)
SOLLC|EnsemblGenome=Solyc05g052030.1|UniProtKB=Q84XB0	Solyc05g052030	Ethylene response factor 4;ERF4	ETHYLENE-RESPONSIVE TRANSCRIPTION FACTOR ERF106-LIKE (PTHR31677:SF106)	DNA-binding transcription factor(PC00218)
SOLLC|EnsemblGenome=Solyc04g081160.3|UniProtKB=A0A3Q7H395	Solyc04g081160	Uncharacterized protein;101254482	TRANSMEMBRANE PROTEIN 42 (PTHR31965:SF1)
SOLLC|EnsemblGenome=Solyc01g107475.1|UniProtKB=A0A3Q7ES09	Solyc01g107475	Reverse transcriptase Ty1/copia-type domain-containing protein;unassigned	RETROTRAN_GAG_3 DOMAIN-CONTAINING PROTEIN (PTHR45895:SF133)
SOLLC|EnsemblGenome=Solyc08g080370.3|UniProtKB=A0A3Q7HTC1	Solyc08g080370	Acetylornithine transaminase;101245573	ACETYLORNITHINE AMINOTRANSFERASE, MITOCHONDRIAL (PTHR11986:SF79)	transaminase(PC00216)
SOLLC|EnsemblGenome=Solyc02g086480.1|UniProtKB=A0A3Q7FA69	Solyc02g086480	LOB domain-containing protein;unassigned	LOB DOMAIN-CONTAINING PROTEIN 25 (PTHR31301:SF12)
SOLLC|EnsemblGenome=Solyc06g051760.3|UniProtKB=A0A3Q7GTC6	Solyc06g051760	Arginyl-tRNA--protein transferase;101255406	ARGINYL-TRNA--PROTEIN TRANSFERASE 1 (PTHR21367:SF1)	translational protein(PC00263)
SOLLC|EnsemblGenome=Solyc02g088900.3|UniProtKB=A0A3Q7FAX7	Solyc02g088900	TPT domain-containing protein;101259695	TPT DOMAIN-CONTAINING PROTEIN (PTHR11132:SF380)	secondary carrier transporter(PC00258)
SOLLC|EnsemblGenome=Solyc03g082490.3|UniProtKB=A0A3Q7FMM8	Solyc03g082490	Uncharacterized protein;unassigned	OS08G0543600 PROTEIN (PTHR35766:SF1)
SOLLC|EnsemblGenome=Solyc05g053850.3|UniProtKB=Q84XK9	Solyc05g053850	SP5G;SP5G	PROTEIN FLOWERING LOCUS T-LIKE (PTHR11362:SF110)	protease inhibitor(PC00191)
SOLLC|EnsemblGenome=Solyc11g006300.2|UniProtKB=A0A3Q7IQE8	Solyc11g006300	S5A_REDUCTASE domain-containing protein;101255353	3-OXO-5-ALPHA-STEROID 4-DEHYDROGENASE FAMILY PROTEIN (PTHR10556:SF35)	dehydrogenase(PC00092)
SOLLC|EnsemblGenome=Solyc03g007720.3|UniProtKB=A0A3Q7FGD7	Solyc03g007720	Uncharacterized protein;104646106	SUBFAMILY NOT NAMED (PTHR33929:SF9)	kinase modulator(PC00140)
SOLLC|EnsemblGenome=Solyc04g008930.2|UniProtKB=A0A3Q7FZT6	Solyc04g008930	GRAM domain-containing protein;unassigned	GEM-LIKE PROTEIN 6-RELATED (PTHR31969:SF54)
SOLLC|EnsemblGenome=Solyc02g084670.3|UniProtKB=A0A3Q7F9C1	Solyc02g084670	Uncharacterized protein;unassigned	METHYLTRANSFERASE PMT27-RELATED (PTHR10108:SF1077)	methyltransferase(PC00155)
SOLLC|EnsemblGenome=Solyc02g086970.3|UniProtKB=A0A3Q7F8G3	Solyc02g086970	Aldedh domain-containing protein;unassigned	ALDEHYDE DEHYDROGENASE FAMILY 2 MEMBER B4, MITOCHONDRIAL-LIKE (PTHR11699:SF286)	dehydrogenase(PC00092)
SOLLC|EnsemblGenome=Solyc03g122080.3|UniProtKB=A0A3Q7FUE6	Solyc03g122080	Uncharacterized protein;101257349	SUBFAMILY NOT NAMED (PTHR31928:SF23)
SOLLC|EnsemblGenome=Solyc07g056400.1|UniProtKB=A0A3Q7HDW0	Solyc07g056400	Protein kinase domain-containing protein;101246359	SERINE/THREONINE-PROTEIN KINASE WAG1 (PTHR45637:SF2)
SOLLC|EnsemblGenome=Solyc00g019950.1|UniProtKB=A0A290WKX8	Solyc00g019950	NADH dehydrogenase subunit 9;nad9	NADH DEHYDROGENASE [UBIQUINONE] IRON-SULFUR PROTEIN 3, MITOCHONDRIAL (PTHR10884:SF14)	dehydrogenase(PC00092)
SOLLC|EnsemblGenome=Solyc06g010140.1|UniProtKB=A0A3Q7GSI8	Solyc06g010140	Uncharacterized protein;unassigned	WU:FI09B08 (PTHR33187:SF11)
SOLLC|EnsemblGenome=Solyc07g018240.1|UniProtKB=A0A3Q7H5V9	Solyc07g018240	Very-long-chain 3-oxoacyl-CoA synthase;101244092	VERY-LONG-CHAIN 3-OXOACYL-COA SYNTHASE (PTHR11157:SF148)	acyltransferase(PC00042)
SOLLC|EnsemblGenome=Solyc10g084020.1|UniProtKB=A0A3Q7IN17	Solyc10g084020	Uncharacterized protein;101248065	SAUR FAMILY PROTEIN (PTHR31374:SF408)
SOLLC|EnsemblGenome=Solyc10g074930.1|UniProtKB=K4D1T5	Solyc10g074930	Uncharacterized protein;101261471	OS03G0334000 PROTEIN (PTHR24351:SF239)	protein modifying enzyme(PC00260)
SOLLC|EnsemblGenome=Solyc11g071730.2|UniProtKB=A0A3Q7JQ73	Solyc11g071730	Kinesin motor domain-containing protein;unassigned	KINESIN-LIKE PROTEIN KIN-12E (PTHR37739:SF14)
SOLLC|EnsemblGenome=Solyc02g091480.1|UniProtKB=A0A3Q7FCC7	Solyc02g091480	Uncharacterized protein;101256538	POLCALCIN NIC T 1 (PTHR10891:SF960)	calmodulin-related(PC00061)
SOLLC|EnsemblGenome=Solyc02g093500.3|UniProtKB=A0A3Q7FBX9	Solyc02g093500	Uncharacterized protein;unassigned	BNAC09G43060D PROTEIN (PTHR22835:SF219)
SOLLC|EnsemblGenome=Solyc09g009810.1|UniProtKB=A0A3Q7HZB3	Solyc09g009810	Uncharacterized protein;101255524	EMB|CAB85509.1 (PTHR33148:SF46)
SOLLC|EnsemblGenome=Solyc02g087790.2|UniProtKB=A0A3Q7F8V6	Solyc02g087790	Uncharacterized protein;unassigned	ALDOSE 1-EPIMERASE (PTHR10091:SF31)	epimerase/racemase(PC00096)
SOLLC|EnsemblGenome=Solyc04g082560.3|UniProtKB=A0A3Q7GB54	Solyc04g082560	Uncharacterized protein;unassigned	CALCIUM-BINDING EF HAND FAMILY PROTEIN (PTHR11216:SF137)	membrane traffic protein(PC00150)
SOLLC|EnsemblGenome=Solyc12g099180.2|UniProtKB=A0A3Q7JEJ9	Solyc12g099180	Polynucleotide adenylyltransferase;unassigned	NUCLEAR POLY(A) POLYMERASE 3 (PTHR10682:SF33)	mRNA polyadenylation factor(PC00146)
SOLLC|EnsemblGenome=Solyc06g075310.3|UniProtKB=A0A3Q7HWM6	Solyc06g075310	Adenylate kinase isoenzyme 6 homolog;unassigned	ADENYLATE KINASE ISOENZYME 6 HOMOLOG (PTHR12595:SF20)	chromatin/chromatin-binding, or -regulatory protein(PC00077)
SOLLC|EnsemblGenome=Solyc12g038630.2|UniProtKB=A0A3Q7J7R7	Solyc12g038630	BSD domain-containing protein;unassigned	BSD DOMAIN-CONTAINING PROTEIN (PTHR31923:SF38)
SOLLC|EnsemblGenome=Solyc05g056240.3|UniProtKB=A0A3Q7HHZ8	Solyc05g056240	Acyl carrier protein;101248199	ACYL CARRIER PROTEIN (PTHR20863:SF67)	transfer/carrier protein(PC00219)
SOLLC|EnsemblGenome=Solyc08g061410.2|UniProtKB=A0A3Q7HLY2	Solyc08g061410	Helicase C-terminal domain-containing protein;unassigned	SNF2_N DOMAIN-CONTAINING PROTEIN (PTHR45821:SF24)
SOLLC|EnsemblGenome=Solyc10g006740.3|UniProtKB=A0A3Q7IBN1	Solyc10g006740	EF-hand domain-containing protein;unassigned	EF-HAND DOMAIN-CONTAINING PROTEIN (PTHR47319:SF16)
SOLLC|EnsemblGenome=Solyc01g096780.3|UniProtKB=A0A3Q7EN03	Solyc01g096780	SUN domain-containing protein;unassigned	SAD1 AND UNC84 DOMAIN-CONTAINING 1-RELATED (PTHR12911:SF8)	non-motor microtubule binding protein(PC00166)
SOLLC|EnsemblGenome=Solyc03g005320.3|UniProtKB=A0A3Q7FEU7	Solyc03g005320	3-ketoacyl-CoA synthase;unassigned	3-KETOACYL-COA SYNTHASE 2 (PTHR31561:SF109)
SOLLC|EnsemblGenome=Solyc10g055740.2|UniProtKB=A0A3Q7IHR3	Solyc10g055740	Aa_trans domain-containing protein;101268233	LYSINE HISTIDINE TRANSPORTER-LIKE 7 (PTHR48017:SF77)
SOLLC|EnsemblGenome=Solyc04g040120.1|UniProtKB=A0A3Q7G2E1	Solyc04g040120	Uncharacterized protein;unassigned	MICROSOMAL OMEGA-6-DESATURASE (PTHR32100:SF55)
SOLLC|EnsemblGenome=Solyc06g053930.3|UniProtKB=A0A3Q7GWK0	Solyc06g053930	Uncharacterized protein;101257476	CALMODULIN-LIKE PROTEIN 8 (PTHR23050:SF453)	calmodulin-related(PC00061)
SOLLC|EnsemblGenome=Solyc02g083430.1|UniProtKB=A0A3Q7F8R6	Solyc02g083430	Uncharacterized protein;101243949	EXPRESSED PROTEIN (PTHR13018:SF114)
SOLLC|EnsemblGenome=Solyc03g078620.1|UniProtKB=A0A3Q7FM91	Solyc03g078620	Uncharacterized protein;101261593	SUBFAMILY NOT NAMED (PTHR35503:SF4)
SOLLC|EnsemblGenome=Solyc08g016160.3|UniProtKB=A0A3Q7HJE1	Solyc08g016160	Na_H_Exchanger domain-containing protein;101263736	CATION/H(+) ANTIPORTER 15-LIKE (PTHR32468:SF82)	transporter(PC00227)
SOLLC|EnsemblGenome=Solyc09g060080.3|UniProtKB=A0A3Q7I2W1	Solyc09g060080	Uncharacterized protein;unassigned	CHROMATIN MODIFICATION-RELATED PROTEIN EAF1 B-LIKE ISOFORM X1 (PTHR46774:SF9)	chromatin/chromatin-binding, or -regulatory protein(PC00077)
SOLLC|EnsemblGenome=Solyc09g005600.3|UniProtKB=A0A3Q7IRW5	Solyc09g005600	V-SNARE coiled-coil homology domain-containing protein;101248608	TOMOSYN, ISOFORM C (PTHR10241:SF25)	membrane trafficking regulatory protein(PC00151)
SOLLC|EnsemblGenome=Solyc07g006630.3|UniProtKB=A0A3Q7I061	Solyc07g006630	Uncharacterized protein;unassigned	ZINC FINGER PROTEIN CONSTANS-LIKE 5 (PTHR31319:SF53)
SOLLC|EnsemblGenome=Solyc05g053160.3|UniProtKB=A0A3Q7GPA3	Solyc05g053160	Uncharacterized protein;101245363	AWPM-19-LIKE FAMILY PROTEIN (PTHR33294:SF5)
SOLLC|EnsemblGenome=Solyc02g088620.3|UniProtKB=A0A3Q7FX08	Solyc02g088620	Membrane-anchored ubiquitin-fold protein;101265189	MEMBRANE-ANCHORED UBIQUITIN-FOLD PROTEIN 2 (PTHR13169:SF26)	ubiquitin-protein ligase(PC00234)
SOLLC|EnsemblGenome=Solyc08g006250.1|UniProtKB=A0A3Q7IE00	Solyc08g006250	Copper transporter;101262638	COPPER TRANSPORTER 2-RELATED (PTHR12483:SF24)	secondary carrier transporter(PC00258)
SOLLC|EnsemblGenome=Solyc06g036080.3|UniProtKB=A0A3Q7GQI0	Solyc06g036080	Protein kinase domain-containing protein;unassigned	PROTEIN KINASE DOMAIN-CONTAINING PROTEIN (PTHR48016:SF13)	non-receptor serine/threonine protein kinase(PC00167)
[truncated: 18,002 more rows]
