# Supplementary material for: Reference Guided De Novo Genome Assembly of Transformation Pliable Solanum lycopersicum cv. Pusa Ruby
Source: Genes (Basel). 2023 Feb 24;14(3):570. doi: 10.3390/genes14030570 (PMC10047940; doi:10.3390/genes14030570)
Supplement: Supplementary file 1 [file genes-14-00570-s001.zip › File S4.xlsx]

## Sheet: GO
File S4. Gene ontology terms assigned to protein coding Pusa Ruby genes by the online tool http://geneontology.org.
Category ID	Mapped ID	Name	Parent	Child
GO:0101005	SOLLC|EnsemblGenome=Solyc03g008010.3|UniProtKB=A0A3Q7G2V2,SOLLC|EnsemblGenome=Solyc12g089060.2|UniProtKB=A0A3Q7JCX5,SOLLC|EnsemblGenome=Solyc02g082060.2|UniProtKB=A0A3Q7F7Z1,SOLLC|EnsemblGenome=Solyc03g117100.3|UniProtKB=A0A3Q7FRR7,SOLLC|EnsemblGenome=Solyc12g006880.2|UniProtKB=A0A3Q7J269,SOLLC|EnsemblGenome=Solyc01g109430.3|UniProtKB=A0A3Q7FDL0,SOLLC|EnsemblGenome=Solyc04g080030.3|UniProtKB=A0A3…	deubiquitinase activity	ubiquitin-like protein-specific protease activity	thiol-dependent deubiquitinase
GO:0006271	SOLLC|EnsemblGenome=Solyc03g063340.3|UniProtKB=A0A3Q7FIL9,SOLLC|EnsemblGenome=Solyc06g076660.3|UniProtKB=Q8H0Q1,SOLLC|EnsemblGenome=Solyc02g093300.3|UniProtKB=H9E8V2,SOLLC|EnsemblGenome=Solyc11g068480.2|UniProtKB=A0A3Q7IZT6,SOLLC|EnsemblGenome=Solyc11g067140.2|UniProtKB=A0A3Q7JP74,SOLLC|EnsemblGenome=Solyc09g008630.3|UniProtKB=A0A3Q7HWY8	DNA strand elongation involved in DNA replication	DNA-dependent DNA replication
GO:0003824	SOLLC|EnsemblGenome=Solyc06g053930.3|UniProtKB=A0A3Q7GWK0,SOLLC|EnsemblGenome=Solyc02g094000.1|UniProtKB=A0A3Q7FE07,SOLLC|EnsemblGenome=Solyc12g005040.2|UniProtKB=A0A3Q7JQW7,SOLLC|EnsemblGenome=Solyc03g114420.1|UniProtKB=A0A3Q7FT55,SOLLC|EnsemblGenome=Solyc03g083770.1|UniProtKB=A0A3Q7FKW5,SOLLC|EnsemblGenome=Solyc12g099190.1|UniProtKB=A0A3Q7JDI8,SOLLC|EnsemblGenome=Solyc09g082610.1|UniProtKB=A0A3…	catalytic activity	molecular_function	catalytic activity, acting on a protein;cyclase activity;isomerase activity;ligase activity;lyase activity;hydrolase activity;transferase activity;demethylase activity;catalytic activity, acting on a nucleic acid;oxidoreductase activity
GO:0000922	SOLLC|EnsemblGenome=Solyc08g066050.3|UniProtKB=A0A3Q7HN95,SOLLC|EnsemblGenome=Solyc02g078640.3|UniProtKB=A0A3Q7FR38	spindle pole	spindle
GO:0018345	SOLLC|EnsemblGenome=Solyc02g094390.3|UniProtKB=A0A3Q7FCC0,SOLLC|EnsemblGenome=Solyc05g016030.3|UniProtKB=A0A3Q7HAI7,SOLLC|EnsemblGenome=Solyc10g077050.2|UniProtKB=A0A3Q7JEE0,SOLLC|EnsemblGenome=Solyc06g072610.3|UniProtKB=A0A3Q7GZH2,SOLLC|EnsemblGenome=Solyc04g082650.3|UniProtKB=A0A3Q7H429,SOLLC|EnsemblGenome=Solyc10g018160.2|UniProtKB=A0A3Q7ICT8,SOLLC|EnsemblGenome=Solyc08g029200.3|UniProtKB=A0A3…	protein palmitoylation	protein acylation
GO:0034394	SOLLC|EnsemblGenome=Solyc12g009850.1|UniProtKB=A0A3Q7JSE2,SOLLC|EnsemblGenome=Solyc05g007390.1|UniProtKB=A0A3Q7GA93,SOLLC|EnsemblGenome=Solyc05g007410.1|UniProtKB=A0A3Q7GEA5,SOLLC|EnsemblGenome=Solyc09g064640.1|UniProtKB=A0A3Q7I399,SOLLC|EnsemblGenome=Solyc04g071640.1|UniProtKB=A0A3Q7G3X0,SOLLC|EnsemblGenome=Solyc11g005500.1|UniProtKB=A0A3Q7IPX6,SOLLC|EnsemblGenome=Solyc07g007530.1|UniProtKB=A0A3…	protein localization to cell surface	cellular protein localization
GO:0016054	SOLLC|EnsemblGenome=Solyc01g058030.2|UniProtKB=A0A3Q7EEI0,SOLLC|EnsemblGenome=Solyc07g061720.3|UniProtKB=A4GVL8,SOLLC|EnsemblGenome=Solyc07g061730.3|UniProtKB=A4GVL9,SOLLC|EnsemblGenome=Solyc02g070430.3|UniProtKB=A0A3Q7F1Y1,SOLLC|EnsemblGenome=Solyc08g016660.2|UniProtKB=A0A3Q7HJK5,SOLLC|EnsemblGenome=Solyc07g056670.3|UniProtKB=A0FK57	organic acid catabolic process	organic substance catabolic process	carboxylic acid catabolic process;aromatic amino acid family catabolic process
GO:0052745	SOLLC|EnsemblGenome=Solyc11g012410.2|UniProtKB=P54928,SOLLC|EnsemblGenome=Solyc03g044890.1|UniProtKB=P54927,SOLLC|EnsemblGenome=Solyc04g014800.3|UniProtKB=A0A3Q7FZW9,SOLLC|EnsemblGenome=Solyc06g050990.3|UniProtKB=A0A3Q7GVM9	inositol phosphate phosphatase activity	phosphatase activity
GO:0009657	SOLLC|EnsemblGenome=Solyc01g110400.2|UniProtKB=A0A3Q7EVC7	plastid organization	organelle organization	plastid membrane organization;chloroplast organization
GO:0004386	SOLLC|EnsemblGenome=Solyc07g040750.2|UniProtKB=A0A3Q7H8H8,SOLLC|EnsemblGenome=Solyc08g077420.3|UniProtKB=A0A3Q7HRK9,SOLLC|EnsemblGenome=Solyc02g068190.1|UniProtKB=A0A3Q7F0N6,SOLLC|EnsemblGenome=Solyc06g066060.3|UniProtKB=A0A3Q7GZ89,SOLLC|EnsemblGenome=Solyc12g095990.2|UniProtKB=A0A3Q7JDK3,SOLLC|EnsemblGenome=Solyc06g068280.3|UniProtKB=A0A3Q7GZX5,SOLLC|EnsemblGenome=Solyc03g052980.3|UniProtKB=A0A3…	helicase activity	ATP-dependent activity	DNA helicase activity
GO:0006338	SOLLC|EnsemblGenome=Solyc02g084000.3|UniProtKB=A0A3Q7FUB6,SOLLC|EnsemblGenome=Solyc12g017280.2|UniProtKB=A0A3Q7J5U9,SOLLC|EnsemblGenome=Solyc07g047610.3|UniProtKB=A0A3Q7HA08,SOLLC|EnsemblGenome=Solyc04g074800.3|UniProtKB=A0A3Q7H0E0,SOLLC|EnsemblGenome=Solyc08g081000.3|UniProtKB=A0A3Q7IQ53,SOLLC|EnsemblGenome=Solyc10g045390.2|UniProtKB=A0A3Q7IEE6,SOLLC|EnsemblGenome=Solyc03g032070.3|UniProtKB=A0A3…	chromatin remodeling	chromatin organization	nucleosome organization
PC00002	SOLLC|EnsemblGenome=Solyc06g067880.3|UniProtKB=A0A3Q7GZP7,SOLLC|EnsemblGenome=Solyc02g078190.3|UniProtKB=A0A3Q7F3V7,SOLLC|EnsemblGenome=Solyc06g065990.1|UniProtKB=A0A3Q7GZ74,SOLLC|EnsemblGenome=Solyc10g055670.2|UniProtKB=A0A3Q7IIS5,SOLLC|EnsemblGenome=Solyc06g063330.3|UniProtKB=A0A3Q7GYC4,SOLLC|EnsemblGenome=Solyc01g110120.3|UniProtKB=A0A3Q7FE06,SOLLC|EnsemblGenome=Solyc05g056020.3|UniProtKB=A0A3…	ATP synthase	primary active transporter
PC00207	SOLLC|EnsemblGenome=Solyc08g079500.3|UniProtKB=A0A3Q7HVA5,SOLLC|EnsemblGenome=Solyc01g091260.3|UniProtKB=A0A3Q7EK89	intercellular signal molecule	protein class	peptide hormone;cytokine;growth factor;membrane-bound signaling molecule
GO:0031981	SOLLC|EnsemblGenome=Solyc04g012040.3|UniProtKB=A0A3Q7FZG4,SOLLC|EnsemblGenome=Solyc02g082460.3|UniProtKB=A0A3Q7FTD3	nuclear lumen	nucleus	nuclear chromosome;nucleoplasm;nuclear periphery;nucleolus
PC00089	SOLLC|EnsemblGenome=Solyc01g005000.3|UniProtKB=B1Q3F2,SOLLC|EnsemblGenome=Solyc03g098310.1|UniProtKB=A0A3Q7FQW8,SOLLC|EnsemblGenome=Solyc01g009970.3|UniProtKB=A0A3Q7E9U0,SOLLC|EnsemblGenome=Solyc05g010420.2|UniProtKB=A5JME7,SOLLC|EnsemblGenome=Solyc09g075120.3|UniProtKB=A0A3Q7I5T5,SOLLC|EnsemblGenome=Solyc07g054280.1|UniProtKB=A0A3Q7HCS5,SOLLC|EnsemblGenome=Solyc07g032590.1|UniProtKB=K4CDJ9,SOLLC…	decarboxylase	lyase
GO:0060401	SOLLC|EnsemblGenome=Solyc02g014560.3|UniProtKB=A0A3Q7EXD5,SOLLC|EnsemblGenome=Solyc03g044960.2|UniProtKB=A0A3Q7FH30,SOLLC|EnsemblGenome=Solyc02g089840.3|UniProtKB=A0A3Q7FBG1,SOLLC|EnsemblGenome=Solyc03g044950.2|UniProtKB=A0A3Q7FJN3	cytosolic calcium ion transport	calcium ion transport	calcium ion transport into cytosol
GO:0005744	SOLLC|EnsemblGenome=Solyc08g081430.3|UniProtKB=A0A3Q7HTY4,SOLLC|EnsemblGenome=Solyc08g069210.1|UniProtKB=K4CME1,SOLLC|EnsemblGenome=Solyc03g121860.1|UniProtKB=A0A3Q7FVX5,SOLLC|EnsemblGenome=Solyc11g039910.2|UniProtKB=A0A3Q7IVM2,SOLLC|EnsemblGenome=Solyc08g006120.3|UniProtKB=A0A3Q7HJY6,SOLLC|EnsemblGenome=Solyc06g068820.3|UniProtKB=A0A3Q7H074,SOLLC|EnsemblGenome=Solyc01g060070.3|UniProtKB=A0A3Q7EF…	TIM23 mitochondrial import inner membrane translocase complex	inner mitochondrial membrane protein complex
PC00197	SOLLC|EnsemblGenome=Solyc09g008640.1|UniProtKB=A0A3Q7HYP6,SOLLC|EnsemblGenome=Solyc03g019980.2|UniProtKB=A0A3Q7FGZ1,SOLLC|EnsemblGenome=Solyc02g094010.2|UniProtKB=A0A3Q7FC35,SOLLC|EnsemblGenome=Solyc01g005730.3|UniProtKB=A0A3Q7EQU0,SOLLC|EnsemblGenome=Solyc02g087460.1|UniProtKB=A0A3Q7FAQ7,SOLLC|EnsemblGenome=Solyc04g064940.3|UniProtKB=A0A3Q7G7A1,SOLLC|EnsemblGenome=Solyc04g005910.3|UniProtKB=A0A3…	transmembrane signal receptor	protein class	G-protein coupled receptor;serine/threonine protein kinase receptor;tyrosine protein kinase receptor;histidine kinase receptor of two-component system
GO:0051123	SOLLC|EnsemblGenome=Solyc12g088030.2|UniProtKB=A0A3Q7JXR1,SOLLC|EnsemblGenome=Solyc04g010090.3|UniProtKB=A0A3Q7FZ83,SOLLC|EnsemblGenome=Solyc10g006100.3|UniProtKB=A0A3Q7IBB8,SOLLC|EnsemblGenome=Solyc01g109940.3|UniProtKB=A0A3Q7ETU0,SOLLC|EnsemblGenome=Solyc05g010570.3|UniProtKB=A0A3Q7GC06,SOLLC|EnsemblGenome=Solyc07g065040.3|UniProtKB=A0A3Q7HFS0	RNA polymerase II preinitiation complex assembly	transcription initiation from RNA polymerase II promoter
GO:0006813	SOLLC|EnsemblGenome=Solyc10g047270.2|UniProtKB=A0A3Q7JAD0,SOLLC|EnsemblGenome=Solyc04g025990.3|UniProtKB=A0A3Q7FZQ6,SOLLC|EnsemblGenome=Solyc05g005740.3|UniProtKB=A0A3Q7GCP1,SOLLC|EnsemblGenome=Solyc08g015680.1|UniProtKB=K4CJ98,SOLLC|EnsemblGenome=Solyc02g068590.3|UniProtKB=A0A3Q7F1H8,SOLLC|EnsemblGenome=Solyc03g097860.1|UniProtKB=K4BJK3,SOLLC|EnsemblGenome=Solyc09g074800.2|UniProtKB=K4CV57,SOLLC…	potassium ion transport	metal ion transport	potassium ion transmembrane transport
GO:0005261	SOLLC|EnsemblGenome=Solyc05g050500.1|UniProtKB=A0A3Q7GN20,SOLLC|EnsemblGenome=Solyc01g087120.3|UniProtKB=A0A3Q7EIY6,SOLLC|EnsemblGenome=Solyc06g063220.3|UniProtKB=A0A3Q7GV19,SOLLC|EnsemblGenome=Solyc12g056830.1|UniProtKB=A0A3Q7JX44	cation channel activity	inorganic cation transmembrane transporter activity	potassium channel activity;calcium activated cation channel activity;calcium channel activity;sodium channel activity;voltage-gated cation channel activity
PC00265	SOLLC|EnsemblGenome=Solyc07g056580.3|UniProtKB=Q5QG25,SOLLC|EnsemblGenome=Solyc07g045480.3|UniProtKB=Q41335,SOLLC|EnsemblGenome=Solyc06g053710.3|UniProtKB=Q9XET8,SOLLC|EnsemblGenome=Solyc04g008110.3|UniProtKB=A0A3Q7FZC4,SOLLC|EnsemblGenome=Solyc08g068960.3|UniProtKB=A0A3Q7ILE0,SOLLC|EnsemblGenome=Solyc11g006180.2|UniProtKB=Q9XET9,SOLLC|EnsemblGenome=Solyc02g071260.3|UniProtKB=A0A3Q7F2U3,SOLLC|Ens…	histidine kinase receptor of two-component system	transmembrane signal receptor
GO:0000793	SOLLC|EnsemblGenome=Solyc11g011370.2|UniProtKB=A0A3Q7IR91,SOLLC|EnsemblGenome=Solyc12g041890.2|UniProtKB=A0A3Q7J939,SOLLC|EnsemblGenome=Solyc01g097110.2|UniProtKB=A0A3Q7EN67,SOLLC|EnsemblGenome=Solyc07g062780.3|UniProtKB=A0A3Q7HEK2,SOLLC|EnsemblGenome=Solyc10g078730.2|UniProtKB=A0A3Q7IJR7	condensed chromosome	chromosome	condensed nuclear chromosome;condensed chromosome, centromeric region;cohesin complex
GO:0046578	SOLLC|EnsemblGenome=Solyc03g119650.3|UniProtKB=A0A3Q7FV33	regulation of Ras protein signal transduction	regulation of small GTPase mediated signal transduction	negative regulation of Ras protein signal transduction;positive regulation of Ras protein signal transduction;regulation of Rho protein signal transduction
GO:1902652	SOLLC|EnsemblGenome=Solyc08g077920.3|UniProtKB=A0A3Q7HUE5,SOLLC|EnsemblGenome=Solyc02g082860.3|UniProtKB=A0A3Q7F6D8,SOLLC|EnsemblGenome=Solyc10g074500.2|UniProtKB=A0A3Q7JDJ8	secondary alcohol metabolic process	alcohol metabolic process	secondary alcohol biosynthetic process;cholesterol metabolic process;ergosterol metabolic process
GO:0032266	SOLLC|EnsemblGenome=Solyc08g006010.3|UniProtKB=A0A3Q7IDV3,SOLLC|EnsemblGenome=Solyc01g108160.3|UniProtKB=A0A3Q7ETZ1	phosphatidylinositol-3-phosphate binding	phosphatidylinositol phosphate binding
GO:0046700	SOLLC|EnsemblGenome=Solyc10g049970.2|UniProtKB=A0A3Q7IFZ6,SOLLC|EnsemblGenome=Solyc06g053980.3|UniProtKB=A0A3Q7HPJ9,SOLLC|EnsemblGenome=Solyc12g005300.2|UniProtKB=A0A3Q7J1P1,SOLLC|EnsemblGenome=Solyc09g065620.3|UniProtKB=A0A3Q7I3Z4,SOLLC|EnsemblGenome=Solyc05g008180.3|UniProtKB=A0A3Q7GDX3	heterocycle catabolic process	heterocycle metabolic process	nucleobase-containing compound catabolic process;purine-containing compound catabolic process;pyrimidine nucleobase catabolic process
GO:0006952	SOLLC|EnsemblGenome=Solyc12g009220.2|UniProtKB=A7XXZ0,SOLLC|EnsemblGenome=Solyc06g065650.3|UniProtKB=A0A3Q7GZ24,SOLLC|EnsemblGenome=Solyc04g081550.3|UniProtKB=A0A3Q7G860,SOLLC|EnsemblGenome=Solyc06g068930.2|UniProtKB=A0A3Q7HTI8,SOLLC|EnsemblGenome=Solyc08g036640.3|UniProtKB=A0A3Q7HKH2,SOLLC|EnsemblGenome=Solyc07g042170.3|UniProtKB=A0A3Q7H988,SOLLC|EnsemblGenome=Solyc10g084840.2|UniProtKB=A0A3Q7IM…	defense response	response to stress	defense response to other organism;inflammatory response
GO:0005732	SOLLC|EnsemblGenome=Solyc09g011420.3|UniProtKB=K4CRG8,SOLLC|EnsemblGenome=Solyc10g078450.2|UniProtKB=A0A3Q7IJG1,SOLLC|EnsemblGenome=Solyc03g025270.3|UniProtKB=A0A3Q7FH28,SOLLC|EnsemblGenome=Solyc12g038980.2|UniProtKB=A0A3Q7J8N7	sno(s)RNA-containing ribonucleoprotein complex	ribonucleoprotein complex	ribonuclease MRP complex
GO:0030048	SOLLC|EnsemblGenome=Solyc11g006220.2|UniProtKB=A0A3Q7JHR2,SOLLC|EnsemblGenome=Solyc06g008090.3|UniProtKB=A0A3Q7HJ83	actin filament-based movement	movement of cell or subcellular component	actin-mediated cell contraction
GO:0006383	SOLLC|EnsemblGenome=Solyc01g088720.3|UniProtKB=A0A3Q7EJK6,SOLLC|EnsemblGenome=Solyc07g007940.3|UniProtKB=A0A3Q7H7P3,SOLLC|EnsemblGenome=Solyc09g009800.3|UniProtKB=A0A3Q7HXL1,SOLLC|EnsemblGenome=Solyc06g083360.3|UniProtKB=A0A3Q7H2G3,SOLLC|EnsemblGenome=Solyc07g063290.3|UniProtKB=A0A3Q7IB97	transcription by RNA polymerase III	transcription, DNA-templated
GO:0000325	SOLLC|EnsemblGenome=Solyc10g047270.2|UniProtKB=A0A3Q7JAD0,SOLLC|EnsemblGenome=Solyc02g044050.1|UniProtKB=K4B5Z4,SOLLC|EnsemblGenome=Solyc03g007530.3|UniProtKB=A0A3Q7FG62,SOLLC|EnsemblGenome=Solyc09g075020.3|UniProtKB=A0A3Q7I6V8,SOLLC|EnsemblGenome=Solyc01g080640.3|UniProtKB=A0A3Q7EHP1,SOLLC|EnsemblGenome=Solyc06g063330.3|UniProtKB=A0A3Q7GYC4,SOLLC|EnsemblGenome=Solyc11g065720.2|UniProtKB=A0A3Q7IY…	plant-type vacuole	vacuole	plant-type vacuole membrane
GO:0008023	SOLLC|EnsemblGenome=Solyc07g032480.3|UniProtKB=A0A3Q7HAX3,SOLLC|EnsemblGenome=Solyc02g091270.3|UniProtKB=A0A3Q7FCP7,SOLLC|EnsemblGenome=Solyc02g087710.3|UniProtKB=A0A3Q7FAW3,SOLLC|EnsemblGenome=Solyc04g008750.3|UniProtKB=A0A3Q7FY88,SOLLC|EnsemblGenome=Solyc02g077440.3|UniProtKB=A0A3Q7F418,SOLLC|EnsemblGenome=Solyc11g062220.2|UniProtKB=A0A3Q7JN32,SOLLC|EnsemblGenome=Solyc06g054080.3|UniProtKB=A0A3…	transcription elongation factor complex	nucleoplasm
GO:0000811	SOLLC|EnsemblGenome=Solyc02g093300.3|UniProtKB=H9E8V2,SOLLC|EnsemblGenome=Solyc05g014540.3|UniProtKB=A0A3Q7GGU4,SOLLC|EnsemblGenome=Solyc07g018300.3|UniProtKB=K4CCP1,SOLLC|EnsemblGenome=Solyc03g007800.3|UniProtKB=A0A3Q7FDY1,SOLLC|EnsemblGenome=Solyc05g053520.3|UniProtKB=A0A3Q7HGD5,SOLLC|EnsemblGenome=Solyc10g074430.2|UniProtKB=A0A3Q7IIZ4,SOLLC|EnsemblGenome=Solyc01g111550.3|UniProtKB=A0A3Q7FEW9,S…	GINS complex	nuclear chromosome
GO:0006261	SOLLC|EnsemblGenome=Solyc07g005340.2|UniProtKB=A0A3Q7HZA9,SOLLC|EnsemblGenome=Solyc09g007430.1|UniProtKB=A0A3Q7HWC2,SOLLC|EnsemblGenome=Solyc11g012820.2|UniProtKB=A0A3Q7ISG3,SOLLC|EnsemblGenome=Solyc03g007800.3|UniProtKB=A0A3Q7FDY1,SOLLC|EnsemblGenome=Solyc05g053520.3|UniProtKB=A0A3Q7HGD5,SOLLC|EnsemblGenome=Solyc02g085060.2|UniProtKB=A0A3Q7F8I5,SOLLC|EnsemblGenome=Solyc01g020440.3|UniProtKB=A0A3…	DNA-dependent DNA replication	DNA replication	cell cycle DNA replication;replication fork processing;DNA replication initiation;DNA unwinding involved in DNA replication;DNA strand elongation involved in DNA replication
PC00223	SOLLC|EnsemblGenome=Solyc03g119290.3|UniProtKB=A0A3Q7FW59,SOLLC|EnsemblGenome=Solyc04g072130.2|UniProtKB=A0A3Q7G6Q9,SOLLC|EnsemblGenome=Solyc11g069700.2|UniProtKB=A0A3Q7J0Z4,SOLLC|EnsemblGenome=Solyc06g005060.3|UniProtKB=P17786	translation factor	translational protein	translation release factor;translation initiation factor;translation elongation factor
GO:0071004	SOLLC|EnsemblGenome=Solyc05g049950.3|UniProtKB=A0A3Q7GMS7,SOLLC|EnsemblGenome=Solyc02g081960.3|UniProtKB=A0A3Q7F6K5,SOLLC|EnsemblGenome=Solyc02g068440.3|UniProtKB=A0A3Q7FM97,SOLLC|EnsemblGenome=Solyc02g062920.3|UniProtKB=A0A3Q7EYR9,SOLLC|EnsemblGenome=Solyc02g071240.3|UniProtKB=A0A3Q7F493,SOLLC|EnsemblGenome=Solyc03g093160.3|UniProtKB=A0A3Q7GAS3,SOLLC|EnsemblGenome=Solyc11g006820.2|UniProtKB=A0A3…	U2-type prespliceosome	U2-type spliceosomal complex
GO:0004864	SOLLC|EnsemblGenome=Solyc08g082180.3|UniProtKB=A0A3Q7HUC8,SOLLC|EnsemblGenome=Solyc03g025980.3|UniProtKB=A0A3Q7FHH3,SOLLC|EnsemblGenome=Solyc01g095700.3|UniProtKB=A0A3Q7F5X8,SOLLC|EnsemblGenome=Solyc05g005520.1|UniProtKB=A0A3Q7G974,SOLLC|EnsemblGenome=Solyc01g095050.3|UniProtKB=A0A3Q7EL82,SOLLC|EnsemblGenome=Solyc06g050500.2|UniProtKB=K4C5J4,SOLLC|EnsemblGenome=Solyc06g007860.1|UniProtKB=A0A3Q7GS…	protein phosphatase inhibitor activity	protein phosphatase regulator activity	protein serine/threonine phosphatase inhibitor activity
PC00056	SOLLC|EnsemblGenome=Solyc01g111580.3|UniProtKB=A0A3Q7EUP7,SOLLC|EnsemblGenome=Solyc11g006490.2|UniProtKB=A0A3Q7IPM0,SOLLC|EnsemblGenome=Solyc10g081350.2|UniProtKB=A0A3Q7IL08,SOLLC|EnsemblGenome=Solyc01g097330.3|UniProtKB=A0A3Q7ENB4,SOLLC|EnsemblGenome=Solyc04g078840.3|UniProtKB=Q6QPK1,SOLLC|EnsemblGenome=Solyc04g071510.3|UniProtKB=A0A3Q7GZ36,SOLLC|EnsemblGenome=Solyc04g005170.1|UniProtKB=A0A3Q7FU…	basic leucine zipper transcription factor	DNA-binding transcription factor	CREB-related transcription factor
GO:0005777	SOLLC|EnsemblGenome=Solyc02g078410.1|UniProtKB=A0A3Q7F4J8,SOLLC|EnsemblGenome=Solyc08g076140.3|UniProtKB=A0A3Q7HTG9,SOLLC|EnsemblGenome=Solyc12g094520.2|UniProtKB=A0A3Q7JD55,SOLLC|EnsemblGenome=Solyc08g068390.3|UniProtKB=A0A3Q7HS21,SOLLC|EnsemblGenome=Solyc07g043590.3|UniProtKB=A0A3Q7H9Y9,SOLLC|EnsemblGenome=Solyc12g099930.2|UniProtKB=G8Z261,SOLLC|EnsemblGenome=Solyc02g081390.3|UniProtKB=A0A3Q7F7…	peroxisome	microbody	peroxisomal matrix;peroxisomal membrane
GO:0005764	SOLLC|EnsemblGenome=Solyc02g076910.3|UniProtKB=A0A3Q7F388,SOLLC|EnsemblGenome=Solyc01g090410.3|UniProtKB=A0A3Q7EK35,SOLLC|EnsemblGenome=Solyc03g044230.1|UniProtKB=K4BG42,SOLLC|EnsemblGenome=Solyc02g076690.3|UniProtKB=A0A3Q7F353,SOLLC|EnsemblGenome=Solyc01g110110.3|UniProtKB=A0A3Q7ETF3,SOLLC|EnsemblGenome=Solyc12g056020.1|UniProtKB=K4DFT3,SOLLC|EnsemblGenome=Solyc12g088670.2|UniProtKB=O49877,SOLLC…	lysosome	lytic vacuole	lysosomal membrane
GO:0140014	SOLLC|EnsemblGenome=Solyc12g087900.2|UniProtKB=A0A3Q7JCC4,SOLLC|EnsemblGenome=Solyc02g093300.3|UniProtKB=H9E8V2,SOLLC|EnsemblGenome=Solyc03g117530.1|UniProtKB=A0A3Q7FV22,SOLLC|EnsemblGenome=Solyc04g078500.1|UniProtKB=A0A3Q7GA64,SOLLC|EnsemblGenome=Solyc09g009140.3|UniProtKB=A0A3Q7HX71,SOLLC|EnsemblGenome=Solyc11g067140.2|UniProtKB=A0A3Q7JP74,SOLLC|EnsemblGenome=Solyc05g051410.3|UniProtKB=A0A3Q7GL…	mitotic nuclear division	mitotic cell cycle process	mitotic sister chromatid segregation;mitotic spindle assembly
GO:0009791	SOLLC|EnsemblGenome=Solyc07g008205.1|UniProtKB=A0A3Q7H4T3,SOLLC|EnsemblGenome=Solyc06g007460.3|UniProtKB=A0A3Q7HIZ0,SOLLC|EnsemblGenome=Solyc08g015940.3|UniProtKB=A0A3Q7HJ96,SOLLC|EnsemblGenome=Solyc12g089240.2|UniProtKB=A0A3Q7JC34,SOLLC|EnsemblGenome=Solyc02g091910.2|UniProtKB=A0A3Q7FYV9,SOLLC|EnsemblGenome=Solyc03g121790.2|UniProtKB=K4BMX8,SOLLC|EnsemblGenome=Solyc12g005420.2|UniProtKB=A0A3Q7JR…	post-embryonic development	multicellular organism development	flower development;seed development;vegetative to reproductive phase transition of meristem
GO:0006790	SOLLC|EnsemblGenome=Solyc06g073470.3|UniProtKB=A0A3Q7HVL1,SOLLC|EnsemblGenome=Solyc11g027800.1|UniProtKB=A0A3Q7IUJ2,SOLLC|EnsemblGenome=Solyc03g093620.1|UniProtKB=A0A3Q7FLE7,SOLLC|EnsemblGenome=Solyc09g082460.3|UniProtKB=A0A3Q7I6C0,SOLLC|EnsemblGenome=Solyc11g065620.2|UniProtKB=H6WYS2,SOLLC|EnsemblGenome=Solyc02g092410.3|UniProtKB=A0A3Q7FBC1,SOLLC|EnsemblGenome=Solyc05g013010.3|UniProtKB=A0A3Q7GC…	sulfur compound metabolic process	cellular metabolic process	iron-sulfur cluster assembly;glutathione metabolic process;sulfur compound catabolic process;acyl-CoA metabolic process;chondroitin sulfate metabolic process
GO:0006334	SOLLC|EnsemblGenome=Solyc06g075800.1|UniProtKB=A0A3Q7H182,SOLLC|EnsemblGenome=Solyc12g013510.1|UniProtKB=A0A3Q7J533,SOLLC|EnsemblGenome=Solyc06g005390.1|UniProtKB=A0A3Q7GQ88,SOLLC|EnsemblGenome=Solyc12g008940.2|UniProtKB=A0A3Q7J2T2,SOLLC|EnsemblGenome=Solyc11g066160.1|UniProtKB=A0A3Q7IYK0,SOLLC|EnsemblGenome=Solyc11g072840.1|UniProtKB=A0A3Q7J1A3,SOLLC|EnsemblGenome=Solyc04g011390.1|UniProtKB=P350…	nucleosome assembly	chromatin assembly
GO:0003777	SOLLC|EnsemblGenome=Solyc09g010810.3|UniProtKB=A0A3Q7HY90,SOLLC|EnsemblGenome=Solyc09g090320.2|UniProtKB=A0A3Q7J373	microtubule motor activity	cytoskeletal motor activity	plus-end-directed microtubule motor activity
GO:0006413	SOLLC|EnsemblGenome=Solyc11g010510.2|UniProtKB=A0A3Q7IQT4,SOLLC|EnsemblGenome=Solyc02g078120.2|UniProtKB=A0A3Q7F3X8,SOLLC|EnsemblGenome=Solyc10g011780.1|UniProtKB=A0A3Q7ID72,SOLLC|EnsemblGenome=Solyc04g015180.3|UniProtKB=A0A3Q7GS16,SOLLC|EnsemblGenome=Solyc11g005600.2|UniProtKB=A0A3Q7INV3,SOLLC|EnsemblGenome=Solyc11g013440.2|UniProtKB=A0A3Q7ISL4,SOLLC|EnsemblGenome=Solyc12g099270.2|UniProtKB=A0A3…	translational initiation	translation	cytoplasmic translational initiation
GO:0019637	SOLLC|EnsemblGenome=Solyc10g086730.2|UniProtKB=A0A3Q7IPK7,SOLLC|EnsemblGenome=Solyc10g086720.2|UniProtKB=A0A3Q7JH90,SOLLC|EnsemblGenome=Solyc01g106010.3|UniProtKB=A0A3Q7ERH5,SOLLC|EnsemblGenome=Solyc09g011810.3|UniProtKB=A0A3Q7I0E4,SOLLC|EnsemblGenome=Solyc12g056530.2|UniProtKB=A0A3Q7JAE3	organophosphate metabolic process	organic substance metabolic process	organophosphate biosynthetic process;ribose phosphate metabolic process;glycerol-3-phosphate metabolic process;glucose 6-phosphate metabolic process;phospholipid metabolic process;organophosphate catabolic process;nucleoside phosphate metabolic process
GO:0019438	SOLLC|EnsemblGenome=Solyc06g071550.3|UniProtKB=A0A3Q7H148,SOLLC|EnsemblGenome=Solyc12g010180.2|UniProtKB=A0A3Q7J3Y4,SOLLC|EnsemblGenome=Solyc10g085830.2|UniProtKB=A0A3Q7INC3,SOLLC|EnsemblGenome=Solyc03g120090.1|UniProtKB=A0A3Q7FUW9,SOLLC|EnsemblGenome=Solyc12g041960.2|UniProtKB=A0A3Q7J949,SOLLC|EnsemblGenome=Solyc10g006400.3|UniProtKB=A0A3Q7J5P7,SOLLC|EnsemblGenome=Solyc06g060310.3|UniProtKB=A0A3…	aromatic compound biosynthetic process	cellular aromatic compound metabolic process	nucleobase-containing compound biosynthetic process;purine-containing compound biosynthetic process;heme biosynthetic process
GO:0031503	SOLLC|EnsemblGenome=Solyc04g072290.3|UniProtKB=A0A3Q7G474	protein-containing complex localization	localization	receptor localization to synapse;intraciliary transport;ribosomal subunit export from nucleus
GO:0044036	SOLLC|EnsemblGenome=Solyc01g079570.3|UniProtKB=H1AC31,SOLLC|EnsemblGenome=Solyc11g044910.2|UniProtKB=A0A3Q7IX94	cell wall macromolecule metabolic process	cell wall organization or biogenesis	cell wall macromolecule biosynthetic process
GO:0005852	SOLLC|EnsemblGenome=Solyc02g078120.2|UniProtKB=A0A3Q7F3X8,SOLLC|EnsemblGenome=Solyc02g089070.3|UniProtKB=A0A3Q7F9C8,SOLLC|EnsemblGenome=Solyc07g042570.3|UniProtKB=A0A3Q7I640,SOLLC|EnsemblGenome=Solyc11g013440.2|UniProtKB=A0A3Q7ISL4,SOLLC|EnsemblGenome=Solyc06g076150.3|UniProtKB=A0A3Q7H1D7,SOLLC|EnsemblGenome=Solyc09g010460.3|UniProtKB=A0A3Q7HZS6,SOLLC|EnsemblGenome=Solyc02g079060.3|UniProtKB=A0A3…	eukaryotic translation initiation factor 3 complex	cytoplasm
GO:0045087	SOLLC|EnsemblGenome=Solyc01g005220.3|UniProtKB=A0A3Q7E8C4,SOLLC|EnsemblGenome=Solyc01g103490.3|UniProtKB=A0A3Q7EQ45,SOLLC|EnsemblGenome=Solyc02g071780.3|UniProtKB=A0A3Q7F4J0,SOLLC|EnsemblGenome=Solyc02g077780.3|UniProtKB=A0A3Q7FQI5,SOLLC|EnsemblGenome=Solyc09g098070.3|UniProtKB=A0A3Q7I8X2	innate immune response	immune response	response to type I interferon
GO:0046540	SOLLC|EnsemblGenome=Solyc06g084350.3|UniProtKB=A0A3Q7H5E5,SOLLC|EnsemblGenome=Solyc09g011420.3|UniProtKB=K4CRG8,SOLLC|EnsemblGenome=Solyc07g007210.3|UniProtKB=A0A3Q7I0H0,SOLLC|EnsemblGenome=Solyc10g078450.2|UniProtKB=A0A3Q7IJG1,SOLLC|EnsemblGenome=Solyc03g098470.3|UniProtKB=A0A3Q7FQH0,SOLLC|EnsemblGenome=Solyc06g072280.3|UniProtKB=A0A3Q7GZB2,SOLLC|EnsemblGenome=Solyc05g049950.3|UniProtKB=A0A3Q7GM…	U4/U6 x U5 tri-snRNP complex	spliceosomal tri-snRNP complex
GO:0004930	SOLLC|EnsemblGenome=Solyc06g069490.3|UniProtKB=A0A3Q7GXJ6,SOLLC|EnsemblGenome=Solyc01g098220.2|UniProtKB=A0A3Q7EMT8	G protein-coupled receptor activity	transmembrane signaling receptor activity	G protein-coupled peptide receptor activity;G protein-coupled amine receptor activity
GO:0006997	SOLLC|EnsemblGenome=Solyc07g005970.3|UniProtKB=A0A3Q7H3N2,SOLLC|EnsemblGenome=Solyc12g035650.2|UniProtKB=A0A3Q7J866,SOLLC|EnsemblGenome=Solyc03g096790.3|UniProtKB=A0A3Q7FPR9,SOLLC|EnsemblGenome=Solyc01g108160.3|UniProtKB=A0A3Q7ETZ1	nucleus organization	organelle organization	nuclear envelope organization
GO:0006605	SOLLC|EnsemblGenome=Solyc04g076230.3|UniProtKB=A0A3Q7G7V3,SOLLC|EnsemblGenome=Solyc12g009990.2|UniProtKB=A0A3Q7J4D7,SOLLC|EnsemblGenome=Solyc01g091580.3|UniProtKB=A0A3Q7EKD3	protein targeting	intracellular protein transport	protein targeting to membrane;protein targeting to mitochondrion;protein targeting to vacuole;protein targeting to ER;protein targeting to peroxisome;protein targeting to chloroplast
PC00234	SOLLC|EnsemblGenome=Solyc02g094350.3|UniProtKB=A0A3Q7FEF6,SOLLC|EnsemblGenome=Solyc06g008600.3|UniProtKB=A0A3Q7HJK9,SOLLC|EnsemblGenome=Solyc12g062270.1|UniProtKB=K4DG56,SOLLC|EnsemblGenome=Solyc01g057900.3|UniProtKB=A0A3Q7EEW4,SOLLC|EnsemblGenome=Solyc06g083150.3|UniProtKB=A0A3Q7H2D3,SOLLC|EnsemblGenome=Solyc04g077000.3|UniProtKB=A0A3Q7G899,SOLLC|EnsemblGenome=Solyc11g011570.1|UniProtKB=K4D5W2,S…	ubiquitin-protein ligase	protein modifying enzyme
GO:0044242	SOLLC|EnsemblGenome=Solyc07g056570.1|UniProtKB=O24023,SOLLC|EnsemblGenome=Solyc01g058030.2|UniProtKB=A0A3Q7EEI0,SOLLC|EnsemblGenome=Solyc07g061720.3|UniProtKB=A4GVL8,SOLLC|EnsemblGenome=Solyc08g016720.1|UniProtKB=K4CJJ1,SOLLC|EnsemblGenome=Solyc01g087250.3|UniProtKB=Q6E4P5,SOLLC|EnsemblGenome=Solyc05g053530.1|UniProtKB=A0A3Q7GNA7,SOLLC|EnsemblGenome=Solyc07g061730.3|UniProtKB=A4GVL9,SOLLC|Ensembl…	cellular lipid catabolic process	cellular lipid metabolic process	phospholipid catabolic process;neutral lipid catabolic process;fatty acid catabolic process;glycerolipid catabolic process;sphingolipid catabolic process
GO:0051603	SOLLC|EnsemblGenome=Solyc02g076910.3|UniProtKB=A0A3Q7F388,SOLLC|EnsemblGenome=Solyc08g065710.2|UniProtKB=A0A3Q7HN40,SOLLC|EnsemblGenome=Solyc03g044230.1|UniProtKB=K4BG42,SOLLC|EnsemblGenome=Solyc08g065610.3|UniProtKB=A0A3Q7HN20,SOLLC|EnsemblGenome=Solyc02g076690.3|UniProtKB=A0A3Q7F353,SOLLC|EnsemblGenome=Solyc01g110110.3|UniProtKB=A0A3Q7ETF3,SOLLC|EnsemblGenome=Solyc12g056020.1|UniProtKB=K4DFT3,S…	proteolysis involved in cellular protein catabolic process	cellular protein catabolic process	modification-dependent protein catabolic process;protein quality control for misfolded or incompletely synthesized proteins;proteasomal protein catabolic process
GO:0034605	SOLLC|EnsemblGenome=Solyc03g118340.3|UniProtKB=A0A3Q7FVJ0,SOLLC|EnsemblGenome=Solyc12g015880.2|UniProtKB=Q6UJX4,SOLLC|EnsemblGenome=Solyc07g065840.2|UniProtKB=P36181,SOLLC|EnsemblGenome=Solyc06g036290.3|UniProtKB=A0A3Q7HLX5,SOLLC|EnsemblGenome=Solyc03g115230.3|UniProtKB=A0A3Q7FQU3,SOLLC|EnsemblGenome=Solyc04g015180.3|UniProtKB=A0A3Q7GS16,SOLLC|EnsemblGenome=Solyc07g047790.3|UniProtKB=A0A3Q7HA43,S…	cellular response to heat	response to heat
GO:0008021	SOLLC|EnsemblGenome=Solyc07g066370.3|UniProtKB=A0A3Q7HJ73	synaptic vesicle	presynapse	synaptic vesicle membrane
GO:0044087	SOLLC|EnsemblGenome=Solyc07g066460.3|UniProtKB=A0A3Q7HIV1,SOLLC|EnsemblGenome=Solyc01g096130.3|UniProtKB=A0A3Q7ELR6,SOLLC|EnsemblGenome=Solyc08g082920.3|UniProtKB=A0A3Q7HX29	regulation of cellular component biogenesis	regulation of cellular process	regulation of chromatin assembly;regulation of protein-containing complex assembly;regulation of cell junction assembly;regulation of cell projection assembly;regulation of actin filament bundle assembly;positive regulation of cellular component biogenesis
GO:0001522	SOLLC|EnsemblGenome=Solyc01g103560.3|UniProtKB=A0A3Q7EPW2,SOLLC|EnsemblGenome=Solyc05g053190.3|UniProtKB=A0A3Q7GJW1,SOLLC|EnsemblGenome=Solyc12g038980.2|UniProtKB=A0A3Q7J8N7	pseudouridine synthesis	RNA modification
GO:0000288	SOLLC|EnsemblGenome=Solyc03g117030.2|UniProtKB=A0A3Q7FRQ8,SOLLC|EnsemblGenome=Solyc06g074210.3|UniProtKB=A0A3Q7GZS0,SOLLC|EnsemblGenome=Solyc04g015180.3|UniProtKB=A0A3Q7GS16,SOLLC|EnsemblGenome=Solyc06g074030.1|UniProtKB=A0A3Q7HVW3,SOLLC|EnsemblGenome=Solyc06g068410.3|UniProtKB=A0A3Q7GZZ6,SOLLC|EnsemblGenome=Solyc06g062980.3|UniProtKB=A0A3Q7GY57,SOLLC|EnsemblGenome=Solyc01g007840.3|UniProtKB=A0A3…	nuclear-transcribed mRNA catabolic process, deadenylation-dependent decay	nuclear-transcribed mRNA catabolic process	nuclear-transcribed mRNA poly(A) tail shortening
GO:0045047	SOLLC|EnsemblGenome=Solyc07g006520.3|UniProtKB=A0A3Q7H6X3,SOLLC|EnsemblGenome=Solyc12g099820.1|UniProtKB=K4DI03,SOLLC|EnsemblGenome=Solyc11g062270.2|UniProtKB=A0A3Q7IXH4,SOLLC|EnsemblGenome=Solyc11g043150.2|UniProtKB=A0A3Q7IVW9,SOLLC|EnsemblGenome=Solyc01g098780.3|UniProtKB=A0A3Q7EN28	protein targeting to ER	establishment of protein localization to endoplasmic reticulum	posttranslational protein targeting to endoplasmic reticulum membrane
GO:0009067	SOLLC|EnsemblGenome=Solyc11g008870.2|UniProtKB=A0A3Q7IQV2,SOLLC|EnsemblGenome=Solyc04g055200.3|UniProtKB=A0A3Q7G667,SOLLC|EnsemblGenome=Solyc07g063040.3|UniProtKB=A0A3Q7HGY9,SOLLC|EnsemblGenome=Solyc09g082460.3|UniProtKB=A0A3Q7I6C0,SOLLC|EnsemblGenome=Solyc02g067180.3|UniProtKB=Q6R8F6,SOLLC|EnsemblGenome=Solyc06g007180.3|UniProtKB=A0A3Q7GRS5,SOLLC|EnsemblGenome=Solyc06g064550.3|UniProtKB=A0A3Q7GY…	aspartate family amino acid biosynthetic process	alpha-amino acid biosynthetic process	lysine biosynthetic process
GO:0000794	SOLLC|EnsemblGenome=Solyc03g117530.1|UniProtKB=A0A3Q7FV22,SOLLC|EnsemblGenome=Solyc05g053800.3|UniProtKB=A0A3Q7HGI7,SOLLC|EnsemblGenome=Solyc10g044780.2|UniProtKB=A0A3Q7IE39	condensed nuclear chromosome	nuclear chromosome	synaptonemal complex
GO:0004672	SOLLC|EnsemblGenome=Solyc07g007140.3|UniProtKB=A0A3Q7H4A3,SOLLC|EnsemblGenome=Solyc12g005480.2|UniProtKB=A0A3Q7J1I5,SOLLC|EnsemblGenome=Solyc04g014550.3|UniProtKB=A0A3Q7G196,SOLLC|EnsemblGenome=Solyc11g007240.1|UniProtKB=K4D4Y5,SOLLC|EnsemblGenome=Solyc03g114210.3|UniProtKB=A0A3Q7FQA9,SOLLC|EnsemblGenome=Solyc04g076480.3|UniProtKB=A0A3Q7G802,SOLLC|EnsemblGenome=Solyc11g072910.1|UniProtKB=A0A3Q7J1…	protein kinase activity	phosphotransferase activity, alcohol group as acceptor	transmembrane receptor protein kinase activity;protein tyrosine kinase activity;protein serine/threonine kinase activity;cyclin-dependent protein kinase activity
GO:0008242	SOLLC|EnsemblGenome=Solyc07g062280.3|UniProtKB=B2Z9Y4,SOLLC|EnsemblGenome=Solyc07g062270.3|UniProtKB=B2Z9Y3	omega peptidase activity	peptidase activity	thiol-dependent deubiquitinase
GO:0006744	SOLLC|EnsemblGenome=Solyc09g064450.3|UniProtKB=A0A3Q7I365,SOLLC|EnsemblGenome=Solyc10g079480.1|UniProtKB=A0A3Q7IK81,SOLLC|EnsemblGenome=Solyc07g042150.3|UniProtKB=A0A3Q7HBT9,SOLLC|EnsemblGenome=Solyc08g006510.3|UniProtKB=A0A3Q7IE43,SOLLC|EnsemblGenome=Solyc04g040190.1|UniProtKB=Q43503,SOLLC|EnsemblGenome=Solyc08g076450.3|UniProtKB=A0A3Q7HTP1	ubiquinone biosynthetic process	organic substance biosynthetic process
GO:0070059	SOLLC|EnsemblGenome=Solyc04g082620.3|UniProtKB=A0A3Q7G8N6	intrinsic apoptotic signaling pathway in response to endoplasmic reticulum stress	intrinsic apoptotic signaling pathway
PC00085	SOLLC|EnsemblGenome=Solyc01g096360.3|UniProtKB=A0A3Q7F6B0,SOLLC|EnsemblGenome=Solyc09g009970.3|UniProtKB=A0A3Q7HX96	cytoskeletal protein	protein class	actin or actin-binding cytoskeletal protein;microtubule or microtubule-binding cytoskeletal protein;intermediate filament
GO:0000281	SOLLC|EnsemblGenome=Solyc07g005840.2|UniProtKB=K4CB55,SOLLC|EnsemblGenome=Solyc03g097050.3|UniProtKB=A0A3Q7FMM6,SOLLC|EnsemblGenome=Solyc04g072790.2|UniProtKB=A0A3Q7G879,SOLLC|EnsemblGenome=Solyc03g005450.3|UniProtKB=A0A3Q7FEW0,SOLLC|EnsemblGenome=Solyc08g076320.3|UniProtKB=A0A3Q7HTK7,SOLLC|EnsemblGenome=Solyc08g061100.3|UniProtKB=A0A3Q7IID5,SOLLC|EnsemblGenome=Solyc08g005280.2|UniProtKB=A0A3Q7ID…	mitotic cytokinesis	cytoskeleton-dependent cytokinesis	mitotic actomyosin contractile ring assembly
GO:0019915	SOLLC|EnsemblGenome=Solyc08g066040.1|UniProtKB=A0A3Q7HQQ4,SOLLC|EnsemblGenome=Solyc06g069260.1|UniProtKB=A0A3Q7GXE5,SOLLC|EnsemblGenome=Solyc06g034040.1|UniProtKB=A0A3Q7GQ09,SOLLC|EnsemblGenome=Solyc06g060840.1|UniProtKB=A0A3Q7GXI4,SOLLC|EnsemblGenome=Solyc03g112440.1|UniProtKB=A0A3Q7FS42,SOLLC|EnsemblGenome=Solyc08g078160.3|UniProtKB=A0A3Q7HSP3,SOLLC|EnsemblGenome=Solyc04g056380.3|UniProtKB=A0A3…	lipid storage	lipid localization
PC00113	SOLLC|EnsemblGenome=Solyc09g011480.3|UniProtKB=A0A3Q7HXZ8,SOLLC|EnsemblGenome=Solyc12g099740.2|UniProtKB=A0A3Q7JFP8,SOLLC|EnsemblGenome=Solyc07g064900.3|UniProtKB=A0A3Q7HIH9,SOLLC|EnsemblGenome=Solyc05g013040.3|UniProtKB=A0A3Q7GH03,SOLLC|EnsemblGenome=Solyc04g005560.3|UniProtKB=A0A3Q7FV63,SOLLC|EnsemblGenome=Solyc07g063300.3|UniProtKB=A0A3Q7HH42,SOLLC|EnsemblGenome=Solyc02g085780.3|UniProtKB=A0A3…	guanyl-nucleotide exchange factor	G-protein modulator
GO:0042803	SOLLC|EnsemblGenome=Solyc08g076130.3|UniProtKB=A0A3Q7HRJ0	protein homodimerization activity	identical protein binding
PC00225	SOLLC|EnsemblGenome=Solyc04g009810.3|UniProtKB=K4BPD6,SOLLC|EnsemblGenome=Solyc11g007740.2|UniProtKB=A0A3Q7JI87,SOLLC|EnsemblGenome=Solyc09g074650.3|UniProtKB=A0A3Q7I752,SOLLC|EnsemblGenome=Solyc01g100420.3|UniProtKB=A0A3Q7ENX4,SOLLC|EnsemblGenome=Solyc10g079840.2|UniProtKB=A0A3Q7JF78,SOLLC|EnsemblGenome=Solyc08g007490.3|UniProtKB=A0A3Q7HKQ8,SOLLC|EnsemblGenome=Solyc09g065270.3|UniProtKB=A0A3Q7I3…	translation release factor	translation factor
GO:0034654	SOLLC|EnsemblGenome=Solyc02g071280.3|UniProtKB=A0A3Q7F2U8,SOLLC|EnsemblGenome=Solyc06g060100.3|UniProtKB=A0A3Q7GUL2,SOLLC|EnsemblGenome=Solyc09g011220.3|UniProtKB=A0A3Q7I066,SOLLC|EnsemblGenome=Solyc06g051270.3|UniProtKB=A0A3Q7GS00,SOLLC|EnsemblGenome=Solyc10g005310.3|UniProtKB=A0A3Q7I9E4,SOLLC|EnsemblGenome=Solyc02g063220.3|UniProtKB=A0A3Q7F0W1	nucleobase-containing compound biosynthetic process	organic cyclic compound biosynthetic process	nucleoside phosphate biosynthetic process;DNA biosynthetic process;RNA biosynthetic process
GO:0030687	SOLLC|EnsemblGenome=Solyc12g006550.2|UniProtKB=A0A3Q7J212,SOLLC|EnsemblGenome=Solyc01g005810.3|UniProtKB=A0A3Q7E7H4,SOLLC|EnsemblGenome=Solyc05g023710.3|UniProtKB=A0A3Q7HBP5,SOLLC|EnsemblGenome=Solyc01g006090.3|UniProtKB=A0A3Q7E8R3,SOLLC|EnsemblGenome=Solyc12g010210.2|UniProtKB=A0A3Q7J4H2,SOLLC|EnsemblGenome=Solyc11g072050.1|UniProtKB=A0A3Q7JQC4,SOLLC|EnsemblGenome=Solyc07g045370.3|UniProtKB=A0A3…	preribosome, large subunit precursor	preribosome
GO:0045935	SOLLC|EnsemblGenome=Solyc01g098790.2|UniProtKB=A0A3Q7EMU5,SOLLC|EnsemblGenome=Solyc04g082720.3|UniProtKB=A0A3Q7GCP8	positive regulation of nucleobase-containing compound metabolic process	regulation of nucleobase-containing compound metabolic process	positive regulation of RNA metabolic process;positive regulation of DNA repair
GO:0051050	SOLLC|EnsemblGenome=Solyc01g060130.3|UniProtKB=P52884,SOLLC|EnsemblGenome=Solyc06g009660.3|UniProtKB=A0A3Q7HK84,SOLLC|EnsemblGenome=Solyc01g100350.3|UniProtKB=A0A3Q7EQ86	positive regulation of transport	positive regulation of biological process	positive regulation of ion transport;positive regulation of transmembrane transport;positive regulation of transporter activity;positive regulation of secretion
GO:0050660	SOLLC|EnsemblGenome=Solyc09g091720.1|UniProtKB=K4CWJ8,SOLLC|EnsemblGenome=Solyc11g071960.2|UniProtKB=A0A3Q7J159,SOLLC|EnsemblGenome=Solyc05g055180.3|UniProtKB=A0A3Q7GL14,SOLLC|EnsemblGenome=Solyc12g042910.2|UniProtKB=A0A3Q7JAG2,SOLLC|EnsemblGenome=Solyc05g053300.3|UniProtKB=Q8GT30,SOLLC|EnsemblGenome=Solyc09g075180.3|UniProtKB=A0A3Q7I6Y9,SOLLC|EnsemblGenome=Solyc12g099100.2|UniProtKB=A0A3Q7JEN8,S…	flavin adenine dinucleotide binding	nucleotide binding
GO:1901701	SOLLC|EnsemblGenome=Solyc04g064710.3|UniProtKB=A0A3Q7G727,SOLLC|EnsemblGenome=Solyc08g082180.3|UniProtKB=A0A3Q7HUC8,SOLLC|EnsemblGenome=Solyc06g065650.3|UniProtKB=A0A3Q7GZ24,SOLLC|EnsemblGenome=Solyc04g017670.3|UniProtKB=A0A3Q7G0V2,SOLLC|EnsemblGenome=Solyc06g076600.2|UniProtKB=A0A3Q7H401,SOLLC|EnsemblGenome=Solyc06g068930.2|UniProtKB=A0A3Q7HTI8,SOLLC|EnsemblGenome=Solyc09g014780.3|UniProtKB=A0A3…	cellular response to oxygen-containing compound	cellular response to chemical stimulus	cellular response to peptide;cellular response to lipopolysaccharide;dopamine receptor signaling pathway
GO:0016236	SOLLC|EnsemblGenome=Solyc06g074740.3|UniProtKB=P93231,SOLLC|EnsemblGenome=Solyc10g044910.2|UniProtKB=A0A3Q7IF87	macroautophagy	autophagy	autophagosome maturation;autophagosome organization
GO:0009312	SOLLC|EnsemblGenome=Solyc07g006500.3|UniProtKB=A9ZSX8,SOLLC|EnsemblGenome=Solyc07g055300.3|UniProtKB=A0A3Q7I9T5,SOLLC|EnsemblGenome=Solyc10g086720.2|UniProtKB=A0A3Q7JH90,SOLLC|EnsemblGenome=Solyc02g072150.3|UniProtKB=A0A3Q7F2S5,SOLLC|EnsemblGenome=Solyc09g074270.3|UniProtKB=A0A3Q7J108,SOLLC|EnsemblGenome=Solyc05g005750.3|UniProtKB=A0A3Q7G9B4,SOLLC|EnsemblGenome=Solyc04g082550.2|UniProtKB=A0A3Q7G8…	oligosaccharide biosynthetic process	carbohydrate biosynthetic process
GO:0060627	SOLLC|EnsemblGenome=Solyc01g060130.3|UniProtKB=P52884,SOLLC|EnsemblGenome=Solyc06g009660.3|UniProtKB=A0A3Q7HK84,SOLLC|EnsemblGenome=Solyc11g007780.2|UniProtKB=A0A3Q7IR46,SOLLC|EnsemblGenome=Solyc01g100350.3|UniProtKB=A0A3Q7EQ86,SOLLC|EnsemblGenome=Solyc03g113000.3|UniProtKB=A0A3Q7FQI2	regulation of vesicle-mediated transport	regulation of cellular process	regulation of exocytosis;regulation of endocytosis
GO:0071108	SOLLC|EnsemblGenome=Solyc04g045480.3|UniProtKB=A0A3Q7G380,SOLLC|EnsemblGenome=Solyc03g119330.3|UniProtKB=A0A3Q7FUX9	protein K48-linked deubiquitination	protein deubiquitination
GO:0043021	SOLLC|EnsemblGenome=Solyc11g007740.2|UniProtKB=A0A3Q7JI87,SOLLC|EnsemblGenome=Solyc12g010210.2|UniProtKB=A0A3Q7J4H2,SOLLC|EnsemblGenome=Solyc12g009990.2|UniProtKB=A0A3Q7J4D7,SOLLC|EnsemblGenome=Solyc07g049420.1|UniProtKB=K4CF45,SOLLC|EnsemblGenome=Solyc01g091580.3|UniProtKB=A0A3Q7EKD3,SOLLC|EnsemblGenome=Solyc09g065270.3|UniProtKB=A0A3Q7I3Q3,SOLLC|EnsemblGenome=Solyc03g093970.3|UniProtKB=A0A3Q7GB…	ribonucleoprotein complex binding	protein-containing complex binding	ribosome binding
GO:0009267	SOLLC|EnsemblGenome=Solyc07g064680.3|UniProtKB=F1JYZ5,SOLLC|EnsemblGenome=Solyc08g078820.3|UniProtKB=F1JYZ6,SOLLC|EnsemblGenome=Solyc09g014780.3|UniProtKB=A0A3Q7HZG7,SOLLC|EnsemblGenome=Solyc02g088230.3|UniProtKB=A0A3Q7FB62,SOLLC|EnsemblGenome=Solyc06g074740.3|UniProtKB=P93231,SOLLC|EnsemblGenome=Solyc02g036380.3|UniProtKB=A0A3Q7EZE9,SOLLC|EnsemblGenome=Solyc09g090360.3|UniProtKB=A0A3Q7I8P3	cellular response to starvation	cellular response to stress	cellular response to amino acid starvation
GO:0044380	SOLLC|EnsemblGenome=Solyc03g093490.3|UniProtKB=A0A3Q7FNQ6,SOLLC|EnsemblGenome=Solyc02g092950.3|UniProtKB=A0A3Q7FDN6,SOLLC|EnsemblGenome=Solyc03g116370.3|UniProtKB=A0A3Q7GHC3	protein localization to cytoskeleton	protein localization to organelle
GO:0006482	SOLLC|EnsemblGenome=Solyc02g079300.3|UniProtKB=A0A3Q7F4F6,SOLLC|EnsemblGenome=Solyc11g042430.2|UniProtKB=A0A3Q7IVQ1	protein demethylation	protein dealkylation
GO:0043949	SOLLC|EnsemblGenome=Solyc01g109110.3|UniProtKB=A0A3Q7ET36,SOLLC|EnsemblGenome=Solyc08g061220.3|UniProtKB=A0A3Q7HP92,SOLLC|EnsemblGenome=Solyc02g090160.3|UniProtKB=A0A3Q7FXW7	regulation of cAMP-mediated signaling	regulation of intracellular signal transduction	negative regulation of cAMP-mediated signaling
GO:0004659	SOLLC|EnsemblGenome=Solyc03g031860.3|UniProtKB=P08196,SOLLC|EnsemblGenome=Solyc04g076430.3|UniProtKB=A0A3Q7G918,SOLLC|EnsemblGenome=Solyc01g110290.3|UniProtKB=A0A3Q7ETS2,SOLLC|EnsemblGenome=Solyc06g060810.3|UniProtKB=A0A3Q7GXI0,SOLLC|Gene_OrderedLocusName=Solyc10g085150|UniProtKB=K4D3U9,SOLLC|EnsemblGenome=Solyc09g008920.3|UniProtKB=A0A3Q7IT51,SOLLC|EnsemblGenome=Solyc01g111410.3|UniProtKB=A0A3Q7…	prenyltransferase activity	transferase activity, transferring alkyl or aryl (other than methyl) groups
GO:0019902	SOLLC|EnsemblGenome=Solyc07g053860.3|UniProtKB=A0A3Q7HER8	phosphatase binding	enzyme binding	protein phosphatase binding
GO:0000226	SOLLC|EnsemblGenome=Solyc04g077020.3|UniProtKB=A0A3Q7H126,SOLLC|EnsemblGenome=Solyc03g025730.3|UniProtKB=A0A3Q7FHB4,SOLLC|EnsemblGenome=Solyc08g005940.1|UniProtKB=A0A3Q7HJF3,SOLLC|EnsemblGenome=Solyc06g066810.3|UniProtKB=A0A3Q7GZN5,SOLLC|EnsemblGenome=Solyc10g086760.2|UniProtKB=A0A3Q7IPL2,SOLLC|EnsemblGenome=Solyc01g067500.3|UniProtKB=A0A3Q7EFW8,SOLLC|EnsemblGenome=Solyc01g005080.3|UniProtKB=A0A3…	microtubule cytoskeleton organization	microtubule-based process	microtubule anchoring;microtubule polymerization or depolymerization;microtubule organizing center organization;microtubule nucleation;spindle organization;microtubule cytoskeleton organization involved in mitosis;microtubule bundle formation;cytoplasmic microtubule organization;establishment of spindle localization
GO:0043169	SOLLC|EnsemblGenome=Solyc02g091100.3|UniProtKB=A0A3Q7FCM3,SOLLC|EnsemblGenome=Solyc12g062860.2|UniProtKB=G8Z288,SOLLC|EnsemblGenome=Solyc08g065220.3|UniProtKB=A0A3Q7HQA3,SOLLC|EnsemblGenome=Solyc11g005620.1|UniProtKB=K4D4H5	cation binding	ion binding	acetylcholine binding;metal ion binding;phosphatidylcholine binding
GO:0035770	SOLLC|EnsemblGenome=Solyc12g017510.2|UniProtKB=A0A3Q7JTY8	ribonucleoprotein granule	intracellular non-membrane-bounded organelle	cytoplasmic ribonucleoprotein granule
GO:0008170	SOLLC|EnsemblGenome=Solyc11g005580.1|UniProtKB=K4D4H1,SOLLC|EnsemblGenome=Solyc03g025270.3|UniProtKB=A0A3Q7FH28,SOLLC|EnsemblGenome=Solyc09g005300.3|UniProtKB=A0A3Q7HVN0,SOLLC|EnsemblGenome=Solyc02g087640.3|UniProtKB=A0A3Q7FAU9,SOLLC|EnsemblGenome=Solyc08g005970.3|UniProtKB=A0A3Q7HJF8,SOLLC|EnsemblGenome=Solyc10g047110.2|UniProtKB=A0A3Q7IFS8,SOLLC|EnsemblGenome=Solyc11g007700.2|UniProtKB=A0A3Q7IR…	N-methyltransferase activity	methyltransferase activity	lysine N-methyltransferase activity
GO:0043232	SOLLC|EnsemblGenome=Solyc05g012100.3|UniProtKB=A0A3Q7GFK1,SOLLC|EnsemblGenome=Solyc02g021140.3|UniProtKB=A0A3Q7EW61,SOLLC|EnsemblGenome=Solyc09g007430.1|UniProtKB=A0A3Q7HWC2,SOLLC|EnsemblGenome=Solyc05g053650.3|UniProtKB=A0A3Q7HGF9,SOLLC|EnsemblGenome=Solyc12g038370.2|UniProtKB=A0A3Q7J8C8,SOLLC|EnsemblGenome=Solyc10g008180.2|UniProtKB=A0A3Q7IC61,SOLLC|EnsemblGenome=Solyc06g048420.2|UniProtKB=A0A3…	intracellular non-membrane-bounded organelle	non-membrane-bounded organelle	ribosome;cytoskeleton;chromosome;contractile fiber;ribonucleoprotein granule;centriole;nucleolus;lipid droplet;spindle;kinetochore
GO:0006457	SOLLC|EnsemblGenome=Solyc06g076940.3|UniProtKB=A0A3Q7HXJ3,SOLLC|EnsemblGenome=Solyc11g020330.1|UniProtKB=A0A3Q7ITP5,SOLLC|EnsemblGenome=Solyc09g091180.3|UniProtKB=A0A3Q7I956,SOLLC|EnsemblGenome=Solyc01g090550.3|UniProtKB=A0A3Q7EJX1,SOLLC|EnsemblGenome=Solyc03g118040.3|UniProtKB=A0A3Q7FU78,SOLLC|EnsemblGenome=Solyc04g081570.3|UniProtKB=A0A3Q7GBI5,SOLLC|EnsemblGenome=Solyc11g019920.2|UniProtKB=A0A3…	protein folding	cellular process	'de novo' protein folding;chaperone-mediated protein folding
GO:0046474	SOLLC|EnsemblGenome=Solyc10g074700.2|UniProtKB=A0A3Q7IIC6,SOLLC|EnsemblGenome=Solyc06g075540.3|UniProtKB=A0A3Q7H3V9,SOLLC|EnsemblGenome=Solyc04g049550.3|UniProtKB=A0A3Q7G3V6,SOLLC|EnsemblGenome=Solyc04g009580.3|UniProtKB=A0A3Q7FYP4,SOLLC|EnsemblGenome=Solyc07g009490.3|UniProtKB=A0A3Q7H5J4,SOLLC|EnsemblGenome=Solyc05g046300.3|UniProtKB=A0A3Q7GMF3,SOLLC|EnsemblGenome=Solyc08g066820.3|UniProtKB=A0A3…	glycerophospholipid biosynthetic process	glycerophospholipid metabolic process	cardiolipin biosynthetic process;phosphatidylinositol biosynthetic process;phosphatidylcholine biosynthetic process
GO:0006402	SOLLC|EnsemblGenome=Solyc03g118020.3|UniProtKB=A0A3Q7FTM5,SOLLC|EnsemblGenome=Solyc01g028860.3|UniProtKB=A0A3Q7ED53,SOLLC|EnsemblGenome=Solyc07g007890.3|UniProtKB=A0A3Q7I0T0,SOLLC|EnsemblGenome=Solyc12g017510.2|UniProtKB=A0A3Q7JTY8,SOLLC|EnsemblGenome=Solyc04g024500.3|UniProtKB=A0A3Q7G1N5,SOLLC|EnsemblGenome=Solyc01g103540.3|UniProtKB=A0A3Q7EQ88,SOLLC|EnsemblGenome=Solyc02g086600.3|UniProtKB=A0A3…	mRNA catabolic process	RNA catabolic process	nuclear-transcribed mRNA catabolic process
GO:0033588	SOLLC|EnsemblGenome=Solyc12g009500.2|UniProtKB=A0A3Q7J3L7,SOLLC|EnsemblGenome=Solyc11g010950.2|UniProtKB=A0A3Q7IR73	elongator holoenzyme complex	intracellular protein-containing complex
GO:0005885	SOLLC|EnsemblGenome=Solyc04g024530.3|UniProtKB=A0A3Q7G1N9,SOLLC|EnsemblGenome=Solyc02g094320.3|UniProtKB=A0A3Q7FEF3,SOLLC|EnsemblGenome=Solyc09g090550.3|UniProtKB=A0A3Q7J3B6,SOLLC|EnsemblGenome=Solyc11g068610.2|UniProtKB=A0A3Q7J0A0,SOLLC|EnsemblGenome=Solyc07g007630.3|UniProtKB=A0A3Q7H721,SOLLC|EnsemblGenome=Solyc01g090450.3|UniProtKB=A0A3Q7EJV8	Arp2/3 protein complex	actin cytoskeleton
GO:0003924	SOLLC|EnsemblGenome=Solyc02g036450.3|UniProtKB=A0A3Q7EXP9,SOLLC|EnsemblGenome=Solyc12g005930.2|UniProtKB=A0A3Q7J2U3,SOLLC|EnsemblGenome=Solyc09g090460.3|UniProtKB=A0A3Q7I8R3,SOLLC|EnsemblGenome=Solyc02g030450.3|UniProtKB=A0A3Q7EWG0,SOLLC|EnsemblGenome=Solyc07g007210.3|UniProtKB=A0A3Q7I0H0,SOLLC|EnsemblGenome=Solyc12g099860.2|UniProtKB=A0A3Q7JYV9,SOLLC|EnsemblGenome=Solyc03g121590.3|UniProtKB=A0A3…	GTPase activity	nucleoside-triphosphatase activity
PC00140	SOLLC|EnsemblGenome=Solyc03g006470.3|UniProtKB=A0A3Q7FFG5,SOLLC|EnsemblGenome=Solyc02g078480.3|UniProtKB=A0A3Q7F435,SOLLC|EnsemblGenome=Solyc03g118070.3|UniProtKB=A0A3Q7FU82,SOLLC|EnsemblGenome=Solyc06g061000.3|UniProtKB=A0A3Q7HQV6,SOLLC|EnsemblGenome=Solyc03g007710.3|UniProtKB=A0A3Q7G2N0,SOLLC|EnsemblGenome=Solyc07g045460.3|UniProtKB=A0A3Q7HD03,SOLLC|EnsemblGenome=Solyc09g005880.1|UniProtKB=A0A3…	kinase modulator	protein-binding activity modulator	kinase activator;kinase inhibitor
GO:0006974	SOLLC|EnsemblGenome=Solyc06g007320.3|UniProtKB=A0A3Q7GMH0,SOLLC|EnsemblGenome=Solyc09g072860.2|UniProtKB=A0A3Q7I534,SOLLC|EnsemblGenome=Solyc11g068480.2|UniProtKB=A0A3Q7IZT6,SOLLC|EnsemblGenome=Solyc09g018450.3|UniProtKB=A0A3Q7I083	cellular response to DNA damage stimulus	cellular response to stress	intrinsic apoptotic signaling pathway in response to DNA damage;signal transduction in response to DNA damage;DNA repair
GO:0005684	SOLLC|EnsemblGenome=Solyc12g056080.2|UniProtKB=A0A3Q7JAW0,SOLLC|EnsemblGenome=Solyc04g017710.3|UniProtKB=A0A3Q7GSY6,SOLLC|EnsemblGenome=Solyc03g007560.2|UniProtKB=K4BEH9,SOLLC|EnsemblGenome=Solyc11g008700.2|UniProtKB=A0A3Q7IQI5,SOLLC|EnsemblGenome=Solyc07g007210.3|UniProtKB=A0A3Q7I0H0,SOLLC|EnsemblGenome=Solyc01g008360.3|UniProtKB=A0A3Q7E907,SOLLC|EnsemblGenome=Solyc05g009910.3|UniProtKB=A0A3Q7H7…	U2-type spliceosomal complex	spliceosomal complex	U2-type prespliceosome
PC00152	SOLLC|EnsemblGenome=Solyc09g010470.3|UniProtKB=A0A3Q7HXI9	membrane-bound signaling molecule	intercellular signal molecule
GO:1902936	SOLLC|EnsemblGenome=Solyc08g006010.3|UniProtKB=A0A3Q7IDV3	phosphatidylinositol bisphosphate binding	phosphatidylinositol phosphate binding	phosphatidylinositol-4,5-bisphosphate binding
GO:0006955	SOLLC|EnsemblGenome=Solyc07g041900.3|UniProtKB=A0A3Q7H940	immune response	immune system process	humoral immune response;cell activation involved in immune response;innate immune response;adaptive immune response
PC00098	SOLLC|EnsemblGenome=Solyc03g119070.2|UniProtKB=K4BM56,SOLLC|EnsemblGenome=Solyc01g091820.3|UniProtKB=A0A3Q7EKU9,SOLLC|EnsemblGenome=Solyc03g025900.3|UniProtKB=A0A3Q7G3V7,SOLLC|EnsemblGenome=Solyc10g044780.2|UniProtKB=A0A3Q7IE39,SOLLC|EnsemblGenome=Solyc02g071530.2|UniProtKB=A0A3Q7F2Y9	exodeoxyribonuclease	DNA metabolism protein
GO:0032981	SOLLC|EnsemblGenome=Solyc01g102830.3|UniProtKB=A0A3Q7EPT8,SOLLC|EnsemblGenome=Solyc11g005880.2|UniProtKB=A0A3Q7IP16,SOLLC|EnsemblGenome=Solyc10g051350.2|UniProtKB=A0A3Q7IHH7	mitochondrial respiratory chain complex I assembly	mitochondrial respiratory chain complex assembly
GO:0031625	SOLLC|EnsemblGenome=Solyc11g005650.1|UniProtKB=K4D4H8,SOLLC|EnsemblGenome=Solyc02g032510.3|UniProtKB=A0A3Q7EXJ0,SOLLC|EnsemblGenome=Solyc02g070460.3|UniProtKB=A0A3Q7FNF3,SOLLC|EnsemblGenome=Solyc09g074680.3|UniProtKB=A0A3Q7J197,SOLLC|EnsemblGenome=Solyc09g010050.1|UniProtKB=A0A3Q7HXB1,SOLLC|EnsemblGenome=Solyc02g087900.3|UniProtKB=A0A3Q7F8S9,SOLLC|EnsemblGenome=Solyc10g006480.2|UniProtKB=A0A3Q7IB…	ubiquitin protein ligase binding	ubiquitin-like protein ligase binding
PC00051	SOLLC|EnsemblGenome=Solyc01g090430.3|UniProtKB=A0A3Q7EK40,SOLLC|EnsemblGenome=Solyc09g074440.3|UniProtKB=A0A3Q7J146,SOLLC|EnsemblGenome=Solyc09g098210.2|UniProtKB=A0A3Q7I950,SOLLC|EnsemblGenome=Solyc09g005290.1|UniProtKB=A0A3Q7HV88,SOLLC|EnsemblGenome=Solyc10g008240.3|UniProtKB=A0A3Q7IB56,SOLLC|EnsemblGenome=Solyc11g028040.2|UniProtKB=A0A3Q7IVG7,SOLLC|EnsemblGenome=Solyc02g070410.2|UniProtKB=A0A3…	antimicrobial response protein	defense/immunity protein
GO:0017056	SOLLC|EnsemblGenome=Solyc07g008160.3|UniProtKB=A0A3Q7H7U1,SOLLC|EnsemblGenome=Solyc12g035650.2|UniProtKB=A0A3Q7J866,SOLLC|EnsemblGenome=Solyc01g090670.3|UniProtKB=A0A3Q7EJY5,SOLLC|EnsemblGenome=Solyc04g016240.3|UniProtKB=A0A3Q7G255,SOLLC|EnsemblGenome=Solyc01g102530.3|UniProtKB=A0A3Q7F9G1	structural constituent of nuclear pore	structural molecule activity
GO:0016765	SOLLC|EnsemblGenome=Solyc09g075900.3|UniProtKB=A0A3Q7J1W4,SOLLC|EnsemblGenome=Solyc08g015660.3|UniProtKB=A0A3Q7HLY1,SOLLC|EnsemblGenome=Solyc09g064910.1|UniProtKB=A0A3Q7I3V1,SOLLC|EnsemblGenome=Solyc03g007240.3|UniProtKB=Q7XBB3,SOLLC|EnsemblGenome=Solyc04g007240.1|UniProtKB=A0A3Q7GNI5,SOLLC|EnsemblGenome=Solyc01g080150.3|UniProtKB=J9PEK3,SOLLC|EnsemblGenome=Solyc05g050980.3|UniProtKB=A0A3Q7GLX3,S…	transferase activity, transferring alkyl or aryl (other than methyl) groups	transferase activity	glutathione transferase activity;prenyltransferase activity
GO:0008143	SOLLC|EnsemblGenome=Solyc12g088720.2|UniProtKB=A0A3Q7JBV0,SOLLC|EnsemblGenome=Solyc10g085750.2|UniProtKB=A0A3Q7JGW9,SOLLC|EnsemblGenome=Solyc01g107870.3|UniProtKB=A0A3Q7FCR4	poly(A) binding	single-stranded RNA binding
GO:0048188	SOLLC|EnsemblGenome=Solyc02g083940.3|UniProtKB=A0A3Q7F6W9,SOLLC|EnsemblGenome=Solyc12g035360.2|UniProtKB=A0A3Q7J7D8	Set1C/COMPASS complex	histone methyltransferase complex
GO:0008652	SOLLC|EnsemblGenome=Solyc02g071890.3|UniProtKB=A0A3Q7F352,SOLLC|EnsemblGenome=Solyc09g076020.3|UniProtKB=A0A3Q7I642	cellular amino acid biosynthetic process	carboxylic acid biosynthetic process	alpha-amino acid biosynthetic process
GO:1903313	SOLLC|EnsemblGenome=Solyc03g118800.3|UniProtKB=A0A3Q7GJ22,SOLLC|EnsemblGenome=Solyc06g076670.3|UniProtKB=A0A3Q7H414,SOLLC|EnsemblGenome=Solyc02g061840.3|UniProtKB=A0A3Q7EYE6	positive regulation of mRNA metabolic process	positive regulation of RNA metabolic process	positive regulation of mRNA catabolic process
GO:0009119	SOLLC|EnsemblGenome=Solyc07g021750.1|UniProtKB=A0A3Q7HA56	ribonucleoside metabolic process	nucleoside metabolic process	purine ribonucleoside metabolic process
GO:0006812	SOLLC|EnsemblGenome=Solyc09g072690.1|UniProtKB=A0A3Q7I4N3,SOLLC|EnsemblGenome=Solyc07g006370.1|UniProtKB=A0A3Q7H3U6	cation transport	ion transport	organic cation transport;alanine transport;cation transmembrane transport;metal ion transport
GO:0000466	SOLLC|EnsemblGenome=Solyc09g074090.3|UniProtKB=A0A3Q7I6C9	maturation of 5.8S rRNA from tricistronic rRNA transcript (SSU-rRNA, 5.8S rRNA, LSU-rRNA)	maturation of 5.8S rRNA	endonucleolytic cleavage in ITS1 to separate SSU-rRNA from 5.8S rRNA and LSU-rRNA from tricistronic rRNA transcript (SSU-rRNA, 5.8S rRNA, LSU-rRNA)
GO:0005829	SOLLC|EnsemblGenome=Solyc06g071550.3|UniProtKB=A0A3Q7H148,SOLLC|EnsemblGenome=Solyc08g005140.3|UniProtKB=A0A3Q7HGK3,SOLLC|EnsemblGenome=Solyc01g103480.3|UniProtKB=A0A3Q7EQ78,SOLLC|EnsemblGenome=Solyc05g005250.3|UniProtKB=Q53U34,SOLLC|EnsemblGenome=Solyc01g090550.3|UniProtKB=A0A3Q7EJX1,SOLLC|EnsemblGenome=Solyc07g007210.3|UniProtKB=A0A3Q7I0H0,SOLLC|EnsemblGenome=Solyc05g006590.3|UniProtKB=A0A3Q7H5…	cytosol	cytoplasm	inflammasome complex;cytosolic ribosome;chaperonin-containing T-complex
GO:0030071	SOLLC|EnsemblGenome=Solyc02g079050.3|UniProtKB=A0A3Q7F4Y6	regulation of mitotic metaphase/anaphase transition	regulation of mitotic cell cycle phase transition	negative regulation of mitotic metaphase/anaphase transition
GO:0044255	SOLLC|EnsemblGenome=Solyc06g084240.2|UniProtKB=G5CV38,SOLLC|EnsemblGenome=Solyc08g005610.3|UniProtKB=K4CI52,SOLLC|EnsemblGenome=Solyc03g093510.2|UniProtKB=K4BIM8,SOLLC|EnsemblGenome=Solyc10g076800.2|UniProtKB=A0A3Q7IJQ6,SOLLC|EnsemblGenome=Solyc06g050110.2|UniProtKB=A0A3Q7GV18,SOLLC|EnsemblGenome=Solyc06g060810.3|UniProtKB=A0A3Q7GXI0,SOLLC|Gene_OrderedLocusName=Solyc10g085150|UniProtKB=K4D3U9,SOL…	cellular lipid metabolic process	cellular metabolic process	neutral lipid metabolic process;glycerolipid metabolic process;ergosterol metabolic process;membrane lipid metabolic process;lipid modification;lipopolysaccharide biosynthetic process;cellular lipid catabolic process;phospholipid metabolic process;fatty acid metabolic process;carotenoid biosynthetic process
PC00033	SOLLC|EnsemblGenome=Solyc05g051520.3|UniProtKB=A0A3Q7GNH2,SOLLC|EnsemblGenome=Solyc11g020820.2|UniProtKB=A0A3Q7IU41,SOLLC|EnsemblGenome=Solyc02g079415.1|UniProtKB=A0A3Q7F6G7,SOLLC|EnsemblGenome=Solyc11g069340.2|UniProtKB=A0A3Q7J096,SOLLC|EnsemblGenome=Solyc06g030570.3|UniProtKB=A0A3Q7GTS6,SOLLC|EnsemblGenome=Solyc09g005300.3|UniProtKB=A0A3Q7HVN0,SOLLC|EnsemblGenome=Solyc08g066730.3|UniProtKB=A0A3…	RNA methyltransferase	RNA metabolism protein
GO:1905369	SOLLC|EnsemblGenome=Solyc09g059960.3|UniProtKB=A0A3Q7I2T5,SOLLC|EnsemblGenome=Solyc10g007850.3|UniProtKB=A0A3Q7IAY6	endopeptidase complex	peptidase complex	proteasome complex
GO:0098655	SOLLC|EnsemblGenome=Solyc01g067070.3|UniProtKB=A0A3Q7EZI3,SOLLC|EnsemblGenome=Solyc06g061170.3|UniProtKB=A0A3Q7GXQ4,SOLLC|EnsemblGenome=Solyc10g079200.2|UniProtKB=B1N662,SOLLC|EnsemblGenome=Solyc10g009090.3|UniProtKB=A0A3Q7ICQ7,SOLLC|EnsemblGenome=Solyc12g099630.2|UniProtKB=A0A3Q7JEU0	cation transmembrane transport	cation transport	inorganic cation transmembrane transport
GO:0030173	SOLLC|EnsemblGenome=Solyc01g107600.3|UniProtKB=A0A3Q7ESB9,SOLLC|EnsemblGenome=Solyc06g005290.3|UniProtKB=A0A3Q7GLX4,SOLLC|EnsemblGenome=Solyc04g007610.3|UniProtKB=A0A3Q7FXN5,SOLLC|EnsemblGenome=Solyc03g120240.3|UniProtKB=A0A3Q7FVD6,SOLLC|EnsemblGenome=Solyc01g095540.3|UniProtKB=A0A3Q7ELG1,SOLLC|EnsemblGenome=Solyc02g093010.3|UniProtKB=A0A3Q7FBG4,SOLLC|EnsemblGenome=Solyc10g084990.2|UniProtKB=A0A3…	integral component of Golgi membrane	Golgi membrane
GO:0000165	SOLLC|EnsemblGenome=Solyc01g080040.3|UniProtKB=A0A3Q7EHT4	MAPK cascade	intracellular signal transduction	ERK1 and ERK2 cascade;stress-activated MAPK cascade
GO:0006783	SOLLC|EnsemblGenome=Solyc10g005110.3|UniProtKB=A0A3Q7I9A2,SOLLC|EnsemblGenome=Solyc01g086650.3|UniProtKB=A0A3Q7EIN5,SOLLC|EnsemblGenome=Solyc01g080860.3|UniProtKB=A0A3Q7F1S6,SOLLC|EnsemblGenome=Solyc07g066470.3|UniProtKB=A0A3Q7HGD7,SOLLC|EnsemblGenome=Solyc10g084140.2|UniProtKB=A0A3Q7IMI0	heme biosynthetic process	pigment biosynthetic process
GO:0006465	SOLLC|EnsemblGenome=Solyc11g064790.2|UniProtKB=A0A3Q7JNB1,SOLLC|EnsemblGenome=Solyc01g008820.3|UniProtKB=A0A3Q7ESI2,SOLLC|EnsemblGenome=Solyc03g025550.3|UniProtKB=A0A3Q7FHB1,SOLLC|EnsemblGenome=Solyc01g098780.3|UniProtKB=A0A3Q7EN28	signal peptide processing	peptide metabolic process
GO:1901575	SOLLC|EnsemblGenome=Solyc01g097910.2|UniProtKB=A0A3Q7EMN6,SOLLC|EnsemblGenome=Solyc08g066850.3|UniProtKB=A0A3Q7HR46,SOLLC|EnsemblGenome=Solyc04g064710.3|UniProtKB=A0A3Q7G727,SOLLC|EnsemblGenome=Solyc06g072160.3|UniProtKB=A0A3Q7HUU6,SOLLC|EnsemblGenome=Solyc11g071290.2|UniProtKB=A0A3Q7JQ05,SOLLC|EnsemblGenome=Solyc08g083280.3|UniProtKB=A0A3Q7HVE2,SOLLC|EnsemblGenome=Solyc03g044200.3|UniProtKB=A0A3…	organic substance catabolic process	catabolic process	lipid catabolic process;organonitrogen compound catabolic process;organophosphate catabolic process;macromolecule catabolic process;organic acid catabolic process;carbohydrate derivative catabolic process;organic cyclic compound catabolic process;carbohydrate catabolic process
GO:0007017	SOLLC|EnsemblGenome=Solyc11g005240.1|UniProtKB=K4D4D7,SOLLC|EnsemblGenome=Solyc11g005260.2|UniProtKB=A0A3Q7IPS8,SOLLC|EnsemblGenome=Solyc11g071970.2|UniProtKB=A0A3Q7J0V3,SOLLC|EnsemblGenome=Solyc11g005180.1|UniProtKB=K4D4D1,SOLLC|EnsemblGenome=Solyc11g005230.1|UniProtKB=K4D4D6	microtubule-based process	cellular process	microtubule-based movement;microtubule cytoskeleton organization;microtubule organizing center organization
GO:0046394	SOLLC|EnsemblGenome=Solyc01g091190.3|UniProtKB=A0A3Q7EKI7,SOLLC|EnsemblGenome=Solyc05g050980.3|UniProtKB=A0A3Q7GLX3,SOLLC|EnsemblGenome=Solyc01g067750.3|UniProtKB=O65917	carboxylic acid biosynthetic process	organic acid biosynthetic process	cellular amino acid biosynthetic process;icosanoid biosynthetic process;monocarboxylic acid biosynthetic process
GO:0031146	SOLLC|EnsemblGenome=Solyc12g009870.2|UniProtKB=A0A3Q7J446,SOLLC|EnsemblGenome=Solyc12g009560.2|UniProtKB=Q2PQJ1,SOLLC|EnsemblGenome=Solyc06g049010.2|UniProtKB=A0A3Q7GUZ9,SOLLC|EnsemblGenome=Solyc06g005380.3|UniProtKB=A0A3Q7HIF2,SOLLC|EnsemblGenome=Solyc06g082340.2|UniProtKB=A0A3Q7H147,SOLLC|EnsemblGenome=Solyc04g017670.3|UniProtKB=A0A3Q7G0V2,SOLLC|EnsemblGenome=Solyc02g092990.1|UniProtKB=A0A3Q7FB…	SCF-dependent proteasomal ubiquitin-dependent protein catabolic process	proteasome-mediated ubiquitin-dependent protein catabolic process
GO:0032418	SOLLC|EnsemblGenome=Solyc07g066370.3|UniProtKB=A0A3Q7HJ73,SOLLC|EnsemblGenome=Solyc02g069820.3|UniProtKB=A0A3Q7F244	lysosome localization	organelle localization
GO:0000469	SOLLC|EnsemblGenome=Solyc09g074090.3|UniProtKB=A0A3Q7I6C9,SOLLC|EnsemblGenome=Solyc12g038980.2|UniProtKB=A0A3Q7J8N7	cleavage involved in rRNA processing	rRNA processing	endonucleolytic cleavage involved in rRNA processing
GO:0006950	SOLLC|EnsemblGenome=Solyc04g071990.3|UniProtKB=A0A3Q7G7D9,SOLLC|EnsemblGenome=Solyc02g083480.3|UniProtKB=A0A3Q7F8S5,SOLLC|EnsemblGenome=Solyc08g074720.2|UniProtKB=K4CMJ0,SOLLC|EnsemblGenome=Solyc10g076380.2|UniProtKB=A0A3Q7IIY0,SOLLC|EnsemblGenome=Solyc04g081860.3|UniProtKB=A0A3Q7H3M2,SOLLC|EnsemblGenome=Solyc06g009140.3|UniProtKB=A0A3Q7GS03,SOLLC|EnsemblGenome=Solyc09g075210.3|UniProtKB=Q42475,S…	response to stress	response to stimulus	response to wounding;cellular response to stress;response to topologically incorrect protein;response to cold;response to osmotic stress;response to heat;response to hypoxia;response to oxidative stress;response to starvation;defense response
GO:0048193	SOLLC|EnsemblGenome=Solyc06g009650.3|UniProtKB=A0A3Q7GSZ6	Golgi vesicle transport	vesicle-mediated transport	post-Golgi vesicle-mediated transport;retrograde vesicle-mediated transport, Golgi to endoplasmic reticulum;endoplasmic reticulum to Golgi vesicle-mediated transport;intra-Golgi vesicle-mediated transport;vesicle targeting, to, from or within Golgi
PC00065	SOLLC|EnsemblGenome=Solyc09g008130.3|UniProtKB=A0A3Q7HWQ3,SOLLC|EnsemblGenome=Solyc04g077030.3|UniProtKB=A0A3Q7G9D0,SOLLC|EnsemblGenome=Solyc04g077040.3|UniProtKB=A0A3Q7G5T4,SOLLC|EnsemblGenome=Solyc07g066610.3|UniProtKB=A0A3Q7HGJ9,SOLLC|EnsemblGenome=Solyc12g095760.2|UniProtKB=A0A3Q7JDF2,SOLLC|EnsemblGenome=Solyc01g109450.3|UniProtKB=A0A3Q7ET28,SOLLC|EnsemblGenome=Solyc03g006860.3|UniProtKB=O048…	carbohydrate kinase	kinase
GO:0000076	SOLLC|EnsemblGenome=Solyc03g019960.3|UniProtKB=A0A3Q7FEH9,SOLLC|EnsemblGenome=Solyc03g007800.3|UniProtKB=A0A3Q7FDY1,SOLLC|EnsemblGenome=Solyc10g044780.2|UniProtKB=A0A3Q7IE39,SOLLC|EnsemblGenome=Solyc06g008510.3|UniProtKB=A0A3Q7GRL6	DNA replication checkpoint signaling	DNA integrity checkpoint signaling	mitotic DNA replication checkpoint signaling
GO:0009072	SOLLC|EnsemblGenome=Solyc06g071550.3|UniProtKB=A0A3Q7H148,SOLLC|EnsemblGenome=Solyc12g010180.2|UniProtKB=A0A3Q7J3Y4,SOLLC|EnsemblGenome=Solyc12g096190.2|UniProtKB=A0A3Q7JDP0,SOLLC|EnsemblGenome=Solyc10g006400.3|UniProtKB=A0A3Q7J5P7,SOLLC|EnsemblGenome=Solyc01g098550.3|UniProtKB=A0A3Q7EP38,SOLLC|EnsemblGenome=Solyc12g035190.2|UniProtKB=A0A3Q7J7X9,SOLLC|EnsemblGenome=Solyc02g080620.3|UniProtKB=A0A3…	aromatic amino acid family metabolic process	organic cyclic compound metabolic process	aromatic amino acid family catabolic process;tyrosine metabolic process
GO:0016049	SOLLC|EnsemblGenome=Solyc09g014780.3|UniProtKB=A0A3Q7HZG7	cell growth	cellular process	unidimensional cell growth;developmental cell growth
GO:0007043	SOLLC|EnsemblGenome=Solyc10g083250.2|UniProtKB=A0A3Q7ILZ7,SOLLC|EnsemblGenome=Solyc04g005620.3|UniProtKB=A0A3Q7FV72,SOLLC|EnsemblGenome=Solyc06g074230.3|UniProtKB=A0A3Q7H363,SOLLC|EnsemblGenome=Solyc05g007790.3|UniProtKB=A0A3Q7GAI4	cell-cell junction assembly	cell junction assembly	bicellular tight junction assembly
GO:0031573	SOLLC|EnsemblGenome=Solyc03g117530.1|UniProtKB=A0A3Q7FV22,SOLLC|EnsemblGenome=Solyc01g097110.2|UniProtKB=A0A3Q7EN67,SOLLC|EnsemblGenome=Solyc01g068340.3|UniProtKB=A0A3Q7F0C1,SOLLC|EnsemblGenome=Solyc10g044780.2|UniProtKB=A0A3Q7IE39	mitotic intra-S DNA damage checkpoint signaling	mitotic DNA damage checkpoint signaling
PC00133	SOLLC|EnsemblGenome=Solyc01g090110.2|UniProtKB=A0A3Q7F3U2,SOLLC|EnsemblGenome=Solyc10g055710.2|UniProtKB=A0A3Q7IHX8,SOLLC|EnsemblGenome=Solyc01g089920.3|UniProtKB=A0A3Q7EKC4,SOLLC|EnsemblGenome=Solyc06g084130.3|UniProtKB=A0A3Q7H5A5,SOLLC|EnsemblGenome=Solyc01g057510.2|UniProtKB=A0A3Q7EEP8,SOLLC|EnsemblGenome=Solyc03g121350.3|UniProtKB=A0A3Q7FX87,SOLLC|EnsemblGenome=Solyc01g104030.3|UniProtKB=A0A3…	ion channel	transporter	voltage-gated ion channel;ligand-gated ion channel
GO:0020037	SOLLC|EnsemblGenome=Solyc05g012080.3|UniProtKB=A0A3Q7GGE9,SOLLC|EnsemblGenome=Solyc12g008470.2|UniProtKB=A0A3Q7J3C9,SOLLC|EnsemblGenome=Solyc09g061230.3|UniProtKB=A0A3Q7I4T1,SOLLC|EnsemblGenome=Solyc04g078140.3|UniProtKB=A0A3Q7G8S0,SOLLC|EnsemblGenome=Solyc06g083440.3|UniProtKB=A0A3Q7H1Q8,SOLLC|EnsemblGenome=Solyc01g096270.3|UniProtKB=A0A3Q7ELN5,SOLLC|EnsemblGenome=Solyc02g082760.3|UniProtKB=K4BA…	heme binding	tetrapyrrole binding
GO:0016021	SOLLC|EnsemblGenome=Solyc06g036100.3|UniProtKB=A0A3Q7GUH1,SOLLC|EnsemblGenome=Solyc07g054320.3|UniProtKB=A0A3Q7I9A6,SOLLC|EnsemblGenome=Solyc09g008240.3|UniProtKB=A0A3Q7IST6,SOLLC|EnsemblGenome=Solyc07g064120.2|UniProtKB=A0A3Q7HI39,SOLLC|EnsemblGenome=Solyc06g073410.3|UniProtKB=A0A3Q7H272,SOLLC|EnsemblGenome=Solyc08g076540.3|UniProtKB=A0A3Q7HR57,SOLLC|EnsemblGenome=Solyc02g071520.3|UniProtKB=A0A3…	integral component of membrane	intrinsic component of membrane	integral component of plasma membrane;integral component of organelle membrane;transmembrane transporter complex
GO:0030658	SOLLC|EnsemblGenome=Solyc05g005780.3|UniProtKB=A0A3Q7GBQ6	transport vesicle membrane	transport vesicle	synaptic vesicle membrane;ER to Golgi transport vesicle membrane
GO:0006793	SOLLC|EnsemblGenome=Solyc03g070390.3|UniProtKB=A0A3Q7FLM7,SOLLC|EnsemblGenome=Solyc01g081520.3|UniProtKB=A0A3Q7EI60,SOLLC|EnsemblGenome=Solyc11g011960.2|UniProtKB=A0A3Q7IRS4,SOLLC|EnsemblGenome=Solyc05g012070.3|UniProtKB=Q6IV07,SOLLC|EnsemblGenome=Solyc04g005330.3|UniProtKB=A0A3Q7GMW1,SOLLC|EnsemblGenome=Solyc02g065740.3|UniProtKB=A0A3Q7FL29,SOLLC|EnsemblGenome=Solyc03g019750.3|UniProtKB=A0A3Q7FG…	phosphorus metabolic process	cellular metabolic process	UDP-N-acetylglucosamine metabolic process;organophosphate metabolic process;phosphate-containing compound metabolic process
GO:0030865	SOLLC|EnsemblGenome=Solyc05g012160.3|UniProtKB=A0A3Q7GCB8,SOLLC|EnsemblGenome=Solyc03g114970.3|UniProtKB=A0A3Q7FQQ5,SOLLC|EnsemblGenome=Solyc07g020800.3|UniProtKB=A0A3Q7I339,SOLLC|EnsemblGenome=Solyc05g052715.1|UniProtKB=A0A3Q7GP24,SOLLC|EnsemblGenome=Solyc01g067500.3|UniProtKB=A0A3Q7EFW8,SOLLC|EnsemblGenome=Solyc10g055545.1|UniProtKB=A0A3Q7IHM4,SOLLC|EnsemblGenome=Solyc05g014640.3|UniProtKB=A0A3…	cortical cytoskeleton organization	cytoskeleton organization	cortical actin cytoskeleton organization
GO:0005730	SOLLC|EnsemblGenome=Solyc10g054860.2|UniProtKB=A0A3Q7IIB7,SOLLC|EnsemblGenome=Solyc01g090470.3|UniProtKB=A0A3Q7EJW1,SOLLC|EnsemblGenome=Solyc09g090460.3|UniProtKB=A0A3Q7I8R3,SOLLC|EnsemblGenome=Solyc02g070100.3|UniProtKB=A0A3Q7F288,SOLLC|EnsemblGenome=Solyc01g005810.3|UniProtKB=A0A3Q7E7H4,SOLLC|EnsemblGenome=Solyc01g006090.3|UniProtKB=A0A3Q7E8R3,SOLLC|EnsemblGenome=Solyc12g010210.2|UniProtKB=A0A3…	nucleolus	nuclear lumen	RNA polymerase I complex;t-UTP complex
GO:0030488	SOLLC|EnsemblGenome=Solyc01g107040.3|UniProtKB=A0A3Q7ES05,SOLLC|EnsemblGenome=Solyc02g088540.3|UniProtKB=A0A3Q7F989,SOLLC|EnsemblGenome=Solyc01g081460.3|UniProtKB=A0A3Q7EIJ8,SOLLC|EnsemblGenome=Solyc01g068050.3|UniProtKB=A0A3Q7EGR3,SOLLC|EnsemblGenome=Solyc06g049090.3|UniProtKB=A0A3Q7GV81,SOLLC|EnsemblGenome=Solyc03g062650.3|UniProtKB=A0A3Q7FKW7,SOLLC|EnsemblGenome=Solyc08g077850.2|UniProtKB=A0A3…	tRNA methylation	tRNA modification
GO:0031122	SOLLC|EnsemblGenome=Solyc05g012160.3|UniProtKB=A0A3Q7GCB8,SOLLC|EnsemblGenome=Solyc03g114970.3|UniProtKB=A0A3Q7FQQ5,SOLLC|EnsemblGenome=Solyc05g052715.1|UniProtKB=A0A3Q7GP24,SOLLC|EnsemblGenome=Solyc09g009140.3|UniProtKB=A0A3Q7HX71,SOLLC|EnsemblGenome=Solyc05g014640.3|UniProtKB=A0A3Q7GGW4,SOLLC|EnsemblGenome=Solyc09g075190.3|UniProtKB=A0A3Q7J1I4,SOLLC|EnsemblGenome=Solyc04g079390.3|UniProtKB=A0A3…	cytoplasmic microtubule organization	microtubule cytoskeleton organization
GO:0010228	SOLLC|EnsemblGenome=Solyc04g071990.3|UniProtKB=A0A3Q7G7D9,SOLLC|EnsemblGenome=Solyc07g056300.1|UniProtKB=A0A3Q7HDT8,SOLLC|EnsemblGenome=Solyc01g091470.3|UniProtKB=A0A3Q7EKA8,SOLLC|EnsemblGenome=Solyc06g074350.3|UniProtKB=A0A3Q7H2S9,SOLLC|EnsemblGenome=Solyc12g096500.2|UniProtKB=A0A3Q7JCU5,SOLLC|EnsemblGenome=Solyc03g026050.3|UniProtKB=A0A3Q7G400,SOLLC|EnsemblGenome=Solyc06g060500.1|UniProtKB=A0A3…	vegetative to reproductive phase transition of meristem	reproductive structure development
PC00046	SOLLC|EnsemblGenome=Solyc02g070270.2|UniProtKB=A0A3Q7F1U1,SOLLC|EnsemblGenome=Solyc10g084920.2|UniProtKB=A0A3Q7JGM7,SOLLC|EnsemblGenome=Solyc06g050790.3|UniProtKB=A0A3Q7GRR6,SOLLC|EnsemblGenome=Solyc03g117350.1|UniProtKB=A0A3Q7FT69,SOLLC|EnsemblGenome=Solyc02g070280.3|UniProtKB=A0A3Q7FNC1,SOLLC|EnsemblGenome=Solyc02g037510.3|UniProtKB=A0A3Q7EXH6,SOLLC|EnsemblGenome=Solyc01g060070.3|UniProtKB=A0A3…	amino acid transporter	secondary carrier transporter
GO:0110154	SOLLC|EnsemblGenome=Solyc06g062980.3|UniProtKB=A0A3Q7GY57,SOLLC|EnsemblGenome=Solyc12g006420.2|UniProtKB=A0A3Q7JRE4,SOLLC|EnsemblGenome=Solyc09g010300.3|UniProtKB=A0A3Q7HXV9,SOLLC|EnsemblGenome=Solyc06g074210.3|UniProtKB=A0A3Q7GZS0,SOLLC|EnsemblGenome=Solyc12g017260.2|UniProtKB=A0A3Q7J6B0	RNA decapping	RNA metabolic process
GO:0008047	SOLLC|EnsemblGenome=Solyc06g076660.3|UniProtKB=Q8H0Q1,SOLLC|EnsemblGenome=Solyc08g005420.3|UniProtKB=A0A3Q7HJM6,SOLLC|EnsemblGenome=Solyc03g096870.3|UniProtKB=A0A3Q7FQ44,SOLLC|EnsemblGenome=Solyc03g118320.1|UniProtKB=A0A3Q7GIM0,SOLLC|EnsemblGenome=Solyc12g099320.2|UniProtKB=A0A3Q7JDL8,SOLLC|EnsemblGenome=Solyc12g056490.1|UniProtKB=K4DFY0,SOLLC|EnsemblGenome=Solyc10g086580.2|UniProtKB=A0A3Q7IN43,S…	enzyme activator activity	enzyme regulator activity	peptidase activator activity;kinase activator activity;GTPase activator activity
GO:0003779	SOLLC|EnsemblGenome=Solyc10g051340.2|UniProtKB=A0A3Q7IGH0,SOLLC|EnsemblGenome=Solyc07g056220.3|UniProtKB=A0A3Q7IA65	actin binding	cytoskeletal protein binding	actin filament binding;actin monomer binding
GO:0009060	SOLLC|EnsemblGenome=Solyc01g105220.3|UniProtKB=A0A3Q7EQT2,SOLLC|EnsemblGenome=Solyc02g063080.1|UniProtKB=A0A3Q7F0T2,SOLLC|EnsemblGenome=Solyc04g055030.2|UniProtKB=A0A3Q7G512,SOLLC|EnsemblGenome=Solyc02g093680.3|UniProtKB=D2KQI9,SOLLC|EnsemblGenome=Solyc04g055020.2|UniProtKB=A0A3Q7G2H1,SOLLC|EnsemblGenome=Solyc11g070030.2|UniProtKB=A0A3Q7J020,SOLLC|EnsemblGenome=Solyc01g109620.3|UniProtKB=K4B3H5	aerobic respiration	cellular respiration	tricarboxylic acid cycle;oxidative phosphorylation;aerobic electron transport chain
GO:0015103	SOLLC|EnsemblGenome=Solyc02g067460.3|UniProtKB=A0A3Q7FLI5,SOLLC|EnsemblGenome=Solyc02g092440.3|UniProtKB=A0A3Q7FD36,SOLLC|EnsemblGenome=Solyc11g013120.2|UniProtKB=A0A3Q7ITG4,SOLLC|EnsemblGenome=Solyc07g008350.3|UniProtKB=A0A3Q7H489,SOLLC|EnsemblGenome=Solyc01g010760.3|UniProtKB=A0A3Q7EA80,SOLLC|EnsemblGenome=Solyc02g088230.3|UniProtKB=A0A3Q7FB62,SOLLC|EnsemblGenome=Solyc11g010500.1|UniProtKB=A0A3…	inorganic anion transmembrane transporter activity	inorganic molecular entity transmembrane transporter activity	nitrate transmembrane transporter activity;chloride channel activity
GO:0004652	SOLLC|EnsemblGenome=Solyc08g066200.3|UniProtKB=A0A3Q7HQV8,SOLLC|EnsemblGenome=Solyc12g095890.2|UniProtKB=A0A3Q7JCH5,SOLLC|EnsemblGenome=Solyc01g090860.3|UniProtKB=A0A3Q7F480	polynucleotide adenylyltransferase activity	adenylyltransferase activity
GO:0030688	SOLLC|EnsemblGenome=Solyc01g007120.3|UniProtKB=A0A3Q7E9A2,SOLLC|EnsemblGenome=Solyc08g007990.3|UniProtKB=A0A3Q7HI78,SOLLC|EnsemblGenome=Solyc03g123640.3|UniProtKB=A0A3Q7FWC0,SOLLC|EnsemblGenome=Solyc10g074560.2|UniProtKB=A0A3Q7JDK5,SOLLC|EnsemblGenome=Solyc04g081030.3|UniProtKB=A0A3Q7G7S8,SOLLC|EnsemblGenome=Solyc04g082320.3|UniProtKB=A0A3Q7GCE1	preribosome, small subunit precursor	preribosome
GO:0005736	SOLLC|EnsemblGenome=Solyc04g040170.3|UniProtKB=A0A3Q7G2F0,SOLLC|EnsemblGenome=Solyc12g015780.2|UniProtKB=A0A3Q7J4W6,SOLLC|EnsemblGenome=Solyc03g031690.3|UniProtKB=A0A3Q7G4F6,SOLLC|EnsemblGenome=Solyc05g054140.3|UniProtKB=A0A3Q7HGR3,SOLLC|EnsemblGenome=Solyc06g083360.3|UniProtKB=A0A3Q7H2G3,SOLLC|EnsemblGenome=Solyc01g081150.3|UniProtKB=A0A3Q7EHY9,SOLLC|EnsemblGenome=Solyc05g051790.3|UniProtKB=A0A3…	RNA polymerase I complex	nucleolus
GO:0015934	SOLLC|EnsemblGenome=Solyc06g082750.3|UniProtKB=A0A3Q7HY03,SOLLC|EnsemblGenome=Solyc04g010100.2|UniProtKB=K4BQD9,SOLLC|EnsemblGenome=Solyc07g006000.3|UniProtKB=A0A3Q7H679,SOLLC|EnsemblGenome=Solyc08g067950.3|UniProtKB=A0A3Q7HPB4,SOLLC|EnsemblGenome=Solyc02g082500.1|UniProtKB=A0A3Q7F624,SOLLC|EnsemblGenome=Solyc04g009540.1|UniProtKB=A0A3Q7FYW1	large ribosomal subunit	ribosomal subunit	mitochondrial large ribosomal subunit;cytosolic large ribosomal subunit
GO:0030148	SOLLC|EnsemblGenome=Solyc01g104180.2|UniProtKB=A0A3Q7FAI3,SOLLC|EnsemblGenome=Solyc02g079030.3|UniProtKB=A0A3Q7F695,SOLLC|EnsemblGenome=Solyc07g018240.1|UniProtKB=A0A3Q7H5V9,SOLLC|EnsemblGenome=Solyc01g104280.2|UniProtKB=A0A3Q7EQI7,SOLLC|EnsemblGenome=Solyc10g046830.2|UniProtKB=A0A3Q7JA51,SOLLC|EnsemblGenome=Solyc02g089860.1|UniProtKB=A0A3Q7FA00,SOLLC|EnsemblGenome=Solyc04g082190.1|UniProtKB=K4BV…	sphingolipid biosynthetic process	membrane lipid biosynthetic process	glycosphingolipid biosynthetic process;ceramide biosynthetic process
GO:0060255	SOLLC|EnsemblGenome=Solyc07g005340.2|UniProtKB=A0A3Q7HZA9	regulation of macromolecule metabolic process	regulation of metabolic process	positive regulation of macromolecule metabolic process;regulation of gene expression;regulation of macromolecule biosynthetic process;regulation of DNA metabolic process;regulation of RNA metabolic process;negative regulation of macromolecule metabolic process;regulation of protein metabolic process
GO:0008233	SOLLC|EnsemblGenome=Solyc11g069950.2|UniProtKB=Q84LQ3,SOLLC|EnsemblGenome=Solyc04g063360.3|UniProtKB=A0A3Q7GYC5,SOLLC|EnsemblGenome=Solyc09g082320.3|UniProtKB=A0A3Q7I6A1,SOLLC|EnsemblGenome=Solyc08g063050.3|UniProtKB=A0A3Q7HMU2,SOLLC|EnsemblGenome=Solyc07g026960.3|UniProtKB=A0A3Q7I4A1,SOLLC|EnsemblGenome=Solyc02g081550.3|UniProtKB=Q4W5U8,SOLLC|EnsemblGenome=Solyc03g046340.3|UniProtKB=A0A3Q7G6P3,S…	peptidase activity	hydrolase activity	endopeptidase activity;cysteine-type peptidase activity;metallopeptidase activity;exopeptidase activity;omega peptidase activity;serine-type peptidase activity
GO:0007129	SOLLC|EnsemblGenome=Solyc10g018530.2|UniProtKB=A0A3Q7ID12,SOLLC|EnsemblGenome=Solyc01g097110.2|UniProtKB=A0A3Q7EN67	homologous chromosome pairing at meiosis	homologous chromosome segregation	synaptonemal complex assembly
GO:0003333	SOLLC|EnsemblGenome=Solyc06g050790.3|UniProtKB=A0A3Q7GRR6,SOLLC|EnsemblGenome=Solyc03g117350.1|UniProtKB=A0A3Q7FT69,SOLLC|EnsemblGenome=Solyc02g082510.1|UniProtKB=A0A3Q7FTE4,SOLLC|EnsemblGenome=Solyc02g065680.3|UniProtKB=A0A3Q7F1P3,SOLLC|EnsemblGenome=Solyc03g032090.1|UniProtKB=A0A3Q7FFK1,SOLLC|EnsemblGenome=Solyc04g077460.3|UniProtKB=A0A3Q7H1B7,SOLLC|EnsemblGenome=Solyc10g048180.1|UniProtKB=A0A3…	amino acid transmembrane transport	carboxylic acid transmembrane transport	basic amino acid transmembrane transport;L-alpha-amino acid transmembrane transport
GO:0031369	SOLLC|EnsemblGenome=Solyc01g098180.3|UniProtKB=A0A3Q7EMT5,SOLLC|EnsemblGenome=Solyc04g015180.3|UniProtKB=A0A3Q7GS16,SOLLC|EnsemblGenome=Solyc11g013440.2|UniProtKB=A0A3Q7ISL4,SOLLC|EnsemblGenome=Solyc06g076150.3|UniProtKB=A0A3Q7H1D7	translation initiation factor binding	protein binding
GO:0034198	SOLLC|EnsemblGenome=Solyc04g050520.3|UniProtKB=A0A3Q7G4A9,SOLLC|EnsemblGenome=Solyc08g082100.3|UniProtKB=A0A3Q7HUB5	cellular response to amino acid starvation	cellular response to starvation
GO:0005313	SOLLC|EnsemblGenome=Solyc02g070270.2|UniProtKB=A0A3Q7F1U1,SOLLC|EnsemblGenome=Solyc02g070280.3|UniProtKB=A0A3Q7FNC1,SOLLC|EnsemblGenome=Solyc12g096380.1|UniProtKB=K4DHB1	L-glutamate transmembrane transporter activity	L-amino acid transmembrane transporter activity
GO:0071011	SOLLC|EnsemblGenome=Solyc12g056080.2|UniProtKB=A0A3Q7JAW0,SOLLC|EnsemblGenome=Solyc09g098390.3|UniProtKB=A0A3Q7J4Y2,SOLLC|EnsemblGenome=Solyc01g108430.3|UniProtKB=A0A3Q7EST4,SOLLC|EnsemblGenome=Solyc03g007560.2|UniProtKB=K4BEH9,SOLLC|EnsemblGenome=Solyc02g068440.3|UniProtKB=A0A3Q7FM97,SOLLC|EnsemblGenome=Solyc06g084350.3|UniProtKB=A0A3Q7H5E5,SOLLC|EnsemblGenome=Solyc09g011420.3|UniProtKB=K4CRG8,S…	precatalytic spliceosome	spliceosomal complex
GO:0000209	SOLLC|EnsemblGenome=Solyc02g069230.3|UniProtKB=A0A3Q7F1T8,SOLLC|EnsemblGenome=Solyc01g057900.3|UniProtKB=A0A3Q7EEW4,SOLLC|EnsemblGenome=Solyc09g008700.2|UniProtKB=A0A3Q7HYQ8,SOLLC|EnsemblGenome=Solyc06g083150.3|UniProtKB=A0A3Q7H2D3,SOLLC|EnsemblGenome=Solyc04g077000.3|UniProtKB=A0A3Q7G899,SOLLC|EnsemblGenome=Solyc11g071870.2|UniProtKB=K4DAP4,SOLLC|EnsemblGenome=Solyc01g110080.2|UniProtKB=A0A3Q7ET…	protein polyubiquitination	protein ubiquitination	protein K63-linked ubiquitination;protein K48-linked ubiquitination;protein K11-linked ubiquitination
GO:0018195	SOLLC|EnsemblGenome=Solyc11g005000.2|UniProtKB=A0A3Q7IN99	peptidyl-arginine modification	peptidyl-amino acid modification	peptidyl-arginine methylation
GO:0016796	SOLLC|EnsemblGenome=Solyc12g089280.2|UniProtKB=A0A3Q7JD13,SOLLC|EnsemblGenome=Solyc04g049010.3|UniProtKB=E5LBH0,SOLLC|EnsemblGenome=Solyc04g081280.3|UniProtKB=A0A3Q7G7X3	exonuclease activity, active with either ribo- or deoxyribonucleic acids and producing 5'-phosphomonoesters	exonuclease activity	exodeoxyribonuclease activity, producing 5'-phosphomonoesters;3'-5'-exoribonuclease activity
GO:0030120	SOLLC|EnsemblGenome=Solyc01g088020.3|UniProtKB=A0A3Q7EJU7,SOLLC|EnsemblGenome=Solyc01g060130.3|UniProtKB=P52884,SOLLC|EnsemblGenome=Solyc06g009660.3|UniProtKB=A0A3Q7HK84,SOLLC|EnsemblGenome=Solyc01g081070.3|UniProtKB=A0A3Q7EI94,SOLLC|EnsemblGenome=Solyc05g053830.3|UniProtKB=A0A3Q7GM68,SOLLC|EnsemblGenome=Solyc01g100350.3|UniProtKB=A0A3Q7EQ86,SOLLC|EnsemblGenome=Solyc06g084210.3|UniProtKB=A0A3Q7H2…	vesicle coat	coated vesicle membrane	clathrin vesicle coat;COPI vesicle coat
GO:0048878	SOLLC|EnsemblGenome=Solyc07g006900.2|UniProtKB=E5KGD3,SOLLC|EnsemblGenome=Solyc02g068330.2|UniProtKB=A0A3Q7F2L7,SOLLC|EnsemblGenome=Solyc10g080880.2|UniProtKB=E5KGD2,SOLLC|EnsemblGenome=Solyc10g078370.2|UniProtKB=D6RT09,SOLLC|EnsemblGenome=Solyc04g056620.2|UniProtKB=E5KGD7,SOLLC|EnsemblGenome=Solyc03g118740.3|UniProtKB=E5KGD0	chemical homeostasis	homeostatic process	carbohydrate homeostasis;ion homeostasis;lipid homeostasis;cellular chemical homeostasis
GO:0005975	SOLLC|EnsemblGenome=Solyc04g076920.3|UniProtKB=A0A3Q7H111,SOLLC|EnsemblGenome=Solyc07g055840.3|UniProtKB=A0A3Q7HFR4,SOLLC|EnsemblGenome=Solyc04g082400.3|UniProtKB=A0A3Q7GBV7,SOLLC|EnsemblGenome=Solyc04g045340.3|UniProtKB=A0A3Q7G087,SOLLC|EnsemblGenome=Solyc12g011000.2|UniProtKB=A0A3Q7J4V1,SOLLC|EnsemblGenome=Solyc03g031850.1|UniProtKB=A0A3Q7FFG1,SOLLC|EnsemblGenome=Solyc07g064830.3|UniProtKB=A0A3…	carbohydrate metabolic process	primary metabolic process	monosaccharide metabolic process;carbohydrate biosynthetic process;cellular carbohydrate metabolic process;carbohydrate catabolic process;polysaccharide metabolic process
GO:0007623	SOLLC|EnsemblGenome=Solyc07g041340.2|UniProtKB=A0A3Q7I5H2,SOLLC|EnsemblGenome=Solyc04g071990.3|UniProtKB=A0A3Q7G7D9,SOLLC|EnsemblGenome=Solyc06g051660.1|UniProtKB=Q5GA60,SOLLC|EnsemblGenome=Solyc06g076960.2|UniProtKB=A0A3Q7H0Z5,SOLLC|EnsemblGenome=Solyc11g028200.1|UniProtKB=A0A3Q7IUM0,SOLLC|EnsemblGenome=Solyc06g051680.1|UniProtKB=A0A3Q7GVY7,SOLLC|EnsemblGenome=Solyc12g056650.2|UniProtKB=A0A3Q7JA…	circadian rhythm	rhythmic process	circadian regulation of gene expression
GO:0007052	SOLLC|EnsemblGenome=Solyc10g019040.2|UniProtKB=A0A3Q7ID35,SOLLC|EnsemblGenome=Solyc08g066050.3|UniProtKB=A0A3Q7HN95,SOLLC|EnsemblGenome=Solyc11g069720.2|UniProtKB=A0A3Q7J082,SOLLC|EnsemblGenome=Solyc09g013160.3|UniProtKB=A0A3Q7I0Q4,SOLLC|EnsemblGenome=Solyc10g084050.2|UniProtKB=A0A3Q7IMF7,SOLLC|EnsemblGenome=Solyc03g111380.3|UniProtKB=A0A3Q7FPF2,SOLLC|EnsemblGenome=Solyc02g078640.3|UniProtKB=A0A3…	mitotic spindle organization	microtubule cytoskeleton organization involved in mitosis	mitotic spindle assembly
GO:0042393	SOLLC|EnsemblGenome=Solyc02g063290.3|UniProtKB=A0A3Q7F0X8,SOLLC|EnsemblGenome=Solyc01g104510.3|UniProtKB=O22466,SOLLC|EnsemblGenome=Solyc12g008940.2|UniProtKB=A0A3Q7J2T2,SOLLC|EnsemblGenome=Solyc02g084000.3|UniProtKB=A0A3Q7FUB6,SOLLC|EnsemblGenome=Solyc04g016370.3|UniProtKB=A0A3Q7G0P2,SOLLC|EnsemblGenome=Solyc12g099910.2|UniProtKB=A0A3Q7JYW1,SOLLC|EnsemblGenome=Solyc03g121580.3|UniProtKB=A0A3Q7FX…	histone binding	protein binding	methylated histone binding
GO:0033218	SOLLC|EnsemblGenome=Solyc08g075690.3|UniProtKB=A0A3Q7HT88,SOLLC|EnsemblGenome=Solyc06g083810.3|UniProtKB=A0A3Q7H546,SOLLC|EnsemblGenome=Solyc12g033130.2|UniProtKB=A0A3Q7J7A7,SOLLC|EnsemblGenome=Solyc04g078090.3|UniProtKB=A0A3Q7G9V3	amide binding	binding	peptide binding
GO:0004674	SOLLC|EnsemblGenome=Solyc09g008640.1|UniProtKB=A0A3Q7HYP6,SOLLC|EnsemblGenome=Solyc08g005140.3|UniProtKB=A0A3Q7HGK3,SOLLC|EnsemblGenome=Solyc03g031670.3|UniProtKB=Q8RW36,SOLLC|EnsemblGenome=Solyc07g064610.3|UniProtKB=A0A3Q7HIC2,SOLLC|EnsemblGenome=Solyc10g017700.1|UniProtKB=A0A3Q7IDN4,SOLLC|EnsemblGenome=Solyc06g008330.2|UniProtKB=A0A3Q7GMX5,SOLLC|EnsemblGenome=Solyc03g097920.1|UniProtKB=Q66MH6,S…	protein serine/threonine kinase activity	protein kinase activity	cyclin-dependent protein serine/threonine kinase activity;transmembrane receptor protein serine/threonine kinase activity
GO:0018107	SOLLC|EnsemblGenome=Solyc05g009540.3|UniProtKB=A0A3Q7GFI2,SOLLC|EnsemblGenome=Solyc03g098150.3|UniProtKB=A0A3Q7FQU4,SOLLC|EnsemblGenome=Solyc06g072340.3|UniProtKB=A0A3Q7GYN9,SOLLC|EnsemblGenome=Solyc09g082800.3|UniProtKB=A0A3Q7I8D1	peptidyl-threonine phosphorylation	peptidyl-amino acid modification
GO:0009064	SOLLC|EnsemblGenome=Solyc06g064880.3|UniProtKB=A0A3Q7HRY8,SOLLC|EnsemblGenome=Solyc04g080610.3|UniProtKB=K4BVE0,SOLLC|EnsemblGenome=Solyc11g006350.1|UniProtKB=A0A3Q7IP12,SOLLC|EnsemblGenome=Solyc02g068640.3|UniProtKB=A0A3Q7FME1,SOLLC|EnsemblGenome=Solyc01g080280.3|UniProtKB=A0A3Q7EI59,SOLLC|EnsemblGenome=Solyc03g115630.3|UniProtKB=A0A3Q7FR13,SOLLC|EnsemblGenome=Solyc04g005530.3|UniProtKB=A0A3Q7FW…	glutamine family amino acid metabolic process	alpha-amino acid metabolic process	glutamate metabolic process;arginine catabolic process
GO:0015932	SOLLC|EnsemblGenome=Solyc02g084770.3|UniProtKB=A0A3Q7FUR6	nucleobase-containing compound transmembrane transporter activity	transmembrane transporter activity	purine nucleotide transmembrane transporter activity;nucleoside transmembrane transporter activity;nucleotide-sugar transmembrane transporter activity
GO:0005794	SOLLC|EnsemblGenome=Solyc10g080550.2|UniProtKB=A0A3Q7ILJ5,SOLLC|EnsemblGenome=Solyc03g082440.1|UniProtKB=A0A3Q7FMM0,SOLLC|EnsemblGenome=Solyc10g045640.2|UniProtKB=A0A3Q7IFK9,SOLLC|EnsemblGenome=Solyc06g082500.3|UniProtKB=A0A3Q7H4T8,SOLLC|EnsemblGenome=Solyc11g066820.2|UniProtKB=A0A3Q7IZC8,SOLLC|EnsemblGenome=Solyc12g088240.2|UniProtKB=A0A3Q7JCI5,SOLLC|EnsemblGenome=Solyc12g009150.2|UniProtKB=A0A3…	Golgi apparatus	endomembrane system	COPI vesicle coat;Golgi transport complex;Golgi apparatus subcompartment;cis-Golgi network;Golgi membrane
GO:2001251	SOLLC|EnsemblGenome=Solyc01g065710.3|UniProtKB=A0A3Q7EYV2	negative regulation of chromosome organization	negative regulation of organelle organization	negative regulation of sister chromatid segregation
GO:0010243	SOLLC|EnsemblGenome=Solyc03g093870.1|UniProtKB=A0A3Q7FLI4	response to organonitrogen compound	response to nitrogen compound	cellular response to organonitrogen compound;ERAD pathway;response to peptide
GO:0006446	SOLLC|EnsemblGenome=Solyc11g010510.2|UniProtKB=A0A3Q7IQT4	regulation of translational initiation	regulation of translation	positive regulation of translational initiation
GO:0071407	SOLLC|EnsemblGenome=Solyc11g044840.2|UniProtKB=A0A3Q7JMD9	cellular response to organic cyclic compound	cellular response to organic substance	cellular response to steroid hormone stimulus;dopamine receptor signaling pathway
GO:0046872	SOLLC|EnsemblGenome=Solyc03g115820.3|UniProtKB=A0A3Q7FSA0,SOLLC|EnsemblGenome=Solyc05g007260.3|UniProtKB=A0A3Q7GCG9,SOLLC|EnsemblGenome=Solyc07g042250.3|UniProtKB=Q9M5A8	metal ion binding	cation binding	magnesium ion binding;calcium ion binding;transition metal ion binding
GO:0019901	SOLLC|EnsemblGenome=Solyc12g087900.2|UniProtKB=A0A3Q7JCC4,SOLLC|EnsemblGenome=Solyc04g078500.1|UniProtKB=A0A3Q7GA64,SOLLC|EnsemblGenome=Solyc12g005480.2|UniProtKB=A0A3Q7J1I5,SOLLC|EnsemblGenome=Solyc04g014550.3|UniProtKB=A0A3Q7G196,SOLLC|EnsemblGenome=Solyc05g051410.3|UniProtKB=A0A3Q7GL08,SOLLC|EnsemblGenome=Solyc11g007240.1|UniProtKB=K4D4Y5,SOLLC|EnsemblGenome=Solyc12g088650.2|UniProtKB=A0A3Q7JX…	protein kinase binding	kinase binding	protein kinase C binding;mitogen-activated protein kinase binding;protein tyrosine kinase binding
GO:0030307	SOLLC|EnsemblGenome=Solyc09g014780.3|UniProtKB=A0A3Q7HZG7	positive regulation of cell growth	positive regulation of cellular process
GO:0005216	SOLLC|EnsemblGenome=Solyc02g067460.3|UniProtKB=A0A3Q7FLI5,SOLLC|EnsemblGenome=Solyc10g055710.2|UniProtKB=A0A3Q7IHX8,SOLLC|EnsemblGenome=Solyc02g092440.3|UniProtKB=A0A3Q7FD36,SOLLC|EnsemblGenome=Solyc07g008350.3|UniProtKB=A0A3Q7H489,SOLLC|EnsemblGenome=Solyc01g010760.3|UniProtKB=A0A3Q7EA80,SOLLC|EnsemblGenome=Solyc04g082040.3|UniProtKB=A0A3Q7GAV3,SOLLC|EnsemblGenome=Solyc03g058920.3|UniProtKB=A0A3…	ion channel activity	inorganic molecular entity transmembrane transporter activity	ligand-gated ion channel activity;chloride channel activity;cation channel activity
GO:0031334	SOLLC|EnsemblGenome=Solyc01g109940.3|UniProtKB=A0A3Q7ETU0	positive regulation of protein-containing complex assembly	regulation of protein-containing complex assembly	positive regulation of protein polymerization
GO:0034599	SOLLC|EnsemblGenome=Solyc06g060260.3|UniProtKB=A0A3Q7GX85,SOLLC|EnsemblGenome=Solyc01g079820.3|UniProtKB=A0A3Q7EHP3,SOLLC|EnsemblGenome=Solyc02g084030.3|UniProtKB=G3K2M5,SOLLC|EnsemblGenome=Solyc06g034020.3|UniProtKB=G3K2M3,SOLLC|EnsemblGenome=Solyc01g111510.3|UniProtKB=A0A3Q7EU63,SOLLC|EnsemblGenome=Solyc10g083650.1|UniProtKB=A0A3Q7ILP6,SOLLC|EnsemblGenome=Solyc02g084660.3|UniProtKB=A0A3Q7FUP4,S…	cellular response to oxidative stress	response to oxidative stress
GO:0000387	SOLLC|EnsemblGenome=Solyc05g013740.3|UniProtKB=A0A3Q7GF99,SOLLC|EnsemblGenome=Solyc06g052000.1|UniProtKB=K4C5Y6,SOLLC|EnsemblGenome=Solyc02g062240.3|UniProtKB=A0A3Q7EZ34,SOLLC|EnsemblGenome=Solyc07g008880.3|UniProtKB=A0A3Q7I1D8,SOLLC|EnsemblGenome=Solyc03g033600.3|UniProtKB=A0A3Q7FFU8,SOLLC|EnsemblGenome=Solyc03g098470.3|UniProtKB=A0A3Q7FQH0,SOLLC|EnsemblGenome=Solyc02g084020.3|UniProtKB=A0A3Q7F6…	spliceosomal snRNP assembly	mRNA splicing, via spliceosome
GO:0019933	SOLLC|EnsemblGenome=Solyc01g109110.3|UniProtKB=A0A3Q7ET36,SOLLC|EnsemblGenome=Solyc10g051340.2|UniProtKB=A0A3Q7IGH0,SOLLC|EnsemblGenome=Solyc08g061220.3|UniProtKB=A0A3Q7HP92,SOLLC|EnsemblGenome=Solyc02g090160.3|UniProtKB=A0A3Q7FXW7	cAMP-mediated signaling	cyclic-nucleotide-mediated signaling
GO:0000993	SOLLC|EnsemblGenome=Solyc02g077440.3|UniProtKB=A0A3Q7F418,SOLLC|EnsemblGenome=Solyc11g062220.2|UniProtKB=A0A3Q7JN32,SOLLC|EnsemblGenome=Solyc12g094490.2|UniProtKB=A0A3Q7JY75,SOLLC|EnsemblGenome=Solyc06g054080.3|UniProtKB=A0A3Q7GWM3,SOLLC|EnsemblGenome=Solyc10g008870.3|UniProtKB=A0A3Q7ICK9,SOLLC|EnsemblGenome=Solyc04g054410.3|UniProtKB=A0A3Q7G5F4,SOLLC|EnsemblGenome=Solyc02g078580.1|UniProtKB=A0A3…	RNA polymerase II complex binding	basal RNA polymerase II transcription machinery binding
GO:1990234	SOLLC|EnsemblGenome=Solyc12g041890.2|UniProtKB=A0A3Q7J939,SOLLC|EnsemblGenome=Solyc05g053300.3|UniProtKB=Q8GT30,SOLLC|EnsemblGenome=Solyc04g076430.3|UniProtKB=A0A3Q7G918,SOLLC|EnsemblGenome=Solyc02g082730.3|UniProtKB=A0A3Q7F6B2,SOLLC|EnsemblGenome=Solyc06g060810.3|UniProtKB=A0A3Q7GXI0,SOLLC|EnsemblGenome=Solyc08g082920.3|UniProtKB=A0A3Q7HX29,SOLLC|EnsemblGenome=Solyc12g099100.2|UniProtKB=A0A3Q7JE…	transferase complex	catalytic complex	mannosyltransferase complex;transferase complex, transferring phosphorus-containing groups;oligosaccharyltransferase complex;ubiquitin ligase complex;acetyltransferase complex;methyltransferase complex
GO:0016757	SOLLC|EnsemblGenome=Solyc03g118930.2|UniProtKB=K4BM42,SOLLC|EnsemblGenome=Solyc11g042810.2|UniProtKB=A0A3Q7JM23,SOLLC|EnsemblGenome=Solyc05g055040.3|UniProtKB=A0A3Q7GMR4,SOLLC|EnsemblGenome=Solyc01g079170.3|UniProtKB=A0A3Q7EGU4,SOLLC|EnsemblGenome=Solyc12g088240.2|UniProtKB=A0A3Q7JCI5,SOLLC|EnsemblGenome=Solyc07g018200.1|UniProtKB=A0A3Q7I2S1,SOLLC|EnsemblGenome=Solyc10g080010.2|UniProtKB=A0A3Q7IK…	glycosyltransferase activity	transferase activity	pentosyltransferase activity;UDP-glycosyltransferase activity;sialyltransferase activity;hexosyltransferase activity
GO:0015144	SOLLC|EnsemblGenome=Solyc04g064720.3|UniProtKB=A0A3Q7G3C9,SOLLC|EnsemblGenome=Solyc11g017010.2|UniProtKB=A0A3Q7ISY0	carbohydrate transmembrane transporter activity	transmembrane transporter activity	sugar transmembrane transporter activity
GO:0015141	SOLLC|EnsemblGenome=Solyc11g010500.1|UniProtKB=A0A3Q7IQZ1	succinate transmembrane transporter activity	carboxylic acid transmembrane transporter activity
GO:0008320	SOLLC|EnsemblGenome=Solyc09g009180.3|UniProtKB=A0A3Q7IT88,SOLLC|EnsemblGenome=Solyc01g080840.3|UniProtKB=A0A3Q7EHT5,SOLLC|EnsemblGenome=Solyc05g008530.3|UniProtKB=A0A3Q7H6H0,SOLLC|EnsemblGenome=Solyc02g072130.3|UniProtKB=A0A3Q7FPI2,SOLLC|EnsemblGenome=Solyc11g039910.2|UniProtKB=A0A3Q7IVM2,SOLLC|EnsemblGenome=Solyc01g060070.3|UniProtKB=A0A3Q7EF07,SOLLC|EnsemblGenome=Solyc06g082270.2|UniProtKB=A0A3…	protein transmembrane transporter activity	transmembrane transporter activity
GO:1990204	SOLLC|EnsemblGenome=Solyc04g063350.3|UniProtKB=A0A3Q7G6H2,SOLLC|EnsemblGenome=Solyc04g012060.3|UniProtKB=A0A3Q7GRB4,SOLLC|EnsemblGenome=Solyc11g007720.2|UniProtKB=A0A3Q7IPV0,SOLLC|EnsemblGenome=Solyc05g053100.3|UniProtKB=A0A3Q7GLT1,SOLLC|EnsemblGenome=Solyc05g053300.3|UniProtKB=Q8GT30,SOLLC|EnsemblGenome=Solyc04g051350.3|UniProtKB=A0A3Q7G4T7,SOLLC|EnsemblGenome=Solyc06g072580.3|UniProtKB=A0A3Q7HV…	oxidoreductase complex	catalytic complex	NADH dehydrogenase complex;mitochondrial respiratory chain complex III
GO:0022900	SOLLC|EnsemblGenome=Solyc05g007780.3|UniProtKB=A0A3Q7GDR0,SOLLC|EnsemblGenome=Solyc05g050500.1|UniProtKB=A0A3Q7GN20,SOLLC|EnsemblGenome=Solyc12g021170.2|UniProtKB=A0A3Q7J6V7,SOLLC|EnsemblGenome=Solyc02g079950.3|UniProtKB=Q672Q6	electron transport chain	generation of precursor metabolites and energy	respiratory electron transport chain
GO:0006821	SOLLC|EnsemblGenome=Solyc03g121350.3|UniProtKB=A0A3Q7FX87	chloride transport	inorganic anion transport
GO:0030258	SOLLC|EnsemblGenome=Solyc12g056420.2|UniProtKB=A0A3Q7JB30,SOLLC|EnsemblGenome=Solyc08g080340.3|UniProtKB=A0A3Q7HTB5	lipid modification	cellular lipid metabolic process	lipid oxidation;phospholipid dephosphorylation;lipid phosphorylation
PC00146	SOLLC|EnsemblGenome=Solyc03g117030.2|UniProtKB=A0A3Q7FRQ8,SOLLC|EnsemblGenome=Solyc02g082810.3|UniProtKB=A0A3Q7F6C9,SOLLC|EnsemblGenome=Solyc06g074030.1|UniProtKB=A0A3Q7HVW3,SOLLC|EnsemblGenome=Solyc12g095890.2|UniProtKB=A0A3Q7JCH5,SOLLC|EnsemblGenome=Solyc01g090860.3|UniProtKB=A0A3Q7F480,SOLLC|EnsemblGenome=Solyc06g068410.3|UniProtKB=A0A3Q7GZZ6,SOLLC|EnsemblGenome=Solyc01g007840.3|UniProtKB=A0A3…	mRNA polyadenylation factor	RNA processing factor
GO:0015189	SOLLC|EnsemblGenome=Solyc02g070270.2|UniProtKB=A0A3Q7F1U1,SOLLC|EnsemblGenome=Solyc02g070280.3|UniProtKB=A0A3Q7FNC1,SOLLC|EnsemblGenome=Solyc12g096380.1|UniProtKB=K4DHB1	L-lysine transmembrane transporter activity	L-amino acid transmembrane transporter activity
PC00032	SOLLC|EnsemblGenome=Solyc08g077420.3|UniProtKB=A0A3Q7HRK9,SOLLC|EnsemblGenome=Solyc01g104640.3|UniProtKB=A0A3Q7ES34,SOLLC|EnsemblGenome=Solyc02g068190.1|UniProtKB=A0A3Q7F0N6,SOLLC|EnsemblGenome=Solyc12g095990.2|UniProtKB=A0A3Q7JDK3,SOLLC|EnsemblGenome=Solyc06g068280.3|UniProtKB=A0A3Q7GZX5,SOLLC|EnsemblGenome=Solyc10g076910.2|UniProtKB=A0A3Q7JEB3,SOLLC|EnsemblGenome=Solyc02g070100.3|UniProtKB=A0A3…	RNA helicase	RNA metabolism protein
GO:0006352	SOLLC|EnsemblGenome=Solyc01g088720.3|UniProtKB=A0A3Q7EJK6,SOLLC|EnsemblGenome=Solyc09g009800.3|UniProtKB=A0A3Q7HXL1,SOLLC|EnsemblGenome=Solyc02g085470.3|UniProtKB=Q9FYX3,SOLLC|EnsemblGenome=Solyc02g082340.3|UniProtKB=A0A3Q7F5Z3	DNA-templated transcription, initiation	transcription, DNA-templated	transcription initiation from RNA polymerase II promoter
GO:0000152	SOLLC|EnsemblGenome=Solyc05g016230.3|UniProtKB=A0A3Q7HAM6	nuclear ubiquitin ligase complex	ubiquitin ligase complex	PRC1 complex;anaphase-promoting complex
GO:0015171	SOLLC|EnsemblGenome=Solyc06g050790.3|UniProtKB=A0A3Q7GRR6,SOLLC|EnsemblGenome=Solyc03g117350.1|UniProtKB=A0A3Q7FT69,SOLLC|EnsemblGenome=Solyc11g006710.2|UniProtKB=A0A3Q7IPR2,SOLLC|EnsemblGenome=Solyc02g037510.3|UniProtKB=A0A3Q7EXH6,SOLLC|EnsemblGenome=Solyc02g082510.1|UniProtKB=A0A3Q7FTE4,SOLLC|EnsemblGenome=Solyc02g065680.3|UniProtKB=A0A3Q7F1P3,SOLLC|EnsemblGenome=Solyc10g081460.2|UniProtKB=A0A3…	amino acid transmembrane transporter activity	carboxylic acid transmembrane transporter activity	neutral amino acid transmembrane transporter activity;basic amino acid transmembrane transporter activity;L-amino acid transmembrane transporter activity;branched-chain amino acid transmembrane transporter activity
GO:0003678	SOLLC|EnsemblGenome=Solyc03g032070.3|UniProtKB=A0A3Q7G4Q1,SOLLC|EnsemblGenome=Solyc03g118320.1|UniProtKB=A0A3Q7GIM0,SOLLC|EnsemblGenome=Solyc02g022830.3|UniProtKB=A0A3Q7EY06,SOLLC|EnsemblGenome=Solyc03g120200.2|UniProtKB=A0A3Q7GK99,SOLLC|EnsemblGenome=Solyc02g070230.2|UniProtKB=A0A3Q7FNB2,SOLLC|EnsemblGenome=Solyc01g105520.3|UniProtKB=A0A3Q7FBB2	DNA helicase activity	helicase activity	3'-5' DNA helicase activity
GO:0009166	SOLLC|EnsemblGenome=Solyc04g080250.3|UniProtKB=A0A3Q7GAV1	nucleotide catabolic process	nucleotide metabolic process	purine ribonucleotide catabolic process
GO:0035371	SOLLC|EnsemblGenome=Solyc02g092950.3|UniProtKB=A0A3Q7FDN6,SOLLC|EnsemblGenome=Solyc03g116370.3|UniProtKB=A0A3Q7GHC3,SOLLC|EnsemblGenome=Solyc03g098170.3|UniProtKB=A0A3Q7FQC3,SOLLC|EnsemblGenome=Solyc02g078640.3|UniProtKB=A0A3Q7FR38	microtubule plus-end	microtubule
GO:0007166	SOLLC|EnsemblGenome=Solyc06g060680.2|UniProtKB=A0A3Q7GV21,SOLLC|EnsemblGenome=Solyc09g008640.1|UniProtKB=A0A3Q7HYP6,SOLLC|EnsemblGenome=Solyc10g076530.2|UniProtKB=A0A3Q7IIW2,SOLLC|EnsemblGenome=Solyc07g007020.3|UniProtKB=A0A3Q7H3I8,SOLLC|EnsemblGenome=Solyc09g011200.2|UniProtKB=A0A3Q7I029,SOLLC|EnsemblGenome=Solyc10g005140.1|UniProtKB=K4CX47,SOLLC|EnsemblGenome=Solyc02g090110.3|UniProtKB=A0A3Q7FX…	cell surface receptor signaling pathway	signal transduction	extrinsic apoptotic signaling pathway;receptor signaling pathway via STAT;cell surface receptor signaling pathway involved in cell-cell signaling;immune response-regulating cell surface receptor signaling pathway;integrin-mediated signaling pathway;smoothened signaling pathway;lipopolysaccharide-mediated signaling pathway;cytokine-mediated signaling pathway;Notch signaling pathway;enzyme linked r…
GO:0008173	SOLLC|EnsemblGenome=Solyc11g007700.2|UniProtKB=A0A3Q7IR31,SOLLC|EnsemblGenome=Solyc11g020810.2|UniProtKB=A0A3Q7IUV5,SOLLC|EnsemblGenome=Solyc11g020820.2|UniProtKB=A0A3Q7IU41,SOLLC|EnsemblGenome=Solyc11g005580.1|UniProtKB=K4D4H1,SOLLC|EnsemblGenome=Solyc01g106880.3|UniProtKB=A0A3Q7ERQ0,SOLLC|EnsemblGenome=Solyc03g113860.2|UniProtKB=A0A3Q7FQ41,SOLLC|EnsemblGenome=Solyc06g072250.3|UniProtKB=A0A3Q7H1…	RNA methyltransferase activity	methyltransferase activity	tRNA methyltransferase activity;rRNA (adenine) methyltransferase activity
GO:0032045	SOLLC|EnsemblGenome=Solyc11g072090.2|UniProtKB=A0A3Q7J0M4,SOLLC|EnsemblGenome=Solyc01g094880.3|UniProtKB=A0A3Q7EL17	guanyl-nucleotide exchange factor complex	intracellular protein-containing complex
PC00013	SOLLC|EnsemblGenome=Solyc10g078190.2|UniProtKB=A0A3Q7IJF4,SOLLC|EnsemblGenome=Solyc05g053260.3|UniProtKB=A0A3Q7GJX6,SOLLC|EnsemblGenome=Solyc02g062740.3|UniProtKB=A0A3Q7EYV3,SOLLC|EnsemblGenome=Solyc11g030600.3|UniProtKB=A0A3Q7IUT4,SOLLC|EnsemblGenome=Solyc12g100330.2|UniProtKB=A0A3Q7JYX7	DNA methyltransferase	DNA metabolism protein
GO:0006536	SOLLC|EnsemblGenome=Solyc01g005000.3|UniProtKB=B1Q3F2,SOLLC|EnsemblGenome=Solyc06g033860.2|UniProtKB=A0A3Q7GPY0,SOLLC|EnsemblGenome=Solyc03g094010.3|UniProtKB=A0A3Q7FLT6,SOLLC|EnsemblGenome=Solyc01g068210.3|UniProtKB=A0A3Q7EH04,SOLLC|EnsemblGenome=Solyc03g063560.3|UniProtKB=A0A3Q7FLA3,SOLLC|EnsemblGenome=Solyc02g089630.3|UniProtKB=A0A3Q7FBC8,SOLLC|EnsemblGenome=Solyc11g011920.2|UniProtKB=B1Q3F1,S…	glutamate metabolic process	glutamine family amino acid metabolic process
GO:0016790	SOLLC|EnsemblGenome=Solyc01g091570.3|UniProtKB=A0A3Q7EKQ4,SOLLC|EnsemblGenome=Solyc03g097390.3|UniProtKB=A0A3Q7FMU0,SOLLC|EnsemblGenome=Solyc02g078410.1|UniProtKB=A0A3Q7F4J8,SOLLC|EnsemblGenome=Solyc01g090410.3|UniProtKB=A0A3Q7EK35,SOLLC|EnsemblGenome=Solyc06g083380.3|UniProtKB=A0A3Q7HYD5,SOLLC|EnsemblGenome=Solyc09g042750.3|UniProtKB=A0A3Q7I312,SOLLC|EnsemblGenome=Solyc10g008770.3|UniProtKB=A0A3…	thiolester hydrolase activity	hydrolase activity, acting on ester bonds
GO:0005516	SOLLC|EnsemblGenome=Solyc09g005550.3|UniProtKB=A0A3Q7IRV7,SOLLC|EnsemblGenome=Solyc03g031670.3|UniProtKB=Q8RW36,SOLLC|EnsemblGenome=Solyc07g064610.3|UniProtKB=A0A3Q7HIC2,SOLLC|EnsemblGenome=Solyc05g056570.3|UniProtKB=A0A3Q7GQ17,SOLLC|EnsemblGenome=Solyc02g083850.3|UniProtKB=A0A3Q7F8X9,SOLLC|EnsemblGenome=Solyc10g061860.1|UniProtKB=K4D1H6,SOLLC|EnsemblGenome=Solyc01g008440.3|UniProtKB=A0A3Q7E900,S…	calmodulin binding	protein binding
GO:0016573	SOLLC|EnsemblGenome=Solyc12g096470.2|UniProtKB=A0A3Q7JCU0,SOLLC|EnsemblGenome=Solyc02g084000.3|UniProtKB=A0A3Q7FUB6,SOLLC|EnsemblGenome=Solyc07g047610.3|UniProtKB=A0A3Q7HA08,SOLLC|EnsemblGenome=Solyc03g032070.3|UniProtKB=A0A3Q7G4Q1,SOLLC|EnsemblGenome=Solyc02g092910.3|UniProtKB=A0A3Q7FBL2,SOLLC|EnsemblGenome=Solyc11g020000.1|UniProtKB=K4D6V3,SOLLC|EnsemblGenome=Solyc05g016230.3|UniProtKB=A0A3Q7HA…	histone acetylation	internal peptidyl-lysine acetylation	histone H3 acetylation;histone H4 acetylation
GO:0004540	SOLLC|EnsemblGenome=Solyc12g089280.2|UniProtKB=A0A3Q7JD13,SOLLC|EnsemblGenome=Solyc02g083140.3|UniProtKB=A0A3Q7F7B9,SOLLC|EnsemblGenome=Solyc04g049010.3|UniProtKB=E5LBH0,SOLLC|EnsemblGenome=Solyc04g081280.3|UniProtKB=A0A3Q7G7X3	ribonuclease activity	catalytic activity, acting on RNA	endoribonuclease activity;3'-5'-exoribonuclease activity
GO:0012505	SOLLC|EnsemblGenome=Solyc01g109750.2|UniProtKB=A0A3Q7ETQ0,SOLLC|EnsemblGenome=Solyc12g056160.2|UniProtKB=A0A3Q7JAY3,SOLLC|EnsemblGenome=Solyc04g015990.2|UniProtKB=A0A3Q7G0Z8,SOLLC|EnsemblGenome=Solyc08g081810.3|UniProtKB=A0A3Q7HWI1,SOLLC|EnsemblGenome=Solyc12g089150.2|UniProtKB=A0A3Q7JY27,SOLLC|EnsemblGenome=Solyc01g109370.3|UniProtKB=A0A3Q7ET89,SOLLC|EnsemblGenome=Solyc06g053760.3|UniProtKB=A0A3…	endomembrane system	cellular anatomical entity	nuclear outer membrane-endoplasmic reticulum membrane network;endoplasmic reticulum;nuclear envelope;endosome;secretory granule;Golgi apparatus;clathrin-coated pit;transport vesicle
GO:0006631	SOLLC|EnsemblGenome=Solyc02g080340.3|UniProtKB=A0A3Q7F4Y7,SOLLC|EnsemblGenome=Solyc02g070050.3|UniProtKB=A0A3Q7F3I8,SOLLC|EnsemblGenome=Solyc04g078090.3|UniProtKB=A0A3Q7G9V3,SOLLC|EnsemblGenome=Solyc12g096780.2|UniProtKB=A0A3Q7JDX9,SOLLC|EnsemblGenome=Solyc06g059710.3|UniProtKB=A0A3Q7GWX9,SOLLC|EnsemblGenome=Solyc03g025720.3|UniProtKB=A0A3Q7G3R4,SOLLC|EnsemblGenome=Solyc06g059720.3|UniProtKB=A0A3…	fatty acid metabolic process	cellular lipid metabolic process	unsaturated fatty acid metabolic process;very long-chain fatty acid metabolic process;fatty acid catabolic process;fatty acid biosynthetic process;long-chain fatty acid metabolic process
PC00153	SOLLC|EnsemblGenome=Solyc01g108600.3|UniProtKB=A0A3Q7ESN3,SOLLC|EnsemblGenome=Solyc10g055370.2|UniProtKB=A0A3Q7IIG7,SOLLC|EnsemblGenome=Solyc04g015680.3|UniProtKB=A0A3Q7GSC1,SOLLC|EnsemblGenome=Solyc04g063360.3|UniProtKB=A0A3Q7GYC5,SOLLC|EnsemblGenome=Solyc04g082340.3|UniProtKB=A0A3Q7GB11,SOLLC|EnsemblGenome=Solyc08g078550.1|UniProtKB=K4CNL4,SOLLC|EnsemblGenome=Solyc05g051260.3|UniProtKB=A0A3Q7GK…	metalloprotease	protease
GO:0044271	SOLLC|EnsemblGenome=Solyc08g015660.3|UniProtKB=A0A3Q7HLY1,SOLLC|EnsemblGenome=Solyc06g071550.3|UniProtKB=A0A3Q7H148,SOLLC|EnsemblGenome=Solyc02g079030.3|UniProtKB=A0A3Q7F695,SOLLC|EnsemblGenome=Solyc12g010180.2|UniProtKB=A0A3Q7J3Y4,SOLLC|EnsemblGenome=Solyc03g120090.1|UniProtKB=A0A3Q7FUW9,SOLLC|EnsemblGenome=Solyc04g082190.1|UniProtKB=K4BVU6,SOLLC|EnsemblGenome=Solyc10g006400.3|UniProtKB=A0A3Q7J5…	cellular nitrogen compound biosynthetic process	cellular biosynthetic process	nucleobase-containing compound biosynthetic process;amide biosynthetic process;purine-containing compound biosynthetic process;heme biosynthetic process;polyamine biosynthetic process
GO:0019941	SOLLC|EnsemblGenome=Solyc11g005650.1|UniProtKB=K4D4H8,SOLLC|EnsemblGenome=Solyc03g078630.3|UniProtKB=A0A3Q7G969,SOLLC|EnsemblGenome=Solyc10g005560.3|UniProtKB=A0A3Q7I9N5,SOLLC|EnsemblGenome=Solyc11g072020.1|UniProtKB=K4DAQ9,SOLLC|EnsemblGenome=Solyc10g006480.2|UniProtKB=A0A3Q7IBA0,SOLLC|EnsemblGenome=Solyc11g005670.2|UniProtKB=A0A3Q7IP66,SOLLC|EnsemblGenome=Solyc12g088020.1|UniProtKB=A0A3Q7JBK4,S…	modification-dependent protein catabolic process	proteolysis involved in cellular protein catabolic process	ubiquitin-dependent protein catabolic process
PC00012	SOLLC|EnsemblGenome=Solyc11g066370.2|UniProtKB=A0A3Q7IYP1	DNA ligase	DNA metabolism protein
GO:0044772	SOLLC|EnsemblGenome=Solyc12g087900.2|UniProtKB=A0A3Q7JCC4,SOLLC|EnsemblGenome=Solyc04g078500.1|UniProtKB=A0A3Q7GA64,SOLLC|EnsemblGenome=Solyc11g005090.2|UniProtKB=Q9XGI5,SOLLC|EnsemblGenome=Solyc05g051410.3|UniProtKB=A0A3Q7GL08,SOLLC|EnsemblGenome=Solyc12g088650.2|UniProtKB=A0A3Q7JXW7,SOLLC|EnsemblGenome=Solyc04g077880.1|UniProtKB=K4BUM5,SOLLC|EnsemblGenome=Solyc05g006050.3|UniProtKB=A0A3Q7GCU5,S…	mitotic cell cycle phase transition	mitotic cell cycle process	G1/S transition of mitotic cell cycle;G2/M transition of mitotic cell cycle;metaphase/anaphase transition of mitotic cell cycle
GO:0031519	SOLLC|EnsemblGenome=Solyc07g064090.3|UniProtKB=A0A3Q7HHK7	PcG protein complex	nuclear protein-containing complex	PRC1 complex
GO:0005832	SOLLC|EnsemblGenome=Solyc03g118910.1|UniProtKB=A0A3Q7FU69,SOLLC|EnsemblGenome=Solyc02g085790.3|UniProtKB=A0A3Q7F9W4,SOLLC|EnsemblGenome=Solyc05g056310.3|UniProtKB=A0A3Q7GLM4,SOLLC|EnsemblGenome=Solyc01g090750.3|UniProtKB=A0A3Q7EK01,SOLLC|EnsemblGenome=Solyc02g063090.3|UniProtKB=A0A3Q7FJZ3,SOLLC|EnsemblGenome=Solyc01g088080.3|UniProtKB=A0A3Q7EJA6,SOLLC|EnsemblGenome=Solyc11g069000.2|UniProtKB=A0A3…	chaperonin-containing T-complex	cytosol
GO:0031109	SOLLC|EnsemblGenome=Solyc02g092950.3|UniProtKB=A0A3Q7FDN6,SOLLC|EnsemblGenome=Solyc03g116370.3|UniProtKB=A0A3Q7GHC3	microtubule polymerization or depolymerization	microtubule cytoskeleton organization	microtubule polymerization;microtubule depolymerization
GO:0090148	SOLLC|EnsemblGenome=Solyc07g005840.2|UniProtKB=K4CB55,SOLLC|EnsemblGenome=Solyc03g097050.3|UniProtKB=A0A3Q7FMM6,SOLLC|EnsemblGenome=Solyc04g072790.2|UniProtKB=A0A3Q7G879,SOLLC|EnsemblGenome=Solyc03g005450.3|UniProtKB=A0A3Q7FEW0,SOLLC|EnsemblGenome=Solyc08g076320.3|UniProtKB=A0A3Q7HTK7,SOLLC|EnsemblGenome=Solyc08g061100.3|UniProtKB=A0A3Q7IID5,SOLLC|EnsemblGenome=Solyc08g005280.2|UniProtKB=A0A3Q7ID…	membrane fission	membrane organization
GO:0046658	SOLLC|EnsemblGenome=Solyc05g025500.3|UniProtKB=A0A3Q7GFU5,SOLLC|EnsemblGenome=Solyc03g025650.2|UniProtKB=A0A3Q7FHC9,SOLLC|EnsemblGenome=Solyc09g065260.2|UniProtKB=A0A3Q7I5U1,SOLLC|EnsemblGenome=Solyc07g008150.3|UniProtKB=A0A3Q7H4S6,SOLLC|EnsemblGenome=Solyc01g014070.1|UniProtKB=K4AU44,SOLLC|EnsemblGenome=Solyc03g114900.3|UniProtKB=A0A3Q7GGF8,SOLLC|EnsemblGenome=Solyc11g068440.2|UniProtKB=A0A3Q7JP…	anchored component of plasma membrane	intrinsic component of plasma membrane
GO:0051015	SOLLC|EnsemblGenome=Solyc04g024530.3|UniProtKB=A0A3Q7G1N9,SOLLC|EnsemblGenome=Solyc12g088320.2|UniProtKB=A0A3Q7JBP2,SOLLC|EnsemblGenome=Solyc01g111380.3|UniProtKB=A0A3Q7FET5,SOLLC|EnsemblGenome=Solyc11g010350.2|UniProtKB=A0A3Q7IQQ2,SOLLC|EnsemblGenome=Solyc09g082510.3|UniProtKB=A0A3Q7J281,SOLLC|EnsemblGenome=Solyc01g094400.3|UniProtKB=A0A3Q7EL39,SOLLC|EnsemblGenome=Solyc09g056170.3|UniProtKB=A0A3…	actin filament binding	actin binding
GO:0030837	SOLLC|EnsemblGenome=Solyc11g070130.2|UniProtKB=Q8VWR0,SOLLC|EnsemblGenome=Solyc08g066110.3|UniProtKB=Q93YG7,SOLLC|EnsemblGenome=Solyc06g066410.3|UniProtKB=A0A3Q7GZF4,SOLLC|EnsemblGenome=Solyc12g044630.2|UniProtKB=Q41344	negative regulation of actin filament polymerization	negative regulation of cytoskeleton organization	barbed-end actin filament capping
GO:0031297	SOLLC|EnsemblGenome=Solyc12g098860.2|UniProtKB=A0A3Q7JEK0	replication fork processing	DNA-dependent DNA replication
GO:0009123	SOLLC|EnsemblGenome=Solyc04g080250.3|UniProtKB=A0A3Q7GAV1,SOLLC|EnsemblGenome=Solyc01g109830.3|UniProtKB=A0A3Q7EUX7	nucleoside monophosphate metabolic process	nucleoside phosphate metabolic process	purine nucleoside monophosphate metabolic process;ribonucleoside monophosphate metabolic process
PC00237	SOLLC|EnsemblGenome=Solyc03g083210.3|UniProtKB=A0A3Q7FKL4,SOLLC|EnsemblGenome=Solyc10g078830.2|UniProtKB=A0A3Q7JES6,SOLLC|EnsemblGenome=Solyc03g083170.3|UniProtKB=A0A3Q7FN09,SOLLC|EnsemblGenome=Solyc03g071800.2|UniProtKB=A0A3Q7FLQ5,SOLLC|EnsemblGenome=Solyc03g071790.1|UniProtKB=K4BHK8	viral or transposable element protein	protein class	reverse transcriptase
GO:0016810	SOLLC|EnsemblGenome=Solyc10g079640.2|UniProtKB=A0A3Q7JF50,SOLLC|EnsemblGenome=Solyc03g121270.3|UniProtKB=A0A3Q7FX70,SOLLC|EnsemblGenome=Solyc05g006220.3|UniProtKB=A0A3Q7GBY9,SOLLC|EnsemblGenome=Solyc01g005490.3|UniProtKB=A0A3Q7EQN9	hydrolase activity, acting on carbon-nitrogen (but not peptide) bonds	hydrolase activity	hydrolase activity, acting on carbon-nitrogen (but not peptide) bonds, in cyclic amides;hydrolase activity, acting on carbon-nitrogen (but not peptide) bonds, in cyclic amidines;hydrolase activity, acting on carbon-nitrogen (but not peptide) bonds, in linear amides
GO:0030867	SOLLC|EnsemblGenome=Solyc09g009180.3|UniProtKB=A0A3Q7IT88,SOLLC|EnsemblGenome=Solyc02g072130.3|UniProtKB=A0A3Q7FPI2,SOLLC|EnsemblGenome=Solyc10g007390.3|UniProtKB=A0A3Q7IAQ0,SOLLC|EnsemblGenome=Solyc11g043150.2|UniProtKB=A0A3Q7IVW9	rough endoplasmic reticulum membrane	rough endoplasmic reticulum
GO:0043067	SOLLC|EnsemblGenome=Solyc02g031710.3|UniProtKB=A0A3Q7FHG0	regulation of programmed cell death	regulation of cell death	negative regulation of programmed cell death;regulation of apoptotic process;positive regulation of programmed cell death
GO:0007040	SOLLC|EnsemblGenome=Solyc07g066370.3|UniProtKB=A0A3Q7HJ73	lysosome organization	vacuole organization
GO:0005665	SOLLC|EnsemblGenome=Solyc05g053430.3|UniProtKB=A0A3Q7GN86,SOLLC|EnsemblGenome=Solyc04g015180.3|UniProtKB=A0A3Q7GS16,SOLLC|EnsemblGenome=Solyc04g040170.3|UniProtKB=A0A3Q7G2F0,SOLLC|EnsemblGenome=Solyc03g031690.3|UniProtKB=A0A3Q7G4F6,SOLLC|EnsemblGenome=Solyc11g069910.2|UniProtKB=A0A3Q7JPU4,SOLLC|EnsemblGenome=Solyc06g083360.3|UniProtKB=A0A3Q7H2G3,SOLLC|EnsemblGenome=Solyc01g081150.3|UniProtKB=A0A3…	RNA polymerase II, core complex	RNA polymerase II, holoenzyme
GO:0006091	SOLLC|EnsemblGenome=Solyc03g115820.3|UniProtKB=A0A3Q7FSA0,SOLLC|EnsemblGenome=Solyc01g080170.3|UniProtKB=A0A3Q7F1C4,SOLLC|EnsemblGenome=Solyc05g015950.3|UniProtKB=A0A3Q7HAH2,SOLLC|EnsemblGenome=Solyc05g007260.3|UniProtKB=A0A3Q7GCG9,SOLLC|EnsemblGenome=Solyc06g011530.3|UniProtKB=A0A3Q7GQR1,SOLLC|EnsemblGenome=Solyc01g006630.3|UniProtKB=A0A3Q7ERD0,SOLLC|EnsemblGenome=Solyc07g047850.3|UniProtKB=A0A3…	generation of precursor metabolites and energy	cellular metabolic process	ATP generation from ADP;electron transport chain;energy derivation by oxidation of organic compounds
GO:0009308	SOLLC|EnsemblGenome=Solyc09g064910.1|UniProtKB=A0A3Q7I3V1,SOLLC|EnsemblGenome=Solyc04g007240.1|UniProtKB=A0A3Q7GNI5,SOLLC|EnsemblGenome=Solyc08g062820.3|UniProtKB=A0A3Q7IJ83,SOLLC|EnsemblGenome=Solyc08g079430.3|UniProtKB=A0A3Q7HSR4,SOLLC|EnsemblGenome=Solyc10g084150.2|UniProtKB=I0IUQ2,SOLLC|EnsemblGenome=Solyc09g007830.3|UniProtKB=A0A3Q7HWK2,SOLLC|EnsemblGenome=Solyc01g080150.3|UniProtKB=J9PEK3,S…	amine metabolic process	organonitrogen compound metabolic process	cellular amine metabolic process
GO:0005548	SOLLC|EnsemblGenome=Solyc12g089130.2|UniProtKB=A0A3Q7JDW5,SOLLC|EnsemblGenome=Solyc04g080290.3|UniProtKB=A0A3Q7G9W5,SOLLC|EnsemblGenome=Solyc06g083810.3|UniProtKB=A0A3Q7H546,SOLLC|EnsemblGenome=Solyc12g100050.2|UniProtKB=A0A3Q7JE24,SOLLC|EnsemblGenome=Solyc12g033130.2|UniProtKB=A0A3Q7J7A7,SOLLC|EnsemblGenome=Solyc01g100250.3|UniProtKB=A0A3Q7EQ64	phospholipid transporter activity	lipid transporter activity	phosphatidylcholine transporter activity
PC00016	SOLLC|EnsemblGenome=Solyc07g066320.3|UniProtKB=A0A3Q7HJ65,SOLLC|EnsemblGenome=Solyc10g079250.2|UniProtKB=B1N670	DNA strand-pairing protein	DNA metabolism protein
GO:0045132	SOLLC|EnsemblGenome=Solyc10g019040.2|UniProtKB=A0A3Q7ID35	meiotic chromosome segregation	meiotic nuclear division	meiotic sister chromatid segregation;meiotic chromosome separation;homologous chromosome segregation
GO:0030119	SOLLC|EnsemblGenome=Solyc01g080360.3|UniProtKB=A0A3Q7EHW0,SOLLC|EnsemblGenome=Solyc05g005780.3|UniProtKB=A0A3Q7GBQ6,SOLLC|EnsemblGenome=Solyc10g079850.2|UniProtKB=A0A3Q7IL58,SOLLC|EnsemblGenome=Solyc06g074650.3|UniProtKB=A0A3Q7H0L2	AP-type membrane coat adaptor complex	membrane coat
GO:0090502	SOLLC|EnsemblGenome=Solyc09g065080.2|UniProtKB=A0A3Q7I3M0,SOLLC|EnsemblGenome=Solyc03g025540.3|UniProtKB=A0A3Q7FES3,SOLLC|EnsemblGenome=Solyc10g079670.2|UniProtKB=A0A3Q7JF54,SOLLC|EnsemblGenome=Solyc10g005980.1|UniProtKB=A0A3Q7I9S7	RNA phosphodiester bond hydrolysis, endonucleolytic	RNA phosphodiester bond hydrolysis	endonucleolytic cleavage involved in rRNA processing
GO:0016791	SOLLC|EnsemblGenome=Solyc10g039280.2|UniProtKB=A0A3Q7J9C5,SOLLC|EnsemblGenome=Solyc10g086720.2|UniProtKB=A0A3Q7JH90,SOLLC|EnsemblGenome=Solyc04g005840.1|UniProtKB=K4BNJ0,SOLLC|EnsemblGenome=Solyc07g062430.3|UniProtKB=A0A3Q7HE95,SOLLC|EnsemblGenome=Solyc06g072420.3|UniProtKB=A0A3Q7H1M6,SOLLC|EnsemblGenome=Solyc07g055980.3|UniProtKB=A0A3Q7HGF8,SOLLC|EnsemblGenome=Solyc12g056530.2|UniProtKB=A0A3Q7JA…	phosphatase activity	phosphoric ester hydrolase activity	inositol phosphate phosphatase activity;phosphatidylinositol-3,5-bisphosphate phosphatase activity;phosphoprotein phosphatase activity;nucleotidase activity
GO:1901576	SOLLC|EnsemblGenome=Solyc01g080170.3|UniProtKB=A0A3Q7F1C4,SOLLC|EnsemblGenome=Solyc02g078410.1|UniProtKB=A0A3Q7F4J8,SOLLC|EnsemblGenome=Solyc05g053170.3|UniProtKB=A0A3Q7HG80,SOLLC|EnsemblGenome=Solyc09g008280.2|UniProtKB=P43282,SOLLC|EnsemblGenome=Solyc09g091510.3|UniProtKB=A0A3Q7J3Y1,SOLLC|EnsemblGenome=Solyc06g011530.3|UniProtKB=A0A3Q7GQR1,SOLLC|EnsemblGenome=Solyc11g065070.2|UniProtKB=A0A3Q7IX…	organic substance biosynthetic process	organic substance metabolic process	organophosphate biosynthetic process;carbohydrate biosynthetic process;ubiquinone biosynthetic process;organic acid biosynthetic process;carbohydrate derivative biosynthetic process;organic hydroxy compound biosynthetic process;macromolecule biosynthetic process;organonitrogen compound biosynthetic process;organic cyclic compound biosynthetic process;lipid biosynthetic process
GO:0006807	SOLLC|EnsemblGenome=Solyc06g009400.3|UniProtKB=Q6T2D2,SOLLC|EnsemblGenome=Solyc01g015000.3|UniProtKB=A0A3Q7EUR4	nitrogen compound metabolic process	metabolic process	cellular nitrogen compound metabolic process;organonitrogen compound metabolic process
GO:0005977	SOLLC|EnsemblGenome=Solyc01g081520.3|UniProtKB=A0A3Q7EI60,SOLLC|EnsemblGenome=Solyc11g011960.2|UniProtKB=A0A3Q7IRS4,SOLLC|EnsemblGenome=Solyc05g012510.3|UniProtKB=A0A3Q7GCI2,SOLLC|EnsemblGenome=Solyc03g065340.3|UniProtKB=A0A3Q7G8G0,SOLLC|EnsemblGenome=Solyc09g031970.3|UniProtKB=A0A3Q7I2P2	glycogen metabolic process	cellular glucan metabolic process	glycogen biosynthetic process
GO:0016811	SOLLC|EnsemblGenome=Solyc06g064880.3|UniProtKB=A0A3Q7HRY8,SOLLC|EnsemblGenome=Solyc01g112280.3|UniProtKB=A0A3Q7EV39,SOLLC|EnsemblGenome=Solyc11g068540.2|UniProtKB=Q9XGI9,SOLLC|EnsemblGenome=Solyc01g097440.3|UniProtKB=A0A3Q7EM66,SOLLC|EnsemblGenome=Solyc01g106360.3|UniProtKB=A0A3Q7FBW3,SOLLC|EnsemblGenome=Solyc04g082190.1|UniProtKB=K4BVU6,SOLLC|EnsemblGenome=Solyc01g106330.3|UniProtKB=A0A3Q7ERQ2,S…	hydrolase activity, acting on carbon-nitrogen (but not peptide) bonds, in linear amides	hydrolase activity, acting on carbon-nitrogen (but not peptide) bonds	histone deacetylase activity
GO:0044281	SOLLC|EnsemblGenome=Solyc01g094280.3|UniProtKB=A0A3Q7EL16,SOLLC|EnsemblGenome=Solyc10g080970.2|UniProtKB=A0A3Q7IL22,SOLLC|EnsemblGenome=Solyc03g113590.3|UniProtKB=Q8LKF6	small molecule metabolic process	metabolic process	small molecule biosynthetic process;monosaccharide metabolic process;small molecule catabolic process;organic acid metabolic process;nucleobase-containing small molecule metabolic process;cellular ketone metabolic process;alcohol metabolic process
GO:1901264	SOLLC|EnsemblGenome=Solyc01g010650.3|UniProtKB=A0A3Q7EAD5,SOLLC|EnsemblGenome=Solyc01g079760.3|UniProtKB=A0A3Q7EHJ5	carbohydrate derivative transport	organic substance transport
GO:0048367	SOLLC|EnsemblGenome=Solyc07g008205.1|UniProtKB=A0A3Q7H4T3,SOLLC|EnsemblGenome=Solyc04g006980.1|UniProtKB=A0A3Q7GNB6,SOLLC|EnsemblGenome=Solyc05g012840.1|UniProtKB=A0A3Q7GFZ6,SOLLC|EnsemblGenome=Solyc05g032780.1|UniProtKB=A0A3Q7GIV4,SOLLC|EnsemblGenome=Solyc02g091910.2|UniProtKB=A0A3Q7FYV9,SOLLC|EnsemblGenome=Solyc02g089830.2|UniProtKB=G3BGU7,SOLLC|EnsemblGenome=Solyc02g077250.2|UniProtKB=K4B8V2,S…	shoot system development	system development	flower development;leaf development
PC00258	SOLLC|EnsemblGenome=Solyc11g007130.2|UniProtKB=A0A3Q7IPP9,SOLLC|EnsemblGenome=Solyc11g017010.2|UniProtKB=A0A3Q7ISY0,SOLLC|EnsemblGenome=Solyc01g111840.3|UniProtKB=A0A3Q7EW73,SOLLC|EnsemblGenome=Solyc12g100130.1|UniProtKB=A0A3Q7JFW0,SOLLC|EnsemblGenome=Solyc12g010690.2|UniProtKB=A0A3Q7JSR7,SOLLC|EnsemblGenome=Solyc02g062860.3|UniProtKB=A0A3Q7FJS5,SOLLC|EnsemblGenome=Solyc06g082500.3|UniProtKB=A0A3…	secondary carrier transporter	transporter	amino acid transporter;mitochondrial carrier protein
PC00096	SOLLC|EnsemblGenome=Solyc05g050990.1|UniProtKB=A0A3Q7GIJ3,SOLLC|EnsemblGenome=Solyc06g073260.3|UniProtKB=A0A3Q7GZW2,SOLLC|EnsemblGenome=Solyc03g113770.3|UniProtKB=A0A3Q7GFM7,SOLLC|EnsemblGenome=Solyc02g087790.2|UniProtKB=A0A3Q7F8V6,SOLLC|EnsemblGenome=Solyc05g005180.3|UniProtKB=A0A3Q7GD09,SOLLC|EnsemblGenome=Solyc03g118650.3|UniProtKB=A0A3Q7FUJ4,SOLLC|EnsemblGenome=Solyc07g006220.2|UniProtKB=A0A3…	epimerase/racemase	isomerase
GO:0071013	SOLLC|EnsemblGenome=Solyc07g065800.3|UniProtKB=A0A3Q7HIJ1,SOLLC|EnsemblGenome=Solyc03g007560.2|UniProtKB=K4BEH9,SOLLC|EnsemblGenome=Solyc02g068190.1|UniProtKB=A0A3Q7F0N6,SOLLC|EnsemblGenome=Solyc04g014210.3|UniProtKB=A0A3Q7FZX5,SOLLC|EnsemblGenome=Solyc11g005550.2|UniProtKB=A0A3Q7INK9,SOLLC|EnsemblGenome=Solyc07g007210.3|UniProtKB=A0A3Q7I0H0,SOLLC|EnsemblGenome=Solyc05g051070.3|UniProtKB=A0A3Q7HF…	catalytic step 2 spliceosome	catalytic complex
GO:0098796	SOLLC|EnsemblGenome=Solyc09g009180.3|UniProtKB=A0A3Q7IT88,SOLLC|EnsemblGenome=Solyc02g072130.3|UniProtKB=A0A3Q7FPI2,SOLLC|EnsemblGenome=Solyc07g048120.3|UniProtKB=A0A3Q7HDQ6,SOLLC|EnsemblGenome=Solyc01g096910.3|UniProtKB=A0A3Q7EM91,SOLLC|EnsemblGenome=Solyc00g230080.1|UniProtKB=A0A494GA65,SOLLC|EnsemblGenome=Solyc08g082920.3|UniProtKB=A0A3Q7HX29,SOLLC|EnsemblGenome=Solyc10g007390.3|UniProtKB=A0A3…	membrane protein complex	membrane	EMC complex;AP-type membrane coat adaptor complex;inner mitochondrial membrane protein complex;NADH dehydrogenase complex;ESCRT I complex;proton-transporting two-sector ATPase complex;plasma membrane protein complex;mitochondrial outer membrane translocase complex;membrane coat;oligosaccharyltransferase complex;transmembrane transporter complex;phosphatidylinositol 3-kinase complex;proton-transpo…
GO:0000276	SOLLC|EnsemblGenome=Solyc11g072450.2|UniProtKB=A0A3Q7J0T5,SOLLC|EnsemblGenome=Solyc01g087120.3|UniProtKB=A0A3Q7EIY6,SOLLC|EnsemblGenome=Solyc10g049590.1|UniProtKB=A0A3Q7JAZ3,SOLLC|EnsemblGenome=Solyc07g026770.3|UniProtKB=A0A3Q7HAJ7	mitochondrial proton-transporting ATP synthase complex, coupling factor F(o)	mitochondrial proton-transporting ATP synthase complex
GO:0005911	SOLLC|EnsemblGenome=Solyc02g083480.3|UniProtKB=A0A3Q7F8S5,SOLLC|EnsemblGenome=Solyc09g090680.3|UniProtKB=A0A3Q7I9B1,SOLLC|EnsemblGenome=Solyc04g081860.3|UniProtKB=A0A3Q7H3M2,SOLLC|EnsemblGenome=Solyc06g054500.1|UniProtKB=K4C6D6,SOLLC|EnsemblGenome=Solyc06g083750.3|UniProtKB=A0A3Q7HYL8,SOLLC|EnsemblGenome=Solyc03g080150.3|UniProtKB=A0A3Q7FJX7,SOLLC|EnsemblGenome=Solyc11g011000.2|UniProtKB=A0A3Q7JJ…	cell-cell junction	anchoring junction	tight junction;cell-cell contact zone;apical junction complex;adherens junction
GO:1902369	SOLLC|EnsemblGenome=Solyc03g098160.3|UniProtKB=A0A3Q7FN71	negative regulation of RNA catabolic process	negative regulation of RNA metabolic process	RNA stabilization
GO:0015804	SOLLC|EnsemblGenome=Solyc03g005120.3|UniProtKB=A0A3Q7G0T7,SOLLC|EnsemblGenome=Solyc02g093700.3|UniProtKB=A0A3Q7FDV0	neutral amino acid transport	amino acid transport	alanine transport;leucine transport
GO:0010256	SOLLC|EnsemblGenome=Solyc10g008970.1|UniProtKB=A0A3Q7ICR7,SOLLC|EnsemblGenome=Solyc02g077640.1|UniProtKB=A0A3Q7F5I4,SOLLC|EnsemblGenome=Solyc12g005490.1|UniProtKB=A0A3Q7JR31,SOLLC|EnsemblGenome=Solyc01g080490.2|UniProtKB=A0A3Q7EHY7,SOLLC|EnsemblGenome=Solyc01g103580.3|UniProtKB=A0A3Q7ERG4,SOLLC|EnsemblGenome=Solyc10g050200.1|UniProtKB=A0A3Q7JBE1	endomembrane system organization	cellular component organization	plasma membrane organization;Golgi organization;endosome organization;endoplasmic reticulum organization;nuclear envelope organization
GO:0071014	SOLLC|EnsemblGenome=Solyc12g056080.2|UniProtKB=A0A3Q7JAW0,SOLLC|EnsemblGenome=Solyc03g007560.2|UniProtKB=K4BEH9,SOLLC|EnsemblGenome=Solyc09g083420.3|UniProtKB=A0A3Q7I739,SOLLC|EnsemblGenome=Solyc03g007850.1|UniProtKB=A0A3Q7FE08,SOLLC|EnsemblGenome=Solyc10g055640.2|UniProtKB=A0A3Q7IIR9,SOLLC|EnsemblGenome=Solyc05g051070.3|UniProtKB=A0A3Q7HF18,SOLLC|EnsemblGenome=Solyc05g009910.3|UniProtKB=A0A3Q7H7…	post-mRNA release spliceosomal complex	spliceosomal complex
GO:0016616	SOLLC|EnsemblGenome=Solyc10g011980.3|UniProtKB=A0A3Q7ID87,SOLLC|EnsemblGenome=Solyc10g074500.2|UniProtKB=A0A3Q7JDJ8,SOLLC|EnsemblGenome=Solyc02g032330.3|UniProtKB=A0A3Q7EYX1,SOLLC|EnsemblGenome=Solyc08g066360.3|UniProtKB=A0A3Q7IK00,SOLLC|EnsemblGenome=Solyc03g078440.3|UniProtKB=A0A3Q7FM63,SOLLC|EnsemblGenome=Solyc12g044250.2|UniProtKB=A0A3Q7JAN1,SOLLC|EnsemblGenome=Solyc08g005120.3|UniProtKB=A0A3…	oxidoreductase activity, acting on the CH-OH group of donors, NAD or NADP as acceptor	oxidoreductase activity
GO:0019003	SOLLC|EnsemblGenome=Solyc11g072090.2|UniProtKB=A0A3Q7J0M4,SOLLC|EnsemblGenome=Solyc01g098180.3|UniProtKB=A0A3Q7EMT5,SOLLC|EnsemblGenome=Solyc11g072190.2|UniProtKB=A0A3Q7JQE3,SOLLC|EnsemblGenome=Solyc11g005600.2|UniProtKB=A0A3Q7INV3,SOLLC|EnsemblGenome=Solyc09g072670.3|UniProtKB=A0A3Q7J0P0,SOLLC|EnsemblGenome=Solyc08g015860.3|UniProtKB=A0A3Q7HLY0,SOLLC|EnsemblGenome=Solyc11g012270.2|UniProtKB=A0A3…	GDP binding	anion binding
GO:0006865	SOLLC|EnsemblGenome=Solyc02g070270.2|UniProtKB=A0A3Q7F1U1,SOLLC|EnsemblGenome=Solyc02g070280.3|UniProtKB=A0A3Q7FNC1,SOLLC|EnsemblGenome=Solyc11g006710.2|UniProtKB=A0A3Q7IPR2,SOLLC|EnsemblGenome=Solyc02g037510.3|UniProtKB=A0A3Q7EXH6,SOLLC|EnsemblGenome=Solyc10g081460.2|UniProtKB=A0A3Q7IL28,SOLLC|EnsemblGenome=Solyc10g018600.2|UniProtKB=A0A3Q7J8H9,SOLLC|EnsemblGenome=Solyc12g096380.1|UniProtKB=K4DH…	amino acid transport	nitrogen compound transport	basic amino acid transport;neutral amino acid transport;amino acid transmembrane transport;branched-chain amino acid transport
GO:0006282	SOLLC|EnsemblGenome=Solyc03g118320.1|UniProtKB=A0A3Q7GIM0,SOLLC|EnsemblGenome=Solyc12g096610.2|UniProtKB=A0A3Q7JCW1	regulation of DNA repair	regulation of DNA metabolic process	negative regulation of DNA repair;positive regulation of DNA repair;regulation of double-strand break repair
GO:0034704	SOLLC|EnsemblGenome=Solyc02g014560.3|UniProtKB=A0A3Q7EXD5,SOLLC|EnsemblGenome=Solyc03g044960.2|UniProtKB=A0A3Q7FH30,SOLLC|EnsemblGenome=Solyc02g089840.3|UniProtKB=A0A3Q7FBG1,SOLLC|EnsemblGenome=Solyc03g044950.2|UniProtKB=A0A3Q7FJN3	calcium channel complex	cation channel complex	voltage-gated calcium channel complex
GO:0009055	SOLLC|EnsemblGenome=Solyc01g097910.2|UniProtKB=A0A3Q7EMN6,SOLLC|EnsemblGenome=Solyc05g055180.3|UniProtKB=A0A3Q7GL14,SOLLC|EnsemblGenome=Solyc12g021170.2|UniProtKB=A0A3Q7J6V7,SOLLC|EnsemblGenome=Solyc03g013600.1|UniProtKB=A0A3Q7FE99,SOLLC|EnsemblGenome=Solyc11g071440.2|UniProtKB=A0A3Q7J0M5,SOLLC|EnsemblGenome=Solyc05g007780.3|UniProtKB=A0A3Q7GDR0,SOLLC|EnsemblGenome=Solyc02g063080.1|UniProtKB=A0A3…	electron transfer activity	oxidoreductase activity
GO:0060341	SOLLC|EnsemblGenome=Solyc12g009850.1|UniProtKB=A0A3Q7JSE2,SOLLC|EnsemblGenome=Solyc05g007390.1|UniProtKB=A0A3Q7GA93,SOLLC|EnsemblGenome=Solyc05g007410.1|UniProtKB=A0A3Q7GEA5,SOLLC|EnsemblGenome=Solyc11g007780.2|UniProtKB=A0A3Q7IR46,SOLLC|EnsemblGenome=Solyc09g064640.1|UniProtKB=A0A3Q7I399,SOLLC|EnsemblGenome=Solyc04g071640.1|UniProtKB=A0A3Q7G3X0,SOLLC|EnsemblGenome=Solyc03g113000.3|UniProtKB=A0A3…	regulation of cellular localization	regulation of cellular process	regulation of protein localization to membrane;regulation of release of sequestered calcium ion into cytosol;regulation of intracellular protein transport
GO:0043066	SOLLC|EnsemblGenome=Solyc12g099240.2|UniProtKB=A0A3Q7JER0	negative regulation of apoptotic process	regulation of apoptotic process	negative regulation of apoptotic signaling pathway
GO:1990837	SOLLC|EnsemblGenome=Solyc03g120340.3|UniProtKB=A0A3Q7FVF6	sequence-specific double-stranded DNA binding	sequence-specific DNA binding	DNA replication origin binding;transcription cis-regulatory region binding
GO:0045324	SOLLC|EnsemblGenome=Solyc06g062510.3|UniProtKB=A0A3Q7GUI4,SOLLC|EnsemblGenome=Solyc11g066260.2|UniProtKB=A0A3Q7IYW0,SOLLC|EnsemblGenome=Solyc03g121360.1|UniProtKB=A0A3Q7FU05,SOLLC|EnsemblGenome=Solyc12g009060.2|UniProtKB=A0A3Q7J3W0	late endosome to vacuole transport	vacuolar transport	late endosome to vacuole transport via multivesicular body sorting pathway
GO:0016298	SOLLC|EnsemblGenome=Solyc03g119980.3|UniProtKB=A0A3Q7FUU7,SOLLC|EnsemblGenome=Solyc02g086050.3|UniProtKB=A0A3Q7F7T0,SOLLC|EnsemblGenome=Solyc08g066440.3|UniProtKB=A0A3Q7HQX2,SOLLC|EnsemblGenome=Solyc05g056000.3|UniProtKB=A0A3Q7GQV0,SOLLC|EnsemblGenome=Solyc04g010250.3|UniProtKB=A0A3Q7GQI7,SOLLC|EnsemblGenome=Solyc01g103650.3|UniProtKB=A0A3Q7ERH6,SOLLC|EnsemblGenome=Solyc02g069930.1|UniProtKB=A0A3…	lipase activity	hydrolase activity, acting on ester bonds	phospholipase activity;triglyceride lipase activity
GO:0034237	SOLLC|EnsemblGenome=Solyc02g076840.3|UniProtKB=A0A3Q7F375	protein kinase A regulatory subunit binding	protein kinase A binding
PC00174	SOLLC|EnsemblGenome=Solyc10g074700.2|UniProtKB=A0A3Q7IIC6,SOLLC|EnsemblGenome=Solyc01g109790.3|UniProtKB=Q15I66,SOLLC|EnsemblGenome=Solyc09g008280.2|UniProtKB=P43282,SOLLC|EnsemblGenome=Solyc01g094000.3|UniProtKB=A0A3Q7F502,SOLLC|EnsemblGenome=Solyc10g006990.3|UniProtKB=A0A3Q7J5Z2,SOLLC|EnsemblGenome=Solyc07g019440.3|UniProtKB=A0A3Q7H5Z8,SOLLC|EnsemblGenome=Solyc07g009490.3|UniProtKB=A0A3Q7H5J4,S…	nucleotidyltransferase	transferase
GO:0006284	SOLLC|EnsemblGenome=Solyc09g018850.3|UniProtKB=A0A3Q7IWD1,SOLLC|EnsemblGenome=Solyc01g102670.3|UniProtKB=A0A3Q7EPQ0,SOLLC|EnsemblGenome=Solyc11g067140.2|UniProtKB=A0A3Q7JP74,SOLLC|EnsemblGenome=Solyc10g080560.2|UniProtKB=A0A3Q7IKT9,SOLLC|EnsemblGenome=Solyc11g018510.2|UniProtKB=A0A3Q7JKD2,SOLLC|EnsemblGenome=Solyc06g073400.3|UniProtKB=A0A3Q7HVJ5,SOLLC|EnsemblGenome=Solyc04g016530.3|UniProtKB=A0A3…	base-excision repair	DNA repair
GO:0006366	SOLLC|EnsemblGenome=Solyc12g062270.1|UniProtKB=K4DG56,SOLLC|EnsemblGenome=Solyc02g084880.3|UniProtKB=A0A3Q7F786,SOLLC|EnsemblGenome=Solyc08g076590.3|UniProtKB=A0A3Q7HTQ4,SOLLC|EnsemblGenome=Solyc03g097990.3|UniProtKB=A0A3Q7FQ91,SOLLC|EnsemblGenome=Solyc11g006200.2|UniProtKB=A0A3Q7INY6,SOLLC|EnsemblGenome=Solyc05g016440.3|UniProtKB=A0A3Q7HAQ8,SOLLC|EnsemblGenome=Solyc07g040680.3|UniProtKB=A0A3Q7HB…	transcription by RNA polymerase II	transcription, DNA-templated	transcription elongation from RNA polymerase II promoter;snRNA transcription by RNA polymerase II;transcription initiation from RNA polymerase II promoter
GO:0106018	SOLLC|EnsemblGenome=Solyc03g123520.3|UniProtKB=A0A3Q7GM65,SOLLC|EnsemblGenome=Solyc07g017430.3|UniProtKB=A0A3Q7H906	phosphatidylinositol-3,5-bisphosphate phosphatase activity	phosphatase activity
PC00092	SOLLC|EnsemblGenome=Solyc12g009410.2|UniProtKB=A0A3Q7JS72,SOLLC|EnsemblGenome=Solyc09g055910.3|UniProtKB=A0A3Q7I3J1,SOLLC|EnsemblGenome=Solyc02g065060.3|UniProtKB=A0A3Q7FKL3,SOLLC|EnsemblGenome=Solyc03g114150.3|UniProtKB=A0A3Q7FSE5,SOLLC|EnsemblGenome=Solyc10g011980.3|UniProtKB=A0A3Q7ID87,SOLLC|EnsemblGenome=Solyc02g062430.3|UniProtKB=A0A3Q7EYP2,SOLLC|EnsemblGenome=Solyc10g086390.2|UniProtKB=A0A3…	dehydrogenase	oxidoreductase
GO:0044804	SOLLC|EnsemblGenome=Solyc12g049310.2|UniProtKB=A0A3Q7JAF4,SOLLC|EnsemblGenome=Solyc08g006010.3|UniProtKB=A0A3Q7IDV3,SOLLC|EnsemblGenome=Solyc04g008620.3|UniProtKB=A0A3Q7FW68,SOLLC|EnsemblGenome=Solyc06g034160.3|UniProtKB=A0A3Q7GTM8,SOLLC|EnsemblGenome=Solyc02g036380.3|UniProtKB=A0A3Q7EZE9	autophagy of nucleus	autophagy	piecemeal microautophagy of the nucleus
GO:0051016	SOLLC|EnsemblGenome=Solyc09g065950.3|UniProtKB=A0A3Q7J0C0	barbed-end actin filament capping	negative regulation of actin filament polymerization
GO:0000245	SOLLC|EnsemblGenome=Solyc02g082550.3|UniProtKB=A0A3Q7F633,SOLLC|EnsemblGenome=Solyc12g056080.2|UniProtKB=A0A3Q7JAW0,SOLLC|EnsemblGenome=Solyc03g007560.2|UniProtKB=K4BEH9,SOLLC|EnsemblGenome=Solyc10g085720.2|UniProtKB=A0A3Q7IMQ3,SOLLC|EnsemblGenome=Solyc03g007850.1|UniProtKB=A0A3Q7FE08	spliceosomal complex assembly	mRNA splicing, via spliceosome	mRNA splice site selection
GO:0019693	SOLLC|EnsemblGenome=Solyc08g079820.3|UniProtKB=A0A3Q7HVH1,SOLLC|EnsemblGenome=Solyc05g008000.3|UniProtKB=A0A3Q7GDU3	ribose phosphate metabolic process	carbohydrate derivative metabolic process	ribose phosphate biosynthetic process;ribonucleotide metabolic process
GO:0031985	SOLLC|EnsemblGenome=Solyc01g091020.3|UniProtKB=A0A3Q7EK19	Golgi cisterna	Golgi stack	Golgi cis cisterna
GO:0005886	SOLLC|EnsemblGenome=Solyc03g121810.2|UniProtKB=K4BMY0,SOLLC|EnsemblGenome=Solyc01g103480.3|UniProtKB=A0A3Q7EQ78,SOLLC|EnsemblGenome=Solyc10g081920.2|UniProtKB=A0A3Q7IMC4,SOLLC|EnsemblGenome=Solyc06g066730.3|UniProtKB=A0A3Q7GZL9,SOLLC|EnsemblGenome=Solyc12g014460.2|UniProtKB=A0A3Q7J5Q2,SOLLC|EnsemblGenome=Solyc01g096910.3|UniProtKB=A0A3Q7EM91,SOLLC|EnsemblGenome=Solyc02g092710.3|UniProtKB=A0A3Q7FB…
	30.2|UniProtKB=K4D1F3,SOLLC|EnsemblGenome=Solyc01g109770.3|UniProtKB=A0A3Q7ETG7,SOLLC|EnsemblGenome=Solyc08g014570.3|UniProtKB=A0A3Q7HJ53,SOLLC|EnsemblGenome=Solyc10g078480.2|UniProtKB=A0A3Q7IKE4,SOLLC|EnsemblGenome=Solyc12g044310.2|UniProtKB=A0A3Q7JW70,SOLLC|EnsemblGenome=Solyc01g079400.3|UniProtKB=A0A3Q7F0X2,SOLLC|EnsemblGenome=Solyc03g097050.3|UniProtKB=A0A3Q7FMM6,SOLLC|EnsemblGenome=Solyc03g1…	plasma membrane	cell periphery	intrinsic component of plasma membrane;external side of plasma membrane;plasma membrane region;leading edge membrane;plasma membrane protein complex;extrinsic component of plasma membrane;sarcolemma;cytoplasmic side of plasma membrane
GO:0034620	SOLLC|EnsemblGenome=Solyc07g005810.3|UniProtKB=A0A3Q7H3K1,SOLLC|EnsemblGenome=Solyc03g117630.1|UniProtKB=A0A3Q7FS03,SOLLC|EnsemblGenome=Solyc09g010630.3|UniProtKB=A0A3Q7HZV3,SOLLC|EnsemblGenome=Solyc01g103450.3|UniProtKB=A0A3Q7EQ38,SOLLC|EnsemblGenome=Solyc06g076020.3|UniProtKB=A0A3Q7H3P6,SOLLC|EnsemblGenome=Solyc01g106260.3|UniProtKB=A0A3Q7FBU5,SOLLC|EnsemblGenome=Solyc11g020040.2|UniProtKB=A0A3…	cellular response to unfolded protein	response to unfolded protein	endoplasmic reticulum unfolded protein response
PC00184	SOLLC|EnsemblGenome=Solyc06g075160.3|UniProtKB=A0A3Q7HWK1,SOLLC|EnsemblGenome=Solyc08g014570.3|UniProtKB=A0A3Q7HJ53,SOLLC|EnsemblGenome=Solyc07g005900.3|UniProtKB=A0A3Q7H654,SOLLC|EnsemblGenome=Solyc05g054830.3|UniProtKB=A0A3Q7GKT9,SOLLC|EnsemblGenome=Solyc08g066770.3|UniProtKB=A0A3Q7HR36,SOLLC|EnsemblGenome=Solyc09g005860.3|UniProtKB=A0A3Q7HXR6,SOLLC|EnsemblGenome=Solyc11g072960.1|UniProtKB=K4DB…	phosphatase modulator	protein-binding activity modulator	phosphatase activator;phosphatase inhibitor
GO:0097526	SOLLC|EnsemblGenome=Solyc02g062240.3|UniProtKB=A0A3Q7EZ34,SOLLC|EnsemblGenome=Solyc03g033600.3|UniProtKB=A0A3Q7FFU8,SOLLC|EnsemblGenome=Solyc11g006820.2|UniProtKB=A0A3Q7IPK6,SOLLC|EnsemblGenome=Solyc02g084020.3|UniProtKB=A0A3Q7F6Y5	spliceosomal tri-snRNP complex	spliceosomal snRNP complex	U4/U6 x U5 tri-snRNP complex
GO:0007035	SOLLC|EnsemblGenome=Solyc01g096110.3|UniProtKB=A0A3Q7EMM9,SOLLC|EnsemblGenome=Solyc10g081530.2|UniProtKB=A0A3Q7IM60,SOLLC|EnsemblGenome=Solyc11g072530.2|UniProtKB=A0A3Q7J1J6,SOLLC|EnsemblGenome=Solyc07g032080.3|UniProtKB=A0A3Q7I4C4,SOLLC|EnsemblGenome=Solyc06g075400.3|UniProtKB=A0A3Q7HWP3,SOLLC|EnsemblGenome=Solyc01g110120.3|UniProtKB=A0A3Q7FE06	vacuolar acidification	intracellular pH reduction
GO:0000723	SOLLC|EnsemblGenome=Solyc03g117530.1|UniProtKB=A0A3Q7FV22,SOLLC|EnsemblGenome=Solyc07g055170.1|UniProtKB=A0A3Q7HD90,SOLLC|EnsemblGenome=Solyc07g053210.3|UniProtKB=A0A3Q7HEB7,SOLLC|EnsemblGenome=Solyc09g098230.3|UniProtKB=A0A3Q7I954	telomere maintenance	DNA metabolic process	telomere maintenance via telomere lengthening
GO:0061024	SOLLC|EnsemblGenome=Solyc08g078000.3|UniProtKB=A0A3Q7HUF7,SOLLC|EnsemblGenome=Solyc01g090990.3|UniProtKB=A0A3Q7F4A5,SOLLC|EnsemblGenome=Solyc07g063630.3|UniProtKB=A0A3Q7HEW9,SOLLC|EnsemblGenome=Solyc10g018350.2|UniProtKB=A0A3Q7IDY6,SOLLC|EnsemblGenome=Solyc06g083810.3|UniProtKB=A0A3Q7H546,SOLLC|EnsemblGenome=Solyc12g005390.2|UniProtKB=A0A3Q7J297,SOLLC|EnsemblGenome=Solyc02g079230.3|UniProtKB=A0A3…	membrane organization	cellular component organization	mitochondrial membrane organization;vesicle budding from membrane;membrane assembly;membrane invagination;membrane fission;nuclear membrane organization;membrane fusion;regulation of membrane lipid distribution;plasma membrane organization;plastid membrane organization;protein insertion into membrane;nuclear envelope organization
GO:0000439	SOLLC|EnsemblGenome=Solyc02g078440.3|UniProtKB=A0A3Q7F4K2,SOLLC|EnsemblGenome=Solyc04g072880.3|UniProtKB=A0A3Q7G7Y6,SOLLC|EnsemblGenome=Solyc04g071310.3|UniProtKB=A0A3Q7G7G9,SOLLC|EnsemblGenome=Solyc10g005900.3|UniProtKB=A0A3Q7IAY0,SOLLC|EnsemblGenome=Solyc08g081280.3|UniProtKB=A0A3Q7IQA1,SOLLC|EnsemblGenome=Solyc08g079610.3|UniProtKB=A0A3Q7IPH3	transcription factor TFIIH core complex	RNA polymerase II transcription regulator complex
GO:0042752	SOLLC|EnsemblGenome=Solyc07g041340.2|UniProtKB=A0A3Q7I5H2,SOLLC|EnsemblGenome=Solyc04g071990.3|UniProtKB=A0A3Q7G7D9,SOLLC|EnsemblGenome=Solyc06g051660.1|UniProtKB=Q5GA60,SOLLC|EnsemblGenome=Solyc12g057040.2|UniProtKB=Q93VS0,SOLLC|EnsemblGenome=Solyc06g076960.2|UniProtKB=A0A3Q7H0Z5,SOLLC|EnsemblGenome=Solyc11g028200.1|UniProtKB=A0A3Q7IUM0,SOLLC|EnsemblGenome=Solyc06g051680.1|UniProtKB=A0A3Q7GVY7,S…	regulation of circadian rhythm	regulation of biological process
GO:0000812	SOLLC|EnsemblGenome=Solyc03g032070.3|UniProtKB=A0A3Q7G4Q1,SOLLC|EnsemblGenome=Solyc01g079210.3|UniProtKB=A0A3Q7EHC5,SOLLC|EnsemblGenome=Solyc03g063220.2|UniProtKB=A0A3Q7FIK0,SOLLC|EnsemblGenome=Solyc05g018600.3|UniProtKB=A0A3Q7GEY9	Swr1 complex	nuclear chromosome
GO:0012507	SOLLC|EnsemblGenome=Solyc08g007360.3|UniProtKB=A0A3Q7HKB9,SOLLC|EnsemblGenome=Solyc06g009660.3|UniProtKB=A0A3Q7HK84,SOLLC|EnsemblGenome=Solyc12g098950.2|UniProtKB=A0A3Q7JYS6,SOLLC|EnsemblGenome=Solyc06g084210.3|UniProtKB=A0A3Q7H255,SOLLC|EnsemblGenome=Solyc07g047720.3|UniProtKB=A0A3Q7HAL4,SOLLC|EnsemblGenome=Solyc08g007340.3|UniProtKB=A0A3Q7HKB4,SOLLC|EnsemblGenome=Solyc05g013050.3|UniProtKB=A0A3…	ER to Golgi transport vesicle membrane	COPII-coated ER to Golgi transport vesicle
PC00142	SOLLC|EnsemblGenome=Solyc02g037490.1|UniProtKB=A0A3Q7EXH0,SOLLC|EnsemblGenome=Solyc04g025540.3|UniProtKB=A0A3Q7G1P3,SOLLC|EnsemblGenome=Solyc03g032210.3|UniProtKB=A0A3Q7FIA9,SOLLC|EnsemblGenome=Solyc08g081010.3|UniProtKB=G8XSL1,SOLLC|EnsemblGenome=Solyc09g075790.3|UniProtKB=A0A3Q7I5Z1,SOLLC|EnsemblGenome=Solyc03g115630.3|UniProtKB=A0A3Q7FR13,SOLLC|EnsemblGenome=Solyc04g014510.3|UniProtKB=A0A3Q7FX…	ligase	metabolite interconversion enzyme
GO:0030029	SOLLC|EnsemblGenome=Solyc04g015830.3|UniProtKB=A0A3Q7GSF7	actin filament-based process	cellular process	actin filament-based movement;actin cytoskeleton organization
GO:0051017	SOLLC|EnsemblGenome=Solyc12g088320.2|UniProtKB=A0A3Q7JBP2,SOLLC|EnsemblGenome=Solyc01g111380.3|UniProtKB=A0A3Q7FET5,SOLLC|EnsemblGenome=Solyc08g080740.3|UniProtKB=A0A3Q7HVY4,SOLLC|EnsemblGenome=Solyc11g010350.2|UniProtKB=A0A3Q7IQQ2,SOLLC|EnsemblGenome=Solyc05g049870.3|UniProtKB=A0A3Q7GLD9,SOLLC|EnsemblGenome=Solyc03g114000.3|UniProtKB=A0A3Q7FSX0,SOLLC|EnsemblGenome=Solyc09g056170.3|UniProtKB=A0A3…	actin filament bundle assembly	actin filament bundle organization	contractile actin filament bundle assembly
GO:0032511	SOLLC|EnsemblGenome=Solyc09g010170.3|UniProtKB=A0A3Q7ITS6,SOLLC|EnsemblGenome=Solyc12g096650.2|UniProtKB=A0A3Q7JDY1,SOLLC|EnsemblGenome=Solyc05g055170.3|UniProtKB=A0A3Q7GP80,SOLLC|EnsemblGenome=Solyc11g070120.2|UniProtKB=A0A3Q7JPX8,SOLLC|EnsemblGenome=Solyc07g064980.3|UniProtKB=A0A3Q7HFL8	late endosome to vacuole transport via multivesicular body sorting pathway	endosome transport via multivesicular body sorting pathway	protein transport to vacuole involved in ubiquitin-dependent protein catabolic process via the multivesicular body sorting pathway
GO:0015205	SOLLC|EnsemblGenome=Solyc06g050250.1|UniProtKB=A0A3Q7GV46,SOLLC|EnsemblGenome=Solyc03g111400.1|UniProtKB=A0A3Q7FRI1	nucleobase transmembrane transporter activity	transmembrane transporter activity
GO:0006612	SOLLC|EnsemblGenome=Solyc02g094390.3|UniProtKB=A0A3Q7FCC0,SOLLC|EnsemblGenome=Solyc05g016030.3|UniProtKB=A0A3Q7HAI7,SOLLC|EnsemblGenome=Solyc10g077050.2|UniProtKB=A0A3Q7JEE0,SOLLC|EnsemblGenome=Solyc06g072610.3|UniProtKB=A0A3Q7GZH2,SOLLC|EnsemblGenome=Solyc12g040500.2|UniProtKB=A0A3Q7J8X6,SOLLC|EnsemblGenome=Solyc10g085810.2|UniProtKB=A0A3Q7IN28,SOLLC|EnsemblGenome=Solyc12g099820.1|UniProtKB=K4DI…	protein targeting to membrane	protein targeting	posttranslational protein targeting to endoplasmic reticulum membrane
GO:0004519	SOLLC|EnsemblGenome=Solyc02g078910.3|UniProtKB=G3XKQ7,SOLLC|EnsemblGenome=Solyc02g082460.3|UniProtKB=A0A3Q7FTD3,SOLLC|EnsemblGenome=Solyc05g009430.3|UniProtKB=A0A3Q7H6Z2	endonuclease activity	nuclease activity	endodeoxyribonuclease activity;endoribonuclease activity
GO:0001708	SOLLC|EnsemblGenome=Solyc08g079100.3|UniProtKB=K4CNR9,SOLLC|EnsemblGenome=Solyc12g009580.2|UniProtKB=A0A3Q7J3Z5,SOLLC|EnsemblGenome=Solyc01g091010.3|UniProtKB=A0A3Q7EKF3	cell fate specification	cell fate commitment
GO:0048522	SOLLC|EnsemblGenome=Solyc01g060130.3|UniProtKB=P52884,SOLLC|EnsemblGenome=Solyc06g009660.3|UniProtKB=A0A3Q7HK84,SOLLC|EnsemblGenome=Solyc01g100350.3|UniProtKB=A0A3Q7EQ86	positive regulation of cellular process	positive regulation of biological process	positive regulation of transmembrane transport;positive regulation of cell adhesion;positive regulation of cell growth;positive regulation of cellular component movement;positive regulation of natural killer cell mediated cytotoxicity;positive regulation of cell differentiation;positive regulation of cell death;positive regulation of cellular component organization;positive regulation of cell act…
GO:0032934	SOLLC|EnsemblGenome=Solyc12g010510.2|UniProtKB=A0A3Q7J4M4,SOLLC|EnsemblGenome=Solyc10g084800.2|UniProtKB=A0A3Q7IMK7,SOLLC|EnsemblGenome=Solyc05g013960.3|UniProtKB=A0A3Q7H971,SOLLC|EnsemblGenome=Solyc01g006900.3|UniProtKB=A0A3Q7E8A8,SOLLC|EnsemblGenome=Solyc11g013190.2|UniProtKB=A0A3Q7JJX6	sterol binding	steroid binding	cholesterol binding
GO:0008408	SOLLC|EnsemblGenome=Solyc12g042390.1|UniProtKB=A0A3Q7J8Q9,SOLLC|EnsemblGenome=Solyc01g088540.1|UniProtKB=A0A3Q7EK48,SOLLC|EnsemblGenome=Solyc11g006480.1|UniProtKB=K4D4R1,SOLLC|EnsemblGenome=Solyc01g068040.1|UniProtKB=A0A3Q7EGU1,SOLLC|EnsemblGenome=Solyc03g115780.2|UniProtKB=A0A3Q7GGZ5,SOLLC|EnsemblGenome=Solyc01g103460.2|UniProtKB=A0A3Q7FA31,SOLLC|EnsemblGenome=Solyc08g007350.2|UniProtKB=A0A3Q7HH…	3'-5' exonuclease activity	exonuclease activity	3'-5'-exodeoxyribonuclease activity;3'-5'-exoribonuclease activity
GO:1901566	SOLLC|EnsemblGenome=Solyc06g073470.3|UniProtKB=A0A3Q7HVL1,SOLLC|EnsemblGenome=Solyc08g015660.3|UniProtKB=A0A3Q7HLY1,SOLLC|EnsemblGenome=Solyc09g061680.3|UniProtKB=A0A3Q7I4J9,SOLLC|EnsemblGenome=Solyc01g009050.3|UniProtKB=A0A3Q7E9C5,SOLLC|EnsemblGenome=Solyc07g062160.3|UniProtKB=A0A3Q7HE67,SOLLC|EnsemblGenome=Solyc03g120090.1|UniProtKB=A0A3Q7FUW9,SOLLC|EnsemblGenome=Solyc12g006470.2|UniProtKB=A0A3…	organonitrogen compound biosynthetic process	organic substance biosynthetic process	cellular amino acid biosynthetic process;glycoprotein biosynthetic process;aminoglycan biosynthetic process;sphingolipid biosynthetic process;peptide biosynthetic process;purine-containing compound biosynthetic process;branched-chain amino acid biosynthetic process;heme biosynthetic process;polyamine biosynthetic process;pyrimidine nucleotide biosynthetic process;lipoprotein biosynthetic process;…
GO:0001664	SOLLC|EnsemblGenome=Solyc01g109110.3|UniProtKB=A0A3Q7ET36,SOLLC|EnsemblGenome=Solyc08g061220.3|UniProtKB=A0A3Q7HP92,SOLLC|EnsemblGenome=Solyc02g090160.3|UniProtKB=A0A3Q7FXW7	G protein-coupled receptor binding	signaling receptor binding	dopamine receptor binding;chemokine receptor binding
GO:0033683	SOLLC|EnsemblGenome=Solyc06g073400.3|UniProtKB=A0A3Q7HVJ5	nucleotide-excision repair, DNA incision	nucleotide-excision repair
PC00210	SOLLC|EnsemblGenome=Solyc06g050980.3|UniProtKB=A0A3Q7GSZ7,SOLLC|EnsemblGenome=Solyc05g052470.3|UniProtKB=A0A3Q7GLI0	storage protein	protein class
GO:0043085	SOLLC|EnsemblGenome=Solyc09g065840.3|UniProtKB=A0A3Q7J098,SOLLC|EnsemblGenome=Solyc09g007430.1|UniProtKB=A0A3Q7HWC2,SOLLC|EnsemblGenome=Solyc12g038370.2|UniProtKB=A0A3Q7J8C8,SOLLC|EnsemblGenome=Solyc01g100080.3|UniProtKB=A0A3Q7ENS0,SOLLC|EnsemblGenome=Solyc04g079410.3|UniProtKB=A0A3Q7G9F6	positive regulation of catalytic activity	positive regulation of molecular function	positive regulation of transferase activity;positive regulation of hydrolase activity
GO:0045931	SOLLC|EnsemblGenome=Solyc02g079050.3|UniProtKB=A0A3Q7F4Y6	positive regulation of mitotic cell cycle	positive regulation of cell cycle
GO:0010921	SOLLC|EnsemblGenome=Solyc07g053860.3|UniProtKB=A0A3Q7HER8	regulation of phosphatase activity	regulation of hydrolase activity	regulation of phosphoprotein phosphatase activity
GO:0000154	SOLLC|EnsemblGenome=Solyc12g038980.2|UniProtKB=A0A3Q7J8N7	rRNA modification	RNA modification	rRNA methylation
GO:0006633	SOLLC|EnsemblGenome=Solyc12g099260.2|UniProtKB=A0A3Q7JEL1,SOLLC|EnsemblGenome=Solyc01g104180.2|UniProtKB=A0A3Q7FAI3,SOLLC|EnsemblGenome=Solyc08g082620.3|UniProtKB=A0A3Q7HV22,SOLLC|EnsemblGenome=Solyc07g018240.1|UniProtKB=A0A3Q7H5V9,SOLLC|EnsemblGenome=Solyc02g070790.3|UniProtKB=A0A3Q7F246,SOLLC|EnsemblGenome=Solyc01g104280.2|UniProtKB=A0A3Q7EQI7,SOLLC|EnsemblGenome=Solyc10g046830.2|UniProtKB=A0A3…	fatty acid biosynthetic process	fatty acid metabolic process	unsaturated fatty acid biosynthetic process
GO:0005643	SOLLC|EnsemblGenome=Solyc07g006010.3|UniProtKB=A0A3Q7H2X6,SOLLC|EnsemblGenome=Solyc08g062660.3|UniProtKB=Q94K24,SOLLC|EnsemblGenome=Solyc07g008160.3|UniProtKB=A0A3Q7H7U1,SOLLC|EnsemblGenome=Solyc01g056520.3|UniProtKB=A0A3Q7EDM4,SOLLC|EnsemblGenome=Solyc12g035650.2|UniProtKB=A0A3Q7J866,SOLLC|EnsemblGenome=Solyc04g016240.3|UniProtKB=A0A3Q7G255,SOLLC|EnsemblGenome=Solyc10g047000.2|UniProtKB=A0A3Q7IE…	nuclear pore	nuclear envelope
GO:0006886	SOLLC|EnsemblGenome=Solyc05g005190.3|UniProtKB=A0A3Q7H4I9,SOLLC|EnsemblGenome=Solyc02g036450.3|UniProtKB=A0A3Q7EXP9,SOLLC|EnsemblGenome=Solyc06g066730.3|UniProtKB=A0A3Q7GZL9,SOLLC|EnsemblGenome=Solyc01g104220.3|UniProtKB=A0A3Q7EQL3,SOLLC|EnsemblGenome=Solyc10g045640.2|UniProtKB=A0A3Q7IFK9,SOLLC|EnsemblGenome=Solyc02g081380.3|UniProtKB=A0A3Q7FSQ8,SOLLC|EnsemblGenome=Solyc04g080980.2|UniProtKB=K4BV…	intracellular protein transport	cellular protein localization	protein targeting;intracellular protein transmembrane transport;protein import into nucleus;protein transport to vacuole involved in ubiquitin-dependent protein catabolic process via the multivesicular body sorting pathway;protein export from nucleus;protein insertion into mitochondrial inner membrane
GO:0097352	SOLLC|EnsemblGenome=Solyc11g069720.2|UniProtKB=A0A3Q7J082,SOLLC|EnsemblGenome=Solyc10g084050.2|UniProtKB=A0A3Q7IMF7	autophagosome maturation	macroautophagy
GO:0007093	SOLLC|EnsemblGenome=Solyc12g014020.2|UniProtKB=A0A3Q7J5G8	mitotic cell cycle checkpoint signaling	negative regulation of mitotic cell cycle	mitotic G2/M transition checkpoint;mitotic DNA integrity checkpoint signaling;mitotic spindle assembly checkpoint signaling
GO:0044743	SOLLC|EnsemblGenome=Solyc04g008770.3|UniProtKB=A0A3Q7GPJ4	protein transmembrane import into intracellular organelle	protein transmembrane transport	protein import into peroxisome matrix;protein import into mitochondrial matrix
GO:0034613	SOLLC|EnsemblGenome=Solyc04g074230.3|UniProtKB=A0A3Q7G8G7,SOLLC|EnsemblGenome=Solyc11g070130.2|UniProtKB=Q8VWR0,SOLLC|EnsemblGenome=Solyc12g010860.2|UniProtKB=P93213,SOLLC|EnsemblGenome=Solyc01g006960.3|UniProtKB=A0A3Q7E881,SOLLC|EnsemblGenome=Solyc08g006010.3|UniProtKB=A0A3Q7IDV3,SOLLC|EnsemblGenome=Solyc08g066110.3|UniProtKB=Q93YG7,SOLLC|EnsemblGenome=Solyc03g034180.3|UniProtKB=A0A3Q7G5G1,SOLLC…	cellular protein localization	cellular macromolecule localization	intracellular protein transport;protein localization to organelle;protein localization to membrane;protein insertion into membrane;protein localization to cell periphery;protein localization to cell surface
GO:0030234	SOLLC|EnsemblGenome=Solyc06g053930.3|UniProtKB=A0A3Q7GWK0,SOLLC|EnsemblGenome=Solyc02g094000.1|UniProtKB=A0A3Q7FE07,SOLLC|EnsemblGenome=Solyc12g005040.2|UniProtKB=A0A3Q7JQW7,SOLLC|EnsemblGenome=Solyc02g065010.1|UniProtKB=A0A3Q7FKK2,SOLLC|EnsemblGenome=Solyc06g009400.3|UniProtKB=Q6T2D2,SOLLC|EnsemblGenome=Solyc01g015000.3|UniProtKB=A0A3Q7EUR4,SOLLC|EnsemblGenome=Solyc03g114420.1|UniProtKB=A0A3Q7FT…	enzyme regulator activity	molecular function regulator	kinase regulator activity;enzyme inhibitor activity;phosphatase regulator activity;nucleoside-triphosphatase regulator activity;enzyme activator activity;peptidase regulator activity
GO:0030154	SOLLC|EnsemblGenome=Solyc07g008205.1|UniProtKB=A0A3Q7H4T3,SOLLC|EnsemblGenome=Solyc06g007460.3|UniProtKB=A0A3Q7HIZ0,SOLLC|EnsemblGenome=Solyc08g015940.3|UniProtKB=A0A3Q7HJ96,SOLLC|EnsemblGenome=Solyc02g091910.2|UniProtKB=A0A3Q7FYV9,SOLLC|EnsemblGenome=Solyc03g121790.2|UniProtKB=K4BMX8,SOLLC|EnsemblGenome=Solyc08g077090.3|UniProtKB=A0A3Q7HU01,SOLLC|EnsemblGenome=Solyc01g095640.2|UniProtKB=K4AZV3,S…	cell differentiation	cellular developmental process	osteoblast differentiation;myeloid cell differentiation;leukocyte differentiation;neurogenesis;cell development;melanocyte differentiation;vasculogenesis;cell fate commitment;glial cell differentiation;neuron differentiation;stem cell differentiation;muscle cell differentiation;spermatid differentiation;fat cell differentiation;epithelial cell differentiation;mesenchymal cell differentiation
GO:0051383	SOLLC|EnsemblGenome=Solyc10g019040.2|UniProtKB=A0A3Q7ID35	kinetochore organization	chromosome organization	kinetochore assembly
GO:0016814	SOLLC|EnsemblGenome=Solyc04g056540.3|UniProtKB=A0A3Q7G6E1,SOLLC|EnsemblGenome=Solyc01g094280.3|UniProtKB=A0A3Q7EL16,SOLLC|EnsemblGenome=Solyc09g014770.3|UniProtKB=A0A3Q7HYM8,SOLLC|EnsemblGenome=Solyc06g083230.3|UniProtKB=Q8VYU3,SOLLC|EnsemblGenome=Solyc10g080970.2|UniProtKB=A0A3Q7IL22,SOLLC|EnsemblGenome=Solyc07g021750.1|UniProtKB=A0A3Q7HA56,SOLLC|EnsemblGenome=Solyc01g094500.3|UniProtKB=A0A3Q7EL…	hydrolase activity, acting on carbon-nitrogen (but not peptide) bonds, in cyclic amidines	hydrolase activity, acting on carbon-nitrogen (but not peptide) bonds	adenosine deaminase activity
GO:0048471	SOLLC|EnsemblGenome=Solyc12g015880.2|UniProtKB=Q6UJX4,SOLLC|EnsemblGenome=Solyc07g065840.2|UniProtKB=P36181,SOLLC|EnsemblGenome=Solyc06g036290.3|UniProtKB=A0A3Q7HLX5,SOLLC|EnsemblGenome=Solyc10g083200.2|UniProtKB=A0A3Q7ILZ1,SOLLC|EnsemblGenome=Solyc07g047790.3|UniProtKB=A0A3Q7HA43,SOLLC|EnsemblGenome=Solyc03g007890.3|UniProtKB=A0A3Q7FGG9	perinuclear region of cytoplasm	cytoplasm
GO:0016857	SOLLC|EnsemblGenome=Solyc02g087780.3|UniProtKB=A0A3Q7FAX1,SOLLC|EnsemblGenome=Solyc03g115820.3|UniProtKB=A0A3Q7FSA0,SOLLC|EnsemblGenome=Solyc06g073260.3|UniProtKB=A0A3Q7GZW2,SOLLC|EnsemblGenome=Solyc05g007260.3|UniProtKB=A0A3Q7GCG9,SOLLC|EnsemblGenome=Solyc02g087790.2|UniProtKB=A0A3Q7F8V6,SOLLC|EnsemblGenome=Solyc07g043550.3|UniProtKB=A0A3Q7HCU2,SOLLC|EnsemblGenome=Solyc03g118650.3|UniProtKB=A0A3…	racemase and epimerase activity, acting on carbohydrates and derivatives	isomerase activity
GO:0005759	SOLLC|EnsemblGenome=Solyc04g063350.3|UniProtKB=A0A3Q7G6H2,SOLLC|EnsemblGenome=Solyc09g007430.1|UniProtKB=A0A3Q7HWC2,SOLLC|EnsemblGenome=Solyc07g018360.3|UniProtKB=A0A3Q7H5X9,SOLLC|EnsemblGenome=Solyc12g014470.2|UniProtKB=A0A3Q7J5E6,SOLLC|EnsemblGenome=Solyc06g072580.3|UniProtKB=A0A3Q7HV38,SOLLC|EnsemblGenome=Solyc05g056480.3|UniProtKB=A0A3Q7GR48,SOLLC|EnsemblGenome=Solyc01g100080.3|UniProtKB=A0A3…	mitochondrial matrix	mitochondrion	mitochondrial ribosome
GO:0035194	SOLLC|EnsemblGenome=Solyc01g013920.1|UniProtKB=K4AU29,SOLLC|EnsemblGenome=Solyc01g014450.1|UniProtKB=K4AU82,SOLLC|EnsemblGenome=Solyc01g012740.1|UniProtKB=K4AU10,SOLLC|EnsemblGenome=Solyc07g049500.3|UniProtKB=K4CF53,SOLLC|EnsemblGenome=Solyc01g010970.3|UniProtKB=K4ATU0,SOLLC|EnsemblGenome=Solyc06g054020.3|UniProtKB=A0A3Q7GWM0,SOLLC|EnsemblGenome=Solyc03g111760.3|UniProtKB=A0A3Q7FRS0,SOLLC|Ensembl…	post-transcriptional gene silencing by RNA	posttranscriptional gene silencing	gene silencing by miRNA
PC00110	SOLLC|EnsemblGenome=Solyc11g008810.2|UniProtKB=A0A3Q7IRM3,SOLLC|EnsemblGenome=Solyc12g096610.2|UniProtKB=A0A3Q7JCW1,SOLLC|EnsemblGenome=Solyc07g005080.1|UniProtKB=K4CAY0,SOLLC|EnsemblGenome=Solyc07g063390.3|UniProtKB=A0A3Q7HHP7,SOLLC|EnsemblGenome=Solyc06g068860.3|UniProtKB=E0XN34,SOLLC|EnsemblGenome=Solyc10g045240.2|UniProtKB=A0A3Q7IFC2,SOLLC|EnsemblGenome=Solyc01g109050.2|UniProtKB=A0A3Q7ETA3,S…	glycosidase	hydrolase
GO:0015179	SOLLC|EnsemblGenome=Solyc06g061170.3|UniProtKB=A0A3Q7GXQ4,SOLLC|EnsemblGenome=Solyc10g079200.2|UniProtKB=B1N662,SOLLC|EnsemblGenome=Solyc10g009090.3|UniProtKB=A0A3Q7ICQ7,SOLLC|EnsemblGenome=Solyc03g005120.3|UniProtKB=A0A3Q7G0T7,SOLLC|EnsemblGenome=Solyc02g093700.3|UniProtKB=A0A3Q7FDV0	L-amino acid transmembrane transporter activity	amino acid transmembrane transporter activity	L-glutamate transmembrane transporter activity;L-lysine transmembrane transporter activity
GO:0008171	SOLLC|EnsemblGenome=Solyc02g077530.2|UniProtKB=A0A3Q7F3J3,SOLLC|EnsemblGenome=Solyc10g079540.1|UniProtKB=K4D2J5,SOLLC|EnsemblGenome=Solyc02g088540.3|UniProtKB=A0A3Q7F989,SOLLC|EnsemblGenome=Solyc03g097700.3|UniProtKB=A0A3Q7FQ46,SOLLC|EnsemblGenome=Solyc04g008990.3|UniProtKB=A0A3Q7FYD0,SOLLC|EnsemblGenome=Solyc10g085830.2|UniProtKB=A0A3Q7INC3,SOLLC|EnsemblGenome=Solyc12g041960.2|UniProtKB=A0A3Q7J9…	O-methyltransferase activity	methyltransferase activity
GO:0006810	SOLLC|EnsemblGenome=Solyc04g050260.1|UniProtKB=A0A3Q7G3I9,SOLLC|EnsemblGenome=Solyc12g005590.2|UniProtKB=A0A3Q7J2D7,SOLLC|EnsemblGenome=Solyc06g075650.3|UniProtKB=K4C9T0,SOLLC|EnsemblGenome=Solyc09g090680.3|UniProtKB=A0A3Q7I9B1,SOLLC|EnsemblGenome=Solyc12g049390.2|UniProtKB=A0A3Q7JAF5,SOLLC|EnsemblGenome=Solyc01g091870.3|UniProtKB=A0A3Q7EKW0,SOLLC|EnsemblGenome=Solyc03g082440.1|UniProtKB=A0A3Q7FM…	transport	establishment of localization	intracellular transport;transmembrane transport;hormone transport;synaptic vesicle transport;export from cell;ion transport;vesicle-mediated transport;organic substance transport;neurotransmitter transport;microtubule-based transport;nitrogen compound transport;secretion
GO:0033612	SOLLC|EnsemblGenome=Solyc08g061560.3|UniProtKB=A0A3Q7HPD8,SOLLC|EnsemblGenome=Solyc09g098290.3|UniProtKB=A0A3Q7IAA3,SOLLC|EnsemblGenome=Solyc09g061410.1|UniProtKB=A0A3Q7I324,SOLLC|EnsemblGenome=Solyc12g008400.2|UniProtKB=A0A3Q7J2W1,SOLLC|EnsemblGenome=Solyc02g091860.3|UniProtKB=A0A3Q7FYV0,SOLLC|EnsemblGenome=Solyc08g079740.3|UniProtKB=A0A3Q7HVG1,SOLLC|EnsemblGenome=Solyc10g079170.2|UniProtKB=A0A3…	receptor serine/threonine kinase binding	signaling receptor binding
GO:0046785	SOLLC|EnsemblGenome=Solyc02g078640.3|UniProtKB=A0A3Q7FR38	microtubule polymerization	protein polymerization	microtubule nucleation
GO:1901700	SOLLC|EnsemblGenome=Solyc08g062340.3|UniProtKB=A0A3Q7IIZ3,SOLLC|EnsemblGenome=Solyc06g071430.3|UniProtKB=A0A3Q7HUG0,SOLLC|EnsemblGenome=Solyc02g093600.3|UniProtKB=A0A3Q7FE11,SOLLC|EnsemblGenome=Solyc06g060260.3|UniProtKB=A0A3Q7GX85,SOLLC|EnsemblGenome=Solyc11g020330.1|UniProtKB=A0A3Q7ITP5,SOLLC|EnsemblGenome=Solyc08g007430.2|UniProtKB=A0A3Q7IEP6,SOLLC|EnsemblGenome=Solyc10g086680.1|UniProtKB=A0A3…	response to oxygen-containing compound	response to chemical	response to estradiol;cellular response to oxygen-containing compound;response to glucose;response to gibberellin;response to peptide;response to lipopolysaccharide;response to abscisic acid
GO:0051274	SOLLC|EnsemblGenome=Solyc02g072240.3|UniProtKB=A0A3Q7F4R8,SOLLC|EnsemblGenome=Solyc03g114900.3|UniProtKB=A0A3Q7GGF8,SOLLC|EnsemblGenome=Solyc12g056580.2|UniProtKB=A0A3Q7JAF3,SOLLC|EnsemblGenome=Solyc07g005840.2|UniProtKB=K4CB55,SOLLC|EnsemblGenome=Solyc04g072790.2|UniProtKB=A0A3Q7G879,SOLLC|EnsemblGenome=Solyc08g061100.3|UniProtKB=A0A3Q7IID5	beta-glucan biosynthetic process	glucan biosynthetic process
GO:0032993	SOLLC|EnsemblGenome=Solyc01g088720.3|UniProtKB=A0A3Q7EJK6,SOLLC|EnsemblGenome=Solyc02g085470.3|UniProtKB=Q9FYX3	protein-DNA complex	protein-containing complex	DNA replication preinitiation complex;pre-replicative complex;nuclear telomere cap complex;replisome
GO:0000428	SOLLC|EnsemblGenome=Solyc02g081920.3|UniProtKB=A0A3Q7F5Q1	DNA-directed RNA polymerase complex	RNA polymerase complex	nuclear DNA-directed RNA polymerase complex
GO:0015695	SOLLC|EnsemblGenome=Solyc01g067070.3|UniProtKB=A0A3Q7EZI3,SOLLC|EnsemblGenome=Solyc12g099630.2|UniProtKB=A0A3Q7JEU0	organic cation transport	organic substance transport	choline transport
GO:0003720	SOLLC|EnsemblGenome=Solyc01g065710.3|UniProtKB=A0A3Q7EYV2	telomerase activity	RNA-directed DNA polymerase activity
GO:0016301	SOLLC|EnsemblGenome=Solyc07g062430.3|UniProtKB=A0A3Q7HE95,SOLLC|EnsemblGenome=Solyc05g005250.3|UniProtKB=Q53U34,SOLLC|EnsemblGenome=Solyc02g092410.3|UniProtKB=A0A3Q7FBC1,SOLLC|EnsemblGenome=Solyc08g066820.3|UniProtKB=A0A3Q7HR43,SOLLC|EnsemblGenome=Solyc07g053270.3|UniProtKB=A0A3Q7HBW4,SOLLC|EnsemblGenome=Solyc03g112910.3|UniProtKB=A0A3Q7GF42,SOLLC|EnsemblGenome=Solyc01g009010.3|UniProtKB=A0A3Q7EA…	kinase activity	transferase activity, transferring phosphorus-containing groups	carbohydrate kinase activity;lipid kinase activity;protein kinase activity;nucleoside diphosphate kinase activity
GO:0008157	SOLLC|EnsemblGenome=Solyc08g014570.3|UniProtKB=A0A3Q7HJ53,SOLLC|EnsemblGenome=Solyc09g005860.3|UniProtKB=A0A3Q7HXR6,SOLLC|EnsemblGenome=Solyc11g072960.1|UniProtKB=K4DB02,SOLLC|EnsemblGenome=Solyc06g075600.3|UniProtKB=A0A3Q7H3W9,SOLLC|EnsemblGenome=Solyc05g054830.3|UniProtKB=A0A3Q7GKT9,SOLLC|EnsemblGenome=Solyc01g005340.3|UniProtKB=A0A3Q7E790,SOLLC|EnsemblGenome=Solyc12g096670.2|UniProtKB=A0A3Q7JD…	protein phosphatase 1 binding	protein phosphatase binding
GO:0070566	SOLLC|EnsemblGenome=Solyc10g083960.2|UniProtKB=A0A3Q7ILV9,SOLLC|EnsemblGenome=Solyc09g008310.3|UniProtKB=A0A3Q7HYN3,SOLLC|EnsemblGenome=Solyc05g008870.3|UniProtKB=A0A3Q7GD83	adenylyltransferase activity	nucleotidyltransferase activity	polynucleotide adenylyltransferase activity
GO:0030544	SOLLC|EnsemblGenome=Solyc08g077290.1|UniProtKB=A0A3Q7IN92,SOLLC|EnsemblGenome=Solyc08g079260.3|UniProtKB=A0A3Q7HV74,SOLLC|EnsemblGenome=Solyc01g066770.3|UniProtKB=A0A3Q7EG32,SOLLC|EnsemblGenome=Solyc03g118550.3|UniProtKB=A0A3Q7FTZ8	Hsp70 protein binding	heat shock protein binding
GO:0061630	SOLLC|EnsemblGenome=Solyc12g005950.2|UniProtKB=A0A3Q7J232,SOLLC|EnsemblGenome=Solyc01g057900.3|UniProtKB=A0A3Q7EEW4,SOLLC|EnsemblGenome=Solyc06g083150.3|UniProtKB=A0A3Q7H2D3,SOLLC|EnsemblGenome=Solyc04g077000.3|UniProtKB=A0A3Q7G899,SOLLC|EnsemblGenome=Solyc02g065650.1|UniProtKB=A0A3Q7FL06,SOLLC|EnsemblGenome=Solyc10g080570.2|UniProtKB=A0A3Q7IKK3,SOLLC|EnsemblGenome=Solyc11g011570.1|UniProtKB=K4D5…	ubiquitin protein ligase activity	ubiquitin-protein transferase activity
GO:0005227	SOLLC|EnsemblGenome=Solyc02g088300.3|UniProtKB=A0A3Q7FWU4,SOLLC|EnsemblGenome=Solyc08g023440.3|UniProtKB=A0A3Q7IGW5,SOLLC|EnsemblGenome=Solyc06g084330.3|UniProtKB=A0A3Q7H284,SOLLC|EnsemblGenome=Solyc08g076310.3|UniProtKB=A0A3Q7IMP0,SOLLC|EnsemblGenome=Solyc02g083430.1|UniProtKB=A0A3Q7F8R6	calcium activated cation channel activity	cation channel activity	calcium-activated potassium channel activity
GO:0009057	SOLLC|EnsemblGenome=Solyc06g073740.3|UniProtKB=A0A3Q7H063,SOLLC|EnsemblGenome=Solyc03g111160.3|UniProtKB=A0A3Q7GDX9,SOLLC|EnsemblGenome=Solyc06g073760.3|UniProtKB=A0A3Q7HVR3,SOLLC|EnsemblGenome=Solyc01g097000.3|UniProtKB=A0A3Q7EN49,SOLLC|EnsemblGenome=Solyc05g012510.3|UniProtKB=A0A3Q7GCI2,SOLLC|EnsemblGenome=Solyc07g005080.1|UniProtKB=K4CAY0,SOLLC|EnsemblGenome=Solyc03g065340.3|UniProtKB=A0A3Q7G8…	macromolecule catabolic process	macromolecule metabolic process	cellular macromolecule catabolic process;protein catabolic process
GO:0035091	SOLLC|EnsemblGenome=Solyc12g089130.2|UniProtKB=A0A3Q7JDW5,SOLLC|EnsemblGenome=Solyc07g017500.3|UniProtKB=A0A3Q7H5Z6,SOLLC|EnsemblGenome=Solyc04g080290.3|UniProtKB=A0A3Q7G9W5,SOLLC|EnsemblGenome=Solyc02g071980.3|UniProtKB=A0A3Q7F2Q5	phosphatidylinositol binding	phospholipid binding	phosphatidylinositol phosphate binding
GO:0005200	SOLLC|EnsemblGenome=Solyc04g077020.3|UniProtKB=A0A3Q7H126,SOLLC|EnsemblGenome=Solyc03g025730.3|UniProtKB=A0A3Q7FHB4,SOLLC|EnsemblGenome=Solyc10g086760.2|UniProtKB=A0A3Q7IPL2,SOLLC|EnsemblGenome=Solyc09g090550.3|UniProtKB=A0A3Q7J3B6,SOLLC|EnsemblGenome=Solyc06g076640.3|UniProtKB=A0A3Q7H0U0,SOLLC|EnsemblGenome=Solyc02g091870.3|UniProtKB=A0A3Q7FCY9,SOLLC|EnsemblGenome=Solyc06g035970.3|UniProtKB=A0A3…	structural constituent of cytoskeleton	structural molecule activity
PC00233	SOLLC|EnsemblGenome=Solyc04g082620.3|UniProtKB=A0A3Q7G8N6	tyrosine protein kinase receptor	transmembrane signal receptor
GO:0016504	SOLLC|EnsemblGenome=Solyc07g017400.3|UniProtKB=A0A3Q7H5X8	peptidase activator activity	enzyme activator activity
GO:0003995	SOLLC|EnsemblGenome=Solyc11g069180.2|UniProtKB=A0A3Q7JPK6	acyl-CoA dehydrogenase activity	oxidoreductase activity, acting on the CH-CH group of donors
GO:0006839	SOLLC|EnsemblGenome=Solyc02g091130.3|UniProtKB=A0A3Q7FAC9,SOLLC|EnsemblGenome=Solyc01g087120.3|UniProtKB=A0A3Q7EIY6,SOLLC|EnsemblGenome=Solyc06g063220.3|UniProtKB=A0A3Q7GV19	mitochondrial transport	intracellular transport	protein targeting to mitochondrion;protein import into mitochondrial matrix;protein insertion into mitochondrial inner membrane
PC00143	SOLLC|EnsemblGenome=Solyc02g071700.3|UniProtKB=A0A3Q7F2J4,SOLLC|EnsemblGenome=Solyc11g051060.2|UniProtKB=A0A3Q7IWS9,SOLLC|EnsemblGenome=Solyc03g005020.3|UniProtKB=A0A3Q7G0R2,SOLLC|EnsemblGenome=Solyc01g005930.3|UniProtKB=A0A3Q7E7M7,SOLLC|EnsemblGenome=Solyc11g031960.2|UniProtKB=A0A3Q7IV68,SOLLC|EnsemblGenome=Solyc09g063060.3|UniProtKB=A0A3Q7I3E0,SOLLC|EnsemblGenome=Solyc12g049550.2|UniProtKB=A0A3…	lipase	hydrolase	phospholipase
GO:0051879	SOLLC|EnsemblGenome=Solyc09g082540.3|UniProtKB=A0A3Q7I885,SOLLC|EnsemblGenome=Solyc09g075010.3|UniProtKB=A0A3Q7I5R6,SOLLC|EnsemblGenome=Solyc12g056780.2|UniProtKB=A0A3Q7JX37,SOLLC|EnsemblGenome=Solyc10g081360.2|UniProtKB=A0A3Q7ILJ9,SOLLC|EnsemblGenome=Solyc08g079170.3|UniProtKB=A0A3Q7HV43,SOLLC|EnsemblGenome=Solyc04g072160.3|UniProtKB=A0A3Q7G7G8	Hsp90 protein binding	heat shock protein binding
GO:0051053	SOLLC|EnsemblGenome=Solyc11g012810.2|UniProtKB=A0A3Q7IS86,SOLLC|EnsemblGenome=Solyc01g065710.3|UniProtKB=A0A3Q7EYV2	negative regulation of DNA metabolic process	regulation of DNA metabolic process	negative regulation of DNA recombination;negative regulation of DNA repair
GO:0070507	SOLLC|EnsemblGenome=Solyc08g005940.1|UniProtKB=A0A3Q7HJF3	regulation of microtubule cytoskeleton organization	regulation of cytoskeleton organization	regulation of microtubule polymerization or depolymerization;regulation of mitotic spindle organization
GO:0072527	SOLLC|EnsemblGenome=Solyc11g065760.2|UniProtKB=Q71F77,SOLLC|EnsemblGenome=Solyc07g021750.1|UniProtKB=A0A3Q7HA56	pyrimidine-containing compound metabolic process	cellular nitrogen compound metabolic process	pyrimidine nucleotide metabolic process;pyrimidine nucleobase metabolic process
GO:0051315	SOLLC|EnsemblGenome=Solyc10g019040.2|UniProtKB=A0A3Q7ID35,SOLLC|EnsemblGenome=Solyc03g120340.3|UniProtKB=A0A3Q7FVF6	attachment of mitotic spindle microtubules to kinetochore	mitotic metaphase plate congression
GO:0005802	SOLLC|EnsemblGenome=Solyc08g005490.3|UniProtKB=A0A3Q7HJ98,SOLLC|EnsemblGenome=Solyc06g065840.3|UniProtKB=A0A3Q7HSF3,SOLLC|EnsemblGenome=Solyc08g076320.3|UniProtKB=A0A3Q7HTK7,SOLLC|EnsemblGenome=Solyc06g066070.1|UniProtKB=A0A3Q7HSJ4,SOLLC|EnsemblGenome=Solyc02g067890.3|UniProtKB=A0A3Q7F0B4,SOLLC|EnsemblGenome=Solyc04g063230.3|UniProtKB=A0A3Q7G6U9,SOLLC|EnsemblGenome=Solyc02g072240.3|UniProtKB=A0A3…	trans-Golgi network	Golgi apparatus subcompartment	trans-Golgi network membrane
GO:0017022	SOLLC|EnsemblGenome=Solyc02g082690.3|UniProtKB=A0A3Q7F723,SOLLC|EnsemblGenome=Solyc09g005600.3|UniProtKB=A0A3Q7IRW5	myosin binding	cytoskeletal protein binding
GO:0030140	SOLLC|EnsemblGenome=Solyc05g005780.3|UniProtKB=A0A3Q7GBQ6	trans-Golgi network transport vesicle	Golgi-associated vesicle
GO:0000932	SOLLC|EnsemblGenome=Solyc03g117030.2|UniProtKB=A0A3Q7FRQ8,SOLLC|EnsemblGenome=Solyc05g044450.1|UniProtKB=K4C0M8,SOLLC|EnsemblGenome=Solyc06g074210.3|UniProtKB=A0A3Q7GZS0,SOLLC|EnsemblGenome=Solyc07g051810.2|UniProtKB=A0A3Q7HAQ7,SOLLC|EnsemblGenome=Solyc04g015180.3|UniProtKB=A0A3Q7GS16,SOLLC|EnsemblGenome=Solyc11g007610.2|UniProtKB=A0A3Q7JI72,SOLLC|EnsemblGenome=Solyc10g078450.2|UniProtKB=A0A3Q7IJ…	P-body	cytoplasmic ribonucleoprotein granule
GO:0071824	SOLLC|EnsemblGenome=Solyc03g119790.3|UniProtKB=A0A3Q7FV57	protein-DNA complex subunit organization	protein-containing complex subunit organization	protein-DNA complex assembly;nucleosome organization
GO:0006066	SOLLC|EnsemblGenome=Solyc11g012410.2|UniProtKB=P54928,SOLLC|EnsemblGenome=Solyc08g005610.3|UniProtKB=K4CI52,SOLLC|EnsemblGenome=Solyc03g044890.1|UniProtKB=P54927,SOLLC|EnsemblGenome=Solyc06g005490.3|UniProtKB=A0A3Q7GRE0,SOLLC|EnsemblGenome=Solyc06g062430.3|UniProtKB=A0A3Q7GXV6,SOLLC|EnsemblGenome=Solyc06g072380.3|UniProtKB=A0A3Q7H1L5,SOLLC|EnsemblGenome=Solyc03g097150.3|UniProtKB=A0A3Q7FMP4,SOLLC…	alcohol metabolic process	small molecule metabolic process	alcohol biosynthetic process;secondary alcohol metabolic process;cellular alcohol metabolic process
GO:0005618	SOLLC|EnsemblGenome=Solyc08g075030.3|UniProtKB=A0A3Q7HQD7,SOLLC|EnsemblGenome=Solyc03g121540.3|UniProtKB=Q9ZP11,SOLLC|EnsemblGenome=Solyc02g083480.3|UniProtKB=A0A3Q7F8S5,SOLLC|EnsemblGenome=Solyc07g041720.1|UniProtKB=A0A3Q7HBV3,SOLLC|EnsemblGenome=Solyc08g075020.3|UniProtKB=A0A3Q7HSW8,SOLLC|EnsemblGenome=Solyc03g078260.3|UniProtKB=A0A3Q7FJL2,SOLLC|EnsemblGenome=Solyc07g042220.2|UniProtKB=A0A3Q7I5…	cell wall	external encapsulating structure	fungal-type cell wall
GO:0005488	SOLLC|EnsemblGenome=Solyc03g097390.3|UniProtKB=A0A3Q7FMU0,SOLLC|EnsemblGenome=Solyc05g056560.3|UniProtKB=A0A3Q7HI65,SOLLC|EnsemblGenome=Solyc01g056520.3|UniProtKB=A0A3Q7EDM4,SOLLC|EnsemblGenome=Solyc06g083380.3|UniProtKB=A0A3Q7HYD5,SOLLC|EnsemblGenome=Solyc04g015370.3|UniProtKB=A0A3Q7FY66,SOLLC|EnsemblGenome=Solyc11g006180.2|UniProtKB=Q9XET9,SOLLC|EnsemblGenome=Solyc03g096920.3|UniProtKB=D1MAF2,S…	binding	molecular_function	hormone binding;protein-containing complex binding;ion binding;protein binding;chromatin binding;amide binding;extracellular matrix binding;organic cyclic compound binding;heterocyclic compound binding;carbohydrate derivative binding;odorant binding;iron-sulfur cluster binding;lipid binding;carbohydrate binding;neurotransmitter binding;small molecule binding
GO:0006627	SOLLC|EnsemblGenome=Solyc09g014510.3|UniProtKB=A0A3Q7IV83	protein processing involved in protein targeting to mitochondrion	protein targeting to mitochondrion
GO:0034622	SOLLC|EnsemblGenome=Solyc10g012410.3|UniProtKB=A0A3Q7ICF8,SOLLC|EnsemblGenome=Solyc01g068400.3|UniProtKB=A0A3Q7F0D3,SOLLC|EnsemblGenome=Solyc07g005640.3|UniProtKB=A0A3Q7H6E5,SOLLC|EnsemblGenome=Solyc01g109130.3|UniProtKB=A0A3Q7ESX2,SOLLC|EnsemblGenome=Solyc05g052840.1|UniProtKB=A0A3Q7GP47	cellular protein-containing complex assembly	protein-containing complex assembly	protein-DNA complex assembly;ribonucleoprotein complex assembly;cytochrome complex assembly;protein polymerization;mitochondrial proton-transporting ATP synthase complex assembly;chaperone-mediated protein complex assembly;axonemal dynein complex assembly;mitochondrial respiratory chain complex assembly;kinetochore assembly
GO:0009056	SOLLC|EnsemblGenome=Solyc02g068330.2|UniProtKB=A0A3Q7F2L7,SOLLC|EnsemblGenome=Solyc08g078550.1|UniProtKB=K4CNL4	catabolic process	metabolic process	cellular catabolic process;organic substance catabolic process;small molecule catabolic process
GO:0032880	SOLLC|EnsemblGenome=Solyc12g009850.1|UniProtKB=A0A3Q7JSE2,SOLLC|EnsemblGenome=Solyc05g007390.1|UniProtKB=A0A3Q7GA93,SOLLC|EnsemblGenome=Solyc05g007410.1|UniProtKB=A0A3Q7GEA5,SOLLC|EnsemblGenome=Solyc09g064640.1|UniProtKB=A0A3Q7I399,SOLLC|EnsemblGenome=Solyc04g071640.1|UniProtKB=A0A3Q7G3X0,SOLLC|EnsemblGenome=Solyc11g005500.1|UniProtKB=A0A3Q7IPX6,SOLLC|EnsemblGenome=Solyc07g007530.1|UniProtKB=A0A3…	regulation of protein localization	regulation of localization	regulation of protein localization to membrane;regulation of establishment of protein localization
GO:0043618	SOLLC|EnsemblGenome=Solyc04g016370.3|UniProtKB=A0A3Q7G0P2	regulation of transcription from RNA polymerase II promoter in response to stress	cellular response to stress
GO:0031647	SOLLC|EnsemblGenome=Solyc10g081610.2|UniProtKB=A0A3Q7IM75,SOLLC|EnsemblGenome=Solyc11g071700.2|UniProtKB=A0A3Q7J0R2,SOLLC|EnsemblGenome=Solyc11g006320.2|UniProtKB=A0A3Q7IP09	regulation of protein stability	regulation of biological quality	protein stabilization
GO:0003723	SOLLC|EnsemblGenome=Solyc11g012810.2|UniProtKB=A0A3Q7IS86,SOLLC|EnsemblGenome=Solyc01g013920.1|UniProtKB=K4AU29,SOLLC|EnsemblGenome=Solyc01g014450.1|UniProtKB=K4AU82,SOLLC|EnsemblGenome=Solyc06g068280.3|UniProtKB=A0A3Q7GZX5,SOLLC|EnsemblGenome=Solyc10g076910.2|UniProtKB=A0A3Q7JEB3,SOLLC|EnsemblGenome=Solyc02g069500.1|UniProtKB=A0A3Q7FMX1,SOLLC|EnsemblGenome=Solyc01g100500.3|UniProtKB=A0A3Q7F8P2,S…	RNA binding	nucleic acid binding	snoRNA binding;mRNA binding;translation factor activity, RNA binding;RNA cap binding;tRNA binding;double-stranded RNA binding;pre-mRNA binding;snRNA binding;single-stranded RNA binding;rRNA binding
PC00097	SOLLC|EnsemblGenome=Solyc01g091570.3|UniProtKB=A0A3Q7EKQ4,SOLLC|EnsemblGenome=Solyc02g080220.3|UniProtKB=A0A3Q7F5K0,SOLLC|EnsemblGenome=Solyc10g049380.1|UniProtKB=K4D095,SOLLC|EnsemblGenome=Solyc06g048570.3|UniProtKB=A0A3Q7HML6,SOLLC|EnsemblGenome=Solyc05g012180.3|UniProtKB=A0A3Q7GFL5,SOLLC|EnsemblGenome=Solyc02g083830.2|UniProtKB=A0A3Q7F8X6,SOLLC|EnsemblGenome=Solyc02g014300.2|UniProtKB=A0A3Q7EV…	esterase	hydrolase
PC00226	SOLLC|EnsemblGenome=Solyc12g040320.2|UniProtKB=A0A3Q7J8T8,SOLLC|EnsemblGenome=Solyc12g010860.2|UniProtKB=P93213,SOLLC|EnsemblGenome=Solyc05g017860.3|UniProtKB=A0A3Q7GI21,SOLLC|EnsemblGenome=Solyc02g078700.3|UniProtKB=A0A3Q7F632,SOLLC|EnsemblGenome=Solyc01g067680.3|UniProtKB=A0A3Q7EG03,SOLLC|EnsemblGenome=Solyc02g062670.3|UniProtKB=A0A3Q7EZC7,SOLLC|EnsemblGenome=Solyc12g007160.2|UniProtKB=A0A3Q7J3…	scaffold/adaptor protein	protein class
PC00120	SOLLC|EnsemblGenome=Solyc06g053670.1|UniProtKB=A0A3Q7GWF4,SOLLC|EnsemblGenome=Solyc01g059830.3|UniProtKB=A0A3Q7EEW3,SOLLC|EnsemblGenome=Solyc09g090430.3|UniProtKB=A0A3Q7I962,SOLLC|EnsemblGenome=Solyc01g091520.3|UniProtKB=A0A3Q7F4M2	hydratase	lyase
GO:0032039	SOLLC|EnsemblGenome=Solyc02g064590.2|UniProtKB=A0A3Q7EZB9	integrator complex	nuclear protein-containing complex
GO:0015833	SOLLC|EnsemblGenome=Solyc08g021960.3|UniProtKB=A0A3Q7HJQ2	peptide transport	amide transport	peptide secretion
GO:0033045	SOLLC|EnsemblGenome=Solyc11g066690.2|UniProtKB=A0A3Q7IZA6	regulation of sister chromatid segregation	regulation of cell cycle process	negative regulation of sister chromatid segregation;regulation of metaphase/anaphase transition of cell cycle;metaphase/anaphase transition of cell cycle;regulation of mitotic sister chromatid segregation
GO:0006626	SOLLC|EnsemblGenome=Solyc04g008770.3|UniProtKB=A0A3Q7GPJ4	protein targeting to mitochondrion	mitochondrion organization	protein processing involved in protein targeting to mitochondrion;protein import into mitochondrial matrix;protein insertion into mitochondrial inner membrane
GO:0007041	SOLLC|EnsemblGenome=Solyc04g076230.3|UniProtKB=A0A3Q7G7V3,SOLLC|EnsemblGenome=Solyc06g009650.3|UniProtKB=A0A3Q7GSZ6	lysosomal transport	vacuolar transport	protein targeting to lysosome;endosome to lysosome transport
GO:0032555	SOLLC|EnsemblGenome=Solyc08g075690.3|UniProtKB=A0A3Q7HT88,SOLLC|EnsemblGenome=Solyc04g078090.3|UniProtKB=A0A3Q7G9V3,SOLLC|EnsemblGenome=Solyc12g062860.2|UniProtKB=G8Z288	purine ribonucleotide binding	ribonucleotide binding	ATP binding;guanyl ribonucleotide binding
GO:0016310	SOLLC|EnsemblGenome=Solyc08g015630.3|UniProtKB=A0A3Q7IG16,SOLLC|EnsemblGenome=Solyc11g070150.2|UniProtKB=A0A3Q7J0H0,SOLLC|EnsemblGenome=Solyc01g080540.3|UniProtKB=A0A3Q7EIA8,SOLLC|EnsemblGenome=Solyc11g007240.1|UniProtKB=K4D4Y5,SOLLC|EnsemblGenome=Solyc06g072740.1|UniProtKB=A0A3Q7GZJ6,SOLLC|EnsemblGenome=Solyc04g080670.3|UniProtKB=A0A3Q7GB18,SOLLC|EnsemblGenome=Solyc05g017860.3|UniProtKB=A0A3Q7GI…	phosphorylation	phosphate-containing compound metabolic process	nucleotide phosphorylation;protein phosphorylation;lipid phosphorylation
GO:0055029	SOLLC|EnsemblGenome=Solyc09g082430.1|UniProtKB=A0A3Q7I6B6,SOLLC|EnsemblGenome=Solyc02g093300.3|UniProtKB=H9E8V2,SOLLC|EnsemblGenome=Solyc09g082480.2|UniProtKB=A0A3Q7I7N6,SOLLC|EnsemblGenome=Solyc05g014540.3|UniProtKB=A0A3Q7GGU4,SOLLC|EnsemblGenome=Solyc09g082420.1|UniProtKB=K4CVL9,SOLLC|EnsemblGenome=Solyc09g082440.1|UniProtKB=K4CVM1	nuclear DNA-directed RNA polymerase complex	nuclear protein-containing complex	RNA polymerase II, core complex;RNA polymerase I complex;RNA polymerase III complex;RNA polymerase II, holoenzyme
GO:0080111	SOLLC|EnsemblGenome=Solyc04g045590.3|UniProtKB=A0A3Q7G0B4,SOLLC|EnsemblGenome=Solyc01g098790.2|UniProtKB=A0A3Q7EMU5,SOLLC|EnsemblGenome=Solyc04g082720.3|UniProtKB=A0A3Q7GCP8	DNA demethylation	demethylation
GO:0000731	SOLLC|EnsemblGenome=Solyc05g053520.3|UniProtKB=A0A3Q7HGD5,SOLLC|EnsemblGenome=Solyc09g091450.3|UniProtKB=A0A3Q7I880	DNA synthesis involved in DNA repair	DNA repair	translesion synthesis
GO:0017076	SOLLC|EnsemblGenome=Solyc02g093300.3|UniProtKB=H9E8V2,SOLLC|EnsemblGenome=Solyc08g080320.3|UniProtKB=A0A3Q7HTT2,SOLLC|EnsemblGenome=Solyc07g064930.3|UniProtKB=A0A3Q7HFK7,SOLLC|EnsemblGenome=Solyc12g014470.2|UniProtKB=A0A3Q7J5E6,SOLLC|EnsemblGenome=Solyc06g035720.3|UniProtKB=A0A3Q7GTX5,SOLLC|EnsemblGenome=Solyc03g026220.3|UniProtKB=A0A3Q7FF21	purine nucleotide binding	nucleotide binding	purine ribonucleotide binding;guanyl nucleotide binding
GO:0016607	SOLLC|EnsemblGenome=Solyc02g062920.3|UniProtKB=A0A3Q7EYR9,SOLLC|EnsemblGenome=Solyc02g081940.3|UniProtKB=A0A3Q7F7W4,SOLLC|EnsemblGenome=Solyc11g066690.2|UniProtKB=A0A3Q7IZA6,SOLLC|EnsemblGenome=Solyc05g013930.2|UniProtKB=A0A3Q7H966,SOLLC|EnsemblGenome=Solyc01g080660.3|UniProtKB=A0A3Q7EI51,SOLLC|EnsemblGenome=Solyc04g074040.3|UniProtKB=A0A3Q7H017,SOLLC|EnsemblGenome=Solyc01g091750.3|UniProtKB=A0A3…	nuclear speck	nuclear body
GO:0071417	SOLLC|EnsemblGenome=Solyc09g014780.3|UniProtKB=A0A3Q7HZG7	cellular response to organonitrogen compound	cellular response to endogenous stimulus	cellular response to peptide;dopamine receptor signaling pathway
GO:0008324	SOLLC|EnsemblGenome=Solyc10g005500.3|UniProtKB=A0A3Q7J595,SOLLC|EnsemblGenome=Solyc09g072690.1|UniProtKB=A0A3Q7I4N3,SOLLC|EnsemblGenome=Solyc12g017350.2|UniProtKB=A0A3Q7JTW8,SOLLC|EnsemblGenome=Solyc05g054730.3|UniProtKB=A0A3Q7GQ55,SOLLC|EnsemblGenome=Solyc06g061170.3|UniProtKB=A0A3Q7GXQ4,SOLLC|EnsemblGenome=Solyc12g100300.2|UniProtKB=A0A3Q7JFY9,SOLLC|EnsemblGenome=Solyc07g006370.1|UniProtKB=A0A3…	cation transmembrane transporter activity	ion transmembrane transporter activity	solute:cation antiporter activity;organic cation transmembrane transporter activity;L-lysine transmembrane transporter activity;inorganic cation transmembrane transporter activity
GO:0071396	SOLLC|EnsemblGenome=Solyc08g082180.3|UniProtKB=A0A3Q7HUC8,SOLLC|EnsemblGenome=Solyc06g065650.3|UniProtKB=A0A3Q7GZ24,SOLLC|EnsemblGenome=Solyc04g017670.3|UniProtKB=A0A3Q7G0V2,SOLLC|EnsemblGenome=Solyc06g068930.2|UniProtKB=A0A3Q7HTI8,SOLLC|EnsemblGenome=Solyc01g095700.3|UniProtKB=A0A3Q7F5X8,SOLLC|EnsemblGenome=Solyc03g113890.1|UniProtKB=A0A3Q7GFQ4,SOLLC|EnsemblGenome=Solyc03g122190.3|UniProtKB=B6D1…	cellular response to lipid	cellular response to organic substance	cellular response to lipopolysaccharide;cellular response to steroid hormone stimulus
GO:0046034	SOLLC|EnsemblGenome=Solyc12g096610.2|UniProtKB=A0A3Q7JCW1	ATP metabolic process	metabolic process	ATP biosynthetic process;ATP generation from ADP;oxidative phosphorylation
GO:0018105	SOLLC|EnsemblGenome=Solyc03g031670.3|UniProtKB=Q8RW36,SOLLC|EnsemblGenome=Solyc07g064610.3|UniProtKB=A0A3Q7HIC2,SOLLC|EnsemblGenome=Solyc03g121820.3|UniProtKB=A0A3Q7GLK7,SOLLC|EnsemblGenome=Solyc06g008330.2|UniProtKB=A0A3Q7GMX5,SOLLC|EnsemblGenome=Solyc10g061860.1|UniProtKB=K4D1H6,SOLLC|EnsemblGenome=Solyc11g064900.2|UniProtKB=A0A3Q7JNC3,SOLLC|EnsemblGenome=Solyc06g068920.3|UniProtKB=A0A3Q7H094,S…	peptidyl-serine phosphorylation	protein phosphorylation
GO:0006576	SOLLC|EnsemblGenome=Solyc06g071550.3|UniProtKB=A0A3Q7H148,SOLLC|EnsemblGenome=Solyc12g010180.2|UniProtKB=A0A3Q7J3Y4,SOLLC|EnsemblGenome=Solyc12g096190.2|UniProtKB=A0A3Q7JDP0,SOLLC|EnsemblGenome=Solyc01g106360.3|UniProtKB=A0A3Q7FBW3,SOLLC|EnsemblGenome=Solyc01g106330.3|UniProtKB=A0A3Q7ERQ2,SOLLC|EnsemblGenome=Solyc10g006400.3|UniProtKB=A0A3Q7J5P7,SOLLC|EnsemblGenome=Solyc01g106340.3|UniProtKB=A0A3…	cellular biogenic amine metabolic process	cellular amine metabolic process	polyamine biosynthetic process;catecholamine metabolic process
GO:0005657	SOLLC|EnsemblGenome=Solyc11g012820.2|UniProtKB=A0A3Q7ISG3,SOLLC|EnsemblGenome=Solyc02g085060.2|UniProtKB=A0A3Q7F8I5,SOLLC|EnsemblGenome=Solyc07g055170.1|UniProtKB=A0A3Q7HD90,SOLLC|EnsemblGenome=Solyc01g020440.3|UniProtKB=A0A3Q7EC99,SOLLC|EnsemblGenome=Solyc01g102810.3|UniProtKB=A0A3Q7F9K5,SOLLC|EnsemblGenome=Solyc06g060150.3|UniProtKB=A0A3Q7GX64,SOLLC|EnsemblGenome=Solyc02g072090.2|UniProtKB=A0A3…	replication fork	chromosome	nuclear replication fork;replisome
GO:0000940	SOLLC|EnsemblGenome=Solyc08g006630.3|UniProtKB=A0A3Q7HHD5	outer kinetochore	kinetochore	DASH complex
GO:0030674	SOLLC|EnsemblGenome=Solyc04g077150.3|UniProtKB=A0A3Q7H150,SOLLC|EnsemblGenome=Solyc06g073410.3|UniProtKB=A0A3Q7H272,SOLLC|EnsemblGenome=Solyc12g040500.2|UniProtKB=A0A3Q7J8X6,SOLLC|EnsemblGenome=Solyc05g052310.3|UniProtKB=A0A3Q7GJB2,SOLLC|EnsemblGenome=Solyc09g014780.3|UniProtKB=A0A3Q7HZG7,SOLLC|EnsemblGenome=Solyc05g005780.3|UniProtKB=A0A3Q7GBQ6,SOLLC|EnsemblGenome=Solyc06g050770.3|UniProtKB=A0A3…	protein-macromolecule adaptor activity	molecular adaptor activity	SNAP receptor activity;signaling adaptor activity
GO:0008134	SOLLC|EnsemblGenome=Solyc06g007660.2|UniProtKB=A0A3Q7GQZ3,SOLLC|EnsemblGenome=Solyc09g020010.2|UniProtKB=A0A3Q7I271,SOLLC|EnsemblGenome=Solyc05g047690.3|UniProtKB=A0A3Q7GHU0	transcription factor binding	protein binding	DNA-binding transcription factor binding;TBP-class protein binding
GO:0007049	SOLLC|EnsemblGenome=Solyc12g098160.2|UniProtKB=A0A3Q7JYP7,SOLLC|EnsemblGenome=Solyc04g072880.3|UniProtKB=A0A3Q7G7Y6,SOLLC|EnsemblGenome=Solyc04g071310.3|UniProtKB=A0A3Q7G7G9,SOLLC|EnsemblGenome=Solyc01g067560.3|UniProtKB=A0A3Q7EGH8	cell cycle	cellular process	mitotic cell cycle;meiotic cell cycle;cell cycle process
GO:0006479	SOLLC|EnsemblGenome=Solyc04g008990.3|UniProtKB=A0A3Q7FYD0	protein methylation	macromolecule methylation	histone methylation;peptidyl-lysine methylation;peptidyl-arginine methylation
GO:0006298	SOLLC|EnsemblGenome=Solyc09g018850.3|UniProtKB=A0A3Q7IWD1,SOLLC|EnsemblGenome=Solyc02g082660.3|UniProtKB=A0A3Q7FTH2,SOLLC|EnsemblGenome=Solyc11g011150.2|UniProtKB=A0A3Q7JJ51,SOLLC|EnsemblGenome=Solyc06g069230.3|UniProtKB=A0A3Q7H0I8,SOLLC|EnsemblGenome=Solyc03g025890.2|UniProtKB=A0A3Q7FEW1,SOLLC|EnsemblGenome=Solyc11g006860.2|UniProtKB=A0A3Q7IPB9	mismatch repair	DNA repair
GO:0030203	SOLLC|EnsemblGenome=Solyc01g081610.3|UniProtKB=D3TI69,SOLLC|EnsemblGenome=Solyc11g008810.2|UniProtKB=A0A3Q7IRM3,SOLLC|EnsemblGenome=Solyc05g054710.3|UniProtKB=A0A3Q7GKR4	glycosaminoglycan metabolic process	aminoglycan metabolic process	glycosaminoglycan biosynthetic process;peptidoglycan metabolic process;chondroitin sulfate metabolic process
GO:0019787	SOLLC|EnsemblGenome=Solyc06g034160.3|UniProtKB=A0A3Q7GTM8	ubiquitin-like protein transferase activity	transferase activity	ubiquitin-like protein ligase activity;ubiquitin-like protein conjugating enzyme activity;ubiquitin-protein transferase activity
PC00241	SOLLC|EnsemblGenome=Solyc02g067460.3|UniProtKB=A0A3Q7FLI5,SOLLC|EnsemblGenome=Solyc02g092440.3|UniProtKB=A0A3Q7FD36,SOLLC|EnsemblGenome=Solyc07g008350.3|UniProtKB=A0A3Q7H489,SOLLC|EnsemblGenome=Solyc01g010760.3|UniProtKB=A0A3Q7EA80,SOLLC|EnsemblGenome=Solyc03g058920.3|UniProtKB=A0A3Q7FHW8,SOLLC|EnsemblGenome=Solyc03g113210.3|UniProtKB=A0A3Q7FQM8	voltage-gated ion channel	ion channel
GO:0000339	SOLLC|EnsemblGenome=Solyc06g062980.3|UniProtKB=A0A3Q7GY57,SOLLC|EnsemblGenome=Solyc02g021550.3|UniProtKB=A0A3Q7FGP1,SOLLC|EnsemblGenome=Solyc10g005530.3|UniProtKB=A0A3Q7J5A0,SOLLC|EnsemblGenome=Solyc02g062620.3|UniProtKB=A0A3Q7EZB3,SOLLC|EnsemblGenome=Solyc09g090580.3|UniProtKB=A0A3Q7I7R4	RNA cap binding	RNA binding
GO:1902600	SOLLC|EnsemblGenome=Solyc02g063080.1|UniProtKB=A0A3Q7F0T2,SOLLC|EnsemblGenome=Solyc12g010360.2|UniProtKB=A0A3Q7J3K8,SOLLC|EnsemblGenome=Solyc06g063330.3|UniProtKB=A0A3Q7GYC4,SOLLC|EnsemblGenome=Solyc11g070030.2|UniProtKB=A0A3Q7J020,SOLLC|EnsemblGenome=Solyc08g078200.2|UniProtKB=A0A3Q7HS28,SOLLC|EnsemblGenome=Solyc03g117150.3|UniProtKB=A0A3Q7GHX7	proton transmembrane transport	inorganic cation transmembrane transport	energy coupled proton transport, down electrochemical gradient
GO:0006949	SOLLC|EnsemblGenome=Solyc10g008440.3|UniProtKB=A0A3Q7IB88	syncytium formation	cellular process	syncytium formation by plasma membrane fusion
GO:0016772	SOLLC|EnsemblGenome=Solyc10g024410.2|UniProtKB=A0A3Q7IEH6,SOLLC|EnsemblGenome=Solyc10g084990.2|UniProtKB=A0A3Q7IMN3,SOLLC|EnsemblGenome=Solyc04g009580.3|UniProtKB=A0A3Q7FYP4,SOLLC|EnsemblGenome=Solyc07g056330.3|UniProtKB=A0A3Q7HG09,SOLLC|EnsemblGenome=Solyc04g016520.3|UniProtKB=A0A3Q7FYN9,SOLLC|EnsemblGenome=Solyc09g009960.3|UniProtKB=A0A3Q7HZJ0,SOLLC|EnsemblGenome=Solyc03g116740.3|UniProtKB=A0A3…	transferase activity, transferring phosphorus-containing groups	transferase activity	kinase activity;phosphotransferase activity, alcohol group as acceptor;nucleotidyltransferase activity;phosphotransferase activity, phosphate group as acceptor
GO:0042373	SOLLC|EnsemblGenome=Solyc02g078410.1|UniProtKB=A0A3Q7F4J8	vitamin K metabolic process	quinone metabolic process
GO:0006301	SOLLC|EnsemblGenome=Solyc07g062570.3|UniProtKB=K4CGU0,SOLLC|EnsemblGenome=Solyc10g007260.3|UniProtKB=K4CXQ6,SOLLC|EnsemblGenome=Solyc01g007860.3|UniProtKB=A0A3Q7E8N9	postreplication repair	DNA repair	translesion synthesis
GO:0030139	SOLLC|EnsemblGenome=Solyc02g036450.3|UniProtKB=A0A3Q7EXP9,SOLLC|EnsemblGenome=Solyc02g069370.3|UniProtKB=A0A3Q7F1B5,SOLLC|EnsemblGenome=Solyc06g074650.3|UniProtKB=A0A3Q7H0L2,SOLLC|EnsemblGenome=Solyc02g081380.3|UniProtKB=A0A3Q7FSQ8	endocytic vesicle	cytoplasmic vesicle
GO:0072598	SOLLC|EnsemblGenome=Solyc11g066110.2|UniProtKB=A0A3Q7JNU4	protein localization to chloroplast	protein localization to organelle	establishment of protein localization to chloroplast
PC00202	SOLLC|EnsemblGenome=Solyc07g064690.1|UniProtKB=A0A3Q7HHW7,SOLLC|EnsemblGenome=Solyc09g011420.3|UniProtKB=K4CRG8,SOLLC|EnsemblGenome=Solyc05g007910.3|UniProtKB=A0A3Q7GDT0,SOLLC|EnsemblGenome=Solyc01g088470.3|UniProtKB=A0A3Q7EJM8,SOLLC|EnsemblGenome=Solyc06g073090.3|UniProtKB=Q672Q2,SOLLC|EnsemblGenome=Solyc08g075850.3|UniProtKB=A0A3Q7HRD5,SOLLC|EnsemblGenome=Solyc09g064410.1|UniProtKB=Q2MI79,SOLLC…	ribosomal protein	translational protein
GO:0008033	SOLLC|EnsemblGenome=Solyc10g079670.2|UniProtKB=A0A3Q7JF54,SOLLC|EnsemblGenome=Solyc01g091210.3|UniProtKB=A0A3Q7EK76	tRNA processing	ncRNA processing	tRNA splicing, via endonucleolytic cleavage and ligation;tRNA modification
GO:0006356	SOLLC|EnsemblGenome=Solyc03g093480.3|UniProtKB=A0A3Q7FLC0	regulation of transcription by RNA polymerase I	regulation of transcription, DNA-templated
GO:0015711	SOLLC|EnsemblGenome=Solyc01g067070.3|UniProtKB=A0A3Q7EZI3,SOLLC|EnsemblGenome=Solyc01g010650.3|UniProtKB=A0A3Q7EAD5,SOLLC|EnsemblGenome=Solyc12g099630.2|UniProtKB=A0A3Q7JEU0,SOLLC|EnsemblGenome=Solyc01g079760.3|UniProtKB=A0A3Q7EHJ5	organic anion transport	anion transport	carboxylic acid transport
GO:0004693	SOLLC|EnsemblGenome=Solyc06g073630.3|UniProtKB=A0A3Q7H046,SOLLC|EnsemblGenome=Solyc12g087900.2|UniProtKB=A0A3Q7JCC4,SOLLC|EnsemblGenome=Solyc04g078500.1|UniProtKB=A0A3Q7GA64,SOLLC|EnsemblGenome=Solyc11g005090.2|UniProtKB=Q9XGI5,SOLLC|EnsemblGenome=Solyc05g051410.3|UniProtKB=A0A3Q7GL08,SOLLC|EnsemblGenome=Solyc12g088650.2|UniProtKB=A0A3Q7JXW7,SOLLC|EnsemblGenome=Solyc04g077880.1|UniProtKB=K4BUM5,S…	cyclin-dependent protein serine/threonine kinase activity	protein serine/threonine kinase activity
GO:0071819	SOLLC|EnsemblGenome=Solyc02g083900.3|UniProtKB=A0A3Q7F8Y5,SOLLC|EnsemblGenome=Solyc12g096470.2|UniProtKB=A0A3Q7JCU0,SOLLC|EnsemblGenome=Solyc02g093490.3|UniProtKB=A0A3Q7FDZ4,SOLLC|EnsemblGenome=Solyc04g010090.3|UniProtKB=A0A3Q7FZ83,SOLLC|EnsemblGenome=Solyc03g117820.1|UniProtKB=A0A3Q7FU51,SOLLC|EnsemblGenome=Solyc02g064710.3|UniProtKB=A0A3Q7EZD9	DUBm complex	nuclear protein-containing complex
GO:0035303	SOLLC|EnsemblGenome=Solyc01g006110.3|UniProtKB=A0A3Q7E7S5	regulation of dephosphorylation	regulation of phosphate metabolic process	regulation of phosphatase activity;regulation of protein dephosphorylation
GO:0008360	SOLLC|EnsemblGenome=Solyc01g060040.3|UniProtKB=A0A3Q7EF44,SOLLC|EnsemblGenome=Solyc07g020800.3|UniProtKB=A0A3Q7I339,SOLLC|EnsemblGenome=Solyc10g055545.1|UniProtKB=A0A3Q7IHM4,SOLLC|EnsemblGenome=Solyc01g079520.3|UniProtKB=A0A3Q7EHR0,SOLLC|EnsemblGenome=Solyc01g111560.3|UniProtKB=A0A3Q7EW11,SOLLC|EnsemblGenome=Solyc03g114070.3|UniProtKB=A0A3Q7FSD0,SOLLC|EnsemblGenome=Solyc02g062020.3|UniProtKB=A0A3…	regulation of cell shape	regulation of biological quality
GO:0006885	SOLLC|EnsemblGenome=Solyc02g071070.3|UniProtKB=A0A3Q7F287,SOLLC|EnsemblGenome=Solyc06g060630.1|UniProtKB=K4C6P3,SOLLC|EnsemblGenome=Solyc08g016160.3|UniProtKB=A0A3Q7HJE1,SOLLC|EnsemblGenome=Solyc12g036260.1|UniProtKB=K4DE83,SOLLC|EnsemblGenome=Solyc08g078880.3|UniProtKB=A0A3Q7HT29,SOLLC|EnsemblGenome=Solyc12g056160.2|UniProtKB=A0A3Q7JAY3,SOLLC|EnsemblGenome=Solyc04g015990.2|UniProtKB=A0A3Q7G0Z8,S…	regulation of pH	monovalent inorganic cation homeostasis	regulation of cellular pH;pH reduction
GO:0046907	SOLLC|EnsemblGenome=Solyc06g068780.3|UniProtKB=A0A3Q7HTF7,SOLLC|EnsemblGenome=Solyc03g118140.3|UniProtKB=A0A3Q7GIH6	intracellular transport	transport	endosomal transport;intracellular lipid transport;vacuolar transport;peroxisomal transport;mitochondrial transport;intracellular protein transport;nuclear transport;cytosolic transport;endoplasmic reticulum to Golgi vesicle-mediated transport;cytoskeleton-dependent intracellular transport;nuclear migration
PC00180	SOLLC|EnsemblGenome=Solyc02g083480.3|UniProtKB=A0A3Q7F8S5,SOLLC|EnsemblGenome=Solyc09g018590.1|UniProtKB=K4CSC1,SOLLC|EnsemblGenome=Solyc04g081860.3|UniProtKB=A0A3Q7H3M2,SOLLC|EnsemblGenome=Solyc10g078890.2|UniProtKB=A0A3Q7IJN7,SOLLC|EnsemblGenome=Solyc03g096040.3|UniProtKB=A0A3Q7FPK3,SOLLC|EnsemblGenome=Solyc06g054500.1|UniProtKB=K4C6D6,SOLLC|EnsemblGenome=Solyc02g082760.3|UniProtKB=K4BAE6,SOLLC…	peroxidase	oxidoreductase
GO:0000972	SOLLC|EnsemblGenome=Solyc07g008160.3|UniProtKB=A0A3Q7H7U1,SOLLC|EnsemblGenome=Solyc10g047000.2|UniProtKB=A0A3Q7IEQ4	transcription-dependent tethering of RNA polymerase II gene DNA at nuclear periphery	chromosome organization
GO:0003713	SOLLC|EnsemblGenome=Solyc01g087230.3|UniProtKB=A0A3Q7EJ06,SOLLC|EnsemblGenome=Solyc12g062270.1|UniProtKB=K4DG56,SOLLC|EnsemblGenome=Solyc01g008220.3|UniProtKB=A0A3Q7E8P9,SOLLC|EnsemblGenome=Solyc07g047610.3|UniProtKB=A0A3Q7HA08,SOLLC|EnsemblGenome=Solyc10g055100.1|UniProtKB=K4D1A3,SOLLC|EnsemblGenome=Solyc12g044640.2|UniProtKB=A0A3Q7JWA7,SOLLC|EnsemblGenome=Solyc03g117820.1|UniProtKB=A0A3Q7FU51,S…	transcription coactivator activity	transcription coregulator activity	nuclear receptor coactivator activity
GO:0000347	SOLLC|EnsemblGenome=Solyc07g066060.3|UniProtKB=A0A3Q7HIN8,SOLLC|EnsemblGenome=Solyc04g078830.3|UniProtKB=A0A3Q7H235	THO complex	nuclear protein-containing complex
GO:0022607	SOLLC|EnsemblGenome=Solyc10g018530.2|UniProtKB=A0A3Q7ID12,SOLLC|EnsemblGenome=Solyc07g055170.1|UniProtKB=A0A3Q7HD90,SOLLC|EnsemblGenome=Solyc10g006370.3|UniProtKB=A0A3Q7IA01	cellular component assembly	cellular component biogenesis	intermediate filament bundle assembly;cell junction assembly;organelle assembly;protein-containing complex assembly;cellular component assembly involved in morphogenesis;synaptonemal complex assembly;membrane assembly;iron-sulfur cluster assembly;axoneme assembly;actin filament bundle assembly;assembly of actomyosin apparatus involved in cytokinesis;chromatin assembly;division septum assembly;cel…
GO:0005761	SOLLC|EnsemblGenome=Solyc01g095420.3|UniProtKB=A0A3Q7EL97	mitochondrial ribosome	mitochondrial matrix	mitochondrial large ribosomal subunit;mitochondrial small ribosomal subunit
GO:0045739	SOLLC|EnsemblGenome=Solyc08g077090.3|UniProtKB=A0A3Q7HU01	positive regulation of DNA repair	regulation of DNA repair
GO:0019200	SOLLC|EnsemblGenome=Solyc06g066440.3|UniProtKB=A0A3Q7GWB5,SOLLC|EnsemblGenome=Solyc04g014270.3|UniProtKB=A0A3Q7FZY6,SOLLC|EnsemblGenome=Solyc04g077030.3|UniProtKB=A0A3Q7G9D0,SOLLC|EnsemblGenome=Solyc04g077040.3|UniProtKB=A0A3Q7G5T4,SOLLC|EnsemblGenome=Solyc04g015200.3|UniProtKB=A0A3Q7FY36,SOLLC|EnsemblGenome=Solyc12g095760.2|UniProtKB=A0A3Q7JDF2,SOLLC|EnsemblGenome=Solyc04g081400.3|UniProtKB=Q4PS…	carbohydrate kinase activity	kinase activity
GO:0016592	SOLLC|EnsemblGenome=Solyc01g087230.3|UniProtKB=A0A3Q7EJ06,SOLLC|EnsemblGenome=Solyc12g006650.2|UniProtKB=A0A3Q7J2Y7,SOLLC|EnsemblGenome=Solyc12g062270.1|UniProtKB=K4DG56,SOLLC|EnsemblGenome=Solyc02g080430.3|UniProtKB=A0A3Q7F5P7,SOLLC|EnsemblGenome=Solyc10g055100.1|UniProtKB=K4D1A3,SOLLC|EnsemblGenome=Solyc12g070100.2|UniProtKB=A0A3Q7JC00,SOLLC|EnsemblGenome=Solyc06g008010.3|UniProtKB=A0A3Q7HJ69,S…	mediator complex	nuclear protein-containing complex
GO:2000058	SOLLC|EnsemblGenome=Solyc07g007370.3|UniProtKB=A0A3Q7H3Q2	regulation of ubiquitin-dependent protein catabolic process	regulation of proteolysis involved in cellular protein catabolic process	regulation of proteasomal ubiquitin-dependent protein catabolic process;positive regulation of ubiquitin-dependent protein catabolic process
GO:0043604	SOLLC|EnsemblGenome=Solyc06g073470.3|UniProtKB=A0A3Q7HVL1,SOLLC|EnsemblGenome=Solyc12g099260.2|UniProtKB=A0A3Q7JEL1,SOLLC|EnsemblGenome=Solyc09g061680.3|UniProtKB=A0A3Q7I4J9,SOLLC|EnsemblGenome=Solyc06g072580.3|UniProtKB=A0A3Q7HV38,SOLLC|EnsemblGenome=Solyc12g006470.2|UniProtKB=A0A3Q7J2V8,SOLLC|EnsemblGenome=Solyc07g006810.3|UniProtKB=A0A3Q7I097,SOLLC|EnsemblGenome=Solyc01g059880.3|UniProtKB=A0A3…	amide biosynthetic process	cellular nitrogen compound biosynthetic process	peptide biosynthetic process;ceramide biosynthetic process
GO:0007031	SOLLC|EnsemblGenome=Solyc07g005970.3|UniProtKB=A0A3Q7H3N2,SOLLC|EnsemblGenome=Solyc12g099770.2|UniProtKB=A0A3Q7JDV9,SOLLC|EnsemblGenome=Solyc03g093180.1|UniProtKB=A0A3Q7FLC4,SOLLC|EnsemblGenome=Solyc04g080000.1|UniProtKB=A0A3Q7G9Q9,SOLLC|EnsemblGenome=Solyc01g091900.3|UniProtKB=A0A3Q7EKW4,SOLLC|EnsemblGenome=Solyc10g017850.3|UniProtKB=Q9LKW2,SOLLC|EnsemblGenome=Solyc04g055120.3|UniProtKB=A0A3Q7G5…	peroxisome organization	organelle organization	protein localization to peroxisome
GO:0033554	SOLLC|EnsemblGenome=Solyc07g006500.3|UniProtKB=A9ZSX8,SOLLC|EnsemblGenome=Solyc07g055300.3|UniProtKB=A0A3Q7I9T5,SOLLC|EnsemblGenome=Solyc10g082030.2|UniProtKB=A0A3Q7ILV3,SOLLC|EnsemblGenome=Solyc02g072150.3|UniProtKB=A0A3Q7F2S5,SOLLC|EnsemblGenome=Solyc01g005220.3|UniProtKB=A0A3Q7E8C4,SOLLC|EnsemblGenome=Solyc04g025940.3|UniProtKB=A0A3Q7FZQ4,SOLLC|EnsemblGenome=Solyc05g005750.3|UniProtKB=A0A3Q7G9…	cellular response to stress	cellular response to stimulus	cellular response to hypoxia;cellular response to starvation;cellular response to chemical stress;response to endoplasmic reticulum stress;cellular response to topologically incorrect protein;cellular response to heat;regulation of transcription from RNA polymerase II promoter in response to stress;stress-activated protein kinase signaling cascade;cellular response to DNA damage stimulus
GO:0004722	SOLLC|EnsemblGenome=Solyc06g076430.3|UniProtKB=A0A3Q7H0S1,SOLLC|EnsemblGenome=Solyc05g055060.3|UniProtKB=A0A3Q7GMR8,SOLLC|EnsemblGenome=Solyc03g097990.3|UniProtKB=A0A3Q7FQ91,SOLLC|EnsemblGenome=Solyc06g030490.3|UniProtKB=A0A3Q7HKZ9,SOLLC|EnsemblGenome=Solyc06g053630.3|UniProtKB=A0A3Q7GWE4,SOLLC|EnsemblGenome=Solyc01g034020.3|UniProtKB=A0A3Q7ED04,SOLLC|EnsemblGenome=Solyc01g011340.3|UniProtKB=Q6VU…	protein serine/threonine phosphatase activity	phosphoprotein phosphatase activity
GO:0009536	SOLLC|EnsemblGenome=Solyc04g009710.2|UniProtKB=A0A3Q7G090,SOLLC|EnsemblGenome=Solyc05g055280.2|UniProtKB=A0A3Q7GQG0,SOLLC|EnsemblGenome=Solyc07g042250.3|UniProtKB=Q9M5A8,SOLLC|EnsemblGenome=Solyc01g110400.2|UniProtKB=A0A3Q7EVC7	plastid	cytoplasm	plastid envelope;plastid thylakoid;chloroplast
GO:0004620	SOLLC|EnsemblGenome=Solyc06g060870.1|UniProtKB=A0A3Q7GU64,SOLLC|EnsemblGenome=Solyc02g080340.3|UniProtKB=A0A3Q7F4Y7,SOLLC|EnsemblGenome=Solyc05g053910.1|UniProtKB=A0A3Q7GM80,SOLLC|EnsemblGenome=Solyc05g053920.1|UniProtKB=A0A3Q7GPQ3,SOLLC|EnsemblGenome=Solyc08g022240.1|UniProtKB=A0A3Q7HMI4,SOLLC|EnsemblGenome=Solyc04g079210.3|UniProtKB=A0A3Q7G6U0,SOLLC|EnsemblGenome=Solyc06g068090.3|UniProtKB=Q9SD…	phospholipase activity	lipase activity	lysophospholipase activity;phospholipase C activity;phospholipase A2 activity
GO:1902969	SOLLC|EnsemblGenome=Solyc09g059440.1|UniProtKB=A0A3Q7I4E1,SOLLC|EnsemblGenome=Solyc09g008630.3|UniProtKB=A0A3Q7HWY8,SOLLC|EnsemblGenome=Solyc02g082180.3|UniProtKB=A0A3Q7F5V9	mitotic DNA replication	nuclear DNA replication	mitotic DNA replication initiation
GO:0036094	SOLLC|EnsemblGenome=Solyc08g082180.3|UniProtKB=A0A3Q7HUC8,SOLLC|EnsemblGenome=Solyc08g065490.3|UniProtKB=A0A3Q7HN29,SOLLC|EnsemblGenome=Solyc10g006240.3|UniProtKB=A0A3Q7IA26,SOLLC|EnsemblGenome=Solyc01g095700.3|UniProtKB=A0A3Q7F5X8,SOLLC|EnsemblGenome=Solyc09g090360.3|UniProtKB=A0A3Q7I8P3,SOLLC|EnsemblGenome=Solyc08g080370.3|UniProtKB=A0A3Q7HTC1,SOLLC|EnsemblGenome=Solyc06g050500.2|UniProtKB=K4C5…	small molecule binding	binding	cholesterol binding;nucleotide binding
GO:0015697	SOLLC|EnsemblGenome=Solyc01g067070.3|UniProtKB=A0A3Q7EZI3,SOLLC|EnsemblGenome=Solyc12g099630.2|UniProtKB=A0A3Q7JEU0	quaternary ammonium group transport	nitrogen compound transport
GO:0000041	SOLLC|EnsemblGenome=Solyc06g005620.3|UniProtKB=A0A3Q7GQC6,SOLLC|EnsemblGenome=Solyc01g087530.3|UniProtKB=A0A3Q7EJ18,SOLLC|EnsemblGenome=Solyc07g043230.3|UniProtKB=A0A3Q7H9S2,SOLLC|EnsemblGenome=Solyc11g062020.2|UniProtKB=A0A3Q7IY93,SOLLC|EnsemblGenome=Solyc08g065190.3|UniProtKB=A0A3Q7IJE8,SOLLC|EnsemblGenome=Solyc07g043200.2|UniProtKB=A0A3Q7I6I8,SOLLC|EnsemblGenome=Solyc11g008890.2|UniProtKB=A0A3…	transition metal ion transport	metal ion transport	iron ion transport
GO:0005254	SOLLC|EnsemblGenome=Solyc03g121350.3|UniProtKB=A0A3Q7FX87	chloride channel activity	ion channel activity
GO:0048523	SOLLC|EnsemblGenome=Solyc03g007980.1|UniProtKB=A0A3Q7FE32	negative regulation of cellular process	regulation of cellular process	negative regulation of cell activation;negative regulation of response to DNA damage stimulus;negative regulation of cell cycle;negative regulation of cell adhesion;negative regulation of cell communication;negative regulation of cellular component organization;negative regulation of chromosome segregation;negative regulation of cellular metabolic process;negative regulation of cell death;negativ…
GO:0004551	SOLLC|EnsemblGenome=Solyc05g016690.3|UniProtKB=A0A3Q7GGW9,SOLLC|EnsemblGenome=Solyc10g005950.3|UniProtKB=A0A3Q7IB90,SOLLC|EnsemblGenome=Solyc05g008000.3|UniProtKB=A0A3Q7GDU3	nucleotide diphosphatase activity	pyrophosphatase activity
GO:2000779	SOLLC|EnsemblGenome=Solyc07g065490.3|UniProtKB=A0A3Q7HFW0	regulation of double-strand break repair	regulation of DNA repair	negative regulation of double-strand break repair;regulation of double-strand break repair via homologous recombination
GO:0030295	SOLLC|EnsemblGenome=Solyc03g007060.3|UniProtKB=A0A3Q7FG13,SOLLC|EnsemblGenome=Solyc07g053790.2|UniProtKB=A0A3Q7HFA1,SOLLC|EnsemblGenome=Solyc02g067100.3|UniProtKB=A0A3Q7F1X2,SOLLC|EnsemblGenome=Solyc08g075960.3|UniProtKB=A0A3Q7HQW3,SOLLC|EnsemblGenome=Solyc12g005480.2|UniProtKB=A0A3Q7J1I5,SOLLC|EnsemblGenome=Solyc12g096060.2|UniProtKB=A0A3Q7JDK0,SOLLC|EnsemblGenome=Solyc02g094750.1|UniProtKB=A0A3…	protein kinase activator activity	protein kinase regulator activity	protein serine/threonine kinase activator activity
GO:1901605	SOLLC|EnsemblGenome=Solyc03g098310.1|UniProtKB=A0A3Q7FQW8,SOLLC|EnsemblGenome=Solyc02g068740.3|UniProtKB=A0A3Q7F1L3,SOLLC|EnsemblGenome=Solyc03g098300.1|UniProtKB=A0A3Q7GD98,SOLLC|EnsemblGenome=Solyc01g080170.3|UniProtKB=A0A3Q7F1C4,SOLLC|EnsemblGenome=Solyc06g011530.3|UniProtKB=A0A3Q7GQR1,SOLLC|EnsemblGenome=Solyc06g061070.3|UniProtKB=A0A3Q7GUA2,SOLLC|EnsemblGenome=Solyc08g007040.3|UniProtKB=A0A3…	alpha-amino acid metabolic process	cellular amino acid metabolic process	aspartate family amino acid metabolic process;glutamine family amino acid metabolic process;tyrosine metabolic process;alpha-amino acid biosynthetic process
GO:0016128	SOLLC|EnsemblGenome=Solyc02g084930.3|UniProtKB=A0A3Q7F9H0,SOLLC|EnsemblGenome=Solyc10g086500.1|UniProtKB=Q5K2N1,SOLLC|EnsemblGenome=Solyc08g007050.2|UniProtKB=A0A3Q7IEG4,SOLLC|EnsemblGenome=Solyc04g071150.3|UniProtKB=A0A3Q7G6X6,SOLLC|EnsemblGenome=Solyc12g006860.2|UniProtKB=A0A3Q7J319,SOLLC|EnsemblGenome=Solyc06g051750.3|UniProtKB=K4C5W4,SOLLC|EnsemblGenome=Solyc12g006460.2|UniProtKB=A0A3Q7J325,S…	phytosteroid metabolic process	organic hydroxy compound metabolic process	ergosterol metabolic process
GO:0006896	SOLLC|EnsemblGenome=Solyc04g076230.3|UniProtKB=A0A3Q7G7V3,SOLLC|EnsemblGenome=Solyc02g069640.3|UniProtKB=A0A3Q7F3B6,SOLLC|EnsemblGenome=Solyc05g005780.3|UniProtKB=A0A3Q7GBQ6	Golgi to vacuole transport	vacuolar transport
GO:0071555	SOLLC|EnsemblGenome=Solyc08g075030.3|UniProtKB=A0A3Q7HQD7,SOLLC|EnsemblGenome=Solyc10g083250.2|UniProtKB=A0A3Q7ILZ7,SOLLC|EnsemblGenome=Solyc04g005620.3|UniProtKB=A0A3Q7FV72,SOLLC|EnsemblGenome=Solyc08g075020.3|UniProtKB=A0A3Q7HSW8,SOLLC|EnsemblGenome=Solyc03g078260.3|UniProtKB=A0A3Q7FJL2,SOLLC|EnsemblGenome=Solyc08g074950.2|UniProtKB=A0A3Q7HQT6,SOLLC|EnsemblGenome=Solyc06g074230.3|UniProtKB=A0A3…	cell wall organization	cell wall organization or biogenesis	plant-type cell wall organization;fungal-type cell wall organization
GO:0006367	SOLLC|EnsemblGenome=Solyc12g096470.2|UniProtKB=A0A3Q7JCU0,SOLLC|EnsemblGenome=Solyc10g054400.1|UniProtKB=A0A3Q7II19,SOLLC|EnsemblGenome=Solyc06g065700.3|UniProtKB=A0A3Q7GZ21,SOLLC|EnsemblGenome=Solyc05g053430.3|UniProtKB=A0A3Q7GN86,SOLLC|EnsemblGenome=Solyc04g015180.3|UniProtKB=A0A3Q7GS16,SOLLC|EnsemblGenome=Solyc03g119790.3|UniProtKB=A0A3Q7FV57,SOLLC|EnsemblGenome=Solyc04g078050.3|UniProtKB=A0A3…	transcription initiation from RNA polymerase II promoter	transcription by RNA polymerase II	RNA polymerase II preinitiation complex assembly
GO:0030134	SOLLC|EnsemblGenome=Solyc07g064250.3|UniProtKB=A0A3Q7HI59,SOLLC|EnsemblGenome=Solyc06g060440.2|UniProtKB=A0A3Q7HQH9,SOLLC|EnsemblGenome=Solyc05g013130.3|UniProtKB=A0A3Q7H8P4,SOLLC|EnsemblGenome=Solyc03g005270.3|UniProtKB=A0A3Q7FET7,SOLLC|EnsemblGenome=Solyc11g013000.2|UniProtKB=A0A3Q7ISJ9,SOLLC|EnsemblGenome=Solyc12g006090.1|UniProtKB=K4DBE6,SOLLC|EnsemblGenome=Solyc01g104220.3|UniProtKB=A0A3Q7EQ…	COPII-coated ER to Golgi transport vesicle	coated vesicle	ER to Golgi transport vesicle membrane
GO:0010033	SOLLC|EnsemblGenome=Solyc04g064710.3|UniProtKB=A0A3Q7G727,SOLLC|EnsemblGenome=Solyc06g072160.3|UniProtKB=A0A3Q7HUU6,SOLLC|EnsemblGenome=Solyc11g071290.2|UniProtKB=A0A3Q7JQ05,SOLLC|EnsemblGenome=Solyc08g083280.3|UniProtKB=A0A3Q7HVE2,SOLLC|EnsemblGenome=Solyc03g044200.3|UniProtKB=A0A3Q7FGN3	response to organic substance	response to chemical	response to organic cyclic compound;response to lipid;response to organonitrogen compound;response to topologically incorrect protein;response to cytokine;response to molecule of bacterial origin;cellular response to organic substance;response to growth factor;response to glucose;response to hormone
GO:0019216	SOLLC|EnsemblGenome=Solyc10g008890.3|UniProtKB=A0A3Q7ICQ1,SOLLC|EnsemblGenome=Solyc07g053490.3|UniProtKB=A0A3Q7HF39	regulation of lipid metabolic process	regulation of primary metabolic process	regulation of lipid biosynthetic process
GO:0051382	SOLLC|EnsemblGenome=Solyc03g120340.3|UniProtKB=A0A3Q7FVF6,SOLLC|EnsemblGenome=Solyc03g114520.3|UniProtKB=A0A3Q7FRG5	kinetochore assembly	protein-DNA complex assembly
GO:0005669	SOLLC|EnsemblGenome=Solyc12g096470.2|UniProtKB=A0A3Q7JCU0,SOLLC|EnsemblGenome=Solyc06g065700.3|UniProtKB=A0A3Q7GZ21,SOLLC|EnsemblGenome=Solyc04g010090.3|UniProtKB=A0A3Q7FZ83,SOLLC|EnsemblGenome=Solyc10g006100.3|UniProtKB=A0A3Q7IBB8,SOLLC|EnsemblGenome=Solyc05g010570.3|UniProtKB=A0A3Q7GC06,SOLLC|EnsemblGenome=Solyc07g065040.3|UniProtKB=A0A3Q7HFS0,SOLLC|EnsemblGenome=Solyc04g078050.3|UniProtKB=A0A3…	transcription factor TFIID complex	RNA polymerase II, holoenzyme
GO:0007018	SOLLC|EnsemblGenome=Solyc09g010810.3|UniProtKB=A0A3Q7HY90,SOLLC|EnsemblGenome=Solyc09g090320.2|UniProtKB=A0A3Q7J373,SOLLC|EnsemblGenome=Solyc08g079710.3|UniProtKB=A0A3Q7IPJ4	microtubule-based movement	microtubule-based process	cilium movement;microtubule-based transport
GO:0000166	SOLLC|EnsemblGenome=Solyc05g016690.3|UniProtKB=A0A3Q7GGW9,SOLLC|EnsemblGenome=Solyc04g082630.3|UniProtKB=A0A3Q7GB69,SOLLC|EnsemblGenome=Solyc04g009030.3|UniProtKB=A0A3Q7FWE8,SOLLC|EnsemblGenome=Solyc03g114340.3|UniProtKB=A0A3Q7FSH7,SOLLC|EnsemblGenome=Solyc12g056120.1|UniProtKB=A0A3Q7JBP6,SOLLC|EnsemblGenome=Solyc12g099480.2|UniProtKB=A0A3Q7JEQ6,SOLLC|EnsemblGenome=Solyc02g020940.3|UniProtKB=A0A3…	nucleotide binding	small molecule binding	flavin adenine dinucleotide binding;ribonucleotide binding;purine nucleotide binding
PC00086	SOLLC|EnsemblGenome=Solyc12g014020.2|UniProtKB=A0A3Q7J5G8,SOLLC|EnsemblGenome=Solyc02g050200.2|UniProtKB=A0A3Q7EY16,SOLLC|EnsemblGenome=Solyc04g056410.3|UniProtKB=A0A3Q7G601,SOLLC|EnsemblGenome=Solyc07g052500.1|UniProtKB=A0A3Q7I873,SOLLC|EnsemblGenome=Solyc11g011150.2|UniProtKB=A0A3Q7JJ51,SOLLC|EnsemblGenome=Solyc12g089070.1|UniProtKB=A0A3Q7JDV7,SOLLC|EnsemblGenome=Solyc01g068280.3|UniProtKB=A0A3…	damaged DNA-binding protein	DNA metabolism protein
GO:0072657	SOLLC|EnsemblGenome=Solyc06g065030.3|UniProtKB=A0A3Q7GYM5,SOLLC|EnsemblGenome=Solyc07g008160.3|UniProtKB=A0A3Q7H7U1,SOLLC|EnsemblGenome=Solyc12g035650.2|UniProtKB=A0A3Q7J866,SOLLC|EnsemblGenome=Solyc01g103930.3|UniProtKB=A0A3Q7EQC8,SOLLC|EnsemblGenome=Solyc04g014570.3|UniProtKB=A0A3Q7FZS4,SOLLC|EnsemblGenome=Solyc11g011910.2|UniProtKB=A0A3Q7JJE3,SOLLC|EnsemblGenome=Solyc12g010390.2|UniProtKB=A0A3…	protein localization to membrane	localization within membrane	receptor clustering;protein localization to plasma membrane;establishment of protein localization to membrane
GO:0016020	SOLLC|EnsemblGenome=Solyc01g013920.1|UniProtKB=K4AU29,SOLLC|EnsemblGenome=Solyc06g016750.3|UniProtKB=A0A3Q7GSX9,SOLLC|EnsemblGenome=Solyc04g015180.3|UniProtKB=A0A3Q7GS16,SOLLC|EnsemblGenome=Solyc11g006200.2|UniProtKB=A0A3Q7INY6,SOLLC|EnsemblGenome=Solyc05g016440.3|UniProtKB=A0A3Q7HAQ8,SOLLC|EnsemblGenome=Solyc03g063220.2|UniProtKB=A0A3Q7FIK0,SOLLC|EnsemblGenome=Solyc05g053130.3|UniProtKB=A0A3Q7GN…
	SOLLC|EnsemblGenome=Solyc09g075130.3|UniProtKB=A0A3Q7I6X8,SOLLC|EnsemblGenome=Solyc01g079480.3|UniProtKB=Q9SPF7,SOLLC|EnsemblGenome=Solyc09g098390.3|UniProtKB=A0A3Q7J4Y2,SOLLC|EnsemblGenome=Solyc11g012850.2|UniProtKB=A0A3Q7IS91,SOLLC|EnsemblGenome=Solyc09g061340.1|UniProtKB=A0A3Q7I4V1,SOLLC|EnsemblGenome=Solyc07g006160.3|UniProtKB=A0A3Q7HZV6,SOLLC|EnsemblGenome=Solyc06g035710.1|UniProtKB=A0A3Q7HL…
	7GTC9,SOLLC|EnsemblGenome=Solyc02g093300.3|UniProtKB=H9E8V2,SOLLC|EnsemblGenome=Solyc09g090460.3|UniProtKB=A0A3Q7I8R3,SOLLC|EnsemblGenome=Solyc01g096760.3|UniProtKB=A0A3Q7ELX2,SOLLC|EnsemblGenome=Solyc10g079480.1|UniProtKB=A0A3Q7IK81,SOLLC|EnsemblGenome=Solyc12g100300.2|UniProtKB=A0A3Q7JFY9,SOLLC|EnsemblGenome=Solyc03g026100.1|UniProtKB=A0A3Q7G416,SOLLC|EnsemblGenome=Solyc01g007760.3|UniProtKB=A0…
	semblGenome=Solyc03g063200.3|UniProtKB=A0A3Q7FL70,SOLLC|EnsemblGenome=Solyc07g006150.3|UniProtKB=A0A3Q7H6P9,SOLLC|EnsemblGenome=Solyc04g081030.3|UniProtKB=A0A3Q7G7S8,SOLLC|EnsemblGenome=Solyc03g063110.3|UniProtKB=A0A3Q7FL53,SOLLC|EnsemblGenome=Solyc01g008460.3|UniProtKB=A0A3Q7E925,SOLLC|EnsemblGenome=Solyc11g044840.2|UniProtKB=A0A3Q7JMD9,SOLLC|EnsemblGenome=Solyc04g080040.3|UniProtKB=A0A3Q7G784,S…	membrane	cellular anatomical entity	outer membrane;nuclear outer membrane-endoplasmic reticulum membrane network;plasma membrane region;extrinsic component of membrane;organelle membrane;membrane microdomain;membrane protein complex;coated membrane;intrinsic component of membrane;leaflet of membrane bilayer;respirasome;plasma membrane;photosynthetic membrane;side of membrane
GO:0043022	SOLLC|EnsemblGenome=Solyc08g077290.1|UniProtKB=A0A3Q7IN92,SOLLC|EnsemblGenome=Solyc02g072130.3|UniProtKB=A0A3Q7FPI2,SOLLC|EnsemblGenome=Solyc03g095840.3|UniProtKB=A0A3Q7FPC0,SOLLC|EnsemblGenome=Solyc06g073090.3|UniProtKB=Q672Q2,SOLLC|EnsemblGenome=Solyc07g064950.3|UniProtKB=A0A3Q7HIJ0,SOLLC|EnsemblGenome=Solyc12g098350.1|UniProtKB=Q94KR9,SOLLC|EnsemblGenome=Solyc10g007390.3|UniProtKB=A0A3Q7IAQ0,S…	ribosome binding	ribonucleoprotein complex binding
GO:0034249	SOLLC|EnsemblGenome=Solyc01g096130.3|UniProtKB=A0A3Q7ELR6,SOLLC|EnsemblGenome=Solyc08g082920.3|UniProtKB=A0A3Q7HX29	negative regulation of cellular amide metabolic process	negative regulation of cellular metabolic process	negative regulation of translation
GO:0098542	SOLLC|EnsemblGenome=Solyc04g007070.3|UniProtKB=A0A3Q7FVG3,SOLLC|EnsemblGenome=Solyc01g090430.3|UniProtKB=A0A3Q7EK40,SOLLC|EnsemblGenome=Solyc05g007630.3|UniProtKB=A0A3Q7GCM1,SOLLC|EnsemblGenome=Solyc09g098210.2|UniProtKB=A0A3Q7I950,SOLLC|EnsemblGenome=Solyc09g005290.1|UniProtKB=A0A3Q7HV88,SOLLC|EnsemblGenome=Solyc12g094660.2|UniProtKB=A0A3Q7JYB2,SOLLC|EnsemblGenome=Solyc03g005670.3|UniProtKB=A0A3…	defense response to other organism	response to other organism	defense response to fungus;defense response to bacterium;defense response to symbiont;innate immune response
PC00027	SOLLC|EnsemblGenome=Solyc12g043120.2|UniProtKB=A0A3Q7J9R5,SOLLC|EnsemblGenome=Solyc07g005810.3|UniProtKB=A0A3Q7H3K1,SOLLC|EnsemblGenome=Solyc03g117630.1|UniProtKB=A0A3Q7FS03,SOLLC|EnsemblGenome=Solyc06g076020.3|UniProtKB=A0A3Q7H3P6,SOLLC|EnsemblGenome=Solyc11g020040.2|UniProtKB=A0A3Q7ITL4,SOLLC|EnsemblGenome=Solyc12g043110.2|UniProtKB=A0A3Q7JW47,SOLLC|EnsemblGenome=Solyc02g080470.3|UniProtKB=A0A3…	Hsp70 family chaperone	chaperone
GO:0043574	SOLLC|EnsemblGenome=Solyc04g055120.3|UniProtKB=A0A3Q7G522	peroxisomal transport	intracellular transport	protein targeting to peroxisome
GO:0048609	SOLLC|EnsemblGenome=Solyc10g080210.2|UniProtKB=P05117	multicellular organismal reproductive process	multicellular organism reproduction	gamete generation
GO:0006796	SOLLC|EnsemblGenome=Solyc10g086720.2|UniProtKB=A0A3Q7JH90,SOLLC|EnsemblGenome=Solyc03g118000.1|UniProtKB=A0A3Q7FS63,SOLLC|EnsemblGenome=Solyc02g085050.3|UniProtKB=A0A3Q7F7H3,SOLLC|EnsemblGenome=Solyc01g009050.3|UniProtKB=A0A3Q7E9C5,SOLLC|EnsemblGenome=Solyc11g069290.2|UniProtKB=A0A3Q7IZZ5,SOLLC|EnsemblGenome=Solyc12g042430.2|UniProtKB=A0A3Q7JA79,SOLLC|EnsemblGenome=Solyc01g106430.3|UniProtKB=A0A3…	phosphate-containing compound metabolic process	phosphorus metabolic process	ribose phosphate metabolic process;phosphorylation;glycerol-3-phosphate metabolic process;glucose 6-phosphate metabolic process;phospholipid metabolic process;dephosphorylation;nucleoside phosphate metabolic process
GO:0044273	SOLLC|EnsemblGenome=Solyc08g006150.3|UniProtKB=A0A3Q7IDY3,SOLLC|EnsemblGenome=Solyc12g096320.2|UniProtKB=A0A3Q7JCR2,SOLLC|EnsemblGenome=Solyc11g012910.2|UniProtKB=A0A3Q7ITC7	sulfur compound catabolic process	cellular catabolic process
GO:0051306	SOLLC|EnsemblGenome=Solyc02g079050.3|UniProtKB=A0A3Q7F4Y6,SOLLC|EnsemblGenome=Solyc12g099420.2|UniProtKB=A0A3Q7JFJ5,SOLLC|EnsemblGenome=Solyc01g107160.3|UniProtKB=A0A3Q7ES41,SOLLC|EnsemblGenome=Solyc06g048460.2|UniProtKB=A0A3Q7GUQ3,SOLLC|EnsemblGenome=Solyc07g053820.3|UniProtKB=A0A3Q7HC79,SOLLC|EnsemblGenome=Solyc05g014370.3|UniProtKB=A0A3Q7GGR3	mitotic sister chromatid separation	mitotic sister chromatid segregation
GO:0030162	SOLLC|EnsemblGenome=Solyc02g032510.3|UniProtKB=A0A3Q7EXJ0,SOLLC|EnsemblGenome=Solyc10g005560.3|UniProtKB=A0A3Q7I9N5	regulation of proteolysis	regulation of protein metabolic process	regulation of proteolysis involved in cellular protein catabolic process;negative regulation of proteolysis;positive regulation of proteolysis;regulation of peptidase activity
GO:0005844	SOLLC|EnsemblGenome=Solyc08g015650.3|UniProtKB=A0A3Q7HJ72,SOLLC|EnsemblGenome=Solyc12g019000.2|UniProtKB=A0A3Q7J5F8,SOLLC|EnsemblGenome=Solyc02g070550.3|UniProtKB=A0A3Q7F207,SOLLC|EnsemblGenome=Solyc08g068310.3|UniProtKB=A0A3Q7HPT6,SOLLC|EnsemblGenome=Solyc01g108300.3|UniProtKB=A0A3Q7EST3,SOLLC|EnsemblGenome=Solyc03g121310.2|UniProtKB=K4BMT0	polysome	ribonucleoprotein complex
PC00173	SOLLC|EnsemblGenome=Solyc05g016690.3|UniProtKB=A0A3Q7GGW9,SOLLC|EnsemblGenome=Solyc02g068700.3|UniProtKB=A0A3Q7F0Z5,SOLLC|EnsemblGenome=Solyc05g052490.3|UniProtKB=A0A3Q7HFU9,SOLLC|EnsemblGenome=Solyc07g006180.3|UniProtKB=A0A3Q7H318,SOLLC|EnsemblGenome=Solyc12g098830.2|UniProtKB=A0A3Q7JEE7,SOLLC|EnsemblGenome=Solyc08g016010.3|UniProtKB=A0A3Q7IG95,SOLLC|EnsemblGenome=Solyc10g081310.2|UniProtKB=A0A3…	nucleotide phosphatase	phosphatase
GO:0098662	SOLLC|EnsemblGenome=Solyc06g005620.3|UniProtKB=A0A3Q7GQC6,SOLLC|EnsemblGenome=Solyc01g087530.3|UniProtKB=A0A3Q7EJ18,SOLLC|EnsemblGenome=Solyc10g076480.2|UniProtKB=A0A3Q7IIV2,SOLLC|EnsemblGenome=Solyc07g043230.3|UniProtKB=A0A3Q7H9S2,SOLLC|EnsemblGenome=Solyc03g045070.1|UniProtKB=Q9FVN0,SOLLC|EnsemblGenome=Solyc11g062020.2|UniProtKB=A0A3Q7IY93,SOLLC|EnsemblGenome=Solyc08g065190.3|UniProtKB=A0A3Q7IJ…	inorganic cation transmembrane transport	inorganic ion transmembrane transport	calcium ion transmembrane transport;proton transmembrane transport;iron ion transmembrane transport;sodium ion transmembrane transport;potassium ion transmembrane transport
GO:0035861	SOLLC|EnsemblGenome=Solyc03g117530.1|UniProtKB=A0A3Q7FV22,SOLLC|EnsemblGenome=Solyc07g018300.3|UniProtKB=K4CCP1	site of double-strand break	chromosome
GO:0003712	SOLLC|EnsemblGenome=Solyc12g006650.2|UniProtKB=A0A3Q7J2Y7,SOLLC|EnsemblGenome=Solyc10g085180.2|UniProtKB=A0A3Q7INU1,SOLLC|EnsemblGenome=Solyc02g080430.3|UniProtKB=A0A3Q7F5P7,SOLLC|EnsemblGenome=Solyc05g015650.3|UniProtKB=A0A3Q7GGC9,SOLLC|EnsemblGenome=Solyc04g008700.3|UniProtKB=A0A3Q7FY78,SOLLC|EnsemblGenome=Solyc06g008010.3|UniProtKB=A0A3Q7HJ69,SOLLC|EnsemblGenome=Solyc01g102750.3|UniProtKB=A0A3…	transcription coregulator activity	transcription regulator activity	transcription corepressor activity;transcription coactivator activity
GO:0006397	SOLLC|EnsemblGenome=Solyc03g025880.3|UniProtKB=A0A3Q7FHI1,SOLLC|EnsemblGenome=Solyc09g011930.3|UniProtKB=A0A3Q7I0G6,SOLLC|EnsemblGenome=Solyc01g009620.3|UniProtKB=A0A3Q7E9T3,SOLLC|EnsemblGenome=Solyc11g007700.2|UniProtKB=A0A3Q7IR31,SOLLC|EnsemblGenome=Solyc01g009630.3|UniProtKB=A0A3Q7EAH8,SOLLC|EnsemblGenome=Solyc04g008750.3|UniProtKB=A0A3Q7FY88,SOLLC|EnsemblGenome=Solyc09g005300.3|UniProtKB=A0A3…	mRNA processing	mRNA metabolic process	mRNA splicing, via spliceosome;mRNA 3'-end processing
GO:0043161	SOLLC|EnsemblGenome=Solyc02g032510.3|UniProtKB=A0A3Q7EXJ0,SOLLC|EnsemblGenome=Solyc12g005950.2|UniProtKB=A0A3Q7J232,SOLLC|EnsemblGenome=Solyc02g083710.3|UniProtKB=A0A3Q7F6N7,SOLLC|EnsemblGenome=Solyc06g083150.3|UniProtKB=A0A3Q7H2D3,SOLLC|EnsemblGenome=Solyc04g077000.3|UniProtKB=A0A3Q7G899,SOLLC|EnsemblGenome=Solyc04g010120.3|UniProtKB=A0A3Q7FWZ8,SOLLC|EnsemblGenome=Solyc01g110080.2|UniProtKB=A0A3…	proteasome-mediated ubiquitin-dependent protein catabolic process	proteasomal protein catabolic process	ubiquitin-dependent ERAD pathway;SCF-dependent proteasomal ubiquitin-dependent protein catabolic process
GO:0006518	SOLLC|EnsemblGenome=Solyc09g014890.3|UniProtKB=A0A3Q7HYP7,SOLLC|EnsemblGenome=Solyc03g083580.3|UniProtKB=A0A3Q7FN91,SOLLC|EnsemblGenome=Solyc08g062630.3|UniProtKB=A0A3Q7HMJ3	peptide metabolic process	organonitrogen compound metabolic process	glutathione metabolic process;peptide biosynthetic process;signal peptide processing
GO:0090307	SOLLC|EnsemblGenome=Solyc03g093490.3|UniProtKB=A0A3Q7FNQ6,SOLLC|EnsemblGenome=Solyc03g007060.3|UniProtKB=A0A3Q7FG13,SOLLC|EnsemblGenome=Solyc07g053790.2|UniProtKB=A0A3Q7HFA1,SOLLC|EnsemblGenome=Solyc02g067100.3|UniProtKB=A0A3Q7F1X2,SOLLC|EnsemblGenome=Solyc12g005480.2|UniProtKB=A0A3Q7J1I5,SOLLC|EnsemblGenome=Solyc02g094750.1|UniProtKB=A0A3Q7FCE7,SOLLC|EnsemblGenome=Solyc04g014550.3|UniProtKB=A0A3…	mitotic spindle assembly	mitotic nuclear division
GO:0008194	SOLLC|EnsemblGenome=Solyc06g068770.3|UniProtKB=A0A3Q7H062,SOLLC|EnsemblGenome=Solyc09g014300.3|UniProtKB=A0A3Q7I0P4,SOLLC|EnsemblGenome=Solyc05g012730.1|UniProtKB=A0A3Q7GFW8	UDP-glycosyltransferase activity	glycosyltransferase activity	UDP-xylosyltransferase activity;acetylglucosaminyltransferase activity;UDP-galactosyltransferase activity;UDP-glucosyltransferase activity
GO:0000956	SOLLC|EnsemblGenome=Solyc12g089280.2|UniProtKB=A0A3Q7JD13,SOLLC|EnsemblGenome=Solyc04g009810.3|UniProtKB=K4BPD6,SOLLC|EnsemblGenome=Solyc01g104470.3|UniProtKB=A0A3Q7EQN8,SOLLC|EnsemblGenome=Solyc04g082980.2|UniProtKB=A0A3Q7H4E1,SOLLC|EnsemblGenome=Solyc04g049010.3|UniProtKB=E5LBH0,SOLLC|EnsemblGenome=Solyc04g081280.3|UniProtKB=A0A3Q7G7X3,SOLLC|EnsemblGenome=Solyc08g066700.3|UniProtKB=A0A3Q7IK59	nuclear-transcribed mRNA catabolic process	mRNA catabolic process	nuclear-transcribed mRNA poly(A) tail shortening;nuclear-transcribed mRNA catabolic process, deadenylation-dependent decay;nuclear-transcribed mRNA catabolic process, nonsense-mediated decay
GO:0051177	SOLLC|EnsemblGenome=Solyc07g053820.3|UniProtKB=A0A3Q7HC79	meiotic sister chromatid cohesion	meiotic sister chromatid segregation
GO:0098588	SOLLC|EnsemblGenome=Solyc10g006490.3|UniProtKB=A0A3Q7J5R2	bounding membrane of organelle	organelle membrane	endosome membrane;ciliary membrane;transport vesicle membrane;microbody membrane;secretory granule membrane;rough endoplasmic reticulum membrane;Golgi-associated vesicle membrane;Golgi membrane;organelle outer membrane;vacuolar membrane;coated vesicle membrane
GO:0043138	SOLLC|EnsemblGenome=Solyc01g103960.3|UniProtKB=A0A3Q7EQ48,SOLLC|EnsemblGenome=Solyc03g093850.2|UniProtKB=A0A3Q7FNW0,SOLLC|EnsemblGenome=Solyc02g082180.3|UniProtKB=A0A3Q7F5V9	3'-5' DNA helicase activity	DNA helicase activity
GO:0008333	SOLLC|EnsemblGenome=Solyc07g066370.3|UniProtKB=A0A3Q7HJ73,SOLLC|EnsemblGenome=Solyc10g085590.1|UniProtKB=A0A3Q7JGU6,SOLLC|EnsemblGenome=Solyc09g065770.1|UniProtKB=A0A3Q7I4F2,SOLLC|EnsemblGenome=Solyc09g009270.2|UniProtKB=A0A3Q7HZ13	endosome to lysosome transport	lysosomal transport
PC00103	SOLLC|EnsemblGenome=Solyc09g098510.3|UniProtKB=A0A3Q7IAE9,SOLLC|EnsemblGenome=Solyc09g015670.3|UniProtKB=A0A3Q7I1I3,SOLLC|EnsemblGenome=Solyc10g074980.2|UniProtKB=A0A3Q7IJ81,SOLLC|EnsemblGenome=Solyc11g065910.1|UniProtKB=A0A3Q7IZ63,SOLLC|EnsemblGenome=Solyc04g071070.2|UniProtKB=K4BT99,SOLLC|EnsemblGenome=Solyc12g038700.1|UniProtKB=K4DEL9	extracellular matrix structural protein	extracellular matrix protein
GO:0015748	SOLLC|EnsemblGenome=Solyc01g067070.3|UniProtKB=A0A3Q7EZI3,SOLLC|EnsemblGenome=Solyc12g099630.2|UniProtKB=A0A3Q7JEU0,SOLLC|EnsemblGenome=Solyc01g079760.3|UniProtKB=A0A3Q7EHJ5	organophosphate ester transport	organic substance transport	phospholipid transport
GO:0071702	SOLLC|EnsemblGenome=Solyc01g073670.3|UniProtKB=A0A3Q7EGK4,SOLLC|EnsemblGenome=Solyc01g073660.3|UniProtKB=A0A3Q7EH21	organic substance transport	transport	organic cation transport;organophosphate ester transport;organic anion transport;organic hydroxy compound transport;lipid transport;nucleobase-containing compound transport;carbohydrate derivative transport;carbohydrate transport;quaternary ammonium group transport;peptide transport;organic acid transport;protein transport
GO:0019319	SOLLC|EnsemblGenome=Solyc10g086730.2|UniProtKB=A0A3Q7IPK7,SOLLC|EnsemblGenome=Solyc09g008130.3|UniProtKB=A0A3Q7HWQ3,SOLLC|EnsemblGenome=Solyc10g086720.2|UniProtKB=A0A3Q7JH90,SOLLC|EnsemblGenome=Solyc06g005490.3|UniProtKB=A0A3Q7GRE0,SOLLC|EnsemblGenome=Solyc07g066610.3|UniProtKB=A0A3Q7HGJ9,SOLLC|EnsemblGenome=Solyc01g106010.3|UniProtKB=A0A3Q7ERH5,SOLLC|EnsemblGenome=Solyc04g076090.3|UniProtKB=A0A3…	hexose biosynthetic process	small molecule biosynthetic process
GO:0007098	SOLLC|EnsemblGenome=Solyc07g005860.3|UniProtKB=A0A3Q7H2U4,SOLLC|EnsemblGenome=Solyc07g054390.1|UniProtKB=K4CFY4,SOLLC|EnsemblGenome=Solyc01g096840.3|UniProtKB=A0A3Q7EM83,SOLLC|EnsemblGenome=Solyc04g078000.3|UniProtKB=A0A3Q7G8P7	centrosome cycle	cell cycle process	centrosome duplication
GO:0005881	SOLLC|EnsemblGenome=Solyc05g012160.3|UniProtKB=A0A3Q7GCB8,SOLLC|EnsemblGenome=Solyc03g114970.3|UniProtKB=A0A3Q7FQQ5,SOLLC|EnsemblGenome=Solyc05g052715.1|UniProtKB=A0A3Q7GP24,SOLLC|EnsemblGenome=Solyc02g086940.3|UniProtKB=A0A3Q7F8F8,SOLLC|EnsemblGenome=Solyc05g014640.3|UniProtKB=A0A3Q7GGW4,SOLLC|EnsemblGenome=Solyc11g071970.2|UniProtKB=A0A3Q7J0V3,SOLLC|EnsemblGenome=Solyc02g092950.3|UniProtKB=A0A3…	cytoplasmic microtubule	cytoplasm	axonemal microtubule
GO:1902495	SOLLC|EnsemblGenome=Solyc02g068180.3|UniProtKB=A0A3Q7F2I6	transmembrane transporter complex	integral component of membrane	respiratory chain complex I;ion channel complex;mitochondrial respiratory chain complex III
GO:0007094	SOLLC|EnsemblGenome=Solyc01g107160.3|UniProtKB=A0A3Q7ES41,SOLLC|EnsemblGenome=Solyc07g053820.3|UniProtKB=A0A3Q7HC79,SOLLC|EnsemblGenome=Solyc05g014370.3|UniProtKB=A0A3Q7GGR3	mitotic spindle assembly checkpoint signaling	mitotic cell cycle checkpoint signaling
GO:0006099	SOLLC|EnsemblGenome=Solyc11g007990.2|UniProtKB=Q5NE17,SOLLC|EnsemblGenome=Solyc09g075450.3|UniProtKB=A0A3Q7I742,SOLLC|EnsemblGenome=Solyc08g077920.3|UniProtKB=A0A3Q7HUE5,SOLLC|EnsemblGenome=Solyc12g011000.2|UniProtKB=A0A3Q7J4V1,SOLLC|EnsemblGenome=Solyc10g074500.2|UniProtKB=A0A3Q7JDJ8,SOLLC|EnsemblGenome=Solyc12g005860.2|UniProtKB=A0A3Q7J2T1,SOLLC|EnsemblGenome=Solyc03g071590.3|UniProtKB=A0A3Q7FJ…	tricarboxylic acid cycle	aerobic respiration
GO:0009206	SOLLC|EnsemblGenome=Solyc10g079500.2|UniProtKB=A0A3Q7IKJ5	purine ribonucleoside triphosphate biosynthetic process	purine nucleoside triphosphate biosynthetic process	ATP biosynthetic process
GO:0032432	SOLLC|EnsemblGenome=Solyc12g005920.2|UniProtKB=A0A3Q7JR99,SOLLC|EnsemblGenome=Solyc06g083070.3|UniProtKB=A0A3Q7HY74,SOLLC|EnsemblGenome=Solyc09g056170.3|UniProtKB=A0A3Q7I184	actin filament bundle	actin cytoskeleton	stress fiber
GO:0051604	SOLLC|EnsemblGenome=Solyc03g120350.3|UniProtKB=A0A3Q7FV18,SOLLC|EnsemblGenome=Solyc02g068740.3|UniProtKB=A0A3Q7F1L3,SOLLC|EnsemblGenome=Solyc04g008770.3|UniProtKB=A0A3Q7GPJ4,SOLLC|EnsemblGenome=Solyc09g057920.3|UniProtKB=A0A3Q7IYC0,SOLLC|EnsemblGenome=Solyc11g006920.2|UniProtKB=A0A3Q7IPV1,SOLLC|EnsemblGenome=Solyc03g121030.2|UniProtKB=A0A3Q7GKU6,SOLLC|EnsemblGenome=Solyc06g061070.3|UniProtKB=A0A3…	protein maturation	gene expression	protein processing
GO:0009908	SOLLC|EnsemblGenome=Solyc06g074350.3|UniProtKB=A0A3Q7H2S9,SOLLC|EnsemblGenome=Solyc06g050110.2|UniProtKB=A0A3Q7GV18,SOLLC|EnsemblGenome=Solyc11g072850.2|UniProtKB=A0A3Q7J115,SOLLC|EnsemblGenome=Solyc09g074270.3|UniProtKB=A0A3Q7J108,SOLLC|EnsemblGenome=Solyc12g096500.2|UniProtKB=A0A3Q7JCU5,SOLLC|EnsemblGenome=Solyc03g026050.3|UniProtKB=A0A3Q7G400,SOLLC|EnsemblGenome=Solyc02g089520.2|UniProtKB=A0A3…	flower development	post-embryonic development
GO:0140534	SOLLC|EnsemblGenome=Solyc09g009180.3|UniProtKB=A0A3Q7IT88,SOLLC|EnsemblGenome=Solyc02g072130.3|UniProtKB=A0A3Q7FPI2,SOLLC|EnsemblGenome=Solyc07g048120.3|UniProtKB=A0A3Q7HDQ6,SOLLC|EnsemblGenome=Solyc11g069720.2|UniProtKB=A0A3Q7J082,SOLLC|EnsemblGenome=Solyc04g025160.3|UniProtKB=A0A3Q7G1J1,SOLLC|EnsemblGenome=Solyc08g082920.3|UniProtKB=A0A3Q7HX29,SOLLC|EnsemblGenome=Solyc03g113000.3|UniProtKB=A0A3…	endoplasmic reticulum protein-containing complex	endoplasmic reticulum	EMC complex;oligosaccharyltransferase complex
GO:0043603	SOLLC|EnsemblGenome=Solyc04g076790.3|UniProtKB=A0A3Q7G863,SOLLC|EnsemblGenome=Solyc05g053810.3|UniProtKB=A0A3Q7GNF6,SOLLC|EnsemblGenome=Solyc08g065490.3|UniProtKB=A0A3Q7HN29,SOLLC|EnsemblGenome=Solyc02g091560.3|UniProtKB=A0A3Q7FCE4,SOLLC|EnsemblGenome=Solyc01g104000.3|UniProtKB=A0A3Q7EQD7,SOLLC|EnsemblGenome=Solyc12g098490.2|UniProtKB=A0A3Q7JE99,SOLLC|EnsemblGenome=Solyc12g095930.2|UniProtKB=A0A3…	cellular amide metabolic process	cellular nitrogen compound metabolic process	amide biosynthetic process;peptide metabolic process;acyl-CoA metabolic process;ceramide metabolic process
GO:0046906	SOLLC|EnsemblGenome=Solyc06g073290.1|UniProtKB=A0A3Q7H247	tetrapyrrole binding	heterocyclic compound binding	heme binding
GO:0044773	SOLLC|EnsemblGenome=Solyc11g011490.2|UniProtKB=A0A3Q7IRI0	mitotic DNA damage checkpoint signaling	DNA damage checkpoint signaling	mitotic intra-S DNA damage checkpoint signaling;mitotic G2 DNA damage checkpoint signaling
GO:0006120	SOLLC|EnsemblGenome=Solyc03g097010.3|UniProtKB=A0A3Q7FPV4,SOLLC|EnsemblGenome=Solyc10g051350.2|UniProtKB=A0A3Q7IHH7	mitochondrial electron transport, NADH to ubiquinone	mitochondrial ATP synthesis coupled electron transport
GO:0071897	SOLLC|EnsemblGenome=Solyc02g093300.3|UniProtKB=H9E8V2,SOLLC|EnsemblGenome=Solyc07g005340.2|UniProtKB=A0A3Q7HZA9,SOLLC|EnsemblGenome=Solyc05g014540.3|UniProtKB=A0A3Q7GGU4,SOLLC|EnsemblGenome=Solyc05g007450.3|UniProtKB=A0A3Q7GCJ9,SOLLC|EnsemblGenome=Solyc11g067140.2|UniProtKB=A0A3Q7JP74,SOLLC|EnsemblGenome=Solyc03g007800.3|UniProtKB=A0A3Q7FDY1,SOLLC|EnsemblGenome=Solyc11g011490.2|UniProtKB=A0A3Q7IR…	DNA biosynthetic process	DNA metabolic process	DNA synthesis involved in DNA repair;RNA-dependent DNA biosynthetic process
PC00088	SOLLC|EnsemblGenome=Solyc04g056540.3|UniProtKB=A0A3Q7G6E1,SOLLC|EnsemblGenome=Solyc06g050930.3|UniProtKB=A0A3Q7HNF7,SOLLC|EnsemblGenome=Solyc09g014770.3|UniProtKB=A0A3Q7HYM8,SOLLC|EnsemblGenome=Solyc10g005310.3|UniProtKB=A0A3Q7I9E4,SOLLC|EnsemblGenome=Solyc07g064600.3|UniProtKB=A0RZD0,SOLLC|EnsemblGenome=Solyc03g026100.1|UniProtKB=A0A3Q7G416,SOLLC|EnsemblGenome=Solyc07g066470.3|UniProtKB=A0A3Q7HG…	deaminase	hydrolase
GO:0006417	SOLLC|EnsemblGenome=Solyc06g066300.1|UniProtKB=A0A3Q7GZE2,SOLLC|EnsemblGenome=Solyc04g010080.3|UniProtKB=A0A3Q7FYY4,SOLLC|EnsemblGenome=Solyc10g050450.2|UniProtKB=A0A3Q7IH56,SOLLC|EnsemblGenome=Solyc10g081540.2|UniProtKB=A0A3Q7ILD8,SOLLC|EnsemblGenome=Solyc04g050520.3|UniProtKB=A0A3Q7G4A9	regulation of translation	regulation of cellular amide metabolic process	regulation of translational initiation;negative regulation of translation;positive regulation of translation
GO:0018024	SOLLC|EnsemblGenome=Solyc07g008460.3|UniProtKB=A0A3Q7H803,SOLLC|EnsemblGenome=Solyc07g008500.2|UniProtKB=A0A3Q7H812,SOLLC|EnsemblGenome=Solyc07g006060.3|UniProtKB=A0A3Q7HZT4,SOLLC|EnsemblGenome=Solyc04g057880.3|UniProtKB=A0A3Q7G694	histone-lysine N-methyltransferase activity	protein-lysine N-methyltransferase activity
GO:0055067	SOLLC|EnsemblGenome=Solyc03g045070.1|UniProtKB=Q9FVN0,SOLLC|EnsemblGenome=Solyc09g090730.2|UniProtKB=A0A3Q7I9C1	monovalent inorganic cation homeostasis	inorganic ion homeostasis	cellular monovalent inorganic cation homeostasis;regulation of pH
GO:0000910	SOLLC|EnsemblGenome=Solyc08g066050.3|UniProtKB=A0A3Q7HN95	cytokinesis	cell division	cytokinetic process;cytoskeleton-dependent cytokinesis
GO:0006900	SOLLC|EnsemblGenome=Solyc04g080600.3|UniProtKB=A0A3Q7GBF9,SOLLC|EnsemblGenome=Solyc03g121820.3|UniProtKB=A0A3Q7GLK7,SOLLC|EnsemblGenome=Solyc08g006960.3|UniProtKB=A0A3Q7HHM1,SOLLC|EnsemblGenome=Solyc06g062790.3|UniProtKB=A0A3Q7HRB6,SOLLC|EnsemblGenome=Solyc12g014460.2|UniProtKB=A0A3Q7J5Q2,SOLLC|EnsemblGenome=Solyc05g055170.3|UniProtKB=A0A3Q7GP80,SOLLC|EnsemblGenome=Solyc06g074650.3|UniProtKB=A0A3…	vesicle budding from membrane	vesicle-mediated transport	COPII-coated vesicle budding
GO:0009706	SOLLC|EnsemblGenome=Solyc11g066740.2|UniProtKB=A0A3Q7IZB6,SOLLC|EnsemblGenome=Solyc11g020300.2|UniProtKB=A0A3Q7JKM5,SOLLC|EnsemblGenome=Solyc08g042080.3|UniProtKB=A0A3Q7HNE5,SOLLC|EnsemblGenome=Solyc12g094630.2|UniProtKB=A0A3Q7JCB1,SOLLC|EnsemblGenome=Solyc09g011340.3|UniProtKB=A0A3Q7HXY2,SOLLC|EnsemblGenome=Solyc04g081070.3|UniProtKB=G8Z271,SOLLC|EnsemblGenome=Solyc04g082640.3|UniProtKB=A0A3Q7GC…	chloroplast inner membrane	organelle inner membrane
PC00246	SOLLC|EnsemblGenome=Solyc11g071630.1|UniProtKB=K4DAM0,SOLLC|EnsemblGenome=Solyc08g076590.3|UniProtKB=A0A3Q7HTQ4,SOLLC|EnsemblGenome=Solyc03g045090.3|UniProtKB=A0A3Q7FJW3,SOLLC|EnsemblGenome=Solyc12g098520.2|UniProtKB=A0A3Q7JEE1,SOLLC|EnsemblGenome=Solyc05g014260.3|UniProtKB=A0A3Q7GFL4,SOLLC|EnsemblGenome=Solyc03g026020.3|UniProtKB=A0A3Q7FF10,SOLLC|EnsemblGenome=Solyc07g040680.3|UniProtKB=A0A3Q7HB…	winged helix/forkhead transcription factor	helix-turn-helix transcription factor
GO:0046348	SOLLC|EnsemblGenome=Solyc07g005080.1|UniProtKB=K4CAY0	amino sugar catabolic process	amino sugar metabolic process
GO:0042995	SOLLC|EnsemblGenome=Solyc07g020800.3|UniProtKB=A0A3Q7I339,SOLLC|EnsemblGenome=Solyc10g055545.1|UniProtKB=A0A3Q7IHM4,SOLLC|EnsemblGenome=Solyc01g111560.3|UniProtKB=A0A3Q7EW11,SOLLC|EnsemblGenome=Solyc03g114070.3|UniProtKB=A0A3Q7FSD0,SOLLC|EnsemblGenome=Solyc02g062020.3|UniProtKB=A0A3Q7FJ94,SOLLC|EnsemblGenome=Solyc12g007210.2|UniProtKB=A0A3Q7J3E7	cell projection	cellular anatomical entity	plasma membrane bounded cell projection
PC00250	SOLLC|EnsemblGenome=Solyc03g033900.1|UniProtKB=A0A3Q7FFW5,SOLLC|EnsemblGenome=Solyc11g020620.1|UniProtKB=A0A3Q7IUT3,SOLLC|EnsemblGenome=Solyc01g066500.1|UniProtKB=A0A3Q7EFB1,SOLLC|EnsemblGenome=Solyc01g102260.3|UniProtKB=A0A3Q7EP46,SOLLC|EnsemblGenome=Solyc03g034260.1|UniProtKB=A0A3Q7FG09,SOLLC|EnsemblGenome=Solyc01g098050.1|UniProtKB=A0A3Q7EMH0,SOLLC|EnsemblGenome=Solyc03g033570.1|UniProtKB=A0A3…	MADS box transcription factor	DNA-binding transcription factor
GO:0016279	SOLLC|EnsemblGenome=Solyc02g081920.3|UniProtKB=A0A3Q7F5Q1	protein-lysine N-methyltransferase activity	protein methyltransferase activity	histone-lysine N-methyltransferase activity
GO:0031011	SOLLC|EnsemblGenome=Solyc04g016370.3|UniProtKB=A0A3Q7G0P2,SOLLC|EnsemblGenome=Solyc03g032070.3|UniProtKB=A0A3Q7G4Q1,SOLLC|EnsemblGenome=Solyc01g079350.3|UniProtKB=A0A3Q7EHB5	Ino80 complex	nuclear chromosome
GO:0051568	SOLLC|EnsemblGenome=Solyc02g083940.3|UniProtKB=A0A3Q7F6W9,SOLLC|EnsemblGenome=Solyc07g041080.3|UniProtKB=A0A3Q7HBN2,SOLLC|EnsemblGenome=Solyc12g035360.2|UniProtKB=A0A3Q7J7D8,SOLLC|EnsemblGenome=Solyc12g009030.2|UniProtKB=A0A3Q7J3V4	histone H3-K4 methylation	histone lysine methylation
GO:0044265	SOLLC|EnsemblGenome=Solyc01g079570.3|UniProtKB=H1AC31,SOLLC|EnsemblGenome=Solyc11g044910.2|UniProtKB=A0A3Q7IX94	cellular macromolecule catabolic process	cellular catabolic process	modification-dependent macromolecule catabolic process;RNA catabolic process;cellular protein catabolic process;DNA catabolic process
GO:0071103	SOLLC|EnsemblGenome=Solyc01g096900.3|UniProtKB=A0A3Q7EN27	DNA conformation change	chromosome organization	DNA geometric change;DNA packaging
PC00077	SOLLC|EnsemblGenome=Solyc12g013510.1|UniProtKB=A0A3Q7J533,SOLLC|EnsemblGenome=Solyc12g008940.2|UniProtKB=A0A3Q7J2T2,SOLLC|EnsemblGenome=Solyc11g012290.2|UniProtKB=A0A3Q7ISZ3,SOLLC|EnsemblGenome=Solyc11g073250.2|UniProtKB=A0A3Q7J176,SOLLC|EnsemblGenome=Solyc05g014840.2|UniProtKB=A0A3Q7GH05,SOLLC|EnsemblGenome=Solyc12g056540.1|UniProtKB=A0A3Q7JX01,SOLLC|EnsemblGenome=Solyc12g076350.2|UniProtKB=A0A3…	chromatin/chromatin-binding, or -regulatory protein	protein class	histone;histone modifying enzyme;centromere DNA-binding protein
GO:1902554	SOLLC|EnsemblGenome=Solyc07g005970.3|UniProtKB=A0A3Q7H3N2,SOLLC|EnsemblGenome=Solyc03g096790.3|UniProtKB=A0A3Q7FPR9	serine/threonine protein kinase complex	protein kinase complex	transcription factor TFIIH holo complex;cyclin-dependent protein kinase holoenzyme complex
GO:0044550	SOLLC|EnsemblGenome=Solyc06g074390.3|UniProtKB=A0A3Q7HW29,SOLLC|EnsemblGenome=Solyc05g053170.3|UniProtKB=A0A3Q7HG80,SOLLC|EnsemblGenome=Solyc09g091510.3|UniProtKB=A0A3Q7J3Y1,SOLLC|EnsemblGenome=Solyc11g011330.2|UniProtKB=A0A3Q7IRE7,SOLLC|EnsemblGenome=Solyc08g014360.2|UniProtKB=A0A3Q7HLL4,SOLLC|EnsemblGenome=Solyc11g011340.2|UniProtKB=A0A3Q7IR86,SOLLC|EnsemblGenome=Solyc01g111070.3|UniProtKB=A0A3…	secondary metabolite biosynthetic process	biosynthetic process
PC00218	SOLLC|EnsemblGenome=Solyc05g026470.2|UniProtKB=A0A3Q7GG83,SOLLC|EnsemblGenome=Solyc07g049130.1|UniProtKB=K4CF18,SOLLC|EnsemblGenome=Solyc10g047060.2|UniProtKB=A0A3Q7IER4,SOLLC|EnsemblGenome=Solyc06g072040.1|UniProtKB=A0A3Q7H1D8,SOLLC|EnsemblGenome=Solyc06g060230.3|UniProtKB=B6D1Q3,SOLLC|EnsemblGenome=Solyc06g016750.3|UniProtKB=A0A3Q7GSX9,SOLLC|EnsemblGenome=Solyc06g071230.3|UniProtKB=Q53J25,SOLLC…	DNA-binding transcription factor	gene-specific transcriptional regulator	helix-turn-helix transcription factor;MADS box transcription factor;HMG box transcription factor;zinc finger transcription factor;basic helix-loop-helix transcription factor;basic leucine zipper transcription factor;TATA-binding transcription factor;immunoglobulin fold transcription factor;SMAD-like transcription factor
GO:0006879	SOLLC|EnsemblGenome=Solyc04g051180.1|UniProtKB=A0A3Q7G566,SOLLC|EnsemblGenome=Solyc11g005360.2|UniProtKB=A0A3Q7INR0,SOLLC|EnsemblGenome=Solyc01g105260.1|UniProtKB=A0A3Q7ESF7,SOLLC|EnsemblGenome=Solyc07g007450.3|UniProtKB=A0A3Q7H3S1,SOLLC|EnsemblGenome=Solyc06g050980.3|UniProtKB=A0A3Q7GSZ7,SOLLC|EnsemblGenome=Solyc03g112900.3|UniProtKB=A0A3Q7FQF9,SOLLC|EnsemblGenome=Solyc04g008060.3|UniProtKB=A0A3…	cellular iron ion homeostasis	iron ion homeostasis
GO:0051156	SOLLC|EnsemblGenome=Solyc06g066440.3|UniProtKB=A0A3Q7GWB5,SOLLC|EnsemblGenome=Solyc02g091830.3|UniProtKB=A0A3Q7FYU5,SOLLC|EnsemblGenome=Solyc03g115820.3|UniProtKB=A0A3Q7FSA0,SOLLC|EnsemblGenome=Solyc05g015950.3|UniProtKB=A0A3Q7HAH2,SOLLC|EnsemblGenome=Solyc05g007260.3|UniProtKB=A0A3Q7GCG9,SOLLC|EnsemblGenome=Solyc04g081400.3|UniProtKB=Q4PS96,SOLLC|EnsemblGenome=Solyc04g076090.3|UniProtKB=A0A3Q7G7…	glucose 6-phosphate metabolic process	carbohydrate derivative metabolic process
GO:0005743	SOLLC|EnsemblGenome=Solyc07g042150.3|UniProtKB=A0A3Q7HBT9,SOLLC|EnsemblGenome=Solyc09g011760.3|UniProtKB=Q9XGY1,SOLLC|EnsemblGenome=Solyc01g098230.3|UniProtKB=A0A3Q7EMK5,SOLLC|EnsemblGenome=Solyc08g081070.3|UniProtKB=A0A3Q7HW44,SOLLC|EnsemblGenome=Solyc04g050040.3|UniProtKB=A0A3Q7G3E9,SOLLC|EnsemblGenome=Solyc06g063220.3|UniProtKB=A0A3Q7GV19	mitochondrial inner membrane	organelle inner membrane	inner mitochondrial membrane protein complex;intrinsic component of mitochondrial inner membrane;mitochondrial respirasome
GO:0042147	SOLLC|EnsemblGenome=Solyc04g049490.3|UniProtKB=A0A3Q7G0R4,SOLLC|EnsemblGenome=Solyc06g076890.1|UniProtKB=A0A3Q7H1R5,SOLLC|EnsemblGenome=Solyc02g069640.3|UniProtKB=A0A3Q7F3B6,SOLLC|EnsemblGenome=Solyc02g083560.3|UniProtKB=A0A3Q7F8T6,SOLLC|EnsemblGenome=Solyc04g050240.3|UniProtKB=A0A3Q7G4Q5,SOLLC|EnsemblGenome=Solyc07g063440.3|UniProtKB=A0A3Q7HHQ9,SOLLC|EnsemblGenome=Solyc06g009650.3|UniProtKB=A0A3…	retrograde transport, endosome to Golgi	cytosolic transport
GO:0010506	SOLLC|EnsemblGenome=Solyc09g014780.3|UniProtKB=A0A3Q7HZG7	regulation of autophagy	regulation of cellular catabolic process	regulation of macroautophagy;negative regulation of autophagy;positive regulation of autophagy
GO:0001228	SOLLC|EnsemblGenome=Solyc11g016920.1|UniProtKB=K4D6J8,SOLLC|EnsemblGenome=Solyc06g072040.1|UniProtKB=A0A3Q7H1D8,SOLLC|EnsemblGenome=Solyc03g110860.3|UniProtKB=A0A3Q7GDQ0,SOLLC|EnsemblGenome=Solyc03g110850.1|UniProtKB=A0A3Q7FP42,SOLLC|EnsemblGenome=Solyc02g021330.1|UniProtKB=A0A3Q7FGJ4,SOLLC|EnsemblGenome=Solyc08g007960.1|UniProtKB=A0A3Q7IF19	DNA-binding transcription activator activity, RNA polymerase II-specific	DNA-binding transcription activator activity
PC00078	SOLLC|EnsemblGenome=Solyc09g011250.3|UniProtKB=A0A3Q7HXX3,SOLLC|EnsemblGenome=Solyc06g065800.3|UniProtKB=A0A3Q7GWW8,SOLLC|EnsemblGenome=Solyc03g079930.3|UniProtKB=A0A3Q7FMB9,SOLLC|EnsemblGenome=Solyc04g016250.3|UniProtKB=A0A3Q7FYJ6	complement component	defense/immunity protein
GO:0004112	SOLLC|EnsemblGenome=Solyc02g071750.3|UniProtKB=A0A3Q7F327,SOLLC|EnsemblGenome=Solyc03g005930.3|UniProtKB=A0A3Q7FD24	cyclic-nucleotide phosphodiesterase activity	phosphoric diester hydrolase activity	3',5'-cyclic-nucleotide phosphodiesterase activity
GO:0043967	SOLLC|EnsemblGenome=Solyc02g068580.1|UniProtKB=A0A3Q7F0W5,SOLLC|EnsemblGenome=Solyc01g079210.3|UniProtKB=A0A3Q7EHC5,SOLLC|EnsemblGenome=Solyc12g037980.2|UniProtKB=A0A3Q7J882	histone H4 acetylation	histone acetylation	histone H4-K16 acetylation
GO:0019752	SOLLC|EnsemblGenome=Solyc11g007990.2|UniProtKB=Q5NE17,SOLLC|EnsemblGenome=Solyc09g075450.3|UniProtKB=A0A3Q7I742,SOLLC|EnsemblGenome=Solyc03g071590.3|UniProtKB=A0A3Q7FJ86,SOLLC|EnsemblGenome=Solyc06g009820.3|UniProtKB=A0A3Q7GNY6,SOLLC|EnsemblGenome=Solyc08g077920.3|UniProtKB=A0A3Q7HUE5,SOLLC|EnsemblGenome=Solyc02g082860.3|UniProtKB=A0A3Q7F6D8,SOLLC|EnsemblGenome=Solyc10g074500.2|UniProtKB=A0A3Q7JD…	carboxylic acid metabolic process	oxoacid metabolic process	carboxylic acid catabolic process;monocarboxylic acid metabolic process;carboxylic acid biosynthetic process;cellular amino acid metabolic process;icosanoid metabolic process
GO:0009914	SOLLC|EnsemblGenome=Solyc07g006900.2|UniProtKB=E5KGD3,SOLLC|EnsemblGenome=Solyc10g080880.2|UniProtKB=E5KGD2,SOLLC|EnsemblGenome=Solyc10g078370.2|UniProtKB=D6RT09,SOLLC|EnsemblGenome=Solyc04g056620.2|UniProtKB=E5KGD7,SOLLC|EnsemblGenome=Solyc03g118740.3|UniProtKB=E5KGD0	hormone transport	transport	hormone secretion
GO:0008081	SOLLC|EnsemblGenome=Solyc06g069470.3|UniProtKB=A0A3Q7HTT9,SOLLC|EnsemblGenome=Solyc12g014570.2|UniProtKB=A0A3Q7JTK0,SOLLC|EnsemblGenome=Solyc07g065120.3|UniProtKB=A0A3Q7HFP1,SOLLC|EnsemblGenome=Solyc06g068090.3|UniProtKB=Q9SDZ6,SOLLC|EnsemblGenome=Solyc03g116620.3|UniProtKB=A0A3Q7FSS0,SOLLC|EnsemblGenome=Solyc08g080130.3|UniProtKB=A0A3Q7HVM3,SOLLC|EnsemblGenome=Solyc04g016530.3|UniProtKB=A0A3Q7G0…	phosphoric diester hydrolase activity	phosphoric ester hydrolase activity	cyclic-nucleotide phosphodiesterase activity;phospholipase C activity
GO:0022890	SOLLC|EnsemblGenome=Solyc09g008140.3|UniProtKB=A0A3Q7HYF4,SOLLC|EnsemblGenome=Solyc10g076480.2|UniProtKB=A0A3Q7IIV2,SOLLC|EnsemblGenome=Solyc03g045070.1|UniProtKB=Q9FVN0,SOLLC|EnsemblGenome=Solyc09g065740.2|UniProtKB=A0A3Q7I422,SOLLC|EnsemblGenome=Solyc01g097370.1|UniProtKB=K4B0C4	inorganic cation transmembrane transporter activity	cation transmembrane transporter activity	solute:cation symporter activity;metal ion transmembrane transporter activity;proton transmembrane transporter activity;cation channel activity
GO:0022904	SOLLC|EnsemblGenome=Solyc04g055030.2|UniProtKB=A0A3Q7G512,SOLLC|EnsemblGenome=Solyc02g093680.3|UniProtKB=D2KQI9,SOLLC|EnsemblGenome=Solyc04g055020.2|UniProtKB=A0A3Q7G2H1,SOLLC|EnsemblGenome=Solyc06g036350.3|UniProtKB=A0A3Q7GU91	respiratory electron transport chain	cellular respiration	aerobic electron transport chain;ATP synthesis coupled electron transport
PC00041	SOLLC|EnsemblGenome=Solyc08g023270.3|UniProtKB=A0A3Q7HMI8,SOLLC|EnsemblGenome=Solyc12g088320.2|UniProtKB=A0A3Q7JBP2,SOLLC|EnsemblGenome=Solyc01g105180.3|UniProtKB=A0A3Q7ESE0,SOLLC|EnsemblGenome=Solyc08g080740.3|UniProtKB=A0A3Q7HVY4,SOLLC|EnsemblGenome=Solyc02g063340.1|UniProtKB=A0A3Q7F0Y7,SOLLC|EnsemblGenome=Solyc08g007970.3|UniProtKB=A0A3Q7HKU7,SOLLC|EnsemblGenome=Solyc10g051340.2|UniProtKB=A0A3…	actin or actin-binding cytoskeletal protein	cytoskeletal protein	non-motor actin binding protein;actin binding motor protein;actin and actin related protein
PC00019	SOLLC|EnsemblGenome=Solyc02g080430.3|UniProtKB=A0A3Q7F5P7,SOLLC|EnsemblGenome=Solyc05g051620.3|UniProtKB=A0A3Q7HFC5,SOLLC|EnsemblGenome=Solyc05g055890.3|UniProtKB=A0A3Q7GPL1,SOLLC|EnsemblGenome=Solyc05g053430.3|UniProtKB=A0A3Q7GN86,SOLLC|EnsemblGenome=Solyc04g015180.3|UniProtKB=A0A3Q7GS16,SOLLC|EnsemblGenome=Solyc04g040170.3|UniProtKB=A0A3Q7G2F0,SOLLC|EnsemblGenome=Solyc11g012195.1|UniProtKB=A0A3…	DNA-directed RNA polymerase	RNA metabolism protein
PC00047	SOLLC|EnsemblGenome=Solyc06g068320.3|UniProtKB=A0A3Q7HT73,SOLLC|EnsemblGenome=Solyc07g008530.1|UniProtKB=A0A3Q7H4C6,SOLLC|EnsemblGenome=Solyc10g080710.2|UniProtKB=A0A3Q7IKX3,SOLLC|EnsemblGenome=Solyc01g111990.3|UniProtKB=A0A3Q7EUQ8,SOLLC|EnsemblGenome=Solyc11g012140.2|UniProtKB=A0A3Q7IS42,SOLLC|EnsemblGenome=Solyc07g063470.1|UniProtKB=A0A3Q7HET6,SOLLC|EnsemblGenome=Solyc07g054470.1|UniProtKB=A0A3…	aminoacyl-tRNA synthetase	translational protein
GO:0009739	SOLLC|EnsemblGenome=Solyc08g065380.3|UniProtKB=A0A3Q7HMX9,SOLLC|EnsemblGenome=Solyc08g078340.3|UniProtKB=A0A3Q7HSS4,SOLLC|EnsemblGenome=Solyc12g044610.2|UniProtKB=A0A3Q7JA32,SOLLC|EnsemblGenome=Solyc04g017670.3|UniProtKB=A0A3Q7G0V2,SOLLC|EnsemblGenome=Solyc09g074270.3|UniProtKB=A0A3Q7J108,SOLLC|EnsemblGenome=Solyc02g082370.1|UniProtKB=K4BAA7,SOLLC|EnsemblGenome=Solyc06g034030.3|UniProtKB=A0A3Q7GT…	response to gibberellin	response to hormone
GO:1901615	SOLLC|EnsemblGenome=Solyc08g066850.3|UniProtKB=A0A3Q7HR46,SOLLC|EnsemblGenome=Solyc02g065280.3|UniProtKB=A0A3Q7EZP5,SOLLC|EnsemblGenome=Solyc03g044790.3|UniProtKB=Q6ED34,SOLLC|EnsemblGenome=Solyc03g044810.2|UniProtKB=A0A3Q7FGU0,SOLLC|EnsemblGenome=Solyc11g012160.2|UniProtKB=A0A3Q7ISW6,SOLLC|EnsemblGenome=Solyc01g108820.1|UniProtKB=K4B397,SOLLC|EnsemblGenome=Solyc03g095550.2|UniProtKB=A0A3Q7FLU0,S…	organic hydroxy compound metabolic process	organic substance metabolic process	organic hydroxy compound biosynthetic process;phytosteroid metabolic process;sterol metabolic process;alcohol metabolic process;catecholamine metabolic process
PC00220	SOLLC|EnsemblGenome=Solyc06g073470.3|UniProtKB=A0A3Q7HVL1,SOLLC|EnsemblGenome=Solyc08g015660.3|UniProtKB=A0A3Q7HLY1,SOLLC|EnsemblGenome=Solyc02g088750.2|UniProtKB=A0A3Q7FAU8,SOLLC|EnsemblGenome=Solyc11g007570.2|UniProtKB=A0A3Q7IR09,SOLLC|EnsemblGenome=Solyc05g053170.3|UniProtKB=A0A3Q7HG80,SOLLC|EnsemblGenome=Solyc08g080910.3|UniProtKB=A0A3Q7HVY8,SOLLC|EnsemblGenome=Solyc05g050980.3|UniProtKB=A0A3…	transferase	metabolite interconversion enzyme	nucleotidyltransferase;methyltransferase;acetyltransferase;transketolase;glycosyltransferase;acyltransferase;transaldolase;transaminase;kinase
GO:0043168	SOLLC|EnsemblGenome=Solyc02g081340.3|UniProtKB=A0A3Q7F5E7,SOLLC|EnsemblGenome=Solyc06g083810.3|UniProtKB=A0A3Q7H546,SOLLC|EnsemblGenome=Solyc08g006010.3|UniProtKB=A0A3Q7IDV3,SOLLC|EnsemblGenome=Solyc10g006240.3|UniProtKB=A0A3Q7IA26,SOLLC|EnsemblGenome=Solyc02g091100.3|UniProtKB=A0A3Q7FCM3,SOLLC|EnsemblGenome=Solyc12g062860.2|UniProtKB=G8Z288,SOLLC|EnsemblGenome=Solyc03g114340.3|UniProtKB=A0A3Q7FS…	anion binding	ion binding	GDP binding;carboxylic acid binding;flavin adenine dinucleotide binding;phosphatidylinositol-4,5-bisphosphate binding;purine ribonucleoside triphosphate binding
GO:0051726	SOLLC|EnsemblGenome=Solyc12g098160.2|UniProtKB=A0A3Q7JYP7,SOLLC|EnsemblGenome=Solyc01g067560.3|UniProtKB=A0A3Q7EGH8	regulation of cell cycle	regulation of cellular process	regulation of mitotic cell cycle;negative regulation of cell cycle;regulation of cell cycle process;regulation of meiotic cell cycle;regulation of cyclin-dependent protein serine/threonine kinase activity;positive regulation of cell cycle
GO:0060090	SOLLC|EnsemblGenome=Solyc07g005970.3|UniProtKB=A0A3Q7H3N2,SOLLC|EnsemblGenome=Solyc01g090780.3|UniProtKB=A0A3Q7EKB0,SOLLC|EnsemblGenome=Solyc06g048460.2|UniProtKB=A0A3Q7GUQ3	molecular adaptor activity	molecular_function	protein-macromolecule adaptor activity
PC00052	SOLLC|EnsemblGenome=Solyc06g074690.3|UniProtKB=A0A3Q7H3F0,SOLLC|EnsemblGenome=Solyc07g005210.3|UniProtKB=Q38JE1,SOLLC|EnsemblGenome=Solyc12g010320.2|UniProtKB=Q38JD4	apolipoprotein	transfer/carrier protein
GO:0044085	SOLLC|EnsemblGenome=Solyc01g096130.3|UniProtKB=A0A3Q7ELR6,SOLLC|EnsemblGenome=Solyc03g112440.1|UniProtKB=A0A3Q7FS42,SOLLC|EnsemblGenome=Solyc08g082920.3|UniProtKB=A0A3Q7HX29,SOLLC|EnsemblGenome=Solyc02g086490.3|UniProtKB=A0A3Q7F876,SOLLC|EnsemblGenome=Solyc12g010920.2|UniProtKB=A0A3Q7J4T9	cellular component biogenesis	cellular component organization or biogenesis	ribonucleoprotein complex biogenesis;cell wall biogenesis;cellular component assembly;cellular component macromolecule biosynthetic process
GO:0043486	SOLLC|EnsemblGenome=Solyc04g009830.3|UniProtKB=A0A3Q7FYU2,SOLLC|EnsemblGenome=Solyc01g079210.3|UniProtKB=A0A3Q7EHC5,SOLLC|EnsemblGenome=Solyc03g063220.2|UniProtKB=A0A3Q7FIK0,SOLLC|EnsemblGenome=Solyc02g090090.3|UniProtKB=A0A3Q7FBJ1,SOLLC|EnsemblGenome=Solyc05g018600.3|UniProtKB=A0A3Q7GEY9	histone exchange	nucleosome organization
GO:0022618	SOLLC|EnsemblGenome=Solyc02g021400.2|UniProtKB=K4B4Z0,SOLLC|EnsemblGenome=Solyc12g010210.2|UniProtKB=A0A3Q7J4H2,SOLLC|EnsemblGenome=Solyc04g015180.3|UniProtKB=A0A3Q7GS16,SOLLC|EnsemblGenome=Solyc01g058060.1|UniProtKB=A0A3Q7EEI5,SOLLC|EnsemblGenome=Solyc07g039450.3|UniProtKB=A0A3Q7HB13,SOLLC|EnsemblGenome=Solyc09g010460.3|UniProtKB=A0A3Q7HZS6,SOLLC|EnsemblGenome=Solyc03g046350.3|UniProtKB=A0A3Q7FJ…	ribonucleoprotein complex assembly	ribonucleoprotein complex biogenesis	mRNA splice site selection;ribosomal large subunit assembly;spliceosomal complex assembly;spliceosomal snRNP assembly
PC00151	SOLLC|EnsemblGenome=Solyc01g111520.3|UniProtKB=A0A3Q7FEW5,SOLLC|EnsemblGenome=Solyc04g064820.3|UniProtKB=A0A3Q7GYM6,SOLLC|EnsemblGenome=Solyc12g009790.2|UniProtKB=A0A3Q7J396,SOLLC|EnsemblGenome=Solyc03g095410.3|UniProtKB=A0A3Q7FM17,SOLLC|EnsemblGenome=Solyc12g089340.2|UniProtKB=A0A3Q7JD24,SOLLC|EnsemblGenome=Solyc08g078690.3|UniProtKB=A0A3Q7HUV8,SOLLC|EnsemblGenome=Solyc01g094030.3|UniProtKB=O486…	membrane trafficking regulatory protein	membrane traffic protein
GO:0016627	SOLLC|EnsemblGenome=Solyc01g008290.3|UniProtKB=A0A3Q7E9S8,SOLLC|EnsemblGenome=Solyc03g044270.3|UniProtKB=A0A3Q7FJC3,SOLLC|EnsemblGenome=Solyc10g005110.3|UniProtKB=A0A3Q7I9A2,SOLLC|EnsemblGenome=Solyc02g093060.3|UniProtKB=A0A3Q7FDQ9,SOLLC|EnsemblGenome=Solyc06g074090.3|UniProtKB=A0A3Q7H0B6,SOLLC|EnsemblGenome=Solyc08g078400.3|UniProtKB=A0A3Q7HST6,SOLLC|EnsemblGenome=Solyc01g009310.3|UniProtKB=A0A3…	oxidoreductase activity, acting on the CH-CH group of donors	oxidoreductase activity	oxidoreductase activity, acting on the CH-CH group of donors, NAD or NADP as acceptor;acyl-CoA dehydrogenase activity
GO:0005753	SOLLC|EnsemblGenome=Solyc02g091130.3|UniProtKB=A0A3Q7FAC9,SOLLC|EnsemblGenome=Solyc12g005060.1|UniProtKB=A0A3Q7J221	mitochondrial proton-transporting ATP synthase complex	proton-transporting ATP synthase complex	mitochondrial proton-transporting ATP synthase complex, coupling factor F(o)
GO:0005525	SOLLC|EnsemblGenome=Solyc05g005190.3|UniProtKB=A0A3Q7H4I9,SOLLC|EnsemblGenome=Solyc10g086760.2|UniProtKB=A0A3Q7IPL2,SOLLC|EnsemblGenome=Solyc11g005600.2|UniProtKB=A0A3Q7INV3,SOLLC|EnsemblGenome=Solyc04g080900.3|UniProtKB=A0A3Q7GBL9,SOLLC|EnsemblGenome=Solyc02g091870.3|UniProtKB=A0A3Q7FCY9,SOLLC|EnsemblGenome=Solyc02g077600.3|UniProtKB=A0A3Q7F3K8,SOLLC|EnsemblGenome=Solyc06g035970.3|UniProtKB=A0A3…	GTP binding	guanyl ribonucleotide binding
GO:0000981	SOLLC|EnsemblGenome=Solyc01g111580.3|UniProtKB=A0A3Q7EUP7,SOLLC|EnsemblGenome=Solyc02g084880.3|UniProtKB=A0A3Q7F786,SOLLC|EnsemblGenome=Solyc01g066500.1|UniProtKB=A0A3Q7EFB1,SOLLC|EnsemblGenome=Solyc11g006200.2|UniProtKB=A0A3Q7INY6,SOLLC|EnsemblGenome=Solyc03g112890.1|UniProtKB=K4BKE2,SOLLC|EnsemblGenome=Solyc08g061140.3|UniProtKB=A0A3Q7HP78,SOLLC|EnsemblGenome=Solyc05g007160.3|UniProtKB=A0A3Q7GE…	DNA-binding transcription factor activity, RNA polymerase II-specific	DNA-binding transcription factor activity	DNA-binding transcription activator activity, RNA polymerase II-specific;DNA-binding transcription repressor activity, RNA polymerase II-specific
GO:0016798	SOLLC|EnsemblGenome=Solyc11g069570.2|UniProtKB=A0A3Q7JPP8,SOLLC|EnsemblGenome=Solyc10g083430.2|UniProtKB=A0A3Q7JG47,SOLLC|EnsemblGenome=Solyc08g062820.3|UniProtKB=A0A3Q7IJ83,SOLLC|EnsemblGenome=Solyc10g084150.2|UniProtKB=I0IUQ2,SOLLC|EnsemblGenome=Solyc09g007830.3|UniProtKB=A0A3Q7HWK2,SOLLC|EnsemblGenome=Solyc04g081290.3|UniProtKB=A0A3Q7GAH1,SOLLC|EnsemblGenome=Solyc09g009690.3|UniProtKB=A0A3Q7HX…	hydrolase activity, acting on glycosyl bonds	hydrolase activity	hydrolase activity, hydrolyzing O-glycosyl compounds;DNA N-glycosylase activity
GO:0007020	SOLLC|EnsemblGenome=Solyc09g009140.3|UniProtKB=A0A3Q7HX71,SOLLC|EnsemblGenome=Solyc03g097400.1|UniProtKB=A0A3Q7FQ06,SOLLC|EnsemblGenome=Solyc09g075190.3|UniProtKB=A0A3Q7J1I4,SOLLC|EnsemblGenome=Solyc03g111380.3|UniProtKB=A0A3Q7FPF2,SOLLC|EnsemblGenome=Solyc08g013990.3|UniProtKB=A0A3Q7HIL9,SOLLC|EnsemblGenome=Solyc04g079390.3|UniProtKB=A0A3Q7GAF8	microtubule nucleation	microtubule polymerization
GO:0005615	SOLLC|EnsemblGenome=Solyc08g068990.2|UniProtKB=A0A3Q7HSC4,SOLLC|EnsemblGenome=Solyc02g076910.3|UniProtKB=A0A3Q7F388,SOLLC|EnsemblGenome=Solyc04g007610.3|UniProtKB=A0A3Q7FXN5,SOLLC|EnsemblGenome=Solyc03g044230.1|UniProtKB=K4BG42,SOLLC|EnsemblGenome=Solyc10g076350.2|UniProtKB=A0A3Q7IIS3,SOLLC|EnsemblGenome=Solyc02g076690.3|UniProtKB=A0A3Q7F353,SOLLC|EnsemblGenome=Solyc01g110110.3|UniProtKB=A0A3Q7ET…	extracellular space	extracellular region	high-density lipoprotein particle
GO:0022603	SOLLC|EnsemblGenome=Solyc04g006980.1|UniProtKB=A0A3Q7GNB6,SOLLC|EnsemblGenome=Solyc05g012840.1|UniProtKB=A0A3Q7GFZ6,SOLLC|EnsemblGenome=Solyc05g032780.1|UniProtKB=A0A3Q7GIV4,SOLLC|EnsemblGenome=Solyc02g090610.1|UniProtKB=A0A3Q7FBV1,SOLLC|EnsemblGenome=Solyc02g089830.2|UniProtKB=G3BGU7,SOLLC|EnsemblGenome=Solyc02g077250.2|UniProtKB=K4B8V2,SOLLC|EnsemblGenome=Solyc03g044530.1|UniProtKB=A0A3Q7FGV4,S…	regulation of anatomical structure morphogenesis	regulation of developmental process	regulation of angiogenesis;regulation of axonogenesis;regulation of cell shape
GO:0006625	SOLLC|EnsemblGenome=Solyc06g060720.3|UniProtKB=A0A3Q7GXF8,SOLLC|EnsemblGenome=Solyc12g040500.2|UniProtKB=A0A3Q7J8X6	protein targeting to peroxisome	protein targeting	protein import into peroxisome matrix
GO:0022804	SOLLC|EnsemblGenome=Solyc02g044050.1|UniProtKB=K4B5Z4,SOLLC|EnsemblGenome=Solyc01g080840.3|UniProtKB=A0A3Q7EHT5,SOLLC|EnsemblGenome=Solyc09g075020.3|UniProtKB=A0A3Q7I6V8,SOLLC|EnsemblGenome=Solyc03g013600.1|UniProtKB=A0A3Q7FE99,SOLLC|EnsemblGenome=Solyc02g071340.2|UniProtKB=A0A3Q7FP05,SOLLC|EnsemblGenome=Solyc09g008240.3|UniProtKB=A0A3Q7IST6,SOLLC|EnsemblGenome=Solyc06g070950.2|UniProtKB=A0A3Q7GY…	active transmembrane transporter activity	transmembrane transporter activity	secondary active transmembrane transporter activity;active ion transmembrane transporter activity
PC00138	SOLLC|EnsemblGenome=Solyc12g087900.2|UniProtKB=A0A3Q7JCC4,SOLLC|EnsemblGenome=Solyc04g078500.1|UniProtKB=A0A3Q7GA64,SOLLC|EnsemblGenome=Solyc12g096060.2|UniProtKB=A0A3Q7JDK0,SOLLC|EnsemblGenome=Solyc11g005090.2|UniProtKB=Q9XGI5,SOLLC|EnsemblGenome=Solyc05g051410.3|UniProtKB=A0A3Q7GL08,SOLLC|EnsemblGenome=Solyc12g088650.2|UniProtKB=A0A3Q7JXW7,SOLLC|EnsemblGenome=Solyc04g077880.1|UniProtKB=K4BUM5,S…	kinase activator	kinase modulator
GO:0040029	SOLLC|EnsemblGenome=Solyc03g112660.3|UniProtKB=A0A3Q7FRK8	regulation of gene expression, epigenetic	chromatin organization	negative regulation of gene expression, epigenetic
PC00217	SOLLC|EnsemblGenome=Solyc01g087230.3|UniProtKB=A0A3Q7EJ06,SOLLC|EnsemblGenome=Solyc03g116140.3|UniProtKB=A0A3Q7GH76,SOLLC|EnsemblGenome=Solyc06g059750.3|UniProtKB=A0A3Q7GUE9,SOLLC|EnsemblGenome=Solyc11g005990.2|UniProtKB=A0A3Q7INV0,SOLLC|EnsemblGenome=Solyc12g044640.2|UniProtKB=A0A3Q7JWA7,SOLLC|EnsemblGenome=Solyc04g009820.3|UniProtKB=A0A3Q7FWU8,SOLLC|EnsemblGenome=Solyc06g059760.3|UniProtKB=A0A3…	transcription cofactor	gene-specific transcriptional regulator
GO:0035097	SOLLC|EnsemblGenome=Solyc07g064090.3|UniProtKB=A0A3Q7HHK7	histone methyltransferase complex	nucleoplasm	Set1C/COMPASS complex
GO:0005524	SOLLC|EnsemblGenome=Solyc01g080840.3|UniProtKB=A0A3Q7EHT5,SOLLC|EnsemblGenome=Solyc03g007980.1|UniProtKB=A0A3Q7FE32,SOLLC|EnsemblGenome=Solyc07g066610.3|UniProtKB=A0A3Q7HGJ9,SOLLC|EnsemblGenome=Solyc07g005810.3|UniProtKB=A0A3Q7H3K1,SOLLC|EnsemblGenome=Solyc03g117630.1|UniProtKB=A0A3Q7FS03,SOLLC|EnsemblGenome=Solyc01g111990.3|UniProtKB=A0A3Q7EUQ8,SOLLC|EnsemblGenome=Solyc06g076020.3|UniProtKB=A0A3…	ATP binding	purine ribonucleotide binding
GO:0009408	SOLLC|EnsemblGenome=Solyc08g062340.3|UniProtKB=A0A3Q7IIZ3,SOLLC|EnsemblGenome=Solyc02g093600.3|UniProtKB=A0A3Q7FE11,SOLLC|EnsemblGenome=Solyc11g020330.1|UniProtKB=A0A3Q7ITP5,SOLLC|EnsemblGenome=Solyc10g086680.1|UniProtKB=A0A3Q7IPJ6,SOLLC|EnsemblGenome=Solyc04g014480.3|UniProtKB=A0A3Q7G024,SOLLC|EnsemblGenome=Solyc01g102960.3|UniProtKB=A0A3Q7F9P0,SOLLC|EnsemblGenome=Solyc02g080410.3|UniProtKB=A0A3…	response to heat	response to stress	cellular response to heat
GO:0003677	SOLLC|EnsemblGenome=Solyc12g009980.2|UniProtKB=A0A3Q7JSG3,SOLLC|EnsemblGenome=Solyc12g013510.1|UniProtKB=A0A3Q7J533,SOLLC|EnsemblGenome=Solyc06g083870.3|UniProtKB=A0A3Q7H556,SOLLC|EnsemblGenome=Solyc11g073250.2|UniProtKB=A0A3Q7J176,SOLLC|EnsemblGenome=Solyc10g054070.1|UniProtKB=K4D105,SOLLC|EnsemblGenome=Solyc05g014840.2|UniProtKB=A0A3Q7GH05,SOLLC|EnsemblGenome=Solyc11g067140.2|UniProtKB=A0A3Q7JP…	DNA binding	nucleic acid binding	single-stranded DNA binding;damaged DNA binding;sequence-specific DNA binding;chromatin DNA binding;double-stranded DNA binding;DNA binding, bending;four-way junction DNA binding
GO:0032452	SOLLC|EnsemblGenome=Solyc02g079300.3|UniProtKB=A0A3Q7F4F6,SOLLC|EnsemblGenome=Solyc06g008490.3|UniProtKB=A0A3Q7GSF4,SOLLC|EnsemblGenome=Solyc08g076390.3|UniProtKB=A0A3Q7HTL1,SOLLC|EnsemblGenome=Solyc08g081000.3|UniProtKB=A0A3Q7IQ53,SOLLC|EnsemblGenome=Solyc04g009990.3|UniProtKB=A0A3Q7GQD5	histone demethylase activity	catalytic activity, acting on a protein
GO:0005634	SOLLC|EnsemblGenome=Solyc01g013920.1|UniProtKB=K4AU29,SOLLC|EnsemblGenome=Solyc06g016750.3|UniProtKB=A0A3Q7GSX9,SOLLC|EnsemblGenome=Solyc11g006200.2|UniProtKB=A0A3Q7INY6,SOLLC|EnsemblGenome=Solyc08g077230.3|UniProtKB=K4CN83,SOLLC|EnsemblGenome=Solyc06g083930.2|UniProtKB=A0A3Q7H204,SOLLC|EnsemblGenome=Solyc10g086210.2|UniProtKB=A0A3Q7INI7,SOLLC|EnsemblGenome=Solyc02g085340.1|UniProtKB=A0A3Q7F8N5,S…
	0,SOLLC|EnsemblGenome=Solyc06g036170.1|UniProtKB=A0A3Q7GUI2,SOLLC|EnsemblGenome=Solyc10g080760.2|UniProtKB=A0A3Q7IKY4,SOLLC|EnsemblGenome=Solyc01g107490.2|UniProtKB=A0A3Q7FCI6,SOLLC|EnsemblGenome=Solyc10g081350.2|UniProtKB=A0A3Q7IL08,SOLLC|EnsemblGenome=Solyc12g099910.2|UniProtKB=A0A3Q7JYW1,SOLLC|EnsemblGenome=Solyc06g005310.3|UniProtKB=A0A3Q7GRB8,SOLLC|EnsemblGenome=Solyc11g013150.1|UniProtKB=A0…	nucleus	intracellular membrane-bounded organelle	nuclear protein-containing complex;nuclear lumen;nuclear envelope
GO:0005737	SOLLC|EnsemblGenome=Solyc01g013920.1|UniProtKB=K4AU29,SOLLC|EnsemblGenome=Solyc02g068740.3|UniProtKB=A0A3Q7F1L3,SOLLC|EnsemblGenome=Solyc03g034200.3|UniProtKB=A0A3Q7FG42,SOLLC|EnsemblGenome=Solyc01g110080.2|UniProtKB=A0A3Q7ETE8,SOLLC|EnsemblGenome=Solyc04g082980.2|UniProtKB=A0A3Q7H4E1,SOLLC|EnsemblGenome=Solyc12g014460.2|UniProtKB=A0A3Q7J5Q2,SOLLC|EnsemblGenome=Solyc07g047990.1|UniProtKB=K4CF03,S…
	8g076960.1|UniProtKB=A0A3Q7HTY9,SOLLC|EnsemblGenome=Solyc02g093840.3|UniProtKB=A0A3Q7G041,SOLLC|EnsemblGenome=Solyc12g089000.2|UniProtKB=A0A3Q7JBZ2,SOLLC|EnsemblGenome=Solyc09g097970.3|UniProtKB=A0A3Q7I8W0,SOLLC|EnsemblGenome=Solyc01g009000.3|UniProtKB=A0A3Q7E9C8,SOLLC|EnsemblGenome=Solyc04g014810.3|UniProtKB=A0A3Q7G091,SOLLC|EnsemblGenome=Solyc02g080820.3|UniProtKB=A0A3Q7F5X3,SOLLC|EnsemblGenome…	cytoplasm	intracellular anatomical structure	SMN complex;endoplasmic reticulum;cell cortex;cytoplasmic vesicle;cytoplasmic microtubule;cytoplasmic region;sarcoplasmic reticulum;cytosol;cytoplasmic ribonucleoprotein granule;mitochondrion;SMN-Sm protein complex;microbody;endoplasmic reticulum-Golgi intermediate compartment;contractile fiber;perinuclear region of cytoplasm;vacuole;membrane coat;Golgi apparatus;phagophore assembly site;SNARE co…
GO:0016653	SOLLC|EnsemblGenome=Solyc05g018520.3|UniProtKB=A0A3Q7HB75	oxidoreductase activity, acting on NAD(P)H, heme protein as acceptor	oxidoreductase activity, acting on NAD(P)H
GO:0009534	SOLLC|EnsemblGenome=Solyc05g009530.3|UniProtKB=A0A3Q7GDJ7,SOLLC|EnsemblGenome=Solyc11g069950.2|UniProtKB=Q84LQ3,SOLLC|EnsemblGenome=Solyc04g063360.3|UniProtKB=A0A3Q7GYC5,SOLLC|EnsemblGenome=Solyc02g081920.3|UniProtKB=A0A3Q7F5Q1,SOLLC|EnsemblGenome=Solyc08g063050.3|UniProtKB=A0A3Q7HMU2,SOLLC|EnsemblGenome=Solyc02g081550.3|UniProtKB=Q4W5U8,SOLLC|EnsemblGenome=Solyc02g090100.1|UniProtKB=A0A3Q7F9U8,S…	chloroplast thylakoid	chloroplast	chloroplast thylakoid membrane
GO:0050789	SOLLC|EnsemblGenome=Solyc06g009400.3|UniProtKB=Q6T2D2,SOLLC|EnsemblGenome=Solyc01g015000.3|UniProtKB=A0A3Q7EUR4	regulation of biological process	biological regulation	regulation of cellular process;regulation of growth;regulation of localization;regulation of response to stimulus;regulation of signaling;regulation of circadian rhythm;regulation of metabolic process;regulation of immune system process;negative regulation of biological process;regulation of locomotion;positive regulation of biological process;regulation of developmental process;regulation of mul…
GO:0016877	SOLLC|EnsemblGenome=Solyc06g007320.3|UniProtKB=A0A3Q7GMH0,SOLLC|EnsemblGenome=Solyc12g042460.2|UniProtKB=A0A3Q7J8S1,SOLLC|EnsemblGenome=Solyc01g109960.3|UniProtKB=A0A3Q7FDX0,SOLLC|EnsemblGenome=Solyc12g094520.2|UniProtKB=A0A3Q7JD55,SOLLC|EnsemblGenome=Solyc01g079840.3|UniProtKB=A0A3Q7EHK7,SOLLC|EnsemblGenome=Solyc11g007970.2|UniProtKB=A0A3Q7IQ54,SOLLC|EnsemblGenome=Solyc07g008360.2|UniProtKB=A0A3…	ligase activity, forming carbon-sulfur bonds	ligase activity	long-chain fatty acid-CoA ligase activity
GO:0012501	SOLLC|EnsemblGenome=Solyc01g005220.3|UniProtKB=A0A3Q7E8C4,SOLLC|EnsemblGenome=Solyc01g103490.3|UniProtKB=A0A3Q7EQ45,SOLLC|EnsemblGenome=Solyc02g071780.3|UniProtKB=A0A3Q7F4J0,SOLLC|EnsemblGenome=Solyc02g077780.3|UniProtKB=A0A3Q7FQI5,SOLLC|EnsemblGenome=Solyc09g098070.3|UniProtKB=A0A3Q7I8X2,SOLLC|EnsemblGenome=Solyc02g031710.3|UniProtKB=A0A3Q7FHG0	programmed cell death	cell death	apoptotic process
GO:0033365	SOLLC|EnsemblGenome=Solyc06g069520.3|UniProtKB=A0A3Q7HTU7,SOLLC|EnsemblGenome=Solyc02g090090.3|UniProtKB=A0A3Q7FBJ1,SOLLC|EnsemblGenome=Solyc12g017820.2|UniProtKB=A0A3Q7J5B0	protein localization to organelle	cellular protein localization	protein localization to peroxisome;protein localization to vacuole;protein localization to Golgi apparatus;establishment of protein localization to organelle;protein localization to cytoskeleton;protein localization to cilium;protein localization to endoplasmic reticulum;protein localization to chloroplast;protein localization to kinetochore;protein localization to mitochondrion;protein localizat…
GO:0016117	SOLLC|EnsemblGenome=Solyc04g051190.3|UniProtKB=D2CV80,SOLLC|EnsemblGenome=Solyc10g079480.1|UniProtKB=A0A3Q7IK81,SOLLC|EnsemblGenome=Solyc03g031860.3|UniProtKB=P08196,SOLLC|EnsemblGenome=Solyc04g040190.1|UniProtKB=Q43503,SOLLC|EnsemblGenome=Solyc03g007960.3|UniProtKB=Q0GGX1,SOLLC|EnsemblGenome=Solyc06g036260.3|UniProtKB=Q9S6Y1	carotenoid biosynthetic process	lipid biosynthetic process
GO:0005694	SOLLC|EnsemblGenome=Solyc01g103960.3|UniProtKB=A0A3Q7EQ48,SOLLC|EnsemblGenome=Solyc12g099420.2|UniProtKB=A0A3Q7JFJ5,SOLLC|EnsemblGenome=Solyc12g076350.2|UniProtKB=A0A3Q7JC33	chromosome	intracellular non-membrane-bounded organelle	condensed chromosome;chromosomal region;nuclear chromosome;site of double-strand break;origin recognition complex;chromatin;replication fork
GO:1905368	SOLLC|EnsemblGenome=Solyc09g010960.3|UniProtKB=A0A3Q7I011,SOLLC|EnsemblGenome=Solyc01g098780.3|UniProtKB=A0A3Q7EN28	peptidase complex	catalytic complex	SAGA complex;endopeptidase complex
GO:0000470	SOLLC|EnsemblGenome=Solyc01g005810.3|UniProtKB=A0A3Q7E7H4,SOLLC|EnsemblGenome=Solyc12g010210.2|UniProtKB=A0A3Q7J4H2,SOLLC|EnsemblGenome=Solyc07g045370.3|UniProtKB=A0A3Q7H9V6,SOLLC|EnsemblGenome=Solyc12g015790.1|UniProtKB=A0A3Q7JTN7	maturation of LSU-rRNA	ribosomal large subunit biogenesis	maturation of LSU-rRNA from tricistronic rRNA transcript (SSU-rRNA, 5.8S rRNA, LSU-rRNA)
GO:0045732	SOLLC|EnsemblGenome=Solyc05g054080.3|UniProtKB=A0A3Q7GPT7,SOLLC|EnsemblGenome=Solyc10g083470.2|UniProtKB=A0A3Q7IM29,SOLLC|EnsemblGenome=Solyc09g008450.3|UniProtKB=A0A3Q7HWF1	positive regulation of protein catabolic process	positive regulation of catabolic process	positive regulation of cellular protein catabolic process
GO:0006024	SOLLC|EnsemblGenome=Solyc06g069550.1|UniProtKB=A0A3Q7H0L9	glycosaminoglycan biosynthetic process	aminoglycan biosynthetic process	peptidoglycan biosynthetic process
GO:0031167	SOLLC|EnsemblGenome=Solyc01g091800.3|UniProtKB=A0A3Q7EKH7,SOLLC|EnsemblGenome=Solyc01g100430.3|UniProtKB=A0A3Q7ENP0,SOLLC|EnsemblGenome=Solyc03g025270.3|UniProtKB=A0A3Q7FH28,SOLLC|EnsemblGenome=Solyc02g084730.3|UniProtKB=A0A3Q7F9D3	rRNA methylation	RNA methylation	rRNA base methylation
GO:0006006	SOLLC|EnsemblGenome=Solyc09g008130.3|UniProtKB=A0A3Q7HWQ3,SOLLC|EnsemblGenome=Solyc10g086720.2|UniProtKB=A0A3Q7JH90,SOLLC|EnsemblGenome=Solyc04g082630.3|UniProtKB=A0A3Q7GB69,SOLLC|EnsemblGenome=Solyc05g015950.3|UniProtKB=A0A3Q7HAH2,SOLLC|EnsemblGenome=Solyc06g005490.3|UniProtKB=A0A3Q7GRE0,SOLLC|EnsemblGenome=Solyc07g066610.3|UniProtKB=A0A3Q7HGJ9,SOLLC|EnsemblGenome=Solyc02g087790.2|UniProtKB=A0A3…	glucose metabolic process	hexose metabolic process
GO:0016702	SOLLC|EnsemblGenome=Solyc01g099200.3|UniProtKB=A0A3Q7EN25,SOLLC|EnsemblGenome=Solyc12g011440.2|UniProtKB=A0A3Q7J444,SOLLC|EnsemblGenome=Solyc08g016720.1|UniProtKB=K4CJJ1,SOLLC|EnsemblGenome=Solyc03g119060.3|UniProtKB=Q5WM33,SOLLC|EnsemblGenome=Solyc09g075860.3|UniProtKB=A0A3Q7I7A9,SOLLC|EnsemblGenome=Solyc08g066650.3|UniProtKB=A0A3Q7HR11,SOLLC|EnsemblGenome=Solyc08g014000.3|UniProtKB=P38415,SOLLC…	oxidoreductase activity, acting on single donors with incorporation of molecular oxygen, incorporation of two atoms of oxygen	oxidoreductase activity
GO:0004842	SOLLC|EnsemblGenome=Solyc01g010880.3|UniProtKB=A0A3Q7EAI4,SOLLC|EnsemblGenome=Solyc03g026150.3|UniProtKB=A0A3Q7FF34,SOLLC|EnsemblGenome=Solyc06g061020.3|UniProtKB=A0A3Q7GU92,SOLLC|EnsemblGenome=Solyc04g010120.3|UniProtKB=A0A3Q7FWZ8,SOLLC|EnsemblGenome=Solyc08g007120.3|UniProtKB=A0A3Q7HKG2,SOLLC|EnsemblGenome=Solyc06g082340.2|UniProtKB=A0A3Q7H147,SOLLC|EnsemblGenome=Solyc05g012010.3|UniProtKB=A0A3…	ubiquitin-protein transferase activity	ubiquitin-like protein transferase activity	ubiquitin protein ligase activity;ubiquitin conjugating enzyme activity
GO:0072546	SOLLC|EnsemblGenome=Solyc09g008140.3|UniProtKB=A0A3Q7HYF4,SOLLC|EnsemblGenome=Solyc08g006650.3|UniProtKB=A0A3Q7HK72,SOLLC|EnsemblGenome=Solyc07g009160.3|UniProtKB=A0A3Q7H4R2,SOLLC|EnsemblGenome=Solyc05g054100.3|UniProtKB=A0A3Q7GNK9,SOLLC|EnsemblGenome=Solyc08g041980.3|UniProtKB=A0A3Q7HNI8,SOLLC|EnsemblGenome=Solyc01g097740.3|UniProtKB=A0A3Q7ENJ6	EMC complex	integral component of endoplasmic reticulum membrane
GO:0001671	SOLLC|EnsemblGenome=Solyc10g078930.2|UniProtKB=A0A3Q7IJV9,SOLLC|EnsemblGenome=Solyc09g007390.3|UniProtKB=A0A3Q7ISB7,SOLLC|EnsemblGenome=Solyc06g072330.3|UniProtKB=A0A3Q7GZC1	ATPase activator activity	molecular function regulator
GO:0030125	SOLLC|EnsemblGenome=Solyc12g098740.2|UniProtKB=A0A3Q7JYR8,SOLLC|EnsemblGenome=Solyc11g065940.2|UniProtKB=A0A3Q7IYY2,SOLLC|EnsemblGenome=Solyc01g110500.3|UniProtKB=A0A3Q7EVF1,SOLLC|EnsemblGenome=Solyc01g110510.3|UniProtKB=A0A3Q7ETW8,SOLLC|EnsemblGenome=Solyc07g053310.3|UniProtKB=A0A3Q7HED6,SOLLC|EnsemblGenome=Solyc05g005780.3|UniProtKB=A0A3Q7GBQ6,SOLLC|EnsemblGenome=Solyc06g074650.3|UniProtKB=A0A3…	clathrin vesicle coat	clathrin-coated vesicle
GO:0000109	SOLLC|EnsemblGenome=Solyc11g011150.2|UniProtKB=A0A3Q7JJ51,SOLLC|EnsemblGenome=Solyc12g088340.2|UniProtKB=A0A3Q7JCK3	nucleotide-excision repair complex	nuclear protein-containing complex
PC00261	SOLLC|EnsemblGenome=Solyc09g090030.2|UniProtKB=A0A3Q7I8Y7,SOLLC|EnsemblGenome=Solyc01g087320.3|UniProtKB=A0A3Q7EIK9,SOLLC|EnsemblGenome=Solyc03g093760.1|UniProtKB=A0A3Q7FLG7,SOLLC|EnsemblGenome=Solyc04g009430.3|UniProtKB=A0A3Q7GQ06,SOLLC|EnsemblGenome=Solyc06g074080.3|UniProtKB=A0A3Q7GZP0,SOLLC|EnsemblGenome=Solyc04g058190.3|UniProtKB=A0A3Q7G6T9,SOLLC|EnsemblGenome=Solyc04g008610.3|UniProtKB=A0A3…	histone modifying enzyme	chromatin/chromatin-binding, or -regulatory protein
GO:0070509	SOLLC|EnsemblGenome=Solyc02g014560.3|UniProtKB=A0A3Q7EXD5,SOLLC|EnsemblGenome=Solyc03g044960.2|UniProtKB=A0A3Q7FH30,SOLLC|EnsemblGenome=Solyc02g089840.3|UniProtKB=A0A3Q7FBG1,SOLLC|EnsemblGenome=Solyc03g044950.2|UniProtKB=A0A3Q7FJN3	calcium ion import	calcium ion transport
PC00015	SOLLC|EnsemblGenome=Solyc06g076660.3|UniProtKB=Q8H0Q1	DNA polymerase processivity factor	DNA metabolism protein
GO:0043328	SOLLC|EnsemblGenome=Solyc03g031750.2|UniProtKB=A0A3Q7G4G7,SOLLC|EnsemblGenome=Solyc02g080270.3|UniProtKB=A0A3Q7F5L5,SOLLC|EnsemblGenome=Solyc01g096910.3|UniProtKB=A0A3Q7EM91,SOLLC|EnsemblGenome=Solyc04g007560.3|UniProtKB=A0A3Q7FXM4,SOLLC|EnsemblGenome=Solyc10g006320.3|UniProtKB=A0A3Q7I9Z2,SOLLC|EnsemblGenome=Solyc08g076130.3|UniProtKB=A0A3Q7HRJ0	protein transport to vacuole involved in ubiquitin-dependent protein catabolic process via the multivesicular body sorting pathway	ubiquitin-dependent protein catabolic process via the multivesicular body sorting pathway
GO:0046873	SOLLC|EnsemblGenome=Solyc06g005620.3|UniProtKB=A0A3Q7GQC6,SOLLC|EnsemblGenome=Solyc01g106900.3|UniProtKB=A0A3Q7ERY1,SOLLC|EnsemblGenome=Solyc04g051180.1|UniProtKB=A0A3Q7G566,SOLLC|EnsemblGenome=Solyc05g009690.3|UniProtKB=A0A3Q7GEQ7,SOLLC|EnsemblGenome=Solyc07g043200.2|UniProtKB=A0A3Q7I6I8,SOLLC|EnsemblGenome=Solyc05g053370.3|UniProtKB=A0A3Q7HGB3,SOLLC|EnsemblGenome=Solyc01g091850.3|UniProtKB=A0A3…	metal ion transmembrane transporter activity	inorganic cation transmembrane transporter activity	calcium ion transmembrane transporter activity;sodium ion transmembrane transporter activity;potassium ion transmembrane transporter activity
GO:0019725	SOLLC|EnsemblGenome=Solyc01g079820.3|UniProtKB=A0A3Q7EHP3,SOLLC|EnsemblGenome=Solyc10g006520.3|UniProtKB=A0A3Q7IA77,SOLLC|EnsemblGenome=Solyc09g065900.3|UniProtKB=A0A3Q7J0B1,SOLLC|EnsemblGenome=Solyc10g082030.2|UniProtKB=A0A3Q7ILV3,SOLLC|EnsemblGenome=Solyc12g019740.2|UniProtKB=A0A3Q7JUA8,SOLLC|EnsemblGenome=Solyc10g083650.1|UniProtKB=A0A3Q7ILP6,SOLLC|EnsemblGenome=Solyc01g109350.3|UniProtKB=A0A3…	cellular homeostasis	cellular process	cellular chemical homeostasis
GO:0033043	SOLLC|EnsemblGenome=Solyc01g060130.3|UniProtKB=P52884,SOLLC|EnsemblGenome=Solyc06g009660.3|UniProtKB=A0A3Q7HK84,SOLLC|EnsemblGenome=Solyc11g007780.2|UniProtKB=A0A3Q7IR46,SOLLC|EnsemblGenome=Solyc01g100350.3|UniProtKB=A0A3Q7EQ86	regulation of organelle organization	regulation of cellular component organization	negative regulation of organelle organization;regulation of nuclear division;regulation of cytoskeleton organization;regulation of mitochondrion organization;positive regulation of organelle organization;regulation of chromosome organization;regulation of autophagosome maturation
GO:0033617	SOLLC|EnsemblGenome=Solyc01g099820.3|UniProtKB=A0A3Q7EPW8,SOLLC|EnsemblGenome=Solyc09g005640.3|UniProtKB=A0A3Q7HXP5,SOLLC|EnsemblGenome=Solyc03g117900.3|UniProtKB=A0A3Q7FU61,SOLLC|EnsemblGenome=Solyc04g055010.3|UniProtKB=A0A3Q7G636,SOLLC|EnsemblGenome=Solyc01g066720.3|UniProtKB=A0A3Q7EG24,SOLLC|EnsemblGenome=Solyc06g050870.3|UniProtKB=A0A3Q7HNE2	mitochondrial cytochrome c oxidase assembly	mitochondrial respiratory chain complex assembly
GO:0034976	SOLLC|EnsemblGenome=Solyc06g005940.3|UniProtKB=A0A3Q7HIP9,SOLLC|EnsemblGenome=Solyc07g049450.3|UniProtKB=A0A3Q7HDI6,SOLLC|EnsemblGenome=Solyc11g069400.2|UniProtKB=A0A3Q7IZQ5,SOLLC|EnsemblGenome=Solyc04g049450.3|UniProtKB=A0A3Q7G4E2,SOLLC|EnsemblGenome=Solyc11g019920.2|UniProtKB=A0A3Q7IT96,SOLLC|EnsemblGenome=Solyc03g120720.3|UniProtKB=A0A3Q7GKL8	response to endoplasmic reticulum stress	cellular response to stress	ERAD pathway;intrinsic apoptotic signaling pathway in response to endoplasmic reticulum stress;endoplasmic reticulum unfolded protein response
GO:0004364	SOLLC|EnsemblGenome=Solyc02g068900.3|UniProtKB=A0A3Q7F2Y7,SOLLC|EnsemblGenome=Solyc02g081340.3|UniProtKB=A0A3Q7F5E7,SOLLC|EnsemblGenome=Solyc09g011550.3|UniProtKB=A0A3Q7IUJ7,SOLLC|EnsemblGenome=Solyc03g116130.2|UniProtKB=A0A3Q7FSH1,SOLLC|EnsemblGenome=Solyc02g081240.1|UniProtKB=K4B9Z4,SOLLC|EnsemblGenome=Solyc12g011310.2|UniProtKB=A0A3Q7J4K1,SOLLC|EnsemblGenome=Solyc09g011490.3|UniProtKB=A0A3Q7HY…	glutathione transferase activity	transferase activity, transferring alkyl or aryl (other than methyl) groups
GO:0000287	SOLLC|EnsemblGenome=Solyc06g084240.2|UniProtKB=G5CV38,SOLLC|EnsemblGenome=Solyc09g007130.3|UniProtKB=A0A3Q7HVQ3,SOLLC|EnsemblGenome=Solyc04g080250.3|UniProtKB=A0A3Q7GAV1,SOLLC|EnsemblGenome=Solyc08g008000.2|UniProtKB=A0A3Q7HL05,SOLLC|EnsemblGenome=Solyc06g076510.3|UniProtKB=A0A3Q7H0S8	magnesium ion binding	metal ion binding
GO:0007029	SOLLC|EnsemblGenome=Solyc02g030450.3|UniProtKB=A0A3Q7EWG0,SOLLC|EnsemblGenome=Solyc08g078000.3|UniProtKB=A0A3Q7HUF7,SOLLC|EnsemblGenome=Solyc01g090990.3|UniProtKB=A0A3Q7F4A5,SOLLC|EnsemblGenome=Solyc06g069520.3|UniProtKB=A0A3Q7HTU7,SOLLC|EnsemblGenome=Solyc07g063630.3|UniProtKB=A0A3Q7HEW9,SOLLC|EnsemblGenome=Solyc10g018350.2|UniProtKB=A0A3Q7IDY6,SOLLC|EnsemblGenome=Solyc12g005390.2|UniProtKB=A0A3…	endoplasmic reticulum organization	endomembrane system organization	endoplasmic reticulum tubular network organization
GO:0016831	SOLLC|EnsemblGenome=Solyc01g005000.3|UniProtKB=B1Q3F2,SOLLC|EnsemblGenome=Solyc05g010420.2|UniProtKB=A5JME7,SOLLC|EnsemblGenome=Solyc12g014250.2|UniProtKB=A0A3Q7J5K6,SOLLC|EnsemblGenome=Solyc11g007020.2|UniProtKB=A8WBX7,SOLLC|EnsemblGenome=Solyc11g011920.2|UniProtKB=B1Q3F1,SOLLC|EnsemblGenome=Solyc09g075120.3|UniProtKB=A0A3Q7I5T5,SOLLC|EnsemblGenome=Solyc04g011400.3|UniProtKB=A0A3Q7FZG5,SOLLC|Ens…	carboxy-lyase activity	carbon-carbon lyase activity	ornithine decarboxylase activity
GO:0051082	SOLLC|EnsemblGenome=Solyc06g076940.3|UniProtKB=A0A3Q7HXJ3,SOLLC|EnsemblGenome=Solyc11g020330.1|UniProtKB=A0A3Q7ITP5,SOLLC|EnsemblGenome=Solyc07g005810.3|UniProtKB=A0A3Q7H3K1,SOLLC|EnsemblGenome=Solyc04g081570.3|UniProtKB=A0A3Q7GBI5,SOLLC|EnsemblGenome=Solyc05g013990.3|UniProtKB=A0A3Q7GD89,SOLLC|EnsemblGenome=Solyc12g015880.2|UniProtKB=Q6UJX4,SOLLC|EnsemblGenome=Solyc04g014480.3|UniProtKB=A0A3Q7G0…	unfolded protein binding	protein binding
GO:0030042	SOLLC|EnsemblGenome=Solyc10g084660.2|UniProtKB=A0A3Q7IMR6,SOLLC|EnsemblGenome=Solyc01g111380.3|UniProtKB=A0A3Q7FET5,SOLLC|EnsemblGenome=Solyc06g005360.3|UniProtKB=A0A3Q7GNQ9,SOLLC|EnsemblGenome=Solyc09g090110.3|UniProtKB=A0A3Q7I8I9,SOLLC|EnsemblGenome=Solyc09g072580.3|UniProtKB=A0A3Q7J0M8,SOLLC|EnsemblGenome=Solyc09g065950.3|UniProtKB=A0A3Q7J0C0,SOLLC|EnsemblGenome=Solyc01g094400.3|UniProtKB=A0A3…	actin filament depolymerization	actin polymerization or depolymerization
GO:0015994	SOLLC|EnsemblGenome=Solyc10g077040.2|UniProtKB=A0A3Q7IJU8,SOLLC|EnsemblGenome=Solyc11g012850.2|UniProtKB=A0A3Q7IS91,SOLLC|EnsemblGenome=Solyc01g088310.3|UniProtKB=A0A3Q7F3D7,SOLLC|EnsemblGenome=Solyc06g060310.3|UniProtKB=A0A3Q7GUQ9,SOLLC|EnsemblGenome=Solyc06g053980.3|UniProtKB=A0A3Q7HPJ9,SOLLC|EnsemblGenome=Solyc12g005300.2|UniProtKB=A0A3Q7J1P1,SOLLC|EnsemblGenome=Solyc09g065620.3|UniProtKB=A0A3…	chlorophyll metabolic process	porphyrin-containing compound metabolic process
GO:0005576	SOLLC|EnsemblGenome=Solyc01g095260.1|UniProtKB=A0A3Q7EL70,SOLLC|EnsemblGenome=Solyc02g090610.1|UniProtKB=A0A3Q7FBV1,SOLLC|EnsemblGenome=Solyc04g081550.3|UniProtKB=A0A3Q7G860,SOLLC|EnsemblGenome=Solyc01g095250.1|UniProtKB=A0A3Q7ELB1,SOLLC|EnsemblGenome=Solyc07g005080.1|UniProtKB=K4CAY0,SOLLC|EnsemblGenome=Solyc05g056450.3|UniProtKB=A0A3Q7GPZ2,SOLLC|EnsemblGenome=Solyc04g082190.1|UniProtKB=K4BVU6,S…	extracellular region	cellular anatomical entity	extracellular space
GO:0055037	SOLLC|EnsemblGenome=Solyc06g076890.1|UniProtKB=A0A3Q7H1R5,SOLLC|EnsemblGenome=Solyc08g076210.3|UniProtKB=A0A3Q7HTI9,SOLLC|EnsemblGenome=Solyc07g054490.3|UniProtKB=A0A3Q7HCP6,SOLLC|EnsemblGenome=Solyc06g009650.3|UniProtKB=A0A3Q7GSZ6,SOLLC|EnsemblGenome=Solyc12g010750.2|UniProtKB=A0A3Q7J4R5,SOLLC|EnsemblGenome=Solyc10g008550.3|UniProtKB=A0A3Q7IBE7	recycling endosome	endosome
GO:0016887	SOLLC|EnsemblGenome=Solyc03g121810.2|UniProtKB=K4BMY0,SOLLC|EnsemblGenome=Solyc03g093850.2|UniProtKB=A0A3Q7FNW0,SOLLC|EnsemblGenome=Solyc02g044050.1|UniProtKB=K4B5Z4,SOLLC|EnsemblGenome=Solyc06g068280.3|UniProtKB=A0A3Q7GZX5,SOLLC|EnsemblGenome=Solyc07g005810.3|UniProtKB=A0A3Q7H3K1,SOLLC|EnsemblGenome=Solyc03g063220.2|UniProtKB=A0A3Q7FIK0,SOLLC|EnsemblGenome=Solyc05g018570.3|UniProtKB=A0A3Q7GJQ1,S…	ATP hydrolysis activity	ATP-dependent activity
PC00176	SOLLC|EnsemblGenome=Solyc02g023990.3|UniProtKB=A0A3Q7EWP0,SOLLC|EnsemblGenome=Solyc10g008390.3|UniProtKB=A0A3Q7ICA0,SOLLC|EnsemblGenome=Solyc01g010640.3|UniProtKB=A0A3Q7ETK6,SOLLC|EnsemblGenome=Solyc11g006430.1|UniProtKB=A0A3Q7IQG7,SOLLC|EnsemblGenome=Solyc07g008910.3|UniProtKB=A0A3Q7H7V1,SOLLC|EnsemblGenome=Solyc09g074310.3|UniProtKB=A0A3Q7I6H0,SOLLC|EnsemblGenome=Solyc04g011810.1|UniProtKB=A0A3…	oxidoreductase	metabolite interconversion enzyme	oxygenase;hydroxylase;peroxidase;reductase;dehydrogenase;oxidase
GO:0009066	SOLLC|EnsemblGenome=Solyc04g009960.3|UniProtKB=A0A3Q7FWX0,SOLLC|EnsemblGenome=Solyc06g064880.3|UniProtKB=A0A3Q7HRY8,SOLLC|EnsemblGenome=Solyc03g112060.3|UniProtKB=A0A3Q7FPY3,SOLLC|EnsemblGenome=Solyc09g008670.3|UniProtKB=P25306,SOLLC|EnsemblGenome=Solyc08g062190.3|UniProtKB=A0A3Q7IIW4,SOLLC|EnsemblGenome=Solyc09g082630.3|UniProtKB=A0A3Q7J2A3	aspartate family amino acid metabolic process	alpha-amino acid metabolic process	aspartate family amino acid biosynthetic process
GO:0007004	SOLLC|EnsemblGenome=Solyc03g115050.3|UniProtKB=A0A3Q7FSU1,SOLLC|EnsemblGenome=Solyc10g050370.2|UniProtKB=A0A3Q7IG72,SOLLC|EnsemblGenome=Solyc05g053800.3|UniProtKB=A0A3Q7HGI7,SOLLC|EnsemblGenome=Solyc10g074430.2|UniProtKB=A0A3Q7IIZ4,SOLLC|EnsemblGenome=Solyc10g050400.1|UniProtKB=K4D0J6,SOLLC|EnsemblGenome=Solyc08g028810.1|UniProtKB=K4CJU5,SOLLC|EnsemblGenome=Solyc01g065710.3|UniProtKB=A0A3Q7EYV2,S…	telomere maintenance via telomerase	RNA-dependent DNA biosynthetic process
GO:0009116	SOLLC|EnsemblGenome=Solyc11g065760.2|UniProtKB=Q71F77	nucleoside metabolic process	glycosyl compound metabolic process	purine nucleoside metabolic process;nucleoside catabolic process;ribonucleoside metabolic process
GO:0044853	SOLLC|EnsemblGenome=Solyc03g005420.2|UniProtKB=A0A3Q7G112	plasma membrane raft	plasma membrane region	caveola
GO:0008757	SOLLC|EnsemblGenome=Solyc01g087560.3|UniProtKB=A0A3Q7EJ67,SOLLC|EnsemblGenome=Solyc09g082460.3|UniProtKB=A0A3Q7I6C0,SOLLC|EnsemblGenome=Solyc01g081460.3|UniProtKB=A0A3Q7EIJ8,SOLLC|EnsemblGenome=Solyc11g005580.1|UniProtKB=K4D4H1,SOLLC|EnsemblGenome=Solyc10g085830.2|UniProtKB=A0A3Q7INC3,SOLLC|EnsemblGenome=Solyc12g041960.2|UniProtKB=A0A3Q7J949,SOLLC|EnsemblGenome=Solyc09g082660.3|UniProtKB=K4CVP2,S…	S-adenosylmethionine-dependent methyltransferase activity	methyltransferase activity	lysine N-methyltransferase activity;rRNA (adenine) methyltransferase activity
GO:0071763	SOLLC|EnsemblGenome=Solyc11g006390.2|UniProtKB=A0A3Q7IPC9,SOLLC|EnsemblGenome=Solyc02g081140.3|UniProtKB=A0A3Q7F7H4,SOLLC|EnsemblGenome=Solyc08g006480.3|UniProtKB=A0A3Q7HHA9,SOLLC|EnsemblGenome=Solyc05g042040.3|UniProtKB=A0A3Q7GKF5	nuclear membrane organization	nuclear envelope organization
GO:0061136	SOLLC|EnsemblGenome=Solyc12g044740.2|UniProtKB=A0A3Q7JA27	regulation of proteasomal protein catabolic process	regulation of proteolysis involved in cellular protein catabolic process	positive regulation of proteasomal protein catabolic process;regulation of proteasomal ubiquitin-dependent protein catabolic process;negative regulation of proteasomal protein catabolic process
GO:0140110	SOLLC|EnsemblGenome=Solyc02g091270.3|UniProtKB=A0A3Q7FCP7	transcription regulator activity	molecular_function	transcription coregulator activity;DNA-binding transcription factor activity
GO:0032259	SOLLC|EnsemblGenome=Solyc09g091550.3|UniProtKB=A0A3Q7I896,SOLLC|EnsemblGenome=Solyc10g049500.1|UniProtKB=K4D0A7,SOLLC|EnsemblGenome=Solyc07g064990.3|UniProtKB=A0A3Q7HFR2,SOLLC|EnsemblGenome=Solyc10g085830.2|UniProtKB=A0A3Q7INC3,SOLLC|EnsemblGenome=Solyc12g041960.2|UniProtKB=A0A3Q7J949,SOLLC|EnsemblGenome=Solyc02g084950.3|UniProtKB=A0A3Q7F8G2,SOLLC|EnsemblGenome=Solyc02g077530.2|UniProtKB=A0A3Q7F3…	methylation	metabolic process	macromolecule methylation
GO:0016079	SOLLC|EnsemblGenome=Solyc07g066370.3|UniProtKB=A0A3Q7HJ73	synaptic vesicle exocytosis	neurotransmitter secretion
GO:0016574	SOLLC|EnsemblGenome=Solyc03g113100.3|UniProtKB=K4BKG3,SOLLC|EnsemblGenome=Solyc06g070980.3|UniProtKB=K4C8H1	histone ubiquitination	protein ubiquitination	histone monoubiquitination;histone H2A ubiquitination
GO:0071786	SOLLC|EnsemblGenome=Solyc06g054650.3|UniProtKB=A0A3Q7HQ16	endoplasmic reticulum tubular network organization	endoplasmic reticulum organization
GO:0015926	SOLLC|EnsemblGenome=Solyc06g073760.3|UniProtKB=A0A3Q7HVR3,SOLLC|EnsemblGenome=Solyc07g063390.3|UniProtKB=A0A3Q7HHP7,SOLLC|EnsemblGenome=Solyc10g045240.2|UniProtKB=A0A3Q7IFC2,SOLLC|EnsemblGenome=Solyc01g074040.2|UniProtKB=A0A3Q7EH49,SOLLC|EnsemblGenome=Solyc04g049070.3|UniProtKB=A0A3Q7G3K3,SOLLC|EnsemblGenome=Solyc06g073740.3|UniProtKB=A0A3Q7H063,SOLLC|EnsemblGenome=Solyc01g100810.3|UniProtKB=A0A3…	glucosidase activity	hydrolase activity, hydrolyzing O-glycosyl compounds
GO:0005179	SOLLC|EnsemblGenome=Solyc02g090610.1|UniProtKB=A0A3Q7FBV1,SOLLC|EnsemblGenome=Solyc03g044530.1|UniProtKB=A0A3Q7FGV4,SOLLC|EnsemblGenome=Solyc02g090590.1|UniProtKB=A0A3Q7FCC4,SOLLC|EnsemblGenome=Solyc03g044580.1|UniProtKB=A0A3Q7FGW3,SOLLC|EnsemblGenome=Solyc03g044560.1|UniProtKB=A0A3Q7FJK5,SOLLC|EnsemblGenome=Solyc02g065040.1|UniProtKB=A0A3Q7FKK7	hormone activity	receptor ligand activity	neuropeptide hormone activity
PC00117	SOLLC|EnsemblGenome=Solyc10g008950.3|UniProtKB=A0A3Q7ICM0,SOLLC|EnsemblGenome=Solyc09g065810.3|UniProtKB=A0A3Q7I440,SOLLC|EnsemblGenome=Solyc01g109110.3|UniProtKB=A0A3Q7ET36,SOLLC|EnsemblGenome=Solyc08g061220.3|UniProtKB=A0A3Q7HP92,SOLLC|EnsemblGenome=Solyc02g090160.3|UniProtKB=A0A3Q7FXW7,SOLLC|EnsemblGenome=Solyc02g077600.3|UniProtKB=A0A3Q7F3K8	heterotrimeric G-protein	G-protein
GO:0004550	SOLLC|EnsemblGenome=Solyc09g055420.1|UniProtKB=K4CT39,SOLLC|EnsemblGenome=Solyc03g110960.3|UniProtKB=A0A3Q7FR94	nucleoside diphosphate kinase activity	kinase activity
PC00018	SOLLC|EnsemblGenome=Solyc07g064330.3|UniProtKB=A0A3Q7HI76,SOLLC|EnsemblGenome=Solyc05g014540.3|UniProtKB=A0A3Q7GGU4,SOLLC|EnsemblGenome=Solyc11g012820.2|UniProtKB=A0A3Q7ISG3,SOLLC|EnsemblGenome=Solyc05g053520.3|UniProtKB=A0A3Q7HGD5,SOLLC|EnsemblGenome=Solyc02g085060.2|UniProtKB=A0A3Q7F8I5,SOLLC|EnsemblGenome=Solyc01g020440.3|UniProtKB=A0A3Q7EC99,SOLLC|EnsemblGenome=Solyc01g102810.3|UniProtKB=A0A3…	DNA-directed DNA polymerase	DNA metabolism protein
GO:0042274	SOLLC|EnsemblGenome=Solyc11g020150.1|UniProtKB=K4D6W7,SOLLC|EnsemblGenome=Solyc06g072120.3|UniProtKB=A0A3Q7H1U4,SOLLC|EnsemblGenome=Solyc01g058060.1|UniProtKB=A0A3Q7EEI5,SOLLC|EnsemblGenome=Solyc06g069090.3|UniProtKB=A0A3Q7H0E8,SOLLC|EnsemblGenome=Solyc03g046350.3|UniProtKB=A0A3Q7FJU3,SOLLC|EnsemblGenome=Solyc10g078620.1|UniProtKB=K4D2A4,SOLLC|EnsemblGenome=Solyc09g083370.3|UniProtKB=A0A3Q7I723,S…	ribosomal small subunit biogenesis	ribosome biogenesis	maturation of SSU-rRNA
GO:0007076	SOLLC|EnsemblGenome=Solyc11g011370.2|UniProtKB=A0A3Q7IR91	mitotic chromosome condensation	mitotic sister chromatid segregation
GO:0035250	SOLLC|EnsemblGenome=Solyc01g094170.3|UniProtKB=A0A3Q7F544,SOLLC|EnsemblGenome=Solyc01g007100.3|UniProtKB=A0A3Q7ERP9	UDP-galactosyltransferase activity	galactosyltransferase activity
GO:0016469	SOLLC|EnsemblGenome=Solyc05g056020.3|UniProtKB=A0A3Q7GPN6,SOLLC|EnsemblGenome=Solyc10g081530.2|UniProtKB=A0A3Q7IM60,SOLLC|EnsemblGenome=Solyc11g072530.2|UniProtKB=A0A3Q7J1J6,SOLLC|EnsemblGenome=Solyc07g032080.3|UniProtKB=A0A3Q7I4C4,SOLLC|EnsemblGenome=Solyc04g049330.3|UniProtKB=A0A3Q7G327,SOLLC|EnsemblGenome=Solyc02g078190.3|UniProtKB=A0A3Q7F3V7,SOLLC|EnsemblGenome=Solyc06g075400.3|UniProtKB=A0A3…	proton-transporting two-sector ATPase complex	membrane protein complex	proton-transporting two-sector ATPase complex, proton-transporting domain;proton-transporting ATP synthase complex
GO:0006164	SOLLC|EnsemblGenome=Solyc01g110520.3|UniProtKB=A0A3Q7EU50,SOLLC|EnsemblGenome=Solyc04g058090.3|UniProtKB=A0A3Q7G5K0,SOLLC|EnsemblGenome=Solyc10g024410.2|UniProtKB=A0A3Q7IEH6,SOLLC|EnsemblGenome=Solyc07g056330.3|UniProtKB=A0A3Q7HG09	purine nucleotide biosynthetic process	purine nucleotide metabolic process	cyclic purine nucleotide metabolic process;purine ribonucleotide biosynthetic process
PC00048	SOLLC|EnsemblGenome=Solyc04g082400.3|UniProtKB=A0A3Q7GBV7,SOLLC|EnsemblGenome=Solyc09g014400.3|UniProtKB=A0A3Q7I0T3,SOLLC|EnsemblGenome=Solyc10g081480.2|UniProtKB=A0A3Q7ILC9,SOLLC|EnsemblGenome=Solyc07g064830.3|UniProtKB=A0A3Q7HFI4,SOLLC|EnsemblGenome=Solyc04g082090.3|UniProtKB=A0A3Q7GAW3	amylase	hydrolase
GO:0043401	SOLLC|EnsemblGenome=Solyc11g064890.2|UniProtKB=A0A3Q7IXT2,SOLLC|EnsemblGenome=Solyc06g076600.2|UniProtKB=A0A3Q7H401,SOLLC|EnsemblGenome=Solyc10g085000.2|UniProtKB=A0A3Q7IMF4,SOLLC|EnsemblGenome=Solyc12g099830.2|UniProtKB=A0A3Q7JFQ9	steroid hormone mediated signaling pathway	cellular response to steroid hormone stimulus	intracellular steroid hormone receptor signaling pathway
GO:0044237	SOLLC|EnsemblGenome=Solyc03g121270.3|UniProtKB=A0A3Q7FX70,SOLLC|EnsemblGenome=Solyc05g006220.3|UniProtKB=A0A3Q7GBY9,SOLLC|EnsemblGenome=Solyc03g062890.3|UniProtKB=A0A3Q7FIF3,SOLLC|EnsemblGenome=Solyc01g005490.3|UniProtKB=A0A3Q7EQN9,SOLLC|EnsemblGenome=Solyc02g068330.2|UniProtKB=A0A3Q7F2L7,SOLLC|EnsemblGenome=Solyc01g067740.3|UniProtKB=A0A3Q7EGK8,SOLLC|EnsemblGenome=Solyc11g066390.2|UniProtKB=Q7XA…	cellular metabolic process	cellular process	sulfur compound metabolic process;cellular aromatic compound metabolic process;cellular alcohol metabolic process;cellular lipid metabolic process;cellular biosynthetic process;heterocycle metabolic process;cellular modified amino acid metabolic process;generation of precursor metabolites and energy;cellular ketone metabolic process;phosphorus metabolic process;cellular carbohydrate metabolic pro…
GO:0051302	SOLLC|EnsemblGenome=Solyc03g007980.1|UniProtKB=A0A3Q7FE32	regulation of cell division	regulation of cellular process	regulation of cytokinesis
GO:0006458	SOLLC|EnsemblGenome=Solyc08g077290.1|UniProtKB=A0A3Q7IN92,SOLLC|EnsemblGenome=Solyc07g064950.3|UniProtKB=A0A3Q7HIJ0	'de novo' protein folding	protein folding	chaperone cofactor-dependent protein refolding
GO:0120115	SOLLC|EnsemblGenome=Solyc12g056080.2|UniProtKB=A0A3Q7JAW0,SOLLC|EnsemblGenome=Solyc04g017710.3|UniProtKB=A0A3Q7GSY6,SOLLC|EnsemblGenome=Solyc03g007560.2|UniProtKB=K4BEH9,SOLLC|EnsemblGenome=Solyc06g084350.3|UniProtKB=A0A3Q7H5E5,SOLLC|EnsemblGenome=Solyc09g011420.3|UniProtKB=K4CRG8,SOLLC|EnsemblGenome=Solyc07g007210.3|UniProtKB=A0A3Q7I0H0,SOLLC|EnsemblGenome=Solyc10g078450.2|UniProtKB=A0A3Q7IJG1,S…	Lsm2-8 complex	Sm-like protein family complex
GO:0006874	SOLLC|EnsemblGenome=Solyc01g096830.3|UniProtKB=A0A3Q7EN12,SOLLC|EnsemblGenome=Solyc11g013100.2|UniProtKB=A0A3Q7ISM0,SOLLC|EnsemblGenome=Solyc11g072880.2|UniProtKB=A0A3Q7J1A8,SOLLC|EnsemblGenome=Solyc11g008890.2|UniProtKB=A0A3Q7IRN5,SOLLC|EnsemblGenome=Solyc10g083200.2|UniProtKB=A0A3Q7ILZ1,SOLLC|EnsemblGenome=Solyc07g062700.3|UniProtKB=A0A3Q7HHB8,SOLLC|EnsemblGenome=Solyc07g056110.3|UniProtKB=A0A3…	cellular calcium ion homeostasis	calcium ion homeostasis	mitochondrial calcium ion homeostasis;sequestering of calcium ion;regulation of cytosolic calcium ion concentration
GO:0043231	SOLLC|EnsemblGenome=Solyc04g082870.1|UniProtKB=A0A3Q7H4B6,SOLLC|EnsemblGenome=Solyc09g061230.3|UniProtKB=A0A3Q7I4T1,SOLLC|EnsemblGenome=Solyc02g069500.1|UniProtKB=A0A3Q7FMX1,SOLLC|EnsemblGenome=Solyc12g014460.2|UniProtKB=A0A3Q7J5Q2,SOLLC|EnsemblGenome=Solyc05g013960.3|UniProtKB=A0A3Q7H971,SOLLC|EnsemblGenome=Solyc05g053130.3|UniProtKB=A0A3Q7GN30,SOLLC|EnsemblGenome=Solyc12g006575.1|UniProtKB=A0A3…	intracellular membrane-bounded organelle	intracellular organelle	intracellular vesicle;endoplasmic reticulum;nucleus;microbody;endoplasmic reticulum-Golgi intermediate compartment;cis-Golgi network;vacuole;Golgi apparatus;plastid;mitochondrion
GO:0010212	SOLLC|EnsemblGenome=Solyc12g014020.2|UniProtKB=A0A3Q7J5G8,SOLLC|EnsemblGenome=Solyc10g044780.2|UniProtKB=A0A3Q7IE39,SOLLC|EnsemblGenome=Solyc09g098230.3|UniProtKB=A0A3Q7I954	response to ionizing radiation	response to radiation
PC00111	SOLLC|EnsemblGenome=Solyc10g079980.1|UniProtKB=A0A3Q7IK93,SOLLC|EnsemblGenome=Solyc06g071550.3|UniProtKB=A0A3Q7H148,SOLLC|EnsemblGenome=Solyc02g084820.3|UniProtKB=A0A3Q7F777,SOLLC|EnsemblGenome=Solyc09g010660.3|UniProtKB=A0A3Q7HZS4,SOLLC|EnsemblGenome=Solyc03g118930.2|UniProtKB=K4BM42,SOLLC|EnsemblGenome=Solyc12g055960.1|UniProtKB=K4DFS7,SOLLC|EnsemblGenome=Solyc10g007050.3|UniProtKB=A0A3Q7J601,S…	glycosyltransferase	transferase
GO:0061659	SOLLC|EnsemblGenome=Solyc06g010000.3|UniProtKB=A0A3Q7HKE4,SOLLC|EnsemblGenome=Solyc06g010100.2|UniProtKB=A0A3Q7GQJ5,SOLLC|EnsemblGenome=Solyc07g062780.3|UniProtKB=A0A3Q7HEK2	ubiquitin-like protein ligase activity	ubiquitin-like protein transferase activity	ubiquitin protein ligase activity
GO:0016410	SOLLC|EnsemblGenome=Solyc03g121830.1|UniProtKB=A0A3Q7FXI3,SOLLC|EnsemblGenome=Solyc06g062810.1|UniProtKB=A0A3Q7GVR1,SOLLC|EnsemblGenome=Solyc05g010280.3|UniProtKB=A0A3Q7GE04,SOLLC|EnsemblGenome=Solyc01g108230.3|UniProtKB=A0A3Q7ESR4,SOLLC|EnsemblGenome=Solyc03g113050.1|UniProtKB=K4BKF8	N-acyltransferase activity	acyltransferase activity, transferring groups other than amino-acyl groups	N-acetyltransferase activity
GO:0018130	SOLLC|EnsemblGenome=Solyc06g073470.3|UniProtKB=A0A3Q7HVL1,SOLLC|EnsemblGenome=Solyc08g015660.3|UniProtKB=A0A3Q7HLY1,SOLLC|EnsemblGenome=Solyc06g071550.3|UniProtKB=A0A3Q7H148,SOLLC|EnsemblGenome=Solyc12g010180.2|UniProtKB=A0A3Q7J3Y4,SOLLC|EnsemblGenome=Solyc01g009050.3|UniProtKB=A0A3Q7E9C5,SOLLC|EnsemblGenome=Solyc03g120090.1|UniProtKB=A0A3Q7FUW9,SOLLC|EnsemblGenome=Solyc12g006470.2|UniProtKB=A0A3…	heterocycle biosynthetic process	heterocycle metabolic process	nucleobase-containing compound biosynthetic process;purine-containing compound biosynthetic process;heme biosynthetic process
GO:0009150	SOLLC|EnsemblGenome=Solyc10g081310.2|UniProtKB=A0A3Q7IL99,SOLLC|EnsemblGenome=Solyc06g007590.3|UniProtKB=A0A3Q7GML0	purine ribonucleotide metabolic process	ribonucleotide metabolic process	ADP metabolic process;AMP metabolic process;purine ribonucleotide catabolic process;IMP metabolic process;purine ribonucleotide biosynthetic process;acyl-CoA metabolic process;cGMP metabolic process
GO:0006688	SOLLC|EnsemblGenome=Solyc12g008490.2|UniProtKB=A0A3Q7J2Y6	glycosphingolipid biosynthetic process	glycolipid biosynthetic process
GO:0030117	SOLLC|EnsemblGenome=Solyc06g051310.3|UniProtKB=A0A3Q7HNN1,SOLLC|EnsemblGenome=Solyc03g096000.3|UniProtKB=A0A3Q7FM19	membrane coat	cytoplasm	AP-type membrane coat adaptor complex;vesicle coat
GO:0007389	SOLLC|EnsemblGenome=Solyc09g065590.3|UniProtKB=A0A3Q7I614,SOLLC|EnsemblGenome=Solyc08g079100.3|UniProtKB=K4CNR9,SOLLC|EnsemblGenome=Solyc05g005240.2|UniProtKB=A0A3Q7G929,SOLLC|EnsemblGenome=Solyc08g078500.3|UniProtKB=A0A3Q7HSV5,SOLLC|EnsemblGenome=Solyc01g091010.3|UniProtKB=A0A3Q7EKF3,SOLLC|EnsemblGenome=Solyc04g051450.3|UniProtKB=A0A3Q7G4A0	pattern specification process	multicellular organism development	anterior/posterior pattern specification;determination of left/right symmetry
GO:0016747	SOLLC|EnsemblGenome=Solyc01g104180.2|UniProtKB=A0A3Q7FAI3,SOLLC|EnsemblGenome=Solyc03g097390.3|UniProtKB=A0A3Q7FMU0,SOLLC|EnsemblGenome=Solyc02g070790.3|UniProtKB=A0A3Q7F246,SOLLC|EnsemblGenome=Solyc05g053170.3|UniProtKB=A0A3Q7HG80,SOLLC|EnsemblGenome=Solyc11g066640.1|UniProtKB=A0A3Q7IZ99,SOLLC|EnsemblGenome=Solyc03g117600.3|UniProtKB=A0A3Q7FTB8,SOLLC|EnsemblGenome=Solyc06g051130.1|UniProtKB=A0A3…	acyltransferase activity, transferring groups other than amino-acyl groups	acyltransferase activity	palmitoyltransferase activity;acetyltransferase activity;O-acyltransferase activity;N-acyltransferase activity
GO:0045862	SOLLC|EnsemblGenome=Solyc06g083150.3|UniProtKB=A0A3Q7H2D3	positive regulation of proteolysis	regulation of proteolysis	positive regulation of peptidase activity;positive regulation of proteolysis involved in cellular protein catabolic process
PC00145	SOLLC|EnsemblGenome=Solyc09g011930.3|UniProtKB=A0A3Q7I0G6,SOLLC|EnsemblGenome=Solyc09g010300.3|UniProtKB=A0A3Q7HXV9,SOLLC|EnsemblGenome=Solyc06g074210.3|UniProtKB=A0A3Q7GZS0	mRNA capping factor	RNA processing factor
GO:0071985	SOLLC|EnsemblGenome=Solyc03g007520.3|UniProtKB=A0A3Q7FDT5,SOLLC|EnsemblGenome=Solyc10g085810.2|UniProtKB=A0A3Q7IN28	multivesicular body sorting pathway	vesicle-mediated transport	endosome transport via multivesicular body sorting pathway
GO:0003774	SOLLC|EnsemblGenome=Solyc11g006220.2|UniProtKB=A0A3Q7JHR2,SOLLC|EnsemblGenome=Solyc06g008090.3|UniProtKB=A0A3Q7HJ83	cytoskeletal motor activity	molecular_function	microtubule motor activity
GO:0006511	SOLLC|EnsemblGenome=Solyc01g057900.3|UniProtKB=A0A3Q7EEW4,SOLLC|EnsemblGenome=Solyc09g008700.2|UniProtKB=A0A3Q7HYQ8,SOLLC|EnsemblGenome=Solyc11g071870.2|UniProtKB=K4DAP4,SOLLC|EnsemblGenome=Solyc12g010670.1|UniProtKB=A0A3Q7J469,SOLLC|EnsemblGenome=Solyc02g061670.1|UniProtKB=K4B657,SOLLC|EnsemblGenome=Solyc08g082680.3|UniProtKB=A0A3Q7IR52,SOLLC|EnsemblGenome=Solyc01g110950.3|UniProtKB=A0A3Q7ETW0,S…	ubiquitin-dependent protein catabolic process	modification-dependent protein catabolic process	proteasome-mediated ubiquitin-dependent protein catabolic process;ubiquitin-dependent protein catabolic process via the multivesicular body sorting pathway
GO:0006906	SOLLC|EnsemblGenome=Solyc05g055300.1|UniProtKB=A0A3Q7GPB1,SOLLC|EnsemblGenome=Solyc08g005200.3|UniProtKB=A0A3Q7HGL5,SOLLC|EnsemblGenome=Solyc07g054140.3|UniProtKB=A0A3Q7HFH2,SOLLC|EnsemblGenome=Solyc12g098950.2|UniProtKB=A0A3Q7JYS6,SOLLC|EnsemblGenome=Solyc07g047720.3|UniProtKB=A0A3Q7HAL4,SOLLC|EnsemblGenome=Solyc05g013050.3|UniProtKB=A0A3Q7H8M9,SOLLC|EnsemblGenome=Solyc08g067910.3|UniProtKB=A0A3…	vesicle fusion	vesicle-mediated transport	vesicle fusion to plasma membrane
GO:0004521	SOLLC|EnsemblGenome=Solyc07g049480.3|UniProtKB=A0A3Q7HDY1,SOLLC|EnsemblGenome=Solyc01g013920.1|UniProtKB=K4AU29,SOLLC|EnsemblGenome=Solyc01g055200.1|UniProtKB=K4AVI8,SOLLC|EnsemblGenome=Solyc01g014450.1|UniProtKB=K4AU82,SOLLC|EnsemblGenome=Solyc08g007990.3|UniProtKB=A0A3Q7HI78,SOLLC|EnsemblGenome=Solyc01g012740.1|UniProtKB=K4AU10,SOLLC|EnsemblGenome=Solyc12g096280.2|UniProtKB=A0A3Q7JYL4,SOLLC|Ens…	endoribonuclease activity	ribonuclease activity
PC00260	SOLLC|EnsemblGenome=Solyc02g085210.1|UniProtKB=A0A3Q7F8K8,SOLLC|EnsemblGenome=Solyc11g064850.2|UniProtKB=A0A3Q7IYM4,SOLLC|EnsemblGenome=Solyc11g010600.2|UniProtKB=Q949J8,SOLLC|EnsemblGenome=Solyc02g092710.3|UniProtKB=A0A3Q7FBI2,SOLLC|EnsemblGenome=Solyc08g078380.3|UniProtKB=A0A3Q7HUN7,SOLLC|EnsemblGenome=Solyc05g047610.3|UniProtKB=A0A3Q7GHT0,SOLLC|EnsemblGenome=Solyc01g079100.3|UniProtKB=A0A3Q7EG…	protein modifying enzyme	protein class	non-receptor tyrosine protein kinase;protease;non-receptor serine/threonine protein kinase;ubiquitin-protein ligase;protein phosphatase
GO:0070979	SOLLC|EnsemblGenome=Solyc02g079050.3|UniProtKB=A0A3Q7F4Y6,SOLLC|EnsemblGenome=Solyc02g062680.3|UniProtKB=A0A3Q7EYM7,SOLLC|EnsemblGenome=Solyc06g048460.2|UniProtKB=A0A3Q7GUQ3	protein K11-linked ubiquitination	protein polyubiquitination
GO:0045272	SOLLC|EnsemblGenome=Solyc02g063080.1|UniProtKB=A0A3Q7F0T2,SOLLC|EnsemblGenome=Solyc11g070030.2|UniProtKB=A0A3Q7J020,SOLLC|EnsemblGenome=Solyc10g051350.2|UniProtKB=A0A3Q7IHH7,SOLLC|EnsemblGenome=Solyc01g109620.3|UniProtKB=K4B3H5	plasma membrane respiratory chain complex I	respiratory chain complex I
GO:0008380	SOLLC|EnsemblGenome=Solyc01g108430.3|UniProtKB=A0A3Q7EST4,SOLLC|EnsemblGenome=Solyc06g064830.3|UniProtKB=A0A3Q7HRX8,SOLLC|EnsemblGenome=Solyc05g009910.3|UniProtKB=A0A3Q7H798,SOLLC|EnsemblGenome=Solyc09g072570.3|UniProtKB=A0A3Q7I625,SOLLC|EnsemblGenome=Solyc08g074420.3|UniProtKB=A0A3Q7HSK3	RNA splicing	RNA processing	tRNA splicing, via endonucleolytic cleavage and ligation;RNA splicing, via transesterification reactions
GO:0008146	SOLLC|EnsemblGenome=Solyc05g011900.1|UniProtKB=A0A3Q7GFG1,SOLLC|EnsemblGenome=Solyc11g027800.1|UniProtKB=A0A3Q7IUJ2,SOLLC|EnsemblGenome=Solyc03g093620.1|UniProtKB=A0A3Q7FLE7,SOLLC|EnsemblGenome=Solyc10g019230.2|UniProtKB=A0A3Q7IED9,SOLLC|EnsemblGenome=Solyc05g013010.3|UniProtKB=A0A3Q7GCQ7,SOLLC|EnsemblGenome=Solyc10g019210.1|UniProtKB=K4CZ39,SOLLC|EnsemblGenome=Solyc11g050900.2|UniProtKB=A0A3Q7IX…	sulfotransferase activity	transferase activity
GO:0006281	SOLLC|EnsemblGenome=Solyc07g062430.3|UniProtKB=A0A3Q7HE95,SOLLC|EnsemblGenome=Solyc04g016370.3|UniProtKB=A0A3Q7G0P2,SOLLC|EnsemblGenome=Solyc12g041890.2|UniProtKB=A0A3Q7J939,SOLLC|EnsemblGenome=Solyc03g007800.3|UniProtKB=A0A3Q7FDY1,SOLLC|EnsemblGenome=Solyc12g096610.2|UniProtKB=A0A3Q7JCW1,SOLLC|EnsemblGenome=Solyc06g060380.3|UniProtKB=A0A3Q7GXA1,SOLLC|EnsemblGenome=Solyc01g020440.3|UniProtKB=A0A3…	DNA repair	cellular response to DNA damage stimulus	photoreactive repair;recombinational repair;base-excision repair;mismatch repair;nucleotide-excision repair;double-strand break repair;DNA synthesis involved in DNA repair;interstrand cross-link repair;postreplication repair
GO:0000027	SOLLC|EnsemblGenome=Solyc05g054580.3|UniProtKB=A0A3Q7HH02,SOLLC|EnsemblGenome=Solyc09g005720.3|UniProtKB=A0A3Q7HVY6,SOLLC|EnsemblGenome=Solyc11g063660.1|UniProtKB=A0A3Q7IXY5,SOLLC|EnsemblGenome=Solyc10g083600.2|UniProtKB=A0A3Q7JG72,SOLLC|EnsemblGenome=Solyc01g096800.3|UniProtKB=A0A3Q7EM40,SOLLC|EnsemblGenome=Solyc02g092080.2|UniProtKB=A0A3Q7FAW1,SOLLC|EnsemblGenome=Solyc10g086330.2|UniProtKB=A0A3…	ribosomal large subunit assembly	non-membrane-bounded organelle assembly
GO:0006672	SOLLC|EnsemblGenome=Solyc03g006140.3|UniProtKB=A0A3Q7FD22,SOLLC|EnsemblGenome=Solyc04g082190.1|UniProtKB=K4BVU6	ceramide metabolic process	sphingolipid metabolic process	ceramide biosynthetic process
GO:0009653	SOLLC|EnsemblGenome=Solyc07g008205.1|UniProtKB=A0A3Q7H4T3,SOLLC|EnsemblGenome=Solyc02g091910.2|UniProtKB=A0A3Q7FYV9,SOLLC|EnsemblGenome=Solyc02g090610.1|UniProtKB=A0A3Q7FBV1,SOLLC|EnsemblGenome=Solyc09g074270.3|UniProtKB=A0A3Q7J108,SOLLC|EnsemblGenome=Solyc03g044530.1|UniProtKB=A0A3Q7FGV4,SOLLC|EnsemblGenome=Solyc03g044560.1|UniProtKB=A0A3Q7FJK5,SOLLC|EnsemblGenome=Solyc04g077170.3|UniProtKB=A0A3…	anatomical structure morphogenesis	anatomical structure development	cell morphogenesis;tissue morphogenesis;tube morphogenesis;morphogenesis of a branching structure;developmental growth involved in morphogenesis;cellular component morphogenesis;animal organ morphogenesis;establishment of planar polarity;anatomical structure formation involved in morphogenesis;embryonic morphogenesis
GO:0008417	SOLLC|EnsemblGenome=Solyc03g115830.2|UniProtKB=A0A3Q7GH04	fucosyltransferase activity	hexosyltransferase activity
PC00200	SOLLC|EnsemblGenome=Solyc03g093617.1|UniProtKB=A0A3Q7FNS9,SOLLC|EnsemblGenome=Solyc06g016827.1|UniProtKB=A0A3Q7GSZ9,SOLLC|EnsemblGenome=Solyc12g062175.1|UniProtKB=A0A3Q7JX96,SOLLC|EnsemblGenome=Solyc04g049925.1|UniProtKB=A0A3Q7G3D1,SOLLC|EnsemblGenome=Solyc11g039535.1|UniProtKB=A0A3Q7IW32,SOLLC|EnsemblGenome=Solyc09g064645.1|UniProtKB=A0A3Q7IZN3,SOLLC|EnsemblGenome=Solyc02g021785.1|UniProtKB=A0A3…	reverse transcriptase	viral or transposable element protein
GO:0004332	SOLLC|EnsemblGenome=Solyc04g014270.3|UniProtKB=A0A3Q7FZY6,SOLLC|EnsemblGenome=Solyc04g015200.3|UniProtKB=A0A3Q7FY36,SOLLC|EnsemblGenome=Solyc09g009260.3|UniProtKB=A0A3Q7HX95,SOLLC|EnsemblGenome=Solyc01g110360.3|UniProtKB=A0A3Q7ETK4,SOLLC|EnsemblGenome=Solyc07g045160.3|UniProtKB=A0A3Q7HAA3,SOLLC|EnsemblGenome=Solyc05g008600.3|UniProtKB=A0A3Q7GAX9,SOLLC|EnsemblGenome=Solyc04g072580.1|UniProtKB=A0A3…	fructose-bisphosphate aldolase activity	carbon-carbon lyase activity
GO:0055072	SOLLC|EnsemblGenome=Solyc04g054190.3|UniProtKB=A0A3Q7G238	iron ion homeostasis	transition metal ion homeostasis	cellular iron ion homeostasis
GO:0000127	SOLLC|EnsemblGenome=Solyc09g009800.3|UniProtKB=A0A3Q7HXL1,SOLLC|EnsemblGenome=Solyc07g063290.3|UniProtKB=A0A3Q7IB97	transcription factor TFIIIC complex	transcription regulator complex
GO:0110053	SOLLC|EnsemblGenome=Solyc02g076840.3|UniProtKB=A0A3Q7F375	regulation of actin filament organization	regulation of actin cytoskeleton organization	regulation of actin polymerization or depolymerization;regulation of actin filament bundle assembly
GO:0005544	SOLLC|EnsemblGenome=Solyc06g068840.3|UniProtKB=A0A3Q7H069	calcium-dependent phospholipid binding	phospholipid binding
PC00227	SOLLC|EnsemblGenome=Solyc06g060530.1|UniProtKB=A0A3Q7GXC2,SOLLC|EnsemblGenome=Solyc06g065030.3|UniProtKB=A0A3Q7GYM5,SOLLC|EnsemblGenome=Solyc03g118970.3|UniProtKB=A0A3Q7FW04,SOLLC|EnsemblGenome=Solyc11g011910.2|UniProtKB=A0A3Q7JJE3,SOLLC|EnsemblGenome=Solyc04g016240.3|UniProtKB=A0A3Q7G255,SOLLC|EnsemblGenome=Solyc08g005540.2|UniProtKB=A0A3Q7HGS6,SOLLC|EnsemblGenome=Solyc01g007080.3|UniProtKB=A0A3…	transporter	protein class	primary active transporter;secondary carrier transporter;ion channel
GO:0019212	SOLLC|EnsemblGenome=Solyc07g053860.3|UniProtKB=A0A3Q7HER8	phosphatase inhibitor activity	enzyme inhibitor activity	protein phosphatase inhibitor activity
GO:0006221	SOLLC|EnsemblGenome=Solyc11g068830.2|UniProtKB=A0A3Q7J0E0,SOLLC|EnsemblGenome=Solyc01g008290.3|UniProtKB=A0A3Q7E9S8,SOLLC|EnsemblGenome=Solyc04g080250.3|UniProtKB=A0A3Q7GAV1,SOLLC|EnsemblGenome=Solyc08g077300.3|UniProtKB=A0A3Q7HU53,SOLLC|EnsemblGenome=Solyc01g079650.3|UniProtKB=A0A3Q7EHH4,SOLLC|EnsemblGenome=Solyc02g072105.1|UniProtKB=A0A3Q7F385,SOLLC|EnsemblGenome=Solyc01g109830.3|UniProtKB=A0A3…	pyrimidine nucleotide biosynthetic process	pyrimidine nucleotide metabolic process
GO:0006635	SOLLC|EnsemblGenome=Solyc04g015100.3|UniProtKB=A0A3Q7FY19,SOLLC|EnsemblGenome=Solyc06g053670.1|UniProtKB=A0A3Q7GWF4,SOLLC|EnsemblGenome=Solyc04g055120.3|UniProtKB=A0A3Q7G522,SOLLC|EnsemblGenome=Solyc08g068390.3|UniProtKB=A0A3Q7HS21,SOLLC|EnsemblGenome=Solyc08g078400.3|UniProtKB=A0A3Q7HST6,SOLLC|EnsemblGenome=Solyc01g091520.3|UniProtKB=A0A3Q7F4M2,SOLLC|EnsemblGenome=Solyc04g054890.3|UniProtKB=A0A3…	fatty acid beta-oxidation	lipid oxidation
GO:0009081	SOLLC|EnsemblGenome=Solyc04g063350.3|UniProtKB=A0A3Q7G6H2,SOLLC|EnsemblGenome=Solyc01g080170.3|UniProtKB=A0A3Q7F1C4,SOLLC|EnsemblGenome=Solyc06g059850.2|UniProtKB=A0A3Q7GX16,SOLLC|EnsemblGenome=Solyc07g043680.3|UniProtKB=A0A3Q7HCW9,SOLLC|EnsemblGenome=Solyc06g011530.3|UniProtKB=A0A3Q7GQR1,SOLLC|EnsemblGenome=Solyc11g065070.2|UniProtKB=A0A3Q7IXX4,SOLLC|EnsemblGenome=Solyc07g044710.2|UniProtKB=A0A3…	branched-chain amino acid metabolic process	cellular amino acid metabolic process	branched-chain amino acid biosynthetic process
GO:0019888	SOLLC|EnsemblGenome=Solyc06g075160.3|UniProtKB=A0A3Q7HWK1,SOLLC|EnsemblGenome=Solyc08g014570.3|UniProtKB=A0A3Q7HJ53,SOLLC|EnsemblGenome=Solyc03g062680.3|UniProtKB=A0A3Q7FIB9,SOLLC|EnsemblGenome=Solyc05g054830.3|UniProtKB=A0A3Q7GKT9,SOLLC|EnsemblGenome=Solyc05g054980.3|UniProtKB=A0A3Q7GKX2,SOLLC|EnsemblGenome=Solyc08g066770.3|UniProtKB=A0A3Q7HR36,SOLLC|EnsemblGenome=Solyc03g121410.3|UniProtKB=A0A3…	protein phosphatase regulator activity	phosphatase regulator activity	protein phosphatase inhibitor activity
GO:0004518	SOLLC|EnsemblGenome=Solyc03g118020.3|UniProtKB=A0A3Q7FTM5	nuclease activity	hydrolase activity, acting on ester bonds	exonuclease activity;deoxyribonuclease activity;ribonuclease activity;endonuclease activity
GO:0006629	SOLLC|EnsemblGenome=Solyc10g079640.2|UniProtKB=A0A3Q7JF50,SOLLC|EnsemblGenome=Solyc02g065280.3|UniProtKB=A0A3Q7EZP5,SOLLC|EnsemblGenome=Solyc01g080170.3|UniProtKB=A0A3Q7F1C4,SOLLC|EnsemblGenome=Solyc03g044810.2|UniProtKB=A0A3Q7FGU0,SOLLC|EnsemblGenome=Solyc01g108820.1|UniProtKB=K4B397,SOLLC|EnsemblGenome=Solyc06g011530.3|UniProtKB=A0A3Q7GQR1,SOLLC|EnsemblGenome=Solyc01g108810.3|UniProtKB=E0YCS5,S…	lipid metabolic process	organic substance metabolic process	steroid metabolic process;lipid catabolic process;cellular lipid metabolic process;liposaccharide metabolic process;lipid biosynthetic process
GO:0035267	SOLLC|EnsemblGenome=Solyc02g083900.3|UniProtKB=A0A3Q7F8Y5,SOLLC|EnsemblGenome=Solyc02g084000.3|UniProtKB=A0A3Q7FUB6,SOLLC|EnsemblGenome=Solyc03g032070.3|UniProtKB=A0A3Q7G4Q1,SOLLC|EnsemblGenome=Solyc02g081660.3|UniProtKB=A0A3Q7F5K2,SOLLC|EnsemblGenome=Solyc01g079210.3|UniProtKB=A0A3Q7EHC5,SOLLC|EnsemblGenome=Solyc02g032300.3|UniProtKB=A0A3Q7EWV2,SOLLC|EnsemblGenome=Solyc05g012410.2|UniProtKB=A0A3…	NuA4 histone acetyltransferase complex	histone acetyltransferase complex
PC00028	SOLLC|EnsemblGenome=Solyc12g015880.2|UniProtKB=Q6UJX4,SOLLC|EnsemblGenome=Solyc07g065840.2|UniProtKB=P36181,SOLLC|EnsemblGenome=Solyc06g036290.3|UniProtKB=A0A3Q7HLX5,SOLLC|EnsemblGenome=Solyc04g081570.3|UniProtKB=A0A3Q7GBI5,SOLLC|EnsemblGenome=Solyc07g047790.3|UniProtKB=A0A3Q7HA43,SOLLC|EnsemblGenome=Solyc03g007890.3|UniProtKB=A0A3Q7FGG9	Hsp90 family chaperone	chaperone
GO:0017110	SOLLC|EnsemblGenome=Solyc05g052490.3|UniProtKB=A0A3Q7HFU9,SOLLC|EnsemblGenome=Solyc08g016010.3|UniProtKB=A0A3Q7IG95,SOLLC|EnsemblGenome=Solyc12g096560.2|UniProtKB=A0A3Q7JEN7,SOLLC|EnsemblGenome=Solyc02g081980.3|UniProtKB=A0A3Q7FT32,SOLLC|EnsemblGenome=Solyc12g098560.2|UniProtKB=A0A3Q7JEE6	nucleoside-diphosphatase activity	pyrophosphatase activity
GO:0009612	SOLLC|EnsemblGenome=Solyc03g116370.3|UniProtKB=A0A3Q7GHC3	response to mechanical stimulus	response to external stimulus	detection of mechanical stimulus
GO:0043162	SOLLC|EnsemblGenome=Solyc03g007520.3|UniProtKB=A0A3Q7FDT5,SOLLC|EnsemblGenome=Solyc10g085810.2|UniProtKB=A0A3Q7IN28	ubiquitin-dependent protein catabolic process via the multivesicular body sorting pathway	ubiquitin-dependent protein catabolic process	protein transport to vacuole involved in ubiquitin-dependent protein catabolic process via the multivesicular body sorting pathway
GO:0016051	SOLLC|EnsemblGenome=Solyc11g072690.2|UniProtKB=A0A3Q7J1M2	carbohydrate biosynthetic process	organic substance biosynthetic process	hexose biosynthetic process;cellular carbohydrate biosynthetic process;oligosaccharide biosynthetic process;polysaccharide biosynthetic process
GO:0015079	SOLLC|EnsemblGenome=Solyc10g047270.2|UniProtKB=A0A3Q7JAD0,SOLLC|EnsemblGenome=Solyc04g025990.3|UniProtKB=A0A3Q7FZQ6,SOLLC|EnsemblGenome=Solyc05g005740.3|UniProtKB=A0A3Q7GCP1,SOLLC|EnsemblGenome=Solyc08g015680.1|UniProtKB=K4CJ98,SOLLC|EnsemblGenome=Solyc02g068590.3|UniProtKB=A0A3Q7F1H8,SOLLC|EnsemblGenome=Solyc01g094290.3|UniProtKB=A0A3Q7EKS0,SOLLC|EnsemblGenome=Solyc03g097860.1|UniProtKB=K4BJK3,S…	potassium ion transmembrane transporter activity	metal ion transmembrane transporter activity	potassium channel activity
GO:0030014	SOLLC|EnsemblGenome=Solyc12g019860.2|UniProtKB=A0A3Q7J6R4,SOLLC|EnsemblGenome=Solyc03g117030.2|UniProtKB=A0A3Q7FRQ8,SOLLC|EnsemblGenome=Solyc05g044450.1|UniProtKB=K4C0M8,SOLLC|EnsemblGenome=Solyc07g007890.3|UniProtKB=A0A3Q7I0T0,SOLLC|EnsemblGenome=Solyc07g051810.2|UniProtKB=A0A3Q7HAQ7,SOLLC|EnsemblGenome=Solyc06g071270.3|UniProtKB=A0A3Q7HU93,SOLLC|EnsemblGenome=Solyc03g113700.3|UniProtKB=A0A3Q7FS…	CCR4-NOT complex	intracellular protein-containing complex
GO:0036002	SOLLC|EnsemblGenome=Solyc04g017710.3|UniProtKB=A0A3Q7GSY6,SOLLC|EnsemblGenome=Solyc02g062920.3|UniProtKB=A0A3Q7EYR9,SOLLC|EnsemblGenome=Solyc01g067830.3|UniProtKB=A0A3Q7EGR2,SOLLC|EnsemblGenome=Solyc06g008860.3|UniProtKB=Q53U41,SOLLC|EnsemblGenome=Solyc11g066830.2|UniProtKB=A0A3Q7IZ81,SOLLC|EnsemblGenome=Solyc07g008880.3|UniProtKB=A0A3Q7I1D8,SOLLC|EnsemblGenome=Solyc10g083640.2|UniProtKB=A0A3Q7IL…	pre-mRNA binding	RNA binding
GO:0044267	SOLLC|EnsemblGenome=Solyc07g006150.3|UniProtKB=A0A3Q7H6P9	cellular protein metabolic process	cellular macromolecule metabolic process	cellular protein modification process;cellular protein catabolic process;translation;mitochondrial protein processing;signal peptide processing
GO:0018126	SOLLC|EnsemblGenome=Solyc04g081930.3|UniProtKB=A0A3Q7GC66,SOLLC|EnsemblGenome=Solyc01g080530.3|UniProtKB=A0A3Q7F1K2,SOLLC|EnsemblGenome=Solyc02g092710.3|UniProtKB=A0A3Q7FBI2,SOLLC|EnsemblGenome=Solyc11g005200.2|UniProtKB=A0A3Q7IPR8	protein hydroxylation	cellular protein modification process
GO:0006468	SOLLC|EnsemblGenome=Solyc12g087900.2|UniProtKB=A0A3Q7JCC4,SOLLC|EnsemblGenome=Solyc09g008640.1|UniProtKB=A0A3Q7HYP6,SOLLC|EnsemblGenome=Solyc08g005140.3|UniProtKB=A0A3Q7HGK3,SOLLC|EnsemblGenome=Solyc04g078500.1|UniProtKB=A0A3Q7GA64,SOLLC|EnsemblGenome=Solyc06g082480.3|UniProtKB=A0A3Q7H173,SOLLC|EnsemblGenome=Solyc05g051410.3|UniProtKB=A0A3Q7GL08,SOLLC|EnsemblGenome=Solyc07g047990.1|UniProtKB=K4CF…	protein phosphorylation	cellular protein modification process	peptidyl-threonine phosphorylation;peptidyl-serine phosphorylation;phosphorylation of RNA polymerase II C-terminal domain;protein autophosphorylation;peptidyl-tyrosine phosphorylation
GO:0006268	SOLLC|EnsemblGenome=Solyc03g115050.3|UniProtKB=A0A3Q7FSU1,SOLLC|EnsemblGenome=Solyc10g050370.2|UniProtKB=A0A3Q7IG72,SOLLC|EnsemblGenome=Solyc10g074430.2|UniProtKB=A0A3Q7IIZ4,SOLLC|EnsemblGenome=Solyc10g050400.1|UniProtKB=K4D0J6,SOLLC|EnsemblGenome=Solyc08g028810.1|UniProtKB=K4CJU5,SOLLC|EnsemblGenome=Solyc08g075840.3|UniProtKB=A0A3Q7HQT4,SOLLC|EnsemblGenome=Solyc02g082180.3|UniProtKB=A0A3Q7F5V9	DNA unwinding involved in DNA replication	DNA-dependent DNA replication
PC00257	SOLLC|EnsemblGenome=Solyc04g082050.3|UniProtKB=A0A3Q7GC89,SOLLC|EnsemblGenome=Solyc12g005930.2|UniProtKB=A0A3Q7J2U3,SOLLC|EnsemblGenome=Solyc02g024020.3|UniProtKB=A0A3Q7FGZ0,SOLLC|EnsemblGenome=Solyc07g064570.3|UniProtKB=A0A3Q7IC30,SOLLC|EnsemblGenome=Solyc12g009610.2|UniProtKB=A0A3Q7JSA7,SOLLC|EnsemblGenome=Solyc04g009560.3|UniProtKB=A0A3Q7G066,SOLLC|EnsemblGenome=Solyc07g063550.3|UniProtKB=A0A3…	GTPase-activating protein	G-protein modulator
GO:0005096	SOLLC|EnsemblGenome=Solyc12g005930.2|UniProtKB=A0A3Q7J2U3,SOLLC|EnsemblGenome=Solyc08g062660.3|UniProtKB=Q94K24,SOLLC|EnsemblGenome=Solyc12g009610.2|UniProtKB=A0A3Q7JSA7,SOLLC|EnsemblGenome=Solyc04g009560.3|UniProtKB=A0A3Q7G066,SOLLC|EnsemblGenome=Solyc07g008840.3|UniProtKB=A0A3Q7H7T7,SOLLC|EnsemblGenome=Solyc06g008250.3|UniProtKB=A0A3Q7GRH4,SOLLC|EnsemblGenome=Solyc06g053190.3|UniProtKB=A0A3Q7GT…	GTPase activator activity	GTPase regulator activity
GO:0019843	SOLLC|EnsemblGenome=Solyc04g050400.1|UniProtKB=K4BS12,SOLLC|EnsemblGenome=Solyc05g007910.3|UniProtKB=A0A3Q7GDT0,SOLLC|EnsemblGenome=Solyc04g050430.1|UniProtKB=K4BS15,SOLLC|EnsemblGenome=Solyc01g088470.3|UniProtKB=A0A3Q7EJM8,SOLLC|EnsemblGenome=Solyc04g051020.2|UniProtKB=A0A3Q7G3X6,SOLLC|EnsemblGenome=Solyc12g098890.2|UniProtKB=A0A3Q7JDD9,SOLLC|EnsemblGenome=Solyc04g050365.1|UniProtKB=A0A3Q7GVZ6,S…	rRNA binding	RNA binding
GO:0099500	SOLLC|EnsemblGenome=Solyc03g111320.1|UniProtKB=A0A3Q7FQW4,SOLLC|EnsemblGenome=Solyc07g066370.3|UniProtKB=A0A3Q7HJ73,SOLLC|EnsemblGenome=Solyc03g115070.1|UniProtKB=A0A3Q7GGJ3,SOLLC|EnsemblGenome=Solyc10g081940.2|UniProtKB=A0A3Q7JFZ4,SOLLC|EnsemblGenome=Solyc01g109750.2|UniProtKB=A0A3Q7ETQ0,SOLLC|EnsemblGenome=Solyc03g095410.3|UniProtKB=A0A3Q7FM17,SOLLC|EnsemblGenome=Solyc09g005830.1|UniProtKB=A0A3…	vesicle fusion to plasma membrane	exocytic process
GO:0005680	SOLLC|EnsemblGenome=Solyc02g079050.3|UniProtKB=A0A3Q7F4Y6,SOLLC|EnsemblGenome=Solyc08g005420.3|UniProtKB=A0A3Q7HJM6,SOLLC|EnsemblGenome=Solyc03g096870.3|UniProtKB=A0A3Q7FQ44,SOLLC|EnsemblGenome=Solyc02g062680.3|UniProtKB=A0A3Q7EYM7,SOLLC|EnsemblGenome=Solyc12g056490.1|UniProtKB=K4DFY0,SOLLC|EnsemblGenome=Solyc03g095210.2|UniProtKB=A0A3Q7GBA9,SOLLC|EnsemblGenome=Solyc06g048460.2|UniProtKB=A0A3Q7GU…	anaphase-promoting complex	nuclear ubiquitin ligase complex
GO:0048588	SOLLC|EnsemblGenome=Solyc07g032220.3|UniProtKB=A0A3Q7I4F7	developmental cell growth	cell development	neuron projection extension
GO:0006508	SOLLC|EnsemblGenome=Solyc05g005200.3|UniProtKB=A0A3Q7GCD5,SOLLC|EnsemblGenome=Solyc02g065180.3|UniProtKB=A0A3Q7EZI5,SOLLC|EnsemblGenome=Solyc04g063360.3|UniProtKB=A0A3Q7GYC5,SOLLC|EnsemblGenome=Solyc01g108160.3|UniProtKB=A0A3Q7ETZ1,SOLLC|EnsemblGenome=Solyc02g081550.3|UniProtKB=Q4W5U8,SOLLC|EnsemblGenome=Solyc03g111740.3|UniProtKB=A0A3Q7FPP2,SOLLC|EnsemblGenome=Solyc01g100970.3|UniProtKB=A0A3Q7EP…	proteolysis	protein metabolic process	protein modification by small protein removal;proteolysis involved in cellular protein catabolic process;protein processing;membrane protein proteolysis
GO:0071709	SOLLC|EnsemblGenome=Solyc02g081140.3|UniProtKB=A0A3Q7F7H4,SOLLC|EnsemblGenome=Solyc05g042040.3|UniProtKB=A0A3Q7GKF5	membrane assembly	membrane organization
GO:0022853	SOLLC|EnsemblGenome=Solyc04g072760.3|UniProtKB=A0A3Q7GZV4,SOLLC|EnsemblGenome=Solyc12g010360.2|UniProtKB=A0A3Q7J3K8,SOLLC|EnsemblGenome=Solyc06g063330.3|UniProtKB=A0A3Q7GYC4,SOLLC|EnsemblGenome=Solyc04g054730.3|UniProtKB=K4BSM1,SOLLC|EnsemblGenome=Solyc06g069410.3|UniProtKB=A0A3Q7H0J9,SOLLC|EnsemblGenome=Solyc01g014210.1|UniProtKB=K4AU58,SOLLC|EnsemblGenome=Solyc04g016260.3|UniProtKB=A0A3Q7G0L9,S…	active ion transmembrane transporter activity	ion transmembrane transporter activity	solute:cation symporter activity;solute:cation antiporter activity
GO:0009260	SOLLC|EnsemblGenome=Solyc11g068830.2|UniProtKB=A0A3Q7J0E0,SOLLC|EnsemblGenome=Solyc01g008290.3|UniProtKB=A0A3Q7E9S8,SOLLC|EnsemblGenome=Solyc08g077300.3|UniProtKB=A0A3Q7HU53,SOLLC|EnsemblGenome=Solyc01g079650.3|UniProtKB=A0A3Q7EHH4,SOLLC|EnsemblGenome=Solyc01g056850.3|UniProtKB=A0A3Q7EDE2,SOLLC|EnsemblGenome=Solyc09g008850.3|UniProtKB=A0A3Q7HYY4,SOLLC|EnsemblGenome=Solyc02g079100.3|UniProtKB=A0A3…	ribonucleotide biosynthetic process	nucleotide biosynthetic process	purine ribonucleotide biosynthetic process
GO:0045037	SOLLC|EnsemblGenome=Solyc11g020300.2|UniProtKB=A0A3Q7JKM5	protein import into chloroplast stroma	protein targeting to chloroplast
GO:0031305	SOLLC|EnsemblGenome=Solyc01g099820.3|UniProtKB=A0A3Q7EPW8,SOLLC|EnsemblGenome=Solyc11g039910.2|UniProtKB=A0A3Q7IVM2,SOLLC|EnsemblGenome=Solyc03g044960.2|UniProtKB=A0A3Q7FH30,SOLLC|EnsemblGenome=Solyc09g010960.3|UniProtKB=A0A3Q7I011,SOLLC|EnsemblGenome=Solyc02g089840.3|UniProtKB=A0A3Q7FBG1,SOLLC|EnsemblGenome=Solyc02g094470.3|UniProtKB=K4BDP2,SOLLC|EnsemblGenome=Solyc01g060070.3|UniProtKB=A0A3Q7EF…	integral component of mitochondrial inner membrane	intrinsic component of mitochondrial inner membrane
GO:1901137	SOLLC|EnsemblGenome=Solyc02g071280.3|UniProtKB=A0A3Q7F2U8,SOLLC|EnsemblGenome=Solyc06g060100.3|UniProtKB=A0A3Q7GUL2,SOLLC|EnsemblGenome=Solyc06g005490.3|UniProtKB=A0A3Q7GRE0,SOLLC|EnsemblGenome=Solyc04g012060.3|UniProtKB=A0A3Q7GRB4,SOLLC|EnsemblGenome=Solyc04g080250.3|UniProtKB=A0A3Q7GAV1,SOLLC|EnsemblGenome=Solyc10g005310.3|UniProtKB=A0A3Q7I9E4,SOLLC|EnsemblGenome=Solyc01g109830.3|UniProtKB=A0A3…	carbohydrate derivative biosynthetic process	carbohydrate derivative metabolic process	lipopolysaccharide biosynthetic process;ribose phosphate biosynthetic process;glycolipid biosynthetic process;glycoprotein biosynthetic process;aminoglycan biosynthetic process
GO:0016830	SOLLC|EnsemblGenome=Solyc04g009960.3|UniProtKB=A0A3Q7FWX0,SOLLC|EnsemblGenome=Solyc01g080170.3|UniProtKB=A0A3Q7F1C4,SOLLC|EnsemblGenome=Solyc06g011530.3|UniProtKB=A0A3Q7GQR1,SOLLC|EnsemblGenome=Solyc05g005180.3|UniProtKB=A0A3Q7GD09,SOLLC|EnsemblGenome=Solyc11g065070.2|UniProtKB=A0A3Q7IXX4,SOLLC|EnsemblGenome=Solyc08g008530.1|UniProtKB=A0A3Q7HLB9,SOLLC|EnsemblGenome=Solyc11g010300.2|UniProtKB=A0A3…	carbon-carbon lyase activity	lyase activity	carboxy-lyase activity;deoxyribodipyrimidine photo-lyase activity;fructose-bisphosphate aldolase activity
PC00263	SOLLC|EnsemblGenome=Solyc06g051760.3|UniProtKB=A0A3Q7GTC6,SOLLC|EnsemblGenome=Solyc08g015960.3|UniProtKB=A0A3Q7HLZ4,SOLLC|EnsemblGenome=Solyc06g048610.3|UniProtKB=A0A3Q7GR57	translational protein	protein class	aminoacyl-tRNA synthetase;translation factor;ribosomal protein
PC00020	SOLLC|EnsemblGenome=Solyc05g005190.3|UniProtKB=A0A3Q7H4I9,SOLLC|EnsemblGenome=Solyc02g023970.3|UniProtKB=A0A3Q7EY39,SOLLC|EnsemblGenome=Solyc12g009990.2|UniProtKB=A0A3Q7J4D7,SOLLC|EnsemblGenome=Solyc01g091580.3|UniProtKB=A0A3Q7EKD3,SOLLC|EnsemblGenome=Solyc10g005910.2|UniProtKB=K4CXC3,SOLLC|EnsemblGenome=Solyc09g055990.2|UniProtKB=A0A3Q7I3F0,SOLLC|EnsemblGenome=Solyc01g100860.3|UniProtKB=A0A3Q7F8…	G-protein	protein-binding activity modulator	heterotrimeric G-protein;small GTPase
GO:0010498	SOLLC|EnsemblGenome=Solyc12g044740.2|UniProtKB=A0A3Q7JA27	proteasomal protein catabolic process	proteolysis involved in cellular protein catabolic process	ERAD pathway;proteasome-mediated ubiquitin-dependent protein catabolic process
GO:0006694	SOLLC|EnsemblGenome=Solyc02g084930.3|UniProtKB=A0A3Q7F9H0,SOLLC|EnsemblGenome=Solyc10g086500.1|UniProtKB=Q5K2N1,SOLLC|EnsemblGenome=Solyc08g007050.2|UniProtKB=A0A3Q7IEG4,SOLLC|EnsemblGenome=Solyc04g071150.3|UniProtKB=A0A3Q7G6X6,SOLLC|EnsemblGenome=Solyc06g051750.3|UniProtKB=K4C5W4,SOLLC|EnsemblGenome=Solyc12g006460.2|UniProtKB=A0A3Q7J325,SOLLC|EnsemblGenome=Solyc10g007860.3|UniProtKB=A0A3Q7IC09	steroid biosynthetic process	organic cyclic compound biosynthetic process	sterol biosynthetic process
GO:0008610	SOLLC|EnsemblGenome=Solyc06g084240.2|UniProtKB=G5CV38,SOLLC|EnsemblGenome=Solyc11g069800.1|UniProtKB=Q9LLB0,SOLLC|EnsemblGenome=Solyc06g050110.2|UniProtKB=A0A3Q7GV18,SOLLC|EnsemblGenome=Solyc06g060810.3|UniProtKB=A0A3Q7GXI0,SOLLC|Gene_OrderedLocusName=Solyc10g085150|UniProtKB=K4D3U9,SOLLC|EnsemblGenome=Solyc04g083160.2|UniProtKB=A0A3Q7GC94,SOLLC|EnsemblGenome=Solyc05g052740.1|UniProtKB=K4C1V4,SOL…	lipid biosynthetic process	organic substance biosynthetic process	lipopolysaccharide biosynthetic process;phospholipid biosynthetic process;steroid biosynthetic process;fatty acid biosynthetic process;carotenoid biosynthetic process;membrane lipid biosynthetic process;glycerolipid biosynthetic process
GO:0000977	SOLLC|EnsemblGenome=Solyc11g016920.1|UniProtKB=K4D6J8,SOLLC|EnsemblGenome=Solyc06g072040.1|UniProtKB=A0A3Q7H1D8,SOLLC|EnsemblGenome=Solyc06g035490.3|UniProtKB=A0A3Q7GQ83,SOLLC|EnsemblGenome=Solyc03g110850.1|UniProtKB=A0A3Q7FP42,SOLLC|EnsemblGenome=Solyc07g062200.2|UniProtKB=A0A3Q7HGH9,SOLLC|EnsemblGenome=Solyc10g008260.2|UniProtKB=A0A3Q7IB62,SOLLC|EnsemblGenome=Solyc08g061140.3|UniProtKB=A0A3Q7HP…	RNA polymerase II transcription regulatory region sequence-specific DNA binding	transcription cis-regulatory region binding	RNA polymerase II cis-regulatory region sequence-specific DNA binding
GO:0005905	SOLLC|EnsemblGenome=Solyc07g049380.1|UniProtKB=A0A3Q7HDV7,SOLLC|EnsemblGenome=Solyc07g007820.3|UniProtKB=A0A3Q7H760,SOLLC|EnsemblGenome=Solyc04g074830.1|UniProtKB=A0A3Q7G7N0,SOLLC|EnsemblGenome=Solyc01g005070.3|UniProtKB=A0A3Q7E705,SOLLC|EnsemblGenome=Solyc04g007860.3|UniProtKB=G8Z257,SOLLC|EnsemblGenome=Solyc12g006000.1|UniProtKB=A0A3Q7JRA8,SOLLC|EnsemblGenome=Solyc04g008350.1|UniProtKB=A0A3Q7FY…	clathrin-coated pit	endomembrane system
GO:0042575	SOLLC|EnsemblGenome=Solyc03g063340.3|UniProtKB=A0A3Q7FIL9,SOLLC|EnsemblGenome=Solyc01g099220.3|UniProtKB=A0A3Q7ENA7,SOLLC|EnsemblGenome=Solyc09g098220.3|UniProtKB=A0A3Q7IA86	DNA polymerase complex	intracellular protein-containing complex	epsilon DNA polymerase complex
GO:0006047	SOLLC|EnsemblGenome=Solyc02g071280.3|UniProtKB=A0A3Q7F2U8	UDP-N-acetylglucosamine metabolic process	phosphorus metabolic process
GO:0065002	SOLLC|EnsemblGenome=Solyc07g006520.3|UniProtKB=A0A3Q7H6X3,SOLLC|EnsemblGenome=Solyc04g008770.3|UniProtKB=A0A3Q7GPJ4,SOLLC|EnsemblGenome=Solyc05g008530.3|UniProtKB=A0A3Q7H6H0,SOLLC|EnsemblGenome=Solyc02g072130.3|UniProtKB=A0A3Q7FPI2,SOLLC|EnsemblGenome=Solyc01g008470.3|UniProtKB=A0A3Q7E9V7,SOLLC|EnsemblGenome=Solyc10g007390.3|UniProtKB=A0A3Q7IAQ0	intracellular protein transmembrane transport	protein transmembrane transport	protein import into chloroplast stroma;protein import into peroxisome matrix;protein import into mitochondrial matrix
GO:0051640	SOLLC|EnsemblGenome=Solyc01g103480.3|UniProtKB=A0A3Q7EQ78,SOLLC|EnsemblGenome=Solyc01g109750.2|UniProtKB=A0A3Q7ETQ0,SOLLC|EnsemblGenome=Solyc09g010370.3|UniProtKB=A0A3Q7HXG9,SOLLC|EnsemblGenome=Solyc08g078690.3|UniProtKB=A0A3Q7HUV8,SOLLC|EnsemblGenome=Solyc06g034220.3|UniProtKB=A0A3Q7GQ43,SOLLC|EnsemblGenome=Solyc12g089150.2|UniProtKB=A0A3Q7JY27,SOLLC|EnsemblGenome=Solyc06g053760.3|UniProtKB=A0A3…	organelle localization	cellular localization	chromosome localization;establishment of organelle localization;lysosome localization;spindle localization;vesicle localization
PC00081	SOLLC|EnsemblGenome=Solyc03g008010.3|UniProtKB=A0A3Q7G2V2,SOLLC|EnsemblGenome=Solyc12g006880.2|UniProtKB=A0A3Q7J269,SOLLC|EnsemblGenome=Solyc08g065610.3|UniProtKB=A0A3Q7HN20,SOLLC|EnsemblGenome=Solyc06g071120.3|UniProtKB=A0A3Q7GYS2,SOLLC|EnsemblGenome=Solyc07g062270.3|UniProtKB=B2Z9Y3,SOLLC|EnsemblGenome=Solyc08g021830.1|UniProtKB=K4CJK3,SOLLC|EnsemblGenome=Solyc07g062280.3|UniProtKB=B2Z9Y4,SOLLC…	cysteine protease	protease
GO:0140013	SOLLC|EnsemblGenome=Solyc03g117530.1|UniProtKB=A0A3Q7FV22,SOLLC|EnsemblGenome=Solyc12g095860.2|UniProtKB=A0A3Q7JDH0,SOLLC|EnsemblGenome=Solyc09g009140.3|UniProtKB=A0A3Q7HX71,SOLLC|EnsemblGenome=Solyc05g053800.3|UniProtKB=A0A3Q7HGI7,SOLLC|EnsemblGenome=Solyc10g074430.2|UniProtKB=A0A3Q7IIZ4,SOLLC|EnsemblGenome=Solyc09g075190.3|UniProtKB=A0A3Q7J1I4,SOLLC|EnsemblGenome=Solyc10g050400.1|UniProtKB=K4D0…	meiotic nuclear division	meiotic cell cycle process	meiosis I;male meiotic nuclear division;meiosis II;meiotic chromosome segregation
GO:1904356	SOLLC|EnsemblGenome=Solyc01g065710.3|UniProtKB=A0A3Q7EYV2	regulation of telomere maintenance via telomere lengthening	regulation of telomere maintenance
GO:0045893	SOLLC|EnsemblGenome=Solyc03g113270.3|UniProtKB=A0A3Q7FRX5,SOLLC|EnsemblGenome=Solyc06g065360.3|UniProtKB=A0A3Q7GWM5,SOLLC|EnsemblGenome=Solyc09g066270.3|UniProtKB=A0A3Q7J0G3,SOLLC|EnsemblGenome=Solyc10g054070.1|UniProtKB=K4D105,SOLLC|EnsemblGenome=Solyc01g008220.3|UniProtKB=A0A3Q7E8P9,SOLLC|EnsemblGenome=Solyc03g093480.3|UniProtKB=A0A3Q7FLC0,SOLLC|EnsemblGenome=Solyc10g076380.2|UniProtKB=A0A3Q7II…	positive regulation of transcription, DNA-templated	positive regulation of nucleic acid-templated transcription	positive regulation of DNA-templated transcription, elongation;positive regulation of transcription by RNA polymerase II
GO:0001510	SOLLC|EnsemblGenome=Solyc05g051520.3|UniProtKB=A0A3Q7GNH2,SOLLC|EnsemblGenome=Solyc07g045070.3|UniProtKB=A0A3Q7H9P7,SOLLC|EnsemblGenome=Solyc08g066730.3|UniProtKB=A0A3Q7HNT5,SOLLC|EnsemblGenome=Solyc03g112520.3|UniProtKB=A0A3Q7GEW0,SOLLC|EnsemblGenome=Solyc12g015710.2|UniProtKB=A0A3Q7J5N3,SOLLC|EnsemblGenome=Solyc11g020810.2|UniProtKB=A0A3Q7IUV5,SOLLC|EnsemblGenome=Solyc11g020820.2|UniProtKB=A0A3…	RNA methylation	macromolecule methylation	rRNA methylation;tRNA methylation
GO:0019905	SOLLC|EnsemblGenome=Solyc05g052310.3|UniProtKB=A0A3Q7GJB2,SOLLC|EnsemblGenome=Solyc02g069640.3|UniProtKB=A0A3Q7F3B6,SOLLC|EnsemblGenome=Solyc02g082690.3|UniProtKB=A0A3Q7F723,SOLLC|EnsemblGenome=Solyc01g112150.3|UniProtKB=A0A3Q7EUK6,SOLLC|EnsemblGenome=Solyc06g050770.3|UniProtKB=A0A3Q7HNC6,SOLLC|EnsemblGenome=Solyc01g091300.3|UniProtKB=A0A3Q7F4H1,SOLLC|EnsemblGenome=Solyc08g079520.3|UniProtKB=A0A3…	syntaxin binding	SNARE binding
GO:0009306	SOLLC|EnsemblGenome=Solyc06g005340.3|UniProtKB=A0A3Q7GRC3,SOLLC|EnsemblGenome=Solyc11g073050.2|UniProtKB=A0A3Q7JQR8,SOLLC|EnsemblGenome=Solyc11g007780.2|UniProtKB=A0A3Q7IR46,SOLLC|EnsemblGenome=Solyc04g011360.3|UniProtKB=A0A3Q7FZ41,SOLLC|EnsemblGenome=Solyc06g068780.3|UniProtKB=A0A3Q7HTF7,SOLLC|EnsemblGenome=Solyc09g010370.3|UniProtKB=A0A3Q7HXG9,SOLLC|EnsemblGenome=Solyc10g086350.2|UniProtKB=A0A3…	protein secretion	secretion by cell	insulin secretion
GO:0046939	SOLLC|EnsemblGenome=Solyc07g062430.3|UniProtKB=A0A3Q7HE95	nucleotide phosphorylation	phosphorylation	nucleoside diphosphate phosphorylation
GO:0009132	SOLLC|EnsemblGenome=Solyc05g052490.3|UniProtKB=A0A3Q7HFU9,SOLLC|EnsemblGenome=Solyc08g016010.3|UniProtKB=A0A3Q7IG95,SOLLC|EnsemblGenome=Solyc12g096560.2|UniProtKB=A0A3Q7JEN7,SOLLC|EnsemblGenome=Solyc02g081980.3|UniProtKB=A0A3Q7FT32,SOLLC|EnsemblGenome=Solyc12g098560.2|UniProtKB=A0A3Q7JEE6	nucleoside diphosphate metabolic process	nucleoside phosphate metabolic process	ribonucleoside diphosphate metabolic process;nucleoside diphosphate phosphorylation;purine nucleoside diphosphate metabolic process
GO:0032153	SOLLC|EnsemblGenome=Solyc09g009430.3|UniProtKB=A0A3Q7HZ41,SOLLC|EnsemblGenome=Solyc09g009140.3|UniProtKB=A0A3Q7HX71,SOLLC|EnsemblGenome=Solyc09g075190.3|UniProtKB=A0A3Q7J1I4,SOLLC|EnsemblGenome=Solyc04g079390.3|UniProtKB=A0A3Q7GAF8	cell division site	cellular anatomical entity	actomyosin contractile ring
GO:0000502	SOLLC|EnsemblGenome=Solyc01g008370.3|UniProtKB=A0A3Q7E9U3,SOLLC|EnsemblGenome=Solyc10g081130.2|UniProtKB=A0A3Q7JFP9,SOLLC|EnsemblGenome=Solyc02g081700.1|UniProtKB=A0A3Q7F6F6,SOLLC|EnsemblGenome=Solyc04g024420.3|UniProtKB=A0A3Q7G2P7,SOLLC|EnsemblGenome=Solyc08g016510.3|UniProtKB=A0A3Q7HJJ7,SOLLC|EnsemblGenome=Solyc07g016200.3|UniProtKB=A0A3Q7H5A6,SOLLC|EnsemblGenome=Solyc07g055080.3|UniProtKB=A0A3…	proteasome complex	intracellular protein-containing complex	proteasome accessory complex
GO:0032968	SOLLC|EnsemblGenome=Solyc06g073630.3|UniProtKB=A0A3Q7H046,SOLLC|EnsemblGenome=Solyc10g008280.3|UniProtKB=A0A3Q7J6N8,SOLLC|EnsemblGenome=Solyc06g054080.3|UniProtKB=A0A3Q7GWM3,SOLLC|EnsemblGenome=Solyc07g053910.3|UniProtKB=A0A3Q7HCK6,SOLLC|EnsemblGenome=Solyc10g081020.2|UniProtKB=A0A3Q7IL31,SOLLC|EnsemblGenome=Solyc01g067640.3|UniProtKB=A0A3Q7EGJ1,SOLLC|EnsemblGenome=Solyc03g097690.3|UniProtKB=A0A3…	positive regulation of transcription elongation from RNA polymerase II promoter	regulation of transcription elongation from RNA polymerase II promoter
GO:0005675	SOLLC|EnsemblGenome=Solyc02g078440.3|UniProtKB=A0A3Q7F4K2,SOLLC|EnsemblGenome=Solyc04g072880.3|UniProtKB=A0A3Q7G7Y6,SOLLC|EnsemblGenome=Solyc04g071310.3|UniProtKB=A0A3Q7G7G9,SOLLC|EnsemblGenome=Solyc10g005900.3|UniProtKB=A0A3Q7IAY0,SOLLC|EnsemblGenome=Solyc08g081280.3|UniProtKB=A0A3Q7IQA1,SOLLC|EnsemblGenome=Solyc08g079610.3|UniProtKB=A0A3Q7IPH3	transcription factor TFIIH holo complex	RNA polymerase II, holoenzyme
GO:0140097	SOLLC|EnsemblGenome=Solyc10g078190.2|UniProtKB=A0A3Q7IJF4,SOLLC|EnsemblGenome=Solyc04g045590.3|UniProtKB=A0A3Q7G0B4,SOLLC|EnsemblGenome=Solyc07g018000.3|UniProtKB=A0A3Q7I2L6	catalytic activity, acting on DNA	catalytic activity, acting on a nucleic acid	DNA polymerase activity;deoxyribodipyrimidine photo-lyase activity;deoxyribonuclease activity;DNA N-glycosylase activity;ATP-dependent activity, acting on DNA
GO:0009725	SOLLC|EnsemblGenome=Solyc06g069850.3|UniProtKB=A0A3Q7H0Q5,SOLLC|EnsemblGenome=Solyc06g072370.3|UniProtKB=A0A3Q7HUZ5,SOLLC|EnsemblGenome=Solyc07g006020.3|UniProtKB=A0A3Q7H3P4,SOLLC|EnsemblGenome=Solyc12g009680.2|UniProtKB=A0A3Q7J379,SOLLC|EnsemblGenome=Solyc01g110470.3|UniProtKB=A0A3Q7EU37,SOLLC|EnsemblGenome=Solyc10g081490.2|UniProtKB=K4D336,SOLLC|EnsemblGenome=Solyc02g087960.3|UniProtKB=A0A3Q7FW…	response to hormone	response to organic substance	response to steroid hormone;response to peptide hormone;response to gibberellin;cellular response to hormone stimulus;response to abscisic acid
GO:0000775	SOLLC|EnsemblGenome=Solyc01g088390.3|UniProtKB=A0A3Q7EJ81	chromosome, centromeric region	chromosomal region	condensed chromosome, centromeric region
GO:0032984	SOLLC|EnsemblGenome=Solyc04g014210.3|UniProtKB=A0A3Q7FZX5,SOLLC|EnsemblGenome=Solyc01g110990.2|UniProtKB=A0A3Q7EUD5,SOLLC|EnsemblGenome=Solyc11g010310.2|UniProtKB=A0A3Q7IR33	protein-containing complex disassembly	cellular component disassembly	cellular protein complex disassembly;autophagosome maturation
GO:0036297	SOLLC|EnsemblGenome=Solyc01g097110.2|UniProtKB=A0A3Q7EN67,SOLLC|EnsemblGenome=Solyc07g053210.3|UniProtKB=A0A3Q7HEB7	interstrand cross-link repair	DNA repair
PC00091	SOLLC|EnsemblGenome=Solyc12g088880.2|UniProtKB=A0A3Q7JDR1,SOLLC|EnsemblGenome=Solyc09g076020.3|UniProtKB=A0A3Q7I642,SOLLC|EnsemblGenome=Solyc06g075000.3|UniProtKB=A0A3Q7HWE4,SOLLC|EnsemblGenome=Solyc09g009830.3|UniProtKB=A0A3Q7HZG5,SOLLC|EnsemblGenome=Solyc02g032330.3|UniProtKB=A0A3Q7EYX1,SOLLC|EnsemblGenome=Solyc07g062130.3|UniProtKB=A0A3Q7HE62,SOLLC|EnsemblGenome=Solyc08g005120.3|UniProtKB=A0A3…	dehydratase	lyase
GO:0004596	SOLLC|EnsemblGenome=Solyc03g120350.3|UniProtKB=A0A3Q7FV18,SOLLC|EnsemblGenome=Solyc09g057920.3|UniProtKB=A0A3Q7IYC0,SOLLC|EnsemblGenome=Solyc06g066790.3|UniProtKB=A0A3Q7GZN2,SOLLC|EnsemblGenome=Solyc06g065230.3|UniProtKB=A0A3Q7GYR1	peptide alpha-N-acetyltransferase activity	peptide N-acetyltransferase activity
GO:0015918	SOLLC|EnsemblGenome=Solyc01g006900.3|UniProtKB=A0A3Q7E8A8	sterol transport	lipid transport	intracellular sterol transport;cholesterol transport
GO:0043565	SOLLC|EnsemblGenome=Solyc03g113270.3|UniProtKB=A0A3Q7FRX5,SOLLC|EnsemblGenome=Solyc07g007940.3|UniProtKB=A0A3Q7H7P3,SOLLC|EnsemblGenome=Solyc06g005310.3|UniProtKB=A0A3Q7GRB8,SOLLC|EnsemblGenome=Solyc09g090790.3|UniProtKB=A0A3Q7I8X0,SOLLC|EnsemblGenome=Solyc06g083350.3|UniProtKB=A0A3Q7H1N7,SOLLC|EnsemblGenome=Solyc06g053220.3|UniProtKB=A0A3Q7GW49,SOLLC|EnsemblGenome=Solyc03g034150.2|UniProtKB=A0A3…	sequence-specific DNA binding	DNA binding	telomeric DNA binding;sequence-specific double-stranded DNA binding
GO:0009507	SOLLC|EnsemblGenome=Solyc03g123370.3|UniProtKB=A0A3Q7FW65,SOLLC|EnsemblGenome=Solyc04g079740.3|UniProtKB=A0A3Q7G9K5,SOLLC|EnsemblGenome=Solyc06g076790.1|UniProtKB=A0A3Q7H4H6,SOLLC|EnsemblGenome=Solyc08g066360.3|UniProtKB=A0A3Q7IK00,SOLLC|EnsemblGenome=Solyc06g060310.3|UniProtKB=A0A3Q7GUQ9,SOLLC|EnsemblGenome=Solyc12g005240.1|UniProtKB=A0A3Q7J260,SOLLC|EnsemblGenome=Solyc04g072500.1|UniProtKB=A0A3…	chloroplast	plastid	chloroplast envelope;chloroplast thylakoid;chloroplast stroma
PC00073	SOLLC|EnsemblGenome=Solyc03g118910.1|UniProtKB=A0A3Q7FU69,SOLLC|EnsemblGenome=Solyc02g085790.3|UniProtKB=A0A3Q7F9W4,SOLLC|EnsemblGenome=Solyc01g068400.3|UniProtKB=A0A3Q7F0D3,SOLLC|EnsemblGenome=Solyc05g056310.3|UniProtKB=A0A3Q7GLM4,SOLLC|EnsemblGenome=Solyc01g090750.3|UniProtKB=A0A3Q7EK01,SOLLC|EnsemblGenome=Solyc02g063090.3|UniProtKB=A0A3Q7FJZ3,SOLLC|EnsemblGenome=Solyc01g088080.3|UniProtKB=A0A3…	chaperonin	chaperone
GO:0097192	SOLLC|EnsemblGenome=Solyc08g077090.3|UniProtKB=A0A3Q7HU01	extrinsic apoptotic signaling pathway in absence of ligand	extrinsic apoptotic signaling pathway
GO:0031072	SOLLC|EnsemblGenome=Solyc07g005810.3|UniProtKB=A0A3Q7H3K1,SOLLC|EnsemblGenome=Solyc03g117630.1|UniProtKB=A0A3Q7FS03,SOLLC|EnsemblGenome=Solyc09g010630.3|UniProtKB=A0A3Q7HZV3,SOLLC|EnsemblGenome=Solyc01g103450.3|UniProtKB=A0A3Q7EQ38,SOLLC|EnsemblGenome=Solyc06g076020.3|UniProtKB=A0A3Q7H3P6,SOLLC|EnsemblGenome=Solyc01g106260.3|UniProtKB=A0A3Q7FBU5,SOLLC|EnsemblGenome=Solyc11g020040.2|UniProtKB=A0A3…	heat shock protein binding	protein binding	Hsp90 protein binding;Hsp70 protein binding
GO:0061025	SOLLC|EnsemblGenome=Solyc02g081140.3|UniProtKB=A0A3Q7F7H4,SOLLC|EnsemblGenome=Solyc05g042040.3|UniProtKB=A0A3Q7GKF5	membrane fusion	membrane organization	organelle membrane fusion;plasma membrane fusion
GO:0071782	SOLLC|EnsemblGenome=Solyc06g054650.3|UniProtKB=A0A3Q7HQ16	endoplasmic reticulum tubular network	endoplasmic reticulum subcompartment	cortical endoplasmic reticulum
GO:0051453	SOLLC|EnsemblGenome=Solyc12g010360.2|UniProtKB=A0A3Q7J3K8,SOLLC|EnsemblGenome=Solyc08g078200.2|UniProtKB=A0A3Q7HS28,SOLLC|EnsemblGenome=Solyc03g117150.3|UniProtKB=A0A3Q7GHX7	regulation of intracellular pH	regulation of cellular pH	intracellular pH reduction
GO:0031400	SOLLC|EnsemblGenome=Solyc05g016230.3|UniProtKB=A0A3Q7HAM6,SOLLC|EnsemblGenome=Solyc01g095050.3|UniProtKB=A0A3Q7EL82	negative regulation of protein modification process	negative regulation of cellular protein metabolic process	negative regulation of protein ubiquitination;negative regulation of protein phosphorylation
GO:0031267	SOLLC|EnsemblGenome=Solyc01g095210.3|UniProtKB=A0A3Q7ELG2	small GTPase binding	enzyme binding
GO:0006637	SOLLC|EnsemblGenome=Solyc12g099260.2|UniProtKB=A0A3Q7JEL1,SOLLC|EnsemblGenome=Solyc11g007020.2|UniProtKB=A8WBX7,SOLLC|EnsemblGenome=Solyc08g076140.3|UniProtKB=A0A3Q7HTG9,SOLLC|EnsemblGenome=Solyc09g042750.3|UniProtKB=A0A3Q7I312,SOLLC|EnsemblGenome=Solyc06g072580.3|UniProtKB=A0A3Q7HV38,SOLLC|EnsemblGenome=Solyc08g080170.3|UniProtKB=A0A3Q7IPS6,SOLLC|EnsemblGenome=Solyc01g059880.3|UniProtKB=A0A3Q7EY…	acyl-CoA metabolic process	sulfur compound metabolic process
GO:0055085	SOLLC|EnsemblGenome=Solyc10g084720.1|UniProtKB=K4D3Q6,SOLLC|EnsemblGenome=Solyc11g067300.2|UniProtKB=A0A3Q7IZE6,SOLLC|EnsemblGenome=Solyc11g066140.2|UniProtKB=A0A3Q7IZ18,SOLLC|EnsemblGenome=Solyc02g044050.1|UniProtKB=K4B5Z4,SOLLC|EnsemblGenome=Solyc03g007530.3|UniProtKB=A0A3Q7FG62,SOLLC|EnsemblGenome=Solyc09g075020.3|UniProtKB=A0A3Q7I6V8,SOLLC|EnsemblGenome=Solyc08g066960.3|UniProtKB=A0A3Q7IKB4,S…	transmembrane transport	cellular process	protein transmembrane transport;carbohydrate transmembrane transport;ion transmembrane transport;organic acid transmembrane transport;mitochondrial transmembrane transport
GO:0015740	SOLLC|EnsemblGenome=Solyc11g010500.1|UniProtKB=A0A3Q7IQZ1	C4-dicarboxylate transport	dicarboxylic acid transport
GO:0015931	SOLLC|EnsemblGenome=Solyc01g010650.3|UniProtKB=A0A3Q7EAD5,SOLLC|EnsemblGenome=Solyc01g079760.3|UniProtKB=A0A3Q7EHJ5	nucleobase-containing compound transport	organic substance transport	nucleic acid transport
GO:0035251	SOLLC|EnsemblGenome=Solyc12g008490.2|UniProtKB=A0A3Q7J2Y6,SOLLC|EnsemblGenome=Solyc02g081300.3|UniProtKB=A0A3Q7F670	UDP-glucosyltransferase activity	glucosyltransferase activity
GO:0016874	SOLLC|EnsemblGenome=Solyc04g010080.3|UniProtKB=A0A3Q7FYY4,SOLLC|EnsemblGenome=Solyc09g061680.3|UniProtKB=A0A3Q7I4J9,SOLLC|EnsemblGenome=Solyc07g063140.1|UniProtKB=A0A3Q7HH12,SOLLC|EnsemblGenome=Solyc01g095580.3|UniProtKB=A0A3Q7ELB9,SOLLC|EnsemblGenome=Solyc04g025540.3|UniProtKB=A0A3Q7G1P3,SOLLC|EnsemblGenome=Solyc01g111990.3|UniProtKB=A0A3Q7EUQ8,SOLLC|EnsemblGenome=Solyc11g012140.2|UniProtKB=A0A3…	ligase activity	catalytic activity	ligase activity, forming carbon-sulfur bonds
PC00175	SOLLC|EnsemblGenome=Solyc05g055590.2|UniProtKB=A0A3Q7GLA5,SOLLC|EnsemblGenome=Solyc08g079570.3|UniProtKB=A0A3Q7HVC1,SOLLC|EnsemblGenome=Solyc08g075240.3|UniProtKB=A0A3Q7IM21,SOLLC|EnsemblGenome=Solyc08g079430.3|UniProtKB=A0A3Q7HSR4,SOLLC|EnsemblGenome=Solyc01g094910.3|UniProtKB=A0A3Q7EL21,SOLLC|EnsemblGenome=Solyc02g090360.3|UniProtKB=A0A3Q7FY02,SOLLC|EnsemblGenome=Solyc02g080670.3|UniProtKB=A0A3…	oxidase	oxidoreductase
GO:0044877	SOLLC|EnsemblGenome=Solyc09g064450.3|UniProtKB=A0A3Q7I365,SOLLC|EnsemblGenome=Solyc01g109110.3|UniProtKB=A0A3Q7ET36,SOLLC|EnsemblGenome=Solyc03g031750.2|UniProtKB=A0A3Q7G4G7,SOLLC|EnsemblGenome=Solyc12g056490.1|UniProtKB=K4DFY0,SOLLC|EnsemblGenome=Solyc08g076450.3|UniProtKB=A0A3Q7HTP1,SOLLC|EnsemblGenome=Solyc08g005420.3|UniProtKB=A0A3Q7HJM6,SOLLC|EnsemblGenome=Solyc03g096870.3|UniProtKB=A0A3Q7FQ…	protein-containing complex binding	binding	actin filament binding;dynein complex binding;activin binding;nucleosome binding;collagen binding;integrin binding;proteasome binding;protein-lipid complex binding;ribonucleoprotein complex binding
GO:0031123	SOLLC|EnsemblGenome=Solyc04g074900.3|UniProtKB=A0A3Q7G8R9,SOLLC|EnsemblGenome=Solyc10g079670.2|UniProtKB=A0A3Q7JF54,SOLLC|EnsemblGenome=Solyc01g094000.3|UniProtKB=A0A3Q7F502,SOLLC|EnsemblGenome=Solyc01g066840.3|UniProtKB=A0A3Q7EFJ5,SOLLC|EnsemblGenome=Solyc10g050540.2|UniProtKB=A0A3Q7JBJ2,SOLLC|EnsemblGenome=Solyc04g074910.3|UniProtKB=A0A3Q7G7P4,SOLLC|EnsemblGenome=Solyc03g025270.3|UniProtKB=A0A3…	RNA 3'-end processing	RNA processing	mRNA 3'-end processing;snRNA 3'-end processing
GO:0019887	SOLLC|EnsemblGenome=Solyc12g087900.2|UniProtKB=A0A3Q7JCC4,SOLLC|EnsemblGenome=Solyc04g078500.1|UniProtKB=A0A3Q7GA64,SOLLC|EnsemblGenome=Solyc06g061000.3|UniProtKB=A0A3Q7HQV6,SOLLC|EnsemblGenome=Solyc11g005090.2|UniProtKB=Q9XGI5,SOLLC|EnsemblGenome=Solyc05g051410.3|UniProtKB=A0A3Q7GL08,SOLLC|EnsemblGenome=Solyc12g088650.2|UniProtKB=A0A3Q7JXW7,SOLLC|EnsemblGenome=Solyc04g077880.1|UniProtKB=K4BUM5,S…	protein kinase regulator activity	kinase regulator activity	protein kinase inhibitor activity;protein kinase activator activity
GO:0004252	SOLLC|EnsemblGenome=Solyc12g026400.2|UniProtKB=A0A3Q7J6Z7,SOLLC|EnsemblGenome=Solyc01g079450.3|UniProtKB=A0A3Q7EHH5,SOLLC|EnsemblGenome=Solyc10g049710.2|UniProtKB=A0A3Q7IFL7,SOLLC|EnsemblGenome=Solyc01g099690.3|UniProtKB=A0A3Q7EPU2,SOLLC|EnsemblGenome=Solyc10g080810.2|UniProtKB=A0A3Q7ILQ3,SOLLC|EnsemblGenome=Solyc02g091280.3|UniProtKB=A0A3Q7FAR0,SOLLC|EnsemblGenome=Solyc12g062290.2|UniProtKB=A0A3…	serine-type endopeptidase activity	endopeptidase activity
GO:0000719	SOLLC|EnsemblGenome=Solyc09g075180.3|UniProtKB=A0A3Q7I6Y9,SOLLC|EnsemblGenome=Solyc08g079530.3|UniProtKB=A0A3Q7HSU1	photoreactive repair	DNA repair
GO:0044390	SOLLC|EnsemblGenome=Solyc02g069230.3|UniProtKB=A0A3Q7F1T8,SOLLC|EnsemblGenome=Solyc02g088010.3|UniProtKB=A0A3Q7F8Y8,SOLLC|EnsemblGenome=Solyc03g026150.3|UniProtKB=A0A3Q7FF34,SOLLC|EnsemblGenome=Solyc04g077000.3|UniProtKB=A0A3Q7G899,SOLLC|EnsemblGenome=Solyc06g073340.3|UniProtKB=A0A3Q7H254,SOLLC|EnsemblGenome=Solyc12g010670.1|UniProtKB=A0A3Q7J469,SOLLC|EnsemblGenome=Solyc01g110080.2|UniProtKB=A0A3…	ubiquitin-like protein conjugating enzyme binding	enzyme binding
GO:0033692	SOLLC|EnsemblGenome=Solyc08g075340.3|UniProtKB=A0A3Q7HT22	cellular polysaccharide biosynthetic process	cellular macromolecule biosynthetic process	lipopolysaccharide biosynthetic process;xylan biosynthetic process;glucan biosynthetic process
GO:0008483	SOLLC|EnsemblGenome=Solyc01g017610.1|UniProtKB=K4AUU2,SOLLC|EnsemblGenome=Solyc06g071640.3|UniProtKB=A0A3Q7HUJ8,SOLLC|EnsemblGenome=Solyc07g021630.3|UniProtKB=A0A3Q7HA41,SOLLC|EnsemblGenome=Solyc07g055210.3|UniProtKB=A0A3Q7HD29,SOLLC|EnsemblGenome=Solyc02g091990.3|UniProtKB=Q42881,SOLLC|EnsemblGenome=Solyc03g043890.3|UniProtKB=Q4LDM0,SOLLC|EnsemblGenome=Solyc12g006470.2|UniProtKB=A0A3Q7J2V8,SOLLC…	transaminase activity	transferase activity
PC00022	SOLLC|EnsemblGenome=Solyc07g062450.3|UniProtKB=A0A3Q7HH70,SOLLC|EnsemblGenome=Solyc02g082730.3|UniProtKB=A0A3Q7F6B2,SOLLC|EnsemblGenome=Solyc09g072670.3|UniProtKB=A0A3Q7J0P0,SOLLC|EnsemblGenome=Solyc08g015860.3|UniProtKB=A0A3Q7HLY0,SOLLC|EnsemblGenome=Solyc11g012270.2|UniProtKB=A0A3Q7IS69,SOLLC|EnsemblGenome=Solyc05g054110.3|UniProtKB=A0A3Q7GKD8,SOLLC|EnsemblGenome=Solyc12g017570.2|UniProtKB=A0A3…	G-protein modulator	protein-binding activity modulator	GTPase-activating protein;guanyl-nucleotide exchange factor
GO:0046148	SOLLC|EnsemblGenome=Solyc04g058090.3|UniProtKB=A0A3Q7G5K0,SOLLC|EnsemblGenome=Solyc10g077040.2|UniProtKB=A0A3Q7IJU8,SOLLC|EnsemblGenome=Solyc11g012850.2|UniProtKB=A0A3Q7IS91,SOLLC|EnsemblGenome=Solyc01g088310.3|UniProtKB=A0A3Q7F3D7,SOLLC|EnsemblGenome=Solyc10g005310.3|UniProtKB=A0A3Q7I9E4,SOLLC|EnsemblGenome=Solyc06g060310.3|UniProtKB=A0A3Q7GUQ9	pigment biosynthetic process	pigment metabolic process	carotenoid biosynthetic process;heme biosynthetic process
GO:0003682	SOLLC|EnsemblGenome=Solyc02g093300.3|UniProtKB=H9E8V2,SOLLC|EnsemblGenome=Solyc12g096470.2|UniProtKB=A0A3Q7JCU0,SOLLC|EnsemblGenome=Solyc12g008940.2|UniProtKB=A0A3Q7J2T2,SOLLC|EnsemblGenome=Solyc12g099910.2|UniProtKB=A0A3Q7JYW1,SOLLC|EnsemblGenome=Solyc07g047610.3|UniProtKB=A0A3Q7HA08,SOLLC|EnsemblGenome=Solyc11g008740.2|UniProtKB=A0A3Q7IRL0,SOLLC|EnsemblGenome=Solyc07g008730.2|UniProtKB=A0A3Q7H4…	chromatin binding	binding	nucleosome binding;chromatin DNA binding
GO:1902475	SOLLC|EnsemblGenome=Solyc06g061170.3|UniProtKB=A0A3Q7GXQ4,SOLLC|EnsemblGenome=Solyc10g079200.2|UniProtKB=B1N662,SOLLC|EnsemblGenome=Solyc10g009090.3|UniProtKB=A0A3Q7ICQ7	L-alpha-amino acid transmembrane transport	amino acid transmembrane transport
GO:0010324	SOLLC|EnsemblGenome=Solyc04g080600.3|UniProtKB=A0A3Q7GBF9,SOLLC|EnsemblGenome=Solyc03g121820.3|UniProtKB=A0A3Q7GLK7,SOLLC|EnsemblGenome=Solyc08g006960.3|UniProtKB=A0A3Q7HHM1,SOLLC|EnsemblGenome=Solyc06g062790.3|UniProtKB=A0A3Q7HRB6,SOLLC|EnsemblGenome=Solyc12g014460.2|UniProtKB=A0A3Q7J5Q2,SOLLC|EnsemblGenome=Solyc06g074650.3|UniProtKB=A0A3Q7H0L2,SOLLC|EnsemblGenome=Solyc06g060090.3|UniProtKB=A0A3…	membrane invagination	membrane organization	phagocytosis, engulfment
GO:0005543	SOLLC|EnsemblGenome=Solyc12g098740.2|UniProtKB=A0A3Q7JYR8,SOLLC|EnsemblGenome=Solyc11g065940.2|UniProtKB=A0A3Q7IYY2,SOLLC|EnsemblGenome=Solyc01g110500.3|UniProtKB=A0A3Q7EVF1,SOLLC|EnsemblGenome=Solyc01g110510.3|UniProtKB=A0A3Q7ETW8,SOLLC|EnsemblGenome=Solyc01g090670.3|UniProtKB=A0A3Q7EJY5,SOLLC|EnsemblGenome=Solyc06g083810.3|UniProtKB=A0A3Q7H546,SOLLC|EnsemblGenome=Solyc12g100050.2|UniProtKB=A0A3…	phospholipid binding	lipid binding	calcium-dependent phospholipid binding;phosphatidylcholine binding;phosphatidylserine binding;phosphatidylinositol binding
GO:0033314	SOLLC|EnsemblGenome=Solyc03g117530.1|UniProtKB=A0A3Q7FV22,SOLLC|EnsemblGenome=Solyc11g011490.2|UniProtKB=A0A3Q7IRI0	mitotic DNA replication checkpoint signaling	mitotic G2/M transition checkpoint
GO:0008296	SOLLC|EnsemblGenome=Solyc11g067140.2|UniProtKB=A0A3Q7JP74,SOLLC|EnsemblGenome=Solyc04g016530.3|UniProtKB=A0A3Q7G0S5	3'-5'-exodeoxyribonuclease activity	3'-5' exonuclease activity
GO:0005689	SOLLC|EnsemblGenome=Solyc09g098390.3|UniProtKB=A0A3Q7J4Y2,SOLLC|EnsemblGenome=Solyc01g100990.3|UniProtKB=A0A3Q7ENY2,SOLLC|EnsemblGenome=Solyc03g006520.3|UniProtKB=A0A3Q7FFH7,SOLLC|EnsemblGenome=Solyc03g118800.3|UniProtKB=A0A3Q7GJ22,SOLLC|EnsemblGenome=Solyc02g062240.3|UniProtKB=A0A3Q7EZ34,SOLLC|EnsemblGenome=Solyc01g008360.3|UniProtKB=A0A3Q7E907,SOLLC|EnsemblGenome=Solyc03g033600.3|UniProtKB=A0A3…	U12-type spliceosomal complex	spliceosomal complex
GO:0006336	SOLLC|EnsemblGenome=Solyc02g063290.3|UniProtKB=A0A3Q7F0X8,SOLLC|EnsemblGenome=Solyc11g067200.2|UniProtKB=A0A3Q7J021,SOLLC|EnsemblGenome=Solyc11g005130.2|UniProtKB=A0A3Q7JHC1,SOLLC|EnsemblGenome=Solyc02g090090.3|UniProtKB=A0A3Q7FBJ1,SOLLC|EnsemblGenome=Solyc02g091110.3|UniProtKB=A0A3Q7FAN1	DNA replication-independent chromatin assembly	DNA replication-independent chromatin organization
PC00211	SOLLC|EnsemblGenome=Solyc11g007080.1|UniProtKB=K4D4W9,SOLLC|EnsemblGenome=Solyc05g055300.1|UniProtKB=A0A3Q7GPB1,SOLLC|EnsemblGenome=Solyc07g018220.3|UniProtKB=A0A3Q7H5V4,SOLLC|EnsemblGenome=Solyc08g082540.3|UniProtKB=A0A3Q7HV10	structural protein	protein class	surfactant;myelin protein
GO:0009605	SOLLC|EnsemblGenome=Solyc07g041340.2|UniProtKB=A0A3Q7I5H2,SOLLC|EnsemblGenome=Solyc03g098070.3|UniProtKB=A0A3Q7FN54,SOLLC|EnsemblGenome=Solyc06g051660.1|UniProtKB=Q5GA60,SOLLC|EnsemblGenome=Solyc12g057040.2|UniProtKB=Q93VS0,SOLLC|EnsemblGenome=Solyc06g076960.2|UniProtKB=A0A3Q7H0Z5,SOLLC|EnsemblGenome=Solyc06g072360.3|UniProtKB=A0A3Q7H1Z4,SOLLC|EnsemblGenome=Solyc03g112920.1|UniProtKB=A0A3Q7FSB3,S…	response to external stimulus	response to stimulus	response to extracellular stimulus;response to mechanical stimulus;taxis;cellular response to external stimulus;response to external biotic stimulus
GO:0005682	SOLLC|EnsemblGenome=Solyc07g065800.3|UniProtKB=A0A3Q7HIJ1,SOLLC|EnsemblGenome=Solyc03g007560.2|UniProtKB=K4BEH9,SOLLC|EnsemblGenome=Solyc09g011420.3|UniProtKB=K4CRG8,SOLLC|EnsemblGenome=Solyc09g083420.3|UniProtKB=A0A3Q7I739,SOLLC|EnsemblGenome=Solyc07g007210.3|UniProtKB=A0A3Q7I0H0,SOLLC|EnsemblGenome=Solyc09g090660.3|UniProtKB=A0A3Q7I8V0,SOLLC|EnsemblGenome=Solyc05g049950.3|UniProtKB=A0A3Q7GMS7,S…	U5 snRNP	spliceosomal snRNP complex
GO:0032553	SOLLC|EnsemblGenome=Solyc01g096420.3|UniProtKB=A0A3Q7EMU1,SOLLC|EnsemblGenome=Solyc02g085820.3|UniProtKB=A0A3Q7F7Q1,SOLLC|EnsemblGenome=Solyc07g019460.3|UniProtKB=A0A3Q7H9M0,SOLLC|EnsemblGenome=Solyc08g080920.3|UniProtKB=A0A3Q7HTM5,SOLLC|EnsemblGenome=Solyc12g056270.2|UniProtKB=A0A3Q7JAZ5	ribonucleotide binding	nucleotide binding	purine ribonucleotide binding
GO:2000142	SOLLC|EnsemblGenome=Solyc01g109940.3|UniProtKB=A0A3Q7ETU0	regulation of DNA-templated transcription, initiation	regulation of transcription, DNA-templated
GO:0009059	SOLLC|EnsemblGenome=Solyc10g084900.1|UniProtKB=A0A3Q7IMD3,SOLLC|EnsemblGenome=Solyc09g014350.3|UniProtKB=A0A3Q7I0S2,SOLLC|EnsemblGenome=Solyc01g079240.3|UniProtKB=A0A3Q7F0U3,SOLLC|EnsemblGenome=Solyc04g005840.1|UniProtKB=K4BNJ0,SOLLC|EnsemblGenome=Solyc01g096130.3|UniProtKB=A0A3Q7ELR6,SOLLC|EnsemblGenome=Solyc08g082920.3|UniProtKB=A0A3Q7HX29,SOLLC|EnsemblGenome=Solyc05g053030.1|UniProtKB=K4C1Y3	macromolecule biosynthetic process	macromolecule metabolic process	RNA biosynthetic process;aminoglycan biosynthetic process;cellular macromolecule biosynthetic process;polysaccharide biosynthetic process
GO:0009707	SOLLC|EnsemblGenome=Solyc01g094170.3|UniProtKB=A0A3Q7F544,SOLLC|EnsemblGenome=Solyc01g007100.3|UniProtKB=A0A3Q7ERP9,SOLLC|EnsemblGenome=Solyc02g093850.3|UniProtKB=A0A3Q7FE79,SOLLC|EnsemblGenome=Solyc09g008660.3|UniProtKB=A0A3Q7HYV2,SOLLC|EnsemblGenome=Solyc04g083160.2|UniProtKB=A0A3Q7GC94,SOLLC|EnsemblGenome=Solyc01g080780.2|UniProtKB=A0A3Q7EIF2,SOLLC|EnsemblGenome=Solyc05g014510.3|UniProtKB=A0A3…	chloroplast outer membrane	organelle outer membrane
GO:0070646	SOLLC|EnsemblGenome=Solyc01g008840.3|UniProtKB=A0A3Q7EA30,SOLLC|EnsemblGenome=Solyc11g062430.2|UniProtKB=A0A3Q7JN65,SOLLC|EnsemblGenome=Solyc09g061310.3|UniProtKB=A0A3Q7I303,SOLLC|EnsemblGenome=Solyc11g017300.2|UniProtKB=A0A3Q7IT42,SOLLC|EnsemblGenome=Solyc01g066830.3|UniProtKB=A0A3Q7EG40	protein modification by small protein removal	proteolysis	protein deubiquitination
GO:0009566	SOLLC|EnsemblGenome=Solyc12g009850.1|UniProtKB=A0A3Q7JSE2,SOLLC|EnsemblGenome=Solyc05g007390.1|UniProtKB=A0A3Q7GA93,SOLLC|EnsemblGenome=Solyc05g007410.1|UniProtKB=A0A3Q7GEA5,SOLLC|EnsemblGenome=Solyc09g064640.1|UniProtKB=A0A3Q7I399,SOLLC|EnsemblGenome=Solyc04g071640.1|UniProtKB=A0A3Q7G3X0,SOLLC|EnsemblGenome=Solyc11g005500.1|UniProtKB=A0A3Q7IPX6,SOLLC|EnsemblGenome=Solyc07g007530.1|UniProtKB=A0A3…	fertilization	sexual reproduction	single fertilization
GO:1901607	SOLLC|EnsemblGenome=Solyc06g071550.3|UniProtKB=A0A3Q7H148,SOLLC|EnsemblGenome=Solyc12g010180.2|UniProtKB=A0A3Q7J3Y4,SOLLC|EnsemblGenome=Solyc04g080610.3|UniProtKB=K4BVE0,SOLLC|EnsemblGenome=Solyc08g065490.3|UniProtKB=A0A3Q7HN29,SOLLC|EnsemblGenome=Solyc10g006400.3|UniProtKB=A0A3Q7J5P7,SOLLC|EnsemblGenome=Solyc03g063560.3|UniProtKB=A0A3Q7FLA3,SOLLC|EnsemblGenome=Solyc10g012370.3|UniProtKB=A0A3Q7ID…	alpha-amino acid biosynthetic process	alpha-amino acid metabolic process	leucine biosynthetic process;aspartate family amino acid biosynthetic process
PC00039	SOLLC|EnsemblGenome=Solyc11g065990.2|UniProtKB=A0A3Q7IYZ1,SOLLC|EnsemblGenome=Solyc04g024530.3|UniProtKB=A0A3Q7G1N9,SOLLC|EnsemblGenome=Solyc11g005330.2|UniProtKB=A0A3Q7INZ6,SOLLC|EnsemblGenome=Solyc06g076090.3|UniProtKB=A0A3Q7H3Q8,SOLLC|EnsemblGenome=Solyc05g054480.3|UniProtKB=A0A3Q7HGX8,SOLLC|EnsemblGenome=Solyc10g086460.2|UniProtKB=A0A3Q7INM1,SOLLC|EnsemblGenome=Solyc07g066120.3|UniProtKB=A0A3…	actin and actin related protein	actin or actin-binding cytoskeletal protein
GO:0008198	SOLLC|EnsemblGenome=Solyc03g098010.3|UniProtKB=A0A3Q7GD30,SOLLC|EnsemblGenome=Solyc06g072420.3|UniProtKB=A0A3Q7H1M6,SOLLC|EnsemblGenome=Solyc04g045590.3|UniProtKB=A0A3Q7G0B4,SOLLC|EnsemblGenome=Solyc07g007450.3|UniProtKB=A0A3Q7H3S1,SOLLC|EnsemblGenome=Solyc06g050980.3|UniProtKB=A0A3Q7GSZ7,SOLLC|EnsemblGenome=Solyc03g112900.3|UniProtKB=A0A3Q7FQF9,SOLLC|EnsemblGenome=Solyc04g008260.3|UniProtKB=A0A3…	ferrous iron binding	iron ion binding
GO:0042795	SOLLC|EnsemblGenome=Solyc07g007940.3|UniProtKB=A0A3Q7H7P3	snRNA transcription by RNA polymerase II	ncRNA transcription
GO:0005856	SOLLC|EnsemblGenome=Solyc07g020800.3|UniProtKB=A0A3Q7I339,SOLLC|EnsemblGenome=Solyc10g055545.1|UniProtKB=A0A3Q7IHM4,SOLLC|EnsemblGenome=Solyc01g111560.3|UniProtKB=A0A3Q7EW11,SOLLC|EnsemblGenome=Solyc03g114070.3|UniProtKB=A0A3Q7FSD0,SOLLC|EnsemblGenome=Solyc02g062020.3|UniProtKB=A0A3Q7FJ94,SOLLC|EnsemblGenome=Solyc12g007210.2|UniProtKB=A0A3Q7J3E7	cytoskeleton	intracellular non-membrane-bounded organelle	polymeric cytoskeletal fiber;microtubule cytoskeleton;intermediate filament cytoskeleton;actin cytoskeleton;axoneme;cortical cytoskeleton
GO:0015036	SOLLC|EnsemblGenome=Solyc03g112770.3|UniProtKB=A0A3Q7FS85,SOLLC|EnsemblGenome=Solyc02g084660.3|UniProtKB=A0A3Q7FUP4,SOLLC|EnsemblGenome=Solyc06g083690.3|UniProtKB=A0A3Q7H1V8	disulfide oxidoreductase activity	oxidoreductase activity, acting on a sulfur group of donors	protein-disulfide reductase activity
GO:0044389	SOLLC|EnsemblGenome=Solyc09g092025.1|UniProtKB=A0A3Q7I9Z3,SOLLC|EnsemblGenome=Solyc09g059970.3|UniProtKB=Q9SMD1,SOLLC|EnsemblGenome=Solyc07g049360.3|UniProtKB=A0A3Q7I7L9	ubiquitin-like protein ligase binding	enzyme binding	ubiquitin protein ligase binding
GO:0000781	SOLLC|EnsemblGenome=Solyc07g018300.3|UniProtKB=K4CCP1	chromosome, telomeric region	chromosomal region	nuclear telomere cap complex
GO:0016126	SOLLC|EnsemblGenome=Solyc01g087560.3|UniProtKB=A0A3Q7EJ67,SOLLC|EnsemblGenome=Solyc10g080150.2|UniProtKB=A0A3Q7JFC5,SOLLC|EnsemblGenome=Solyc06g074090.3|UniProtKB=A0A3Q7H0B6,SOLLC|EnsemblGenome=Solyc06g005750.3|UniProtKB=A0A3Q7GNW9,SOLLC|EnsemblGenome=Solyc01g091320.3|UniProtKB=A0A3Q7EKK8,SOLLC|EnsemblGenome=Solyc01g009310.3|UniProtKB=A0A3Q7E9H9,SOLLC|EnsemblGenome=Solyc06g082980.3|UniProtKB=A0A3…	sterol biosynthetic process	sterol metabolic process	cholesterol biosynthetic process;ergosterol biosynthetic process
GO:0004467	SOLLC|EnsemblGenome=Solyc01g079240.3|UniProtKB=A0A3Q7F0U3,SOLLC|EnsemblGenome=Solyc08g008310.3|UniProtKB=A0A3Q7IF77,SOLLC|EnsemblGenome=Solyc11g018580.2|UniProtKB=A0A3Q7ITB3,SOLLC|EnsemblGenome=Solyc07g045290.3|UniProtKB=A0A3Q7HCX0,SOLLC|EnsemblGenome=Solyc09g075790.3|UniProtKB=A0A3Q7I5Z1	long-chain fatty acid-CoA ligase activity	ligase activity, forming carbon-sulfur bonds
GO:0016433	SOLLC|EnsemblGenome=Solyc01g091800.3|UniProtKB=A0A3Q7EKH7,SOLLC|EnsemblGenome=Solyc01g100430.3|UniProtKB=A0A3Q7ENP0,SOLLC|EnsemblGenome=Solyc02g084730.3|UniProtKB=A0A3Q7F9D3	rRNA (adenine) methyltransferase activity	RNA methyltransferase activity
GO:0034724	SOLLC|EnsemblGenome=Solyc02g081590.3|UniProtKB=A0A3Q7F6D4	DNA replication-independent chromatin organization	chromatin organization	DNA replication-independent chromatin assembly
GO:0034219	SOLLC|EnsemblGenome=Solyc06g066600.3|UniProtKB=A0A3Q7GZK1,SOLLC|EnsemblGenome=Solyc07g049310.3|UniProtKB=K4CF34	carbohydrate transmembrane transport	carbohydrate transport	glucose transmembrane transport
GO:1901505	SOLLC|EnsemblGenome=Solyc06g069410.3|UniProtKB=A0A3Q7H0J9,SOLLC|EnsemblGenome=Solyc01g014210.1|UniProtKB=K4AU58,SOLLC|EnsemblGenome=Solyc07g064270.3|UniProtKB=A0A3Q7HFD6,SOLLC|EnsemblGenome=Solyc06g005290.3|UniProtKB=A0A3Q7GLX4,SOLLC|EnsemblGenome=Solyc06g068720.3|UniProtKB=A0A3Q7GXW0,SOLLC|EnsemblGenome=Solyc08g063010.3|UniProtKB=A0A3Q7HMR0,SOLLC|EnsemblGenome=Solyc11g062190.2|UniProtKB=A0A3Q7IX…	carbohydrate derivative transmembrane transporter activity	transmembrane transporter activity	nucleoside transmembrane transporter activity;nucleotide-sugar transmembrane transporter activity
GO:0080134	SOLLC|EnsemblGenome=Solyc04g054190.3|UniProtKB=A0A3Q7G238	regulation of response to stress	regulation of response to stimulus	regulation of defense response;regulation of cellular response to stress;regulation of response to wounding
GO:0019432	SOLLC|EnsemblGenome=Solyc07g040740.3|UniProtKB=A0A3Q7HBH4,SOLLC|EnsemblGenome=Solyc12g056420.2|UniProtKB=A0A3Q7JB30,SOLLC|EnsemblGenome=Solyc08g082340.3|UniProtKB=A0A3Q7HWR7,SOLLC|EnsemblGenome=Solyc07g053890.3|UniProtKB=A0A3Q7HFC8,SOLLC|EnsemblGenome=Solyc10g009430.3|UniProtKB=A0A3Q7ICX4,SOLLC|EnsemblGenome=Solyc01g107900.3|UniProtKB=A0A3Q7ESI5	triglyceride biosynthetic process	glycerolipid biosynthetic process
PC00222	SOLLC|EnsemblGenome=Solyc04g051800.3|UniProtKB=A0A3Q7G5I8,SOLLC|EnsemblGenome=Solyc08g079180.3|UniProtKB=A0A3Q7IP94,SOLLC|EnsemblGenome=Solyc06g071790.3|UniProtKB=A0A3Q7GYB4,SOLLC|EnsemblGenome=Solyc11g069090.2|UniProtKB=A0A3Q7IZJ7,SOLLC|EnsemblGenome=Solyc11g072190.2|UniProtKB=A0A3Q7JQE3,SOLLC|EnsemblGenome=Solyc07g018360.3|UniProtKB=A0A3Q7H5X9,SOLLC|EnsemblGenome=Solyc07g007210.3|UniProtKB=A0A3…	translation elongation factor	translation factor
PC00090	SOLLC|EnsemblGenome=Solyc08g068990.2|UniProtKB=A0A3Q7HSC4,SOLLC|EnsemblGenome=Solyc12g096050.2|UniProtKB=A0A3Q7JEE8,SOLLC|EnsemblGenome=Solyc08g068880.1|UniProtKB=A0A3Q7HSA3,SOLLC|EnsemblGenome=Solyc07g005000.3|UniProtKB=A0A3Q7H608,SOLLC|EnsemblGenome=Solyc11g069530.2|UniProtKB=A0A3Q7IZT0,SOLLC|EnsemblGenome=Solyc02g065470.1|UniProtKB=A0A3Q7FKT4,SOLLC|EnsemblGenome=Solyc08g006590.2|UniProtKB=A0A3…	defense/immunity protein	protein class	major histocompatibility complex protein;complement component;immunoglobulin receptor superfamily;immunoglobulin;antimicrobial response protein
GO:0030150	SOLLC|EnsemblGenome=Solyc08g069210.1|UniProtKB=K4CME1,SOLLC|EnsemblGenome=Solyc11g039910.2|UniProtKB=A0A3Q7IVM2,SOLLC|EnsemblGenome=Solyc08g006120.3|UniProtKB=A0A3Q7HJY6,SOLLC|EnsemblGenome=Solyc01g060070.3|UniProtKB=A0A3Q7EF07,SOLLC|EnsemblGenome=Solyc12g014470.2|UniProtKB=A0A3Q7J5E6,SOLLC|EnsemblGenome=Solyc06g082270.2|UniProtKB=A0A3Q7H490,SOLLC|EnsemblGenome=Solyc06g072330.3|UniProtKB=A0A3Q7GZ…	protein import into mitochondrial matrix	protein targeting to mitochondrion
GO:0016853	SOLLC|EnsemblGenome=Solyc05g051850.3|UniProtKB=A0A3Q7GNM9,SOLLC|EnsemblGenome=Solyc06g060100.3|UniProtKB=A0A3Q7GUL2,SOLLC|EnsemblGenome=Solyc10g079480.1|UniProtKB=A0A3Q7IK81,SOLLC|EnsemblGenome=Solyc09g005700.3|UniProtKB=A0A3Q7HXP3,SOLLC|EnsemblGenome=Solyc06g005490.3|UniProtKB=A0A3Q7GRE0,SOLLC|EnsemblGenome=Solyc03g113770.3|UniProtKB=A0A3Q7GFM7,SOLLC|EnsemblGenome=Solyc01g096900.3|UniProtKB=A0A3…	isomerase activity	catalytic activity	peptidyl-prolyl cis-trans isomerase activity;protein disulfide isomerase activity;racemase and epimerase activity, acting on carbohydrates and derivatives;intramolecular transferase activity
GO:0006396	SOLLC|EnsemblGenome=Solyc01g013920.1|UniProtKB=K4AU29,SOLLC|EnsemblGenome=Solyc03g114120.3|UniProtKB=A0A3Q7GFV7,SOLLC|EnsemblGenome=Solyc01g014450.1|UniProtKB=K4AU82,SOLLC|EnsemblGenome=Solyc01g012740.1|UniProtKB=K4AU10,SOLLC|EnsemblGenome=Solyc12g014410.2|UniProtKB=A0A3Q7J5I7,SOLLC|EnsemblGenome=Solyc05g024210.1|UniProtKB=K4BZQ9,SOLLC|EnsemblGenome=Solyc05g053220.3|UniProtKB=A0A3Q7HG86,SOLLC|Ens…	RNA processing	gene expression	ncRNA processing;mRNA processing;mitochondrial RNA processing;RNA 3'-end processing;production of miRNAs involved in gene silencing by miRNA;RNA splicing
GO:0000727	SOLLC|EnsemblGenome=Solyc08g077990.3|UniProtKB=A0A3Q7HSL6,SOLLC|EnsemblGenome=Solyc11g065900.2|UniProtKB=A0A3Q7JNQ8,SOLLC|EnsemblGenome=Solyc01g068340.3|UniProtKB=A0A3Q7F0C1,SOLLC|EnsemblGenome=Solyc09g059440.1|UniProtKB=A0A3Q7I4E1,SOLLC|EnsemblGenome=Solyc02g082180.3|UniProtKB=A0A3Q7F5V9	double-strand break repair via break-induced replication	double-strand break repair via homologous recombination
GO:0010027	SOLLC|EnsemblGenome=Solyc08g006050.2|UniProtKB=A0A3Q7HH27,SOLLC|EnsemblGenome=Solyc02g081920.3|UniProtKB=A0A3Q7F5Q1,SOLLC|EnsemblGenome=Solyc11g066110.2|UniProtKB=A0A3Q7JNU4,SOLLC|EnsemblGenome=Solyc04g051850.3|UniProtKB=A0A3Q7GWU8	thylakoid membrane organization	plastid membrane organization
GO:0140535	SOLLC|EnsemblGenome=Solyc03g062680.3|UniProtKB=A0A3Q7FIB9,SOLLC|EnsemblGenome=Solyc02g091720.2|UniProtKB=A0A3Q7FAZ5,SOLLC|EnsemblGenome=Solyc06g061000.3|UniProtKB=A0A3Q7HQV6,SOLLC|EnsemblGenome=Solyc04g010120.3|UniProtKB=A0A3Q7FWZ8,SOLLC|EnsemblGenome=Solyc03g044140.3|UniProtKB=A0A3Q7FJA0,SOLLC|EnsemblGenome=Solyc11g065620.2|UniProtKB=H6WYS2,SOLLC|EnsemblGenome=Solyc10g005530.3|UniProtKB=A0A3Q7J5…	intracellular protein-containing complex	protein-containing complex	mannosyltransferase complex;proteasome complex;protein acetyltransferase complex;TRAPP complex;DNA polymerase complex;RNA polymerase complex;CCR4-NOT complex;ubiquitin ligase complex;elongator holoenzyme complex;guanyl-nucleotide exchange factor complex
GO:0071805	SOLLC|EnsemblGenome=Solyc07g065450.3|UniProtKB=A0A3Q7HFY9,SOLLC|EnsemblGenome=Solyc10g006010.3|UniProtKB=A0A3Q7J5I6,SOLLC|EnsemblGenome=Solyc06g009330.3|UniProtKB=A0A3Q7HK17,SOLLC|EnsemblGenome=Solyc02g071140.3|UniProtKB=A0A3Q7F471	potassium ion transmembrane transport	potassium ion transport
GO:0051495	SOLLC|EnsemblGenome=Solyc02g076840.3|UniProtKB=A0A3Q7F375	positive regulation of cytoskeleton organization	regulation of cytoskeleton organization	positive regulation of actin filament bundle assembly;positive regulation of actin filament polymerization
PC00219	SOLLC|EnsemblGenome=Solyc03g118410.3|UniProtKB=Q672Q9,SOLLC|EnsemblGenome=Solyc07g053830.3|UniProtKB=A0A3Q7HCJ1,SOLLC|EnsemblGenome=Solyc06g083810.3|UniProtKB=A0A3Q7H546,SOLLC|EnsemblGenome=Solyc12g100050.2|UniProtKB=A0A3Q7JE24,SOLLC|EnsemblGenome=Solyc05g013960.3|UniProtKB=A0A3Q7H971,SOLLC|EnsemblGenome=Solyc04g078090.3|UniProtKB=A0A3Q7G9V3,SOLLC|EnsemblGenome=Solyc04g015370.3|UniProtKB=A0A3Q7FY…	transfer/carrier protein	protein class	globin;apolipoprotein
GO:0000808	SOLLC|EnsemblGenome=Solyc02g093300.3|UniProtKB=H9E8V2,SOLLC|EnsemblGenome=Solyc05g014540.3|UniProtKB=A0A3Q7GGU4,SOLLC|EnsemblGenome=Solyc07g018300.3|UniProtKB=K4CCP1,SOLLC|EnsemblGenome=Solyc03g007800.3|UniProtKB=A0A3Q7FDY1,SOLLC|EnsemblGenome=Solyc05g053520.3|UniProtKB=A0A3Q7HGD5,SOLLC|EnsemblGenome=Solyc10g074430.2|UniProtKB=A0A3Q7IIZ4,SOLLC|EnsemblGenome=Solyc01g111550.3|UniProtKB=A0A3Q7FEW9,S…	origin recognition complex	chromosome	nuclear origin of replication recognition complex
GO:0016628	SOLLC|EnsemblGenome=Solyc11g030720.2|UniProtKB=A0A3Q7IUP7,SOLLC|EnsemblGenome=Solyc12g010960.2|UniProtKB=A0A3Q7J4Q6,SOLLC|EnsemblGenome=Solyc12g096760.2|UniProtKB=A0A3Q7JE01,SOLLC|EnsemblGenome=Solyc07g045090.3|UniProtKB=A0A3Q7HD58,SOLLC|EnsemblGenome=Solyc07g045080.3|UniProtKB=A0A3Q7HA92,SOLLC|EnsemblGenome=Solyc12g096780.2|UniProtKB=A0A3Q7JDX9	oxidoreductase activity, acting on the CH-CH group of donors, NAD or NADP as acceptor	oxidoreductase activity, acting on the CH-CH group of donors
GO:0005938	SOLLC|EnsemblGenome=Solyc11g070130.2|UniProtKB=Q8VWR0,SOLLC|EnsemblGenome=Solyc03g046450.3|UniProtKB=A0A3Q7FJV7,SOLLC|EnsemblGenome=Solyc07g020800.3|UniProtKB=A0A3Q7I339,SOLLC|EnsemblGenome=Solyc10g055545.1|UniProtKB=A0A3Q7IHM4,SOLLC|EnsemblGenome=Solyc08g066110.3|UniProtKB=Q93YG7,SOLLC|EnsemblGenome=Solyc01g111560.3|UniProtKB=A0A3Q7EW11,SOLLC|EnsemblGenome=Solyc03g114070.3|UniProtKB=A0A3Q7FSD0,S…	cell cortex	cell periphery	exocyst;cortical endoplasmic reticulum;cortical cytoskeleton
GO:0051784	SOLLC|EnsemblGenome=Solyc12g076350.2|UniProtKB=A0A3Q7JC33	negative regulation of nuclear division	negative regulation of organelle organization	negative regulation of mitotic nuclear division
GO:0051233	SOLLC|EnsemblGenome=Solyc08g066050.3|UniProtKB=A0A3Q7HN95,SOLLC|EnsemblGenome=Solyc02g092950.3|UniProtKB=A0A3Q7FDN6,SOLLC|EnsemblGenome=Solyc03g116370.3|UniProtKB=A0A3Q7GHC3	spindle midzone	spindle	mitotic spindle midzone
GO:0016895	SOLLC|EnsemblGenome=Solyc07g053210.3|UniProtKB=A0A3Q7HEB7	exodeoxyribonuclease activity, producing 5'-phosphomonoesters	exonuclease activity, active with either ribo- or deoxyribonucleic acids and producing 5'-phosphomonoesters	3'-5'-exodeoxyribonuclease activity
GO:0035064	SOLLC|EnsemblGenome=Solyc02g093490.3|UniProtKB=A0A3Q7FDZ4,SOLLC|EnsemblGenome=Solyc09g091190.3|UniProtKB=A0A3Q7J3S3	methylated histone binding	histone binding
GO:0005768	SOLLC|EnsemblGenome=Solyc02g036450.3|UniProtKB=A0A3Q7EXP9,SOLLC|EnsemblGenome=Solyc08g005490.3|UniProtKB=A0A3Q7HJ98,SOLLC|EnsemblGenome=Solyc10g050030.2|UniProtKB=A0A3Q7IGV1,SOLLC|EnsemblGenome=Solyc12g014080.2|UniProtKB=A0A3Q7J501,SOLLC|EnsemblGenome=Solyc06g066070.1|UniProtKB=A0A3Q7HSJ4,SOLLC|EnsemblGenome=Solyc02g081380.3|UniProtKB=A0A3Q7FSQ8,SOLLC|EnsemblGenome=Solyc11g010100.2|UniProtKB=A0A3…	endosome	endomembrane system	endosome membrane;late endosome;early endosome;recycling endosome
GO:0097367	SOLLC|EnsemblGenome=Solyc07g005080.1|UniProtKB=K4CAY0	carbohydrate derivative binding	binding	lipopolysaccharide binding;glycosaminoglycan binding;ribonucleotide binding
GO:0030515	SOLLC|EnsemblGenome=Solyc01g097640.3|UniProtKB=A0A3Q7EM99,SOLLC|EnsemblGenome=Solyc02g069770.3|UniProtKB=A0A3Q7F236,SOLLC|EnsemblGenome=Solyc03g093480.3|UniProtKB=A0A3Q7FLC0,SOLLC|EnsemblGenome=Solyc10g039190.2|UniProtKB=A0A3Q7J9A4,SOLLC|EnsemblGenome=Solyc02g089280.3|UniProtKB=A0A3Q7FXD5,SOLLC|EnsemblGenome=Solyc04g082320.3|UniProtKB=A0A3Q7GCE1,SOLLC|EnsemblGenome=Solyc02g032930.3|UniProtKB=A0A3…	snoRNA binding	RNA binding
GO:0000086	SOLLC|EnsemblGenome=Solyc03g117530.1|UniProtKB=A0A3Q7FV22,SOLLC|EnsemblGenome=Solyc12g095860.2|UniProtKB=A0A3Q7JDH0,SOLLC|EnsemblGenome=Solyc11g011490.2|UniProtKB=A0A3Q7IRI0,SOLLC|EnsemblGenome=Solyc02g081520.3|UniProtKB=A0A3Q7F7N9,SOLLC|EnsemblGenome=Solyc11g070140.2|UniProtKB=A0A3Q7J0P3	G2/M transition of mitotic cell cycle	mitotic cell cycle phase transition
GO:0006996	SOLLC|EnsemblGenome=Solyc04g056380.3|UniProtKB=A0A3Q7G5Z6,SOLLC|EnsemblGenome=Solyc02g071900.3|UniProtKB=A0A3Q7F2P3	organelle organization	cellular component organization	peroxisome organization;plastid organization;nucleus organization;chromosome organization;Golgi organization;organelle assembly;mitochondrion organization;organelle fission;organelle disassembly;vesicle organization;organelle fusion;vacuole organization;cytoskeleton organization;cilium organization;endoplasmic reticulum organization
GO:0046916	SOLLC|EnsemblGenome=Solyc09g014870.1|UniProtKB=A0A3Q7I146,SOLLC|EnsemblGenome=Solyc02g082080.1|UniProtKB=A0A3Q7F6N1,SOLLC|EnsemblGenome=Solyc09g011700.1|UniProtKB=A0A3Q7HYS1	cellular transition metal ion homeostasis	cellular metal ion homeostasis	cellular iron ion homeostasis;cellular zinc ion homeostasis
GO:0045910	SOLLC|EnsemblGenome=Solyc04g007720.3|UniProtKB=A0A3Q7GNU1,SOLLC|EnsemblGenome=Solyc02g084240.3|UniProtKB=A0A3Q7FUF9,SOLLC|EnsemblGenome=Solyc11g011160.1|UniProtKB=K4D5S3,SOLLC|EnsemblGenome=Solyc04g007890.3|UniProtKB=A0A3Q7GNX5,SOLLC|EnsemblGenome=Solyc03g119130.3|UniProtKB=A0A3Q7FUU1,SOLLC|EnsemblGenome=Solyc09g066100.3|UniProtKB=P37218	negative regulation of DNA recombination	negative regulation of DNA metabolic process	negative regulation of double-strand break repair via homologous recombination
PC00248	SOLLC|EnsemblGenome=Solyc04g081370.2|UniProtKB=K4BVL6,SOLLC|EnsemblGenome=Solyc01g010410.3|UniProtKB=A0A3Q7EAY1,SOLLC|EnsemblGenome=Solyc11g013220.2|UniProtKB=A0A3Q7IS87,SOLLC|EnsemblGenome=Solyc10g081790.1|UniProtKB=A0A3Q7ILR3,SOLLC|EnsemblGenome=Solyc02g079920.3|UniProtKB=A0A3Q7F6S2,SOLLC|EnsemblGenome=Solyc07g063970.3|UniProtKB=A0A3Q7HF29,SOLLC|EnsemblGenome=Solyc03g025440.3|UniProtKB=A0A3Q7FE…	C2H2 zinc finger transcription factor	zinc finger transcription factor
GO:0004806	SOLLC|EnsemblGenome=Solyc01g104310.3|UniProtKB=A0A3Q7ERW0	triglyceride lipase activity	lipase activity
PC00079	SOLLC|EnsemblGenome=Solyc02g085730.3|UniProtKB=Q9LEG5,SOLLC|EnsemblGenome=Solyc10g077040.2|UniProtKB=A0A3Q7IJU8,SOLLC|EnsemblGenome=Solyc03g031860.3|UniProtKB=P08196,SOLLC|EnsemblGenome=Solyc06g072380.3|UniProtKB=A0A3Q7H1L5,SOLLC|EnsemblGenome=Solyc10g049970.2|UniProtKB=A0A3Q7IFZ6,SOLLC|EnsemblGenome=Solyc01g102950.3|UniProtKB=A0A3Q7EPI9	cyclase	lyase	adenylate cyclase;guanylate cyclase
GO:0005779	SOLLC|EnsemblGenome=Solyc12g040500.2|UniProtKB=A0A3Q7J8X6,SOLLC|EnsemblGenome=Solyc12g099770.2|UniProtKB=A0A3Q7JDV9,SOLLC|EnsemblGenome=Solyc01g079760.3|UniProtKB=A0A3Q7EHJ5	integral component of peroxisomal membrane	peroxisomal membrane
GO:0042594	SOLLC|EnsemblGenome=Solyc01g098430.3|UniProtKB=A0A3Q7EMX0,SOLLC|EnsemblGenome=Solyc07g064060.3|UniProtKB=A0A3Q7HFA0	response to starvation	response to stress	cellular response to starvation
GO:1901565	SOLLC|EnsemblGenome=Solyc01g005000.3|UniProtKB=B1Q3F2,SOLLC|EnsemblGenome=Solyc02g068740.3|UniProtKB=A0A3Q7F1L3,SOLLC|EnsemblGenome=Solyc01g080170.3|UniProtKB=A0A3Q7F1C4,SOLLC|EnsemblGenome=Solyc03g094010.3|UniProtKB=A0A3Q7FLT6,SOLLC|EnsemblGenome=Solyc06g059850.2|UniProtKB=A0A3Q7GX16,SOLLC|EnsemblGenome=Solyc08g065490.3|UniProtKB=A0A3Q7HN29,SOLLC|EnsemblGenome=Solyc07g064600.3|UniProtKB=A0RZD0,S…	organonitrogen compound catabolic process	organic substance catabolic process	purine-containing compound catabolic process;nucleoside catabolic process;aromatic amino acid family catabolic process;protein catabolic process;arginine catabolic process;sphingolipid catabolic process;pyrimidine nucleobase catabolic process
GO:0030433	SOLLC|EnsemblGenome=Solyc03g118040.3|UniProtKB=A0A3Q7FU78,SOLLC|EnsemblGenome=Solyc07g064590.3|UniProtKB=A0A3Q7HFD0,SOLLC|EnsemblGenome=Solyc01g109940.3|UniProtKB=A0A3Q7ETU0,SOLLC|EnsemblGenome=Solyc07g048120.3|UniProtKB=A0A3Q7HDQ6,SOLLC|EnsemblGenome=Solyc11g069720.2|UniProtKB=A0A3Q7J082,SOLLC|EnsemblGenome=Solyc02g070520.3|UniProtKB=A0A3Q7F1Z6,SOLLC|EnsemblGenome=Solyc06g063100.3|UniProtKB=K4C7…	ubiquitin-dependent ERAD pathway	proteasome-mediated ubiquitin-dependent protein catabolic process
GO:1901360	SOLLC|EnsemblGenome=Solyc02g065280.3|UniProtKB=A0A3Q7EZP5,SOLLC|EnsemblGenome=Solyc03g044790.3|UniProtKB=Q6ED34,SOLLC|EnsemblGenome=Solyc03g044810.2|UniProtKB=A0A3Q7FGU0,SOLLC|EnsemblGenome=Solyc01g108820.1|UniProtKB=K4B397,SOLLC|EnsemblGenome=Solyc03g095550.2|UniProtKB=A0A3Q7FLU0,SOLLC|EnsemblGenome=Solyc01g108740.3|UniProtKB=A0A3Q7ESY0,SOLLC|EnsemblGenome=Solyc01g108810.3|UniProtKB=E0YCS5,SOLLC…	organic cyclic compound metabolic process	organic substance metabolic process	aromatic amino acid family metabolic process;nucleobase-containing compound metabolic process;tetrapyrrole metabolic process;steroid metabolic process;pyrimidine-containing compound metabolic process;purine-containing compound metabolic process;organic cyclic compound catabolic process;folic acid-containing compound metabolic process;organic cyclic compound biosynthetic process;catecholamine meta…
GO:0016779	SOLLC|EnsemblGenome=Solyc03g096730.3|UniProtKB=Q6J1L7,SOLLC|EnsemblGenome=Solyc02g071280.3|UniProtKB=A0A3Q7F2U8,SOLLC|EnsemblGenome=Solyc01g094000.3|UniProtKB=A0A3Q7F502,SOLLC|EnsemblGenome=Solyc11g044900.2|UniProtKB=A0A3Q7JME7,SOLLC|EnsemblGenome=Solyc03g114140.3|UniProtKB=A0A3Q7FQ94,SOLLC|EnsemblGenome=Solyc02g086600.3|UniProtKB=A0A3Q7FA89,SOLLC|EnsemblGenome=Solyc04g014870.3|UniProtKB=A0A3Q7FZ…	nucleotidyltransferase activity	transferase activity, transferring phosphorus-containing groups	DNA polymerase activity;DNA-directed 5'-3' RNA polymerase activity;adenylyltransferase activity
GO:0004180	SOLLC|EnsemblGenome=Solyc01g087970.3|UniProtKB=A0A3Q7EIZ7,SOLLC|EnsemblGenome=Solyc12g099160.2|UniProtKB=A0A3Q7JEJ6,SOLLC|EnsemblGenome=Solyc04g015340.3|UniProtKB=A0A3Q7G0N6,SOLLC|EnsemblGenome=Solyc03g118370.3|UniProtKB=A0A3Q7FTV8,SOLLC|EnsemblGenome=Solyc01g104850.3|UniProtKB=A0A3Q7FAW7,SOLLC|EnsemblGenome=Solyc07g005960.3|UniProtKB=A0A3Q7H2W6,SOLLC|EnsemblGenome=Solyc04g076120.3|UniProtKB=A0A3…	carboxypeptidase activity	exopeptidase activity
GO:0015101	SOLLC|EnsemblGenome=Solyc01g067070.3|UniProtKB=A0A3Q7EZI3,SOLLC|EnsemblGenome=Solyc08g081070.3|UniProtKB=A0A3Q7HW44,SOLLC|EnsemblGenome=Solyc12g099630.2|UniProtKB=A0A3Q7JEU0,SOLLC|EnsemblGenome=Solyc04g050040.3|UniProtKB=A0A3Q7G3E9	organic cation transmembrane transporter activity	cation transmembrane transporter activity
GO:0000266	SOLLC|EnsemblGenome=Solyc09g010320.3|UniProtKB=A0A3Q7ITV4,SOLLC|EnsemblGenome=Solyc12g099770.2|UniProtKB=A0A3Q7JDV9	mitochondrial fission	organelle fission
GO:0003755	SOLLC|EnsemblGenome=Solyc09g010190.3|UniProtKB=A0A3Q7HZM9,SOLLC|EnsemblGenome=Solyc09g057660.3|UniProtKB=A0A3Q7I412,SOLLC|EnsemblGenome=Solyc08g062700.3|UniProtKB=A0A3Q7HMK8,SOLLC|EnsemblGenome=Solyc11g067090.2|UniProtKB=A0A3Q7IZ39,SOLLC|EnsemblGenome=Solyc04g011620.3|UniProtKB=A0A3Q7GQY2,SOLLC|EnsemblGenome=Solyc07g064950.3|UniProtKB=A0A3Q7HIJ0,SOLLC|EnsemblGenome=Solyc02g062250.3|UniProtKB=A0A3…	peptidyl-prolyl cis-trans isomerase activity	catalytic activity, acting on a protein
GO:0035673	SOLLC|EnsemblGenome=Solyc11g012700.2|UniProtKB=A0A3Q7JJS2,SOLLC|EnsemblGenome=Solyc03g033460.3|UniProtKB=A0A3Q7FID6,SOLLC|EnsemblGenome=Solyc04g076750.2|UniProtKB=A0A3Q7G5K7,SOLLC|EnsemblGenome=Solyc09g005380.2|UniProtKB=A0A3Q7HVA2,SOLLC|EnsemblGenome=Solyc04g076760.2|UniProtKB=A0A3Q7G858,SOLLC|EnsemblGenome=Solyc08g082990.3|UniProtKB=A0A3Q7HUT4	oligopeptide transmembrane transporter activity	transmembrane transporter activity
GO:0061077	SOLLC|EnsemblGenome=Solyc09g057660.3|UniProtKB=A0A3Q7I412,SOLLC|EnsemblGenome=Solyc04g011620.3|UniProtKB=A0A3Q7GQY2,SOLLC|EnsemblGenome=Solyc07g064950.3|UniProtKB=A0A3Q7HIJ0,SOLLC|EnsemblGenome=Solyc09g092690.3|UniProtKB=A0A3Q7I8W5	chaperone-mediated protein folding	protein folding	chaperone cofactor-dependent protein refolding
GO:0034727	SOLLC|EnsemblGenome=Solyc07g005970.3|UniProtKB=A0A3Q7H3N2,SOLLC|EnsemblGenome=Solyc03g096790.3|UniProtKB=A0A3Q7FPR9,SOLLC|EnsemblGenome=Solyc01g108160.3|UniProtKB=A0A3Q7ETZ1	piecemeal microautophagy of the nucleus	lysosomal microautophagy
GO:0006325	SOLLC|EnsemblGenome=Solyc07g008730.2|UniProtKB=A0A3Q7H4G0,SOLLC|EnsemblGenome=Solyc01g107410.3|UniProtKB=A0A3Q7FCH3,SOLLC|EnsemblGenome=Solyc04g008750.3|UniProtKB=A0A3Q7FY88	chromatin organization	chromosome organization	chromatin assembly or disassembly;heterochromatin organization;regulation of gene expression, epigenetic;chromatin remodeling;DNA replication-independent chromatin organization
GO:0016053	SOLLC|EnsemblGenome=Solyc03g006880.3|UniProtKB=Q9ZPP4,SOLLC|EnsemblGenome=Solyc01g058250.2|UniProtKB=A0A3Q7EY23,SOLLC|EnsemblGenome=Solyc06g035530.3|UniProtKB=A0A3Q7HLL7,SOLLC|EnsemblGenome=Solyc06g050110.2|UniProtKB=A0A3Q7GV18,SOLLC|EnsemblGenome=Solyc04g083160.2|UniProtKB=A0A3Q7GC94,SOLLC|EnsemblGenome=Solyc10g045690.1|UniProtKB=K4CZT3,SOLLC|EnsemblGenome=Solyc05g052740.1|UniProtKB=K4C1V4,SOLLC…	organic acid biosynthetic process	organic substance biosynthetic process	carboxylic acid biosynthetic process;branched-chain amino acid biosynthetic process
GO:0034472	SOLLC|EnsemblGenome=Solyc09g074090.3|UniProtKB=A0A3Q7I6C9,SOLLC|EnsemblGenome=Solyc03g093880.3|UniProtKB=A0A3Q7FNW2,SOLLC|EnsemblGenome=Solyc02g064590.2|UniProtKB=A0A3Q7EZB9,SOLLC|EnsemblGenome=Solyc08g066700.3|UniProtKB=A0A3Q7IK59	snRNA 3'-end processing	snRNA processing
GO:1901699	SOLLC|EnsemblGenome=Solyc06g010250.3|UniProtKB=A0A3Q7GQL7	cellular response to nitrogen compound	cellular response to chemical stimulus	cellular response to organonitrogen compound
GO:0030490	SOLLC|EnsemblGenome=Solyc09g011420.3|UniProtKB=K4CRG8,SOLLC|EnsemblGenome=Solyc01g007120.3|UniProtKB=A0A3Q7E9A2,SOLLC|EnsemblGenome=Solyc08g007990.3|UniProtKB=A0A3Q7HI78,SOLLC|EnsemblGenome=Solyc02g021400.2|UniProtKB=K4B4Z0,SOLLC|EnsemblGenome=Solyc10g039190.2|UniProtKB=A0A3Q7J9A4,SOLLC|EnsemblGenome=Solyc10g078450.2|UniProtKB=A0A3Q7IJG1	maturation of SSU-rRNA	ribosomal small subunit biogenesis	maturation of SSU-rRNA from tricistronic rRNA transcript (SSU-rRNA, 5.8S rRNA, LSU-rRNA)
PC00156	SOLLC|EnsemblGenome=Solyc02g062600.3|UniProtKB=A0A3Q7F0I9,SOLLC|EnsemblGenome=Solyc02g086840.3|UniProtKB=A0A3Q7F886,SOLLC|EnsemblGenome=Solyc05g054260.3|UniProtKB=A0A3Q7GKG8,SOLLC|EnsemblGenome=Solyc09g010060.3|UniProtKB=A0A3Q7HXR4,SOLLC|EnsemblGenome=Solyc10g083310.2|UniProtKB=A0A3Q7IM02,SOLLC|EnsemblGenome=Solyc04g080570.3|UniProtKB=A0A3Q7GAZ9,SOLLC|EnsemblGenome=Solyc12g005250.2|UniProtKB=A0A3…	microtubule binding motor protein	microtubule or microtubule-binding cytoskeletal protein
GO:0032365	SOLLC|EnsemblGenome=Solyc04g055120.3|UniProtKB=A0A3Q7G522	intracellular lipid transport	intracellular transport	intracellular sterol transport
GO:0000785	SOLLC|EnsemblGenome=Solyc12g008940.2|UniProtKB=A0A3Q7J2T2,SOLLC|EnsemblGenome=Solyc12g099910.2|UniProtKB=A0A3Q7JYW1,SOLLC|EnsemblGenome=Solyc04g025000.2|UniProtKB=A0A3Q7GTM5,SOLLC|EnsemblGenome=Solyc06g060380.3|UniProtKB=A0A3Q7GXA1,SOLLC|EnsemblGenome=Solyc11g012770.2|UniProtKB=A0A3Q7IRZ0,SOLLC|EnsemblGenome=Solyc02g079300.3|UniProtKB=A0A3Q7F4F6,SOLLC|EnsemblGenome=Solyc02g067570.3|UniProtKB=A0A3…	chromatin	chromosome	Sin3-type complex;SWI/SNF superfamily-type complex;heterochromatin
GO:0070603	SOLLC|EnsemblGenome=Solyc11g068480.2|UniProtKB=A0A3Q7IZT6	SWI/SNF superfamily-type complex	chromatin	INO80-type complex;SWI/SNF complex
PC00172	SOLLC|EnsemblGenome=Solyc07g062160.3|UniProtKB=A0A3Q7HE67,SOLLC|EnsemblGenome=Solyc05g010340.3|UniProtKB=A0A3Q7GFY8,SOLLC|EnsemblGenome=Solyc01g008560.3|UniProtKB=A0A3Q7E928,SOLLC|EnsemblGenome=Solyc03g005050.3|UniProtKB=A0A3Q7FEK7,SOLLC|EnsemblGenome=Solyc05g050590.3|UniProtKB=A0A3Q7GLR0,SOLLC|EnsemblGenome=Solyc01g095990.3|UniProtKB=A0A3Q7ELI7,SOLLC|EnsemblGenome=Solyc03g063860.1|UniProtKB=K4BH…	nucleotide kinase	kinase
PC00095	SOLLC|EnsemblGenome=Solyc04g005120.3|UniProtKB=A0A3Q7GMR7,SOLLC|EnsemblGenome=Solyc03g117770.3|UniProtKB=A0A3Q7FV77,SOLLC|EnsemblGenome=Solyc06g009400.3|UniProtKB=Q6T2D2,SOLLC|EnsemblGenome=Solyc06g054420.3|UniProtKB=A0A3Q7GWT1,SOLLC|EnsemblGenome=Solyc01g015000.3|UniProtKB=A0A3Q7EUR4,SOLLC|EnsemblGenome=Solyc08g081780.1|UniProtKB=A0A3Q7HWH7,SOLLC|EnsemblGenome=Solyc05g042040.3|UniProtKB=A0A3Q7GK…	protein-binding activity modulator	protein class	kinase modulator;G-protein modulator;G-protein;phosphatase modulator;protease inhibitor
PC00102	SOLLC|EnsemblGenome=Solyc01g100500.3|UniProtKB=A0A3Q7F8P2,SOLLC|EnsemblGenome=Solyc11g008470.2|UniProtKB=A0A3Q7IQD7	extracellular matrix protein	protein class	extracellular matrix structural protein;extracellular matrix glycoprotein;extracellular matrix linker protein
PC00158	SOLLC|EnsemblGenome=Solyc03g123990.3|UniProtKB=A0A3Q7FWR6,SOLLC|EnsemblGenome=Solyc08g062860.3|UniProtKB=A0A3Q7HQA0,SOLLC|EnsemblGenome=Solyc10g011670.3|UniProtKB=A0A3Q7IBX6,SOLLC|EnsemblGenome=Solyc02g094470.3|UniProtKB=K4BDP2,SOLLC|EnsemblGenome=Solyc08g081070.3|UniProtKB=A0A3Q7HW44,SOLLC|EnsemblGenome=Solyc12g099630.2|UniProtKB=A0A3Q7JEU0,SOLLC|EnsemblGenome=Solyc08g082020.3|UniProtKB=A0A3Q7HW…	mitochondrial carrier protein	secondary carrier transporter
GO:0035032	SOLLC|EnsemblGenome=Solyc05g017860.3|UniProtKB=A0A3Q7GI21,SOLLC|EnsemblGenome=Solyc04g015350.3|UniProtKB=A0A3Q7GS54	phosphatidylinositol 3-kinase complex, class III	phosphatidylinositol 3-kinase complex
GO:0016849	SOLLC|EnsemblGenome=Solyc08g081570.3|UniProtKB=A0A3Q7HWC5	phosphorus-oxygen lyase activity	lyase activity	adenylate cyclase activity;guanylate cyclase activity
GO:0000712	SOLLC|EnsemblGenome=Solyc01g087500.3|UniProtKB=A0A3Q7EJJ5,SOLLC|EnsemblGenome=Solyc01g068340.3|UniProtKB=A0A3Q7F0C1	resolution of meiotic recombination intermediates	reciprocal meiotic recombination
GO:0004725	SOLLC|EnsemblGenome=Solyc08g077090.3|UniProtKB=A0A3Q7HU01	protein tyrosine phosphatase activity	phosphoprotein phosphatase activity
GO:0007015	SOLLC|EnsemblGenome=Solyc07g020800.3|UniProtKB=A0A3Q7I339,SOLLC|EnsemblGenome=Solyc11g006220.2|UniProtKB=A0A3Q7JHR2,SOLLC|EnsemblGenome=Solyc06g008090.3|UniProtKB=A0A3Q7HJ83,SOLLC|EnsemblGenome=Solyc10g055545.1|UniProtKB=A0A3Q7IHM4,SOLLC|EnsemblGenome=Solyc01g111560.3|UniProtKB=A0A3Q7EW11,SOLLC|EnsemblGenome=Solyc03g114070.3|UniProtKB=A0A3Q7FSD0,SOLLC|EnsemblGenome=Solyc02g062020.3|UniProtKB=A0A3…	actin filament organization	actin cytoskeleton organization	actin polymerization or depolymerization;Arp2/3 complex-mediated actin nucleation;actin filament bundle organization
GO:0072583	SOLLC|EnsemblGenome=Solyc04g080600.3|UniProtKB=A0A3Q7GBF9,SOLLC|EnsemblGenome=Solyc04g074830.1|UniProtKB=A0A3Q7G7N0,SOLLC|EnsemblGenome=Solyc04g080040.3|UniProtKB=A0A3Q7G784,SOLLC|EnsemblGenome=Solyc06g082830.3|UniProtKB=A0A3Q7H1D4,SOLLC|EnsemblGenome=Solyc04g007860.3|UniProtKB=G8Z257,SOLLC|EnsemblGenome=Solyc12g006000.1|UniProtKB=A0A3Q7JRA8,SOLLC|EnsemblGenome=Solyc01g104870.3|UniProtKB=A0A3Q7EQ…	clathrin-dependent endocytosis	receptor-mediated endocytosis
PC00167	SOLLC|EnsemblGenome=Solyc11g042990.2|UniProtKB=A0A3Q7IWU9,SOLLC|EnsemblGenome=Solyc08g005140.3|UniProtKB=A0A3Q7HGK3,SOLLC|EnsemblGenome=Solyc10g017700.1|UniProtKB=A0A3Q7IDN4,SOLLC|EnsemblGenome=Solyc07g047990.1|UniProtKB=K4CF03,SOLLC|EnsemblGenome=Solyc10g017690.1|UniProtKB=A0A3Q7J820,SOLLC|EnsemblGenome=Solyc03g114210.3|UniProtKB=A0A3Q7FQA9,SOLLC|EnsemblGenome=Solyc03g033540.3|UniProtKB=C6KGT3,S…	non-receptor serine/threonine protein kinase	protein modifying enzyme
GO:0005849	SOLLC|EnsemblGenome=Solyc03g025880.3|UniProtKB=A0A3Q7FHI1,SOLLC|EnsemblGenome=Solyc12g094490.2|UniProtKB=A0A3Q7JY75,SOLLC|EnsemblGenome=Solyc01g009620.3|UniProtKB=A0A3Q7E9T3,SOLLC|EnsemblGenome=Solyc01g009630.3|UniProtKB=A0A3Q7EAH8,SOLLC|EnsemblGenome=Solyc10g083590.2|UniProtKB=A0A3Q7IM56	mRNA cleavage factor complex	nuclear protein-containing complex	mRNA cleavage and polyadenylation specificity factor complex
GO:0010154	SOLLC|EnsemblGenome=Solyc08g079100.3|UniProtKB=K4CNR9,SOLLC|EnsemblGenome=Solyc01g091010.3|UniProtKB=A0A3Q7EKF3	fruit development	reproductive structure development	seed development
GO:0015914	SOLLC|EnsemblGenome=Solyc12g100050.2|UniProtKB=A0A3Q7JE24,SOLLC|EnsemblGenome=Solyc01g100250.3|UniProtKB=A0A3Q7EQ64	phospholipid transport	organophosphate ester transport	phospholipid translocation
GO:0006406	SOLLC|EnsemblGenome=Solyc04g015180.3|UniProtKB=A0A3Q7GS16,SOLLC|EnsemblGenome=Solyc07g066060.3|UniProtKB=A0A3Q7HIN8,SOLLC|EnsemblGenome=Solyc10g086400.2|UniProtKB=A0A3Q7IN09,SOLLC|EnsemblGenome=Solyc11g073280.2|UniProtKB=A0A3Q7J201,SOLLC|EnsemblGenome=Solyc04g078830.3|UniProtKB=A0A3Q7H235	mRNA export from nucleus	gene expression	poly(A)+ mRNA export from nucleus
GO:0000178	SOLLC|EnsemblGenome=Solyc09g074090.3|UniProtKB=A0A3Q7I6C9,SOLLC|EnsemblGenome=Solyc02g082460.3|UniProtKB=A0A3Q7FTD3,SOLLC|EnsemblGenome=Solyc08g066700.3|UniProtKB=A0A3Q7IK59,SOLLC|EnsemblGenome=Solyc11g011460.2|UniProtKB=A0A3Q7IRP2	exosome (RNase complex)	intracellular anatomical structure
GO:0006778	SOLLC|EnsemblGenome=Solyc03g111360.3|UniProtKB=A0A3Q7FNT0	porphyrin-containing compound metabolic process	tetrapyrrole metabolic process	heme metabolic process;chlorophyll metabolic process
GO:0009451	SOLLC|EnsemblGenome=Solyc04g082870.1|UniProtKB=A0A3Q7H4B6,SOLLC|EnsemblGenome=Solyc04g064660.1|UniProtKB=A0A3Q7G718,SOLLC|EnsemblGenome=Solyc02g076700.1|UniProtKB=A0A3Q7F3L7,SOLLC|EnsemblGenome=Solyc03g119950.1|UniProtKB=A0A3Q7FWJ0,SOLLC|EnsemblGenome=Solyc06g084580.1|UniProtKB=A0A3Q7H5J2,SOLLC|EnsemblGenome=Solyc01g090510.2|UniProtKB=A0A3Q7F415,SOLLC|EnsemblGenome=Solyc07g062820.1|UniProtKB=A0A3…	RNA modification	RNA metabolic process	rRNA modification;adenosine to inosine editing;RNA methylation;tRNA modification;pseudouridine synthesis
GO:0032543	SOLLC|EnsemblGenome=Solyc03g112150.1|UniProtKB=A0A3Q7FRC7,SOLLC|EnsemblGenome=Solyc11g039830.2|UniProtKB=A0A3Q7IV51,SOLLC|EnsemblGenome=Solyc06g071790.3|UniProtKB=A0A3Q7GYB4,SOLLC|EnsemblGenome=Solyc11g011140.2|UniProtKB=A0A3Q7IRI1,SOLLC|EnsemblGenome=Solyc07g018360.3|UniProtKB=A0A3Q7H5X9,SOLLC|EnsemblGenome=Solyc03g114050.3|UniProtKB=A0A3Q7FSY3,SOLLC|EnsemblGenome=Solyc05g045920.1|UniProtKB=K4C0…	mitochondrial translation	mitochondrial gene expression
GO:0043966	SOLLC|EnsemblGenome=Solyc02g093490.3|UniProtKB=A0A3Q7FDZ4,SOLLC|EnsemblGenome=Solyc10g045390.2|UniProtKB=A0A3Q7IEE6,SOLLC|EnsemblGenome=Solyc04g010090.3|UniProtKB=A0A3Q7FZ83	histone H3 acetylation	histone acetylation
GO:0098656	SOLLC|EnsemblGenome=Solyc06g061170.3|UniProtKB=A0A3Q7GXQ4,SOLLC|EnsemblGenome=Solyc11g013120.2|UniProtKB=A0A3Q7ITG4,SOLLC|EnsemblGenome=Solyc02g094470.3|UniProtKB=K4BDP2,SOLLC|EnsemblGenome=Solyc08g007800.3|UniProtKB=A0A3Q7IEY7,SOLLC|EnsemblGenome=Solyc01g010650.3|UniProtKB=A0A3Q7EAD5,SOLLC|EnsemblGenome=Solyc03g121350.3|UniProtKB=A0A3Q7FX87,SOLLC|EnsemblGenome=Solyc10g079200.2|UniProtKB=B1N662,S…	anion transmembrane transport	anion transport
GO:0005504	SOLLC|EnsemblGenome=Solyc07g006790.3|UniProtKB=A0A3Q7H441,SOLLC|EnsemblGenome=Solyc01g066520.3|UniProtKB=A0A3Q7EFU1,SOLLC|EnsemblGenome=Solyc08g078400.3|UniProtKB=A0A3Q7HST6,SOLLC|EnsemblGenome=Solyc04g054890.3|UniProtKB=A0A3Q7G2E7	fatty acid binding	carboxylic acid binding
GO:0046165	SOLLC|EnsemblGenome=Solyc02g079030.3|UniProtKB=A0A3Q7F695,SOLLC|EnsemblGenome=Solyc05g051850.3|UniProtKB=A0A3Q7GNM9,SOLLC|EnsemblGenome=Solyc03g118000.1|UniProtKB=A0A3Q7FS63,SOLLC|EnsemblGenome=Solyc12g042430.2|UniProtKB=A0A3Q7JA79,SOLLC|EnsemblGenome=Solyc06g060810.3|UniProtKB=A0A3Q7GXI0,SOLLC|EnsemblGenome=Solyc04g082190.1|UniProtKB=K4BVU6,SOLLC|Gene_OrderedLocusName=Solyc10g085150|UniProtKB=K4…	alcohol biosynthetic process	organic hydroxy compound biosynthetic process	secondary alcohol biosynthetic process
GO:0004586	SOLLC|EnsemblGenome=Solyc03g098310.1|UniProtKB=A0A3Q7FQW8,SOLLC|EnsemblGenome=Solyc03g098300.1|UniProtKB=A0A3Q7GD98,SOLLC|EnsemblGenome=Solyc04g082030.1|UniProtKB=O22616	ornithine decarboxylase activity	carboxy-lyase activity
GO:0006096	SOLLC|EnsemblGenome=Solyc06g066440.3|UniProtKB=A0A3Q7GWB5,SOLLC|EnsemblGenome=Solyc09g008130.3|UniProtKB=A0A3Q7HWQ3,SOLLC|EnsemblGenome=Solyc09g009260.3|UniProtKB=A0A3Q7HX95,SOLLC|EnsemblGenome=Solyc06g005490.3|UniProtKB=A0A3Q7GRE0,SOLLC|EnsemblGenome=Solyc01g110360.3|UniProtKB=A0A3Q7ETK4,SOLLC|EnsemblGenome=Solyc07g066610.3|UniProtKB=A0A3Q7HGJ9,SOLLC|EnsemblGenome=Solyc04g081400.3|UniProtKB=Q4PS…	glycolytic process	carbohydrate catabolic process
GO:0017157	SOLLC|EnsemblGenome=Solyc07g066370.3|UniProtKB=A0A3Q7HJ73,SOLLC|EnsemblGenome=Solyc06g005340.3|UniProtKB=A0A3Q7GRC3,SOLLC|EnsemblGenome=Solyc11g073050.2|UniProtKB=A0A3Q7JQR8,SOLLC|EnsemblGenome=Solyc02g082690.3|UniProtKB=A0A3Q7F723,SOLLC|EnsemblGenome=Solyc04g011360.3|UniProtKB=A0A3Q7FZ41,SOLLC|EnsemblGenome=Solyc09g010370.3|UniProtKB=A0A3Q7HXG9,SOLLC|EnsemblGenome=Solyc10g086350.2|UniProtKB=A0A3…	regulation of exocytosis	regulation of vesicle-mediated transport
GO:0031326	SOLLC|EnsemblGenome=Solyc01g100240.3|UniProtKB=A0A3Q7F8J2,SOLLC|EnsemblGenome=Solyc12g036390.2|UniProtKB=A0A3Q7J8L7,SOLLC|EnsemblGenome=Solyc02g079040.3|UniProtKB=A0A3Q7F4D3	regulation of cellular biosynthetic process	regulation of biosynthetic process	regulation of RNA biosynthetic process;negative regulation of cellular biosynthetic process;positive regulation of cellular biosynthetic process;regulation of cellular macromolecule biosynthetic process
GO:0005875	SOLLC|EnsemblGenome=Solyc02g021360.3|UniProtKB=A0A3Q7EW96,SOLLC|EnsemblGenome=Solyc09g010810.3|UniProtKB=A0A3Q7HY90,SOLLC|EnsemblGenome=Solyc09g090320.2|UniProtKB=A0A3Q7J373,SOLLC|EnsemblGenome=Solyc08g066050.3|UniProtKB=A0A3Q7HN95,SOLLC|EnsemblGenome=Solyc08g079710.3|UniProtKB=A0A3Q7IPJ4	microtubule associated complex	microtubule cytoskeleton	HAUS complex;dynein complex
GO:0030041	SOLLC|EnsemblGenome=Solyc11g070130.2|UniProtKB=Q8VWR0,SOLLC|EnsemblGenome=Solyc08g066110.3|UniProtKB=Q93YG7,SOLLC|EnsemblGenome=Solyc09g065950.3|UniProtKB=A0A3Q7J0C0,SOLLC|EnsemblGenome=Solyc06g066410.3|UniProtKB=A0A3Q7GZF4,SOLLC|EnsemblGenome=Solyc12g044630.2|UniProtKB=Q41344	actin filament polymerization	actin polymerization or depolymerization
GO:0032446	SOLLC|EnsemblGenome=Solyc01g091890.3|UniProtKB=A0A3Q7ELI1,SOLLC|EnsemblGenome=Solyc12g096120.2|UniProtKB=A0A3Q7JDM3,SOLLC|EnsemblGenome=Solyc01g079840.3|UniProtKB=A0A3Q7EHK7,SOLLC|EnsemblGenome=Solyc11g072460.2|UniProtKB=A0A3Q7JQI0	protein modification by small protein conjugation	protein modification by small protein conjugation or removal	protein sumoylation;protein ubiquitination
GO:0001763	SOLLC|EnsemblGenome=Solyc04g006980.1|UniProtKB=A0A3Q7GNB6,SOLLC|EnsemblGenome=Solyc05g012840.1|UniProtKB=A0A3Q7GFZ6,SOLLC|EnsemblGenome=Solyc05g032780.1|UniProtKB=A0A3Q7GIV4,SOLLC|EnsemblGenome=Solyc10g018710.1|UniProtKB=A0A3Q7J8J0,SOLLC|EnsemblGenome=Solyc10g008780.1|UniProtKB=A0A3Q7ICJ6,SOLLC|EnsemblGenome=Solyc02g089830.2|UniProtKB=G3BGU7,SOLLC|EnsemblGenome=Solyc02g077250.2|UniProtKB=K4B8V2,S…	morphogenesis of a branching structure	anatomical structure morphogenesis
GO:0051301	SOLLC|EnsemblGenome=Solyc11g005330.2|UniProtKB=A0A3Q7INZ6,SOLLC|EnsemblGenome=Solyc12g014320.2|UniProtKB=A0A3Q7J4N2,SOLLC|EnsemblGenome=Solyc09g009430.3|UniProtKB=A0A3Q7HZ41,SOLLC|EnsemblGenome=Solyc03g007980.1|UniProtKB=A0A3Q7FE32,SOLLC|EnsemblGenome=Solyc03g078400.3|UniProtKB=A0A3Q7FJJ3	cell division	cellular process	cytokinesis
GO:0032592	SOLLC|EnsemblGenome=Solyc05g056090.3|UniProtKB=A0A3Q7GPR2	integral component of mitochondrial membrane	intrinsic component of mitochondrial membrane	integral component of mitochondrial outer membrane;integral component of mitochondrial inner membrane
GO:0006570	SOLLC|EnsemblGenome=Solyc11g012160.2|UniProtKB=A0A3Q7ISW6,SOLLC|EnsemblGenome=Solyc07g045050.3|UniProtKB=A0A3Q7I6Z0	tyrosine metabolic process	aromatic amino acid family metabolic process
GO:0006623	SOLLC|EnsemblGenome=Solyc10g085810.2|UniProtKB=A0A3Q7IN28,SOLLC|EnsemblGenome=Solyc10g084850.2|UniProtKB=A0A3Q7IMV9,SOLLC|EnsemblGenome=Solyc06g074740.3|UniProtKB=P93231	protein targeting to vacuole	protein targeting	protein targeting to lysosome
GO:0051261	SOLLC|EnsemblGenome=Solyc04g080600.3|UniProtKB=A0A3Q7GBF9,SOLLC|EnsemblGenome=Solyc04g080040.3|UniProtKB=A0A3Q7G784,SOLLC|EnsemblGenome=Solyc06g082830.3|UniProtKB=A0A3Q7H1D4,SOLLC|EnsemblGenome=Solyc06g060090.3|UniProtKB=A0A3Q7GTP8	protein depolymerization	cellular protein complex disassembly	microtubule depolymerization;actin filament depolymerization
GO:0043086	SOLLC|EnsemblGenome=Solyc03g083700.1|UniProtKB=A0A3Q7FKV6,SOLLC|EnsemblGenome=Solyc08g007450.1|UniProtKB=A0A3Q7IEQ1,SOLLC|EnsemblGenome=Solyc03g083770.1|UniProtKB=A0A3Q7FKW5,SOLLC|EnsemblGenome=Solyc03g083730.1|UniProtKB=A0A3Q7GAG5,SOLLC|EnsemblGenome=Solyc12g099190.1|UniProtKB=A0A3Q7JDI8,SOLLC|EnsemblGenome=Solyc09g082610.1|UniProtKB=A0A3Q7I6M4,SOLLC|EnsemblGenome=Solyc03g112170.1|UniProtKB=A0A3…	negative regulation of catalytic activity	negative regulation of molecular function	negative regulation of protein kinase activity;negative regulation of hydrolase activity
GO:0000460	SOLLC|EnsemblGenome=Solyc01g005810.3|UniProtKB=A0A3Q7E7H4,SOLLC|EnsemblGenome=Solyc12g010210.2|UniProtKB=A0A3Q7J4H2,SOLLC|EnsemblGenome=Solyc06g005600.3|UniProtKB=A0A3Q7GRF8,SOLLC|EnsemblGenome=Solyc07g045370.3|UniProtKB=A0A3Q7H9V6,SOLLC|EnsemblGenome=Solyc12g015790.1|UniProtKB=A0A3Q7JTN7,SOLLC|EnsemblGenome=Solyc01g103080.3|UniProtKB=A0A3Q7F9S1	maturation of 5.8S rRNA	rRNA processing	maturation of 5.8S rRNA from tricistronic rRNA transcript (SSU-rRNA, 5.8S rRNA, LSU-rRNA)
GO:0006739	SOLLC|EnsemblGenome=Solyc03g115820.3|UniProtKB=A0A3Q7FSA0,SOLLC|EnsemblGenome=Solyc05g015950.3|UniProtKB=A0A3Q7HAH2,SOLLC|EnsemblGenome=Solyc07g062160.3|UniProtKB=A0A3Q7HE67,SOLLC|EnsemblGenome=Solyc05g007260.3|UniProtKB=A0A3Q7GCG9,SOLLC|EnsemblGenome=Solyc01g008560.3|UniProtKB=A0A3Q7E928,SOLLC|EnsemblGenome=Solyc01g006630.3|UniProtKB=A0A3Q7ERD0,SOLLC|EnsemblGenome=Solyc01g100960.3|UniProtKB=A0A3…	NADP metabolic process	metabolic process
GO:0008168	SOLLC|EnsemblGenome=Solyc09g090500.3|UniProtKB=A0A3Q7J3A6,SOLLC|EnsemblGenome=Solyc07g007300.3|UniProtKB=A0A3Q7I0I6,SOLLC|EnsemblGenome=Solyc05g051520.3|UniProtKB=A0A3Q7GNH2,SOLLC|EnsemblGenome=Solyc09g090510.3|UniProtKB=A0A3Q7I979,SOLLC|EnsemblGenome=Solyc01g109830.3|UniProtKB=A0A3Q7EUX7,SOLLC|EnsemblGenome=Solyc07g007310.3|UniProtKB=A0A3Q7H6X5,SOLLC|EnsemblGenome=Solyc12g019010.2|UniProtKB=A0A3…	methyltransferase activity	transferase activity, transferring one-carbon groups	S-adenosylmethionine-dependent methyltransferase activity;O-methyltransferase activity;protein methyltransferase activity;N-methyltransferase activity;RNA methyltransferase activity
GO:0006303	SOLLC|EnsemblGenome=Solyc05g006120.3|UniProtKB=A0A3Q7H525,SOLLC|EnsemblGenome=Solyc07g018000.3|UniProtKB=A0A3Q7I2L6,SOLLC|EnsemblGenome=Solyc07g053210.3|UniProtKB=A0A3Q7HEB7,SOLLC|EnsemblGenome=Solyc09g098230.3|UniProtKB=A0A3Q7I954	double-strand break repair via nonhomologous end joining	double-strand break repair
GO:0034728	SOLLC|EnsemblGenome=Solyc04g016370.3|UniProtKB=A0A3Q7G0P2,SOLLC|EnsemblGenome=Solyc12g099910.2|UniProtKB=A0A3Q7JYW1,SOLLC|EnsemblGenome=Solyc06g054560.3|UniProtKB=A0A3Q7GWV3,SOLLC|EnsemblGenome=Solyc04g007720.3|UniProtKB=A0A3Q7GNU1,SOLLC|EnsemblGenome=Solyc11g068480.2|UniProtKB=A0A3Q7IZT6,SOLLC|EnsemblGenome=Solyc02g084240.3|UniProtKB=A0A3Q7FUF9,SOLLC|EnsemblGenome=Solyc04g050960.3|UniProtKB=A0A3…	nucleosome organization	protein-DNA complex subunit organization	histone exchange;nucleosome assembly
GO:0005654	SOLLC|EnsemblGenome=Solyc12g098160.2|UniProtKB=A0A3Q7JYP7,SOLLC|EnsemblGenome=Solyc08g067820.3|UniProtKB=A0A3Q7HPI0,SOLLC|EnsemblGenome=Solyc08g007760.3|UniProtKB=A0A3Q7HKW6,SOLLC|EnsemblGenome=Solyc05g023710.3|UniProtKB=A0A3Q7HBP5,SOLLC|EnsemblGenome=Solyc07g052500.1|UniProtKB=A0A3Q7I873,SOLLC|EnsemblGenome=Solyc12g089070.1|UniProtKB=A0A3Q7JDV7,SOLLC|EnsemblGenome=Solyc11g011900.1|UniProtKB=A0A3…	nucleoplasm	nuclear lumen	DNA replication preinitiation complex;histone methyltransferase complex;transcription elongation factor complex;nuclear pre-replicative complex;nuclear body;histone acetyltransferase complex;histone deacetylase complex;RNA polymerase II, holoenzyme
GO:0034399	SOLLC|EnsemblGenome=Solyc02g079050.3|UniProtKB=A0A3Q7F4Y6,SOLLC|EnsemblGenome=Solyc01g006090.3|UniProtKB=A0A3Q7E8R3	nuclear periphery	nuclear lumen
GO:0032535	SOLLC|EnsemblGenome=Solyc03g093180.1|UniProtKB=A0A3Q7FLC4,SOLLC|EnsemblGenome=Solyc04g080000.1|UniProtKB=A0A3Q7G9Q9,SOLLC|EnsemblGenome=Solyc10g017850.3|UniProtKB=Q9LKW2,SOLLC|EnsemblGenome=Solyc01g091730.3|UniProtKB=A0A3Q7EKI8	regulation of cellular component size	cellular component organization	regulation of actin filament length
GO:0006073	SOLLC|EnsemblGenome=Solyc03g111160.3|UniProtKB=A0A3Q7GDX9,SOLLC|EnsemblGenome=Solyc02g071120.3|UniProtKB=A0A3Q7F295,SOLLC|EnsemblGenome=Solyc07g008820.3|UniProtKB=A0A3Q7H878,SOLLC|EnsemblGenome=Solyc07g042020.3|UniProtKB=A0A3Q7HC09,SOLLC|EnsemblGenome=Solyc12g009150.2|UniProtKB=A0A3Q7J3E6	cellular glucan metabolic process	cellular polysaccharide metabolic process	glycogen metabolic process;glucan biosynthetic process
GO:0016604	SOLLC|EnsemblGenome=Solyc05g013740.3|UniProtKB=A0A3Q7GF99,SOLLC|EnsemblGenome=Solyc01g009090.3|UniProtKB=A0A3Q7E988	nuclear body	nucleoplasm	PML body;nuclear speck
GO:0000323	SOLLC|EnsemblGenome=Solyc10g012410.3|UniProtKB=A0A3Q7ICF8	lytic vacuole	vacuole	fungal-type vacuole;lysosome;lytic vacuole membrane
GO:0071826	SOLLC|EnsemblGenome=Solyc04g014210.3|UniProtKB=A0A3Q7FZX5,SOLLC|EnsemblGenome=Solyc01g110990.2|UniProtKB=A0A3Q7EUD5,SOLLC|EnsemblGenome=Solyc11g010310.2|UniProtKB=A0A3Q7IR33	ribonucleoprotein complex subunit organization	protein-containing complex subunit organization	ribonucleoprotein complex assembly
GO:0046856	SOLLC|EnsemblGenome=Solyc01g005090.3|UniProtKB=A0A3Q7EQG1,SOLLC|EnsemblGenome=Solyc03g098030.3|UniProtKB=A0A3Q7FN50,SOLLC|EnsemblGenome=Solyc03g123520.3|UniProtKB=A0A3Q7GM65,SOLLC|EnsemblGenome=Solyc07g017430.3|UniProtKB=A0A3Q7H906,SOLLC|EnsemblGenome=Solyc06g054010.3|UniProtKB=A8IDW6,SOLLC|EnsemblGenome=Solyc09g065480.2|UniProtKB=A0A3Q7I3W0	phosphatidylinositol dephosphorylation	phosphatidylinositol metabolic process
GO:0015295	SOLLC|EnsemblGenome=Solyc11g012450.2|UniProtKB=K4D649,SOLLC|EnsemblGenome=Solyc11g017010.2|UniProtKB=A0A3Q7ISY0,SOLLC|EnsemblGenome=Solyc02g068080.3|UniProtKB=A0A3Q7F172,SOLLC|EnsemblGenome=Solyc12g099070.1|UniProtKB=K4DHS8	solute:proton symporter activity	proton transmembrane transporter activity
GO:0015935	SOLLC|EnsemblGenome=Solyc07g062870.3|UniProtKB=A0A3Q7HGV5,SOLLC|EnsemblGenome=Solyc04g079380.1|UniProtKB=A0A3Q7H2B6,SOLLC|EnsemblGenome=Solyc10g006030.3|UniProtKB=A0A3Q7I9T7,SOLLC|EnsemblGenome=Solyc02g089280.3|UniProtKB=A0A3Q7FXD5,SOLLC|EnsemblGenome=Solyc11g005680.2|UniProtKB=A0A3Q7JHJ2,SOLLC|EnsemblGenome=Solyc03g078290.3|UniProtKB=A0A3Q7FJL7,SOLLC|EnsemblGenome=Solyc07g008660.3|UniProtKB=B3IW…	small ribosomal subunit	ribosomal subunit	mitochondrial small ribosomal subunit;cytosolic small ribosomal subunit
GO:0030246	SOLLC|EnsemblGenome=Solyc03g111160.3|UniProtKB=A0A3Q7GDX9,SOLLC|EnsemblGenome=Solyc04g076090.3|UniProtKB=A0A3Q7G7S9	carbohydrate binding	binding
GO:0009628	SOLLC|EnsemblGenome=Solyc12g056220.2|UniProtKB=K4DFV3,SOLLC|EnsemblGenome=Solyc03g098070.3|UniProtKB=A0A3Q7FN54,SOLLC|EnsemblGenome=Solyc03g096290.3|UniProtKB=A0A3Q7FMM3,SOLLC|EnsemblGenome=Solyc06g072360.3|UniProtKB=A0A3Q7H1Z4,SOLLC|EnsemblGenome=Solyc03g112920.1|UniProtKB=A0A3Q7FSB3,SOLLC|EnsemblGenome=Solyc08g081190.3|UniProtKB=Q08451	response to abiotic stimulus	response to stimulus	response to oxygen levels;response to mechanical stimulus;response to radiation;response to osmotic stress;cellular response to abiotic stimulus;response to temperature stimulus
GO:0005814	SOLLC|EnsemblGenome=Solyc04g078500.1|UniProtKB=A0A3Q7GA64,SOLLC|EnsemblGenome=Solyc01g067500.3|UniProtKB=A0A3Q7EFW8,SOLLC|EnsemblGenome=Solyc09g009140.3|UniProtKB=A0A3Q7HX71,SOLLC|EnsemblGenome=Solyc07g054390.1|UniProtKB=K4CFY4,SOLLC|EnsemblGenome=Solyc04g026350.3|UniProtKB=A0A3Q7G3J6,SOLLC|EnsemblGenome=Solyc09g075190.3|UniProtKB=A0A3Q7J1I4,SOLLC|EnsemblGenome=Solyc01g096840.3|UniProtKB=A0A3Q7EM…	centriole	microtubule organizing center
GO:0007186	SOLLC|EnsemblGenome=Solyc06g069490.3|UniProtKB=A0A3Q7GXJ6,SOLLC|EnsemblGenome=Solyc01g098220.2|UniProtKB=A0A3Q7EMT8	G protein-coupled receptor signaling pathway	signal transduction	phospholipase C-activating G protein-coupled receptor signaling pathway;neuropeptide signaling pathway;adenylate cyclase-modulating G protein-coupled receptor signaling pathway
GO:0016787	SOLLC|EnsemblGenome=Solyc03g005100.3|UniProtKB=A0A3Q7FEM1,SOLLC|EnsemblGenome=Solyc06g054300.1|UniProtKB=A0A3Q7GWR0,SOLLC|EnsemblGenome=Solyc05g054350.3|UniProtKB=A0A3Q7GPY6,SOLLC|EnsemblGenome=Solyc02g068700.3|UniProtKB=A0A3Q7F0Z5,SOLLC|EnsemblGenome=Solyc08g063080.3|UniProtKB=C0LIR3,SOLLC|EnsemblGenome=Solyc03g083010.3|UniProtKB=A0A3Q7FMY0,SOLLC|EnsemblGenome=Solyc05g051660.1|UniProtKB=K4C1J7,S…	hydrolase activity	catalytic activity	peptidase activity;serine hydrolase activity;hydrolase activity, acting on glycosyl bonds;hydrolase activity, acting on ester bonds;deaminase activity;hydrolase activity, acting on acid anhydrides;deacetylase activity;ether hydrolase activity;hydrolase activity, acting on carbon-nitrogen (but not peptide) bonds
GO:0051347	SOLLC|EnsemblGenome=Solyc02g088010.3|UniProtKB=A0A3Q7F8Y8,SOLLC|EnsemblGenome=Solyc07g005060.3|UniProtKB=A0A3Q7HZ64	positive regulation of transferase activity	regulation of transferase activity	positive regulation of kinase activity
GO:0034708	SOLLC|EnsemblGenome=Solyc04g081360.3|UniProtKB=A0A3Q7GBV9,SOLLC|EnsemblGenome=Solyc08g066730.3|UniProtKB=A0A3Q7HNT5,SOLLC|EnsemblGenome=Solyc01g081460.3|UniProtKB=A0A3Q7EIJ8,SOLLC|EnsemblGenome=Solyc03g020020.3|UniProtKB=A0A3Q7FEI9,SOLLC|EnsemblGenome=Solyc06g008700.3|UniProtKB=A0A3Q7GPU0,SOLLC|EnsemblGenome=Solyc02g068650.2|UniProtKB=A0A3Q7F0Y5	methyltransferase complex	intracellular anatomical structure	histone methyltransferase complex
GO:0006914	SOLLC|EnsemblGenome=Solyc09g091020.3|UniProtKB=A0A3Q7J3P1,SOLLC|EnsemblGenome=Solyc05g053130.3|UniProtKB=A0A3Q7GN30,SOLLC|EnsemblGenome=Solyc09g014780.3|UniProtKB=A0A3Q7HZG7	autophagy	process utilizing autophagic mechanism	lysosomal microautophagy;autophagy of nucleus;macroautophagy;autophagy of mitochondrion
GO:0042886	SOLLC|EnsemblGenome=Solyc02g084770.3|UniProtKB=A0A3Q7FUR6,SOLLC|EnsemblGenome=Solyc06g083810.3|UniProtKB=A0A3Q7H546,SOLLC|EnsemblGenome=Solyc12g033130.2|UniProtKB=A0A3Q7J7A7	amide transport	nitrogen compound transport	peptide transport
GO:0046390	SOLLC|EnsemblGenome=Solyc10g024410.2|UniProtKB=A0A3Q7IEH6,SOLLC|EnsemblGenome=Solyc07g056330.3|UniProtKB=A0A3Q7HG09	ribose phosphate biosynthetic process	ribose phosphate metabolic process	ribonucleotide biosynthetic process
GO:0007062	SOLLC|EnsemblGenome=Solyc06g083870.3|UniProtKB=A0A3Q7H556	sister chromatid cohesion	sister chromatid segregation	meiotic sister chromatid cohesion;mitotic sister chromatid cohesion
GO:0051119	SOLLC|EnsemblGenome=Solyc06g066600.3|UniProtKB=A0A3Q7GZK1,SOLLC|EnsemblGenome=Solyc05g024260.3|UniProtKB=A0A3Q7GI40,SOLLC|EnsemblGenome=Solyc09g074530.3|UniProtKB=A0A3Q7I6L2,SOLLC|EnsemblGenome=Solyc03g007360.3|UniProtKB=A0A3Q7G2E4,SOLLC|EnsemblGenome=Solyc07g049310.3|UniProtKB=K4CF34,SOLLC|EnsemblGenome=Solyc02g086920.2|UniProtKB=A0A3Q7FW12,SOLLC|EnsemblGenome=Solyc11g028270.1|UniProtKB=K4D7G6,S…	sugar transmembrane transporter activity	carbohydrate transmembrane transporter activity
GO:0005681	SOLLC|EnsemblGenome=Solyc11g067010.2|UniProtKB=A0A3Q7IZA1,SOLLC|EnsemblGenome=Solyc06g068280.3|UniProtKB=A0A3Q7GZX5,SOLLC|EnsemblGenome=Solyc10g076910.2|UniProtKB=A0A3Q7JEB3,SOLLC|EnsemblGenome=Solyc06g076670.3|UniProtKB=A0A3Q7H414,SOLLC|EnsemblGenome=Solyc02g061840.3|UniProtKB=A0A3Q7EYE6,SOLLC|EnsemblGenome=Solyc02g081410.3|UniProtKB=A0A3Q7FSR4,SOLLC|EnsemblGenome=Solyc03g117440.3|UniProtKB=A0A3…	spliceosomal complex	ribonucleoprotein complex	U2-type spliceosomal complex;post-mRNA release spliceosomal complex;precatalytic spliceosome;U12-type spliceosomal complex;catalytic step 2 spliceosome
GO:0033108	SOLLC|EnsemblGenome=Solyc09g014510.3|UniProtKB=A0A3Q7IV83	mitochondrial respiratory chain complex assembly	mitochondrion organization	mitochondrial cytochrome c oxidase assembly;mitochondrial respiratory chain complex I assembly;mitochondrial respiratory chain complex III assembly;mitochondrial respiratory chain complex II assembly
GO:0005080	SOLLC|EnsemblGenome=Solyc03g119040.3|UniProtKB=A0A3Q7GJ89,SOLLC|EnsemblGenome=Solyc12g040510.2|UniProtKB=A0A3Q7J9P2	protein kinase C binding	protein kinase binding
GO:0030968	SOLLC|EnsemblGenome=Solyc04g014840.3|UniProtKB=A0A3Q7FXW5,SOLLC|EnsemblGenome=Solyc07g064590.3|UniProtKB=A0A3Q7HFD0,SOLLC|EnsemblGenome=Solyc10g081600.2|UniProtKB=A0A3Q7ILE5,SOLLC|EnsemblGenome=Solyc05g015530.3|UniProtKB=A0A3Q7GGA6,SOLLC|EnsemblGenome=Solyc04g082620.3|UniProtKB=A0A3Q7G8N6	endoplasmic reticulum unfolded protein response	cellular response to unfolded protein
PC00072	SOLLC|EnsemblGenome=Solyc01g007260.3|UniProtKB=A0A3Q7E8C9,SOLLC|EnsemblGenome=Solyc12g056560.2|UniProtKB=A0A3Q7JBX5,SOLLC|EnsemblGenome=Solyc02g083835.1|UniProtKB=A0A3Q7F6R3,SOLLC|EnsemblGenome=Solyc11g067090.2|UniProtKB=A0A3Q7IZ39,SOLLC|EnsemblGenome=Solyc01g090550.3|UniProtKB=A0A3Q7EJX1,SOLLC|EnsemblGenome=Solyc04g011620.3|UniProtKB=A0A3Q7GQY2,SOLLC|EnsemblGenome=Solyc02g064740.3|UniProtKB=A0A3…	chaperone	protein class	Hsp100 family chaperone;Hsp60 family chaperone;Hsp90 family chaperone;chaperonin;Hsp70 family chaperone
GO:0003743	SOLLC|EnsemblGenome=Solyc08g077700.3|UniProtKB=A0A3Q7HRS0,SOLLC|EnsemblGenome=Solyc02g079880.3|UniProtKB=A0A3Q7F4S0,SOLLC|EnsemblGenome=Solyc06g054400.3|UniProtKB=A0A3Q7GT69,SOLLC|EnsemblGenome=Solyc10g011780.1|UniProtKB=A0A3Q7ID72,SOLLC|EnsemblGenome=Solyc03g095840.3|UniProtKB=A0A3Q7FPC0,SOLLC|EnsemblGenome=Solyc07g005780.2|UniProtKB=A0A3Q7H3J5,SOLLC|EnsemblGenome=Solyc07g042570.3|UniProtKB=A0A3…	translation initiation factor activity	translation factor activity, RNA binding
GO:0006022	SOLLC|EnsemblGenome=Solyc07g005080.1|UniProtKB=K4CAY0	aminoglycan metabolic process	macromolecule metabolic process	aminoglycan biosynthetic process;glycosaminoglycan metabolic process
PC00198	SOLLC|EnsemblGenome=Solyc01g106450.3|UniProtKB=A0A3Q7ERS3,SOLLC|EnsemblGenome=Solyc06g060570.3|UniProtKB=A0A3Q7GUZ7,SOLLC|EnsemblGenome=Solyc01g109300.3|UniProtKB=D0VNY3,SOLLC|EnsemblGenome=Solyc06g007340.3|UniProtKB=A0A3Q7GQT9,SOLLC|EnsemblGenome=Solyc11g065620.2|UniProtKB=H6WYS2,SOLLC|EnsemblGenome=Solyc03g025840.3|UniProtKB=A0A3Q7FHD7,SOLLC|EnsemblGenome=Solyc01g087550.3|UniProtKB=A0A3Q7EJK5,S…	reductase	oxidoreductase
GO:0015078	SOLLC|EnsemblGenome=Solyc05g050500.1|UniProtKB=A0A3Q7GN20,SOLLC|EnsemblGenome=Solyc12g010360.2|UniProtKB=A0A3Q7J3K8,SOLLC|EnsemblGenome=Solyc01g087120.3|UniProtKB=A0A3Q7EIY6,SOLLC|EnsemblGenome=Solyc06g063330.3|UniProtKB=A0A3Q7GYC4,SOLLC|EnsemblGenome=Solyc08g008210.3|UniProtKB=A0A3Q7HKZ6,SOLLC|EnsemblGenome=Solyc08g078200.2|UniProtKB=A0A3Q7HS28,SOLLC|EnsemblGenome=Solyc12g056110.2|UniProtKB=A0A3…	proton transmembrane transporter activity	inorganic cation transmembrane transporter activity	solute:proton symporter activity;solute:proton antiporter activity
GO:0005976	SOLLC|EnsemblGenome=Solyc10g080210.2|UniProtKB=P05117	polysaccharide metabolic process	carbohydrate metabolic process	polysaccharide biosynthetic process;cellular polysaccharide metabolic process;glucan metabolic process
GO:0015491	SOLLC|EnsemblGenome=Solyc12g014110.2|UniProtKB=A0A3Q7J5D9,SOLLC|EnsemblGenome=Solyc07g062700.3|UniProtKB=A0A3Q7HHB8,SOLLC|EnsemblGenome=Solyc01g094290.3|UniProtKB=A0A3Q7EKS0,SOLLC|EnsemblGenome=Solyc06g009130.3|UniProtKB=K4C3U3,SOLLC|EnsemblGenome=Solyc06g006110.3|UniProtKB=A0A3Q7GQN2,SOLLC|EnsemblGenome=Solyc07g056110.3|UniProtKB=A0A3Q7HFW8,SOLLC|EnsemblGenome=Solyc09g005250.3|UniProtKB=A0A3Q7HV…	cation:cation antiporter activity	solute:cation antiporter activity
GO:0048366	SOLLC|EnsemblGenome=Solyc07g062530.3|UniProtKB=A0A3Q7HGM6,SOLLC|EnsemblGenome=Solyc01g010240.3|UniProtKB=A0A3Q7EA62,SOLLC|EnsemblGenome=Solyc08g079100.3|UniProtKB=K4CNR9,SOLLC|EnsemblGenome=Solyc04g009820.3|UniProtKB=A0A3Q7FWU8,SOLLC|EnsemblGenome=Solyc02g090610.1|UniProtKB=A0A3Q7FBV1,SOLLC|EnsemblGenome=Solyc01g091010.3|UniProtKB=A0A3Q7EKF3,SOLLC|EnsemblGenome=Solyc03g044530.1|UniProtKB=A0A3Q7FG…	leaf development	shoot system development
GO:0007059	SOLLC|EnsemblGenome=Solyc11g071680.2|UniProtKB=B2YHW0,SOLLC|EnsemblGenome=Solyc08g006630.3|UniProtKB=A0A3Q7HHD5,SOLLC|EnsemblGenome=Solyc03g112550.3|UniProtKB=A0A3Q7FRJ1,SOLLC|EnsemblGenome=Solyc12g096170.2|UniProtKB=A0A3Q7JDN5,SOLLC|EnsemblGenome=Solyc06g071600.3|UniProtKB=A0A3Q7H159	chromosome segregation	cellular process	chromosome separation;nuclear chromosome segregation
PC00121	SOLLC|EnsemblGenome=Solyc01g080230.3|UniProtKB=A0A3Q7EI52,SOLLC|EnsemblGenome=Solyc12g062860.2|UniProtKB=G8Z288,SOLLC|EnsemblGenome=Solyc10g047630.2|UniProtKB=A0A3Q7IF15,SOLLC|EnsemblGenome=Solyc02g077340.1|UniProtKB=K4B8W1,SOLLC|EnsemblGenome=Solyc01g080940.3|UniProtKB=A0A3Q7F1U7,SOLLC|EnsemblGenome=Solyc09g030370.3|UniProtKB=A0A3Q7I288,SOLLC|EnsemblGenome=Solyc07g044710.2|UniProtKB=A0A3Q7HCX6,S…	hydrolase	metabolite interconversion enzyme	esterase;pyrophosphatase;deaminase;glycosidase;deacetylase;glucosidase;phosphatase;phosphodiesterase;amylase;lipase;galactosidase
GO:0000904	SOLLC|EnsemblGenome=Solyc07g032220.3|UniProtKB=A0A3Q7I4F7	cell morphogenesis involved in differentiation	cell development	substrate adhesion-dependent cell spreading;cell morphogenesis involved in neuron differentiation
GO:0015216	SOLLC|EnsemblGenome=Solyc06g069410.3|UniProtKB=A0A3Q7H0J9,SOLLC|EnsemblGenome=Solyc01g014210.1|UniProtKB=K4AU58,SOLLC|EnsemblGenome=Solyc06g005290.3|UniProtKB=A0A3Q7GLX4,SOLLC|EnsemblGenome=Solyc06g068720.3|UniProtKB=A0A3Q7GXW0,SOLLC|EnsemblGenome=Solyc08g063010.3|UniProtKB=A0A3Q7HMR0,SOLLC|EnsemblGenome=Solyc11g062190.2|UniProtKB=A0A3Q7IXY6,SOLLC|EnsemblGenome=Solyc03g118090.3|UniProtKB=A0A3Q7GI…	purine nucleotide transmembrane transporter activity	nucleobase-containing compound transmembrane transporter activity
GO:0016197	SOLLC|EnsemblGenome=Solyc07g064910.3|UniProtKB=A0A3Q7ICA7,SOLLC|EnsemblGenome=Solyc10g006110.3|UniProtKB=A0A3Q7I9V1,SOLLC|EnsemblGenome=Solyc11g067240.2|UniProtKB=A0A3Q7JP89,SOLLC|EnsemblGenome=Solyc11g007170.2|UniProtKB=A0A3Q7IPI1,SOLLC|EnsemblGenome=Solyc12g014460.2|UniProtKB=A0A3Q7J5Q2,SOLLC|EnsemblGenome=Solyc01g080360.3|UniProtKB=A0A3Q7EHW0,SOLLC|EnsemblGenome=Solyc11g068450.2|UniProtKB=A0A3…	endosomal transport	intracellular transport	endosome transport via multivesicular body sorting pathway;retrograde transport, endosome to Golgi;endocytic recycling
GO:0003746	SOLLC|EnsemblGenome=Solyc06g071790.3|UniProtKB=A0A3Q7GYB4,SOLLC|EnsemblGenome=Solyc07g018360.3|UniProtKB=A0A3Q7H5X9,SOLLC|EnsemblGenome=Solyc01g011000.3|UniProtKB=Q9AXQ4,SOLLC|EnsemblGenome=Solyc07g007210.3|UniProtKB=A0A3Q7I0H0,SOLLC|EnsemblGenome=Solyc06g005060.3|UniProtKB=P17786,SOLLC|EnsemblGenome=Solyc12g011270.2|UniProtKB=Q9SWW0,SOLLC|EnsemblGenome=Solyc12g010060.2|UniProtKB=Q9AXQ3,SOLLC|Ens…	translation elongation factor activity	translation factor activity, RNA binding
GO:0003690	SOLLC|EnsemblGenome=Solyc02g078390.3|UniProtKB=A0A3Q7F3Z4,SOLLC|EnsemblGenome=Solyc02g078440.3|UniProtKB=A0A3Q7F4K2,SOLLC|EnsemblGenome=Solyc09g018850.3|UniProtKB=A0A3Q7IWD1,SOLLC|EnsemblGenome=Solyc05g015650.3|UniProtKB=A0A3Q7GGC9,SOLLC|EnsemblGenome=Solyc07g062430.3|UniProtKB=A0A3Q7HE95,SOLLC|EnsemblGenome=Solyc04g007720.3|UniProtKB=A0A3Q7GNU1,SOLLC|EnsemblGenome=Solyc05g053800.3|UniProtKB=A0A3…	double-stranded DNA binding	DNA binding	sequence-specific double-stranded DNA binding
PC00177	SOLLC|EnsemblGenome=Solyc04g005720.3|UniProtKB=A0A3Q7FV91,SOLLC|EnsemblGenome=Solyc07g043420.3|UniProtKB=Q40131,SOLLC|EnsemblGenome=Solyc10g007960.1|UniProtKB=Q8GZP5,SOLLC|EnsemblGenome=Solyc07g007290.1|UniProtKB=K4CBJ9,SOLLC|EnsemblGenome=Solyc03g119060.3|UniProtKB=Q5WM33,SOLLC|EnsemblGenome=Solyc04g079730.1|UniProtKB=K4BV52,SOLLC|EnsemblGenome=Solyc04g071150.3|UniProtKB=A0A3Q7G6X6,SOLLC|Ensembl…	oxygenase	oxidoreductase
PC00165	SOLLC|EnsemblGenome=Solyc05g005150.1|UniProtKB=A0A3Q7GCC7,SOLLC|EnsemblGenome=Solyc01g111380.3|UniProtKB=A0A3Q7FET5,SOLLC|EnsemblGenome=Solyc11g010350.2|UniProtKB=A0A3Q7IQQ2,SOLLC|EnsemblGenome=Solyc09g008660.3|UniProtKB=A0A3Q7HYV2,SOLLC|EnsemblGenome=Solyc01g094400.3|UniProtKB=A0A3Q7EL39,SOLLC|EnsemblGenome=Solyc09g056170.3|UniProtKB=A0A3Q7I184,SOLLC|EnsemblGenome=Solyc09g010440.3|UniProtKB=A0A3…	non-motor actin binding protein	actin or actin-binding cytoskeletal protein
PC00169	SOLLC|EnsemblGenome=Solyc04g071980.3|UniProtKB=A0A3Q7G6N6	C4 zinc finger nuclear receptor	zinc finger transcription factor
GO:0034243	SOLLC|EnsemblGenome=Solyc02g091270.3|UniProtKB=A0A3Q7FCP7,SOLLC|EnsemblGenome=Solyc04g008750.3|UniProtKB=A0A3Q7FY88	regulation of transcription elongation from RNA polymerase II promoter	regulation of DNA-templated transcription, elongation	positive regulation of transcription elongation from RNA polymerase II promoter
GO:0006310	SOLLC|EnsemblGenome=Solyc01g103960.3|UniProtKB=A0A3Q7EQ48,SOLLC|EnsemblGenome=Solyc04g007720.3|UniProtKB=A0A3Q7GNU1,SOLLC|EnsemblGenome=Solyc02g084240.3|UniProtKB=A0A3Q7FUF9,SOLLC|EnsemblGenome=Solyc11g011160.1|UniProtKB=K4D5S3,SOLLC|EnsemblGenome=Solyc04g007890.3|UniProtKB=A0A3Q7GNX5,SOLLC|EnsemblGenome=Solyc03g119130.3|UniProtKB=A0A3Q7FUU1,SOLLC|EnsemblGenome=Solyc09g066100.3|UniProtKB=P37218	DNA recombination	DNA metabolic process	recombinational repair;homologous recombination;mitotic recombination;somatic cell DNA recombination
GO:0048285	SOLLC|EnsemblGenome=Solyc03g093180.1|UniProtKB=A0A3Q7FLC4,SOLLC|EnsemblGenome=Solyc04g080000.1|UniProtKB=A0A3Q7G9Q9,SOLLC|EnsemblGenome=Solyc10g017850.3|UniProtKB=Q9LKW2,SOLLC|EnsemblGenome=Solyc01g091730.3|UniProtKB=A0A3Q7EKI8	organelle fission	organelle organization	nuclear division;chloroplast fission;mitochondrial fission
GO:0000724	SOLLC|EnsemblGenome=Solyc03g117530.1|UniProtKB=A0A3Q7FV22,SOLLC|EnsemblGenome=Solyc02g050200.2|UniProtKB=A0A3Q7EY16,SOLLC|EnsemblGenome=Solyc11g066690.2|UniProtKB=A0A3Q7IZA6,SOLLC|EnsemblGenome=Solyc07g018300.3|UniProtKB=K4CCP1,SOLLC|EnsemblGenome=Solyc11g008740.2|UniProtKB=A0A3Q7IRL0,SOLLC|EnsemblGenome=Solyc05g016230.3|UniProtKB=A0A3Q7HAM6,SOLLC|EnsemblGenome=Solyc10g074430.2|UniProtKB=A0A3Q7II…	double-strand break repair via homologous recombination	recombinational repair	double-strand break repair via break-induced replication
GO:0043409	SOLLC|EnsemblGenome=Solyc01g080040.3|UniProtKB=A0A3Q7EHT4	negative regulation of MAPK cascade	negative regulation of intracellular signal transduction
GO:0048316	SOLLC|EnsemblGenome=Solyc08g083060.3|UniProtKB=A0A3Q7HX50,SOLLC|EnsemblGenome=Solyc03g112440.1|UniProtKB=A0A3Q7FS42,SOLLC|EnsemblGenome=Solyc02g086490.3|UniProtKB=A0A3Q7F876,SOLLC|EnsemblGenome=Solyc12g010920.2|UniProtKB=A0A3Q7J4T9	seed development	fruit development
GO:0031501	SOLLC|EnsemblGenome=Solyc08g005210.3|UniProtKB=A0A3Q7HGQ6,SOLLC|EnsemblGenome=Solyc01g005110.3|UniProtKB=A0A3Q7E8A5,SOLLC|EnsemblGenome=Solyc06g066400.3|UniProtKB=A0A3Q7GX89	mannosyltransferase complex	intracellular protein-containing complex
GO:0007039	SOLLC|EnsemblGenome=Solyc03g031750.2|UniProtKB=A0A3Q7G4G7,SOLLC|EnsemblGenome=Solyc03g007520.3|UniProtKB=A0A3Q7FDT5,SOLLC|EnsemblGenome=Solyc10g085810.2|UniProtKB=A0A3Q7IN28,SOLLC|EnsemblGenome=Solyc10g084850.2|UniProtKB=A0A3Q7IMV9,SOLLC|EnsemblGenome=Solyc02g080270.3|UniProtKB=A0A3Q7F5L5,SOLLC|EnsemblGenome=Solyc01g096910.3|UniProtKB=A0A3Q7EM91,SOLLC|EnsemblGenome=Solyc04g007560.3|UniProtKB=A0A3…	protein catabolic process in the vacuole	cellular protein catabolic process
GO:0008237	SOLLC|EnsemblGenome=Solyc11g017300.2|UniProtKB=A0A3Q7IT42,SOLLC|EnsemblGenome=Solyc06g067990.3|UniProtKB=A0A3Q7HT16,SOLLC|EnsemblGenome=Solyc04g079200.3|UniProtKB=A0A3Q7GAC5,SOLLC|EnsemblGenome=Solyc08g062630.3|UniProtKB=A0A3Q7HMJ3	metallopeptidase activity	peptidase activity	metalloendopeptidase activity
GO:0005102	SOLLC|EnsemblGenome=Solyc03g114330.3|UniProtKB=A0A3Q7FQD3	signaling receptor binding	protein binding	receptor serine/threonine kinase binding;GABA receptor binding;receptor ligand activity;receptor tyrosine kinase binding;cytokine receptor binding;MHC protein binding;growth factor receptor binding;integrin binding;G protein-coupled receptor binding;hormone receptor binding
GO:0009755	SOLLC|EnsemblGenome=Solyc08g082180.3|UniProtKB=A0A3Q7HUC8,SOLLC|EnsemblGenome=Solyc04g017670.3|UniProtKB=A0A3Q7G0V2,SOLLC|EnsemblGenome=Solyc11g007240.1|UniProtKB=K4D4Y5,SOLLC|EnsemblGenome=Solyc06g083930.2|UniProtKB=A0A3Q7H204,SOLLC|EnsemblGenome=Solyc04g008430.1|UniProtKB=A0A3Q7GP96,SOLLC|EnsemblGenome=Solyc03g113890.1|UniProtKB=A0A3Q7GFQ4,SOLLC|EnsemblGenome=Solyc03g122190.3|UniProtKB=B6D1Q5,S…	hormone-mediated signaling pathway	cellular response to hormone stimulus	steroid hormone mediated signaling pathway
GO:0010556	SOLLC|EnsemblGenome=Solyc01g096130.3|UniProtKB=A0A3Q7ELR6,SOLLC|EnsemblGenome=Solyc08g082920.3|UniProtKB=A0A3Q7HX29	regulation of macromolecule biosynthetic process	regulation of macromolecule metabolic process	positive regulation of macromolecule biosynthetic process;regulation of RNA biosynthetic process;negative regulation of macromolecule biosynthetic process;regulation of cellular macromolecule biosynthetic process
GO:0001678	SOLLC|EnsemblGenome=Solyc06g066440.3|UniProtKB=A0A3Q7GWB5,SOLLC|EnsemblGenome=Solyc02g091830.3|UniProtKB=A0A3Q7FYU5,SOLLC|EnsemblGenome=Solyc04g081400.3|UniProtKB=Q4PS96,SOLLC|EnsemblGenome=Solyc12g008510.2|UniProtKB=A0A3Q7JRT5,SOLLC|EnsemblGenome=Solyc11g065220.2|UniProtKB=A0A3Q7IYI2	cellular glucose homeostasis	glucose homeostasis
GO:0016575	SOLLC|EnsemblGenome=Solyc09g064770.1|UniProtKB=K4CUA4,SOLLC|EnsemblGenome=Solyc05g006540.3|UniProtKB=A0A3Q7H5B0,SOLLC|EnsemblGenome=Solyc02g067570.3|UniProtKB=A0A3Q7FLP5,SOLLC|EnsemblGenome=Solyc10g047970.1|UniProtKB=K4D056,SOLLC|EnsemblGenome=Solyc02g087370.1|UniProtKB=K4BBP4,SOLLC|EnsemblGenome=Solyc04g025000.2|UniProtKB=A0A3Q7GTM5,SOLLC|EnsemblGenome=Solyc07g049250.1|UniProtKB=A0A3Q7I7K4	histone deacetylation	protein deacetylation
GO:0090087	SOLLC|EnsemblGenome=Solyc08g021960.3|UniProtKB=A0A3Q7HJQ2	regulation of peptide transport	regulation of transport	regulation of peptide secretion
PC00166	SOLLC|EnsemblGenome=Solyc07g064680.3|UniProtKB=F1JYZ5,SOLLC|EnsemblGenome=Solyc01g099780.3|UniProtKB=A0A3Q7ENN4,SOLLC|EnsemblGenome=Solyc12g005480.2|UniProtKB=A0A3Q7J1I5,SOLLC|EnsemblGenome=Solyc02g094750.1|UniProtKB=A0A3Q7FCE7,SOLLC|EnsemblGenome=Solyc04g014550.3|UniProtKB=A0A3Q7G196,SOLLC|EnsemblGenome=Solyc10g008210.3|UniProtKB=A0A3Q7J6M4,SOLLC|EnsemblGenome=Solyc09g009140.3|UniProtKB=A0A3Q7HX…	non-motor microtubule binding protein	microtubule or microtubule-binding cytoskeletal protein
GO:0042277	SOLLC|EnsemblGenome=Solyc12g094430.1|UniProtKB=K4DH15,SOLLC|EnsemblGenome=Solyc02g081340.3|UniProtKB=A0A3Q7F5E7,SOLLC|EnsemblGenome=Solyc08g062630.3|UniProtKB=A0A3Q7HMJ3	peptide binding	amide binding	signal sequence binding;amyloid-beta binding;peptide hormone binding;neuropeptide binding
GO:0061695	SOLLC|EnsemblGenome=Solyc10g024410.2|UniProtKB=A0A3Q7IEH6,SOLLC|EnsemblGenome=Solyc07g056330.3|UniProtKB=A0A3Q7HG09	transferase complex, transferring phosphorus-containing groups	transferase complex	phosphatidylinositol 3-kinase complex;protein kinase complex;DNA polymerase complex;RNA polymerase complex
GO:0005811	SOLLC|EnsemblGenome=Solyc01g104310.3|UniProtKB=A0A3Q7ERW0,SOLLC|EnsemblGenome=Solyc03g112440.1|UniProtKB=A0A3Q7FS42,SOLLC|EnsemblGenome=Solyc02g086490.3|UniProtKB=A0A3Q7F876,SOLLC|EnsemblGenome=Solyc12g010920.2|UniProtKB=A0A3Q7J4T9	lipid droplet	intracellular non-membrane-bounded organelle
[truncated: 777 more rows]
