# Supplementary material for: Reference Guided De Novo Genome Assembly of Transformation Pliable Solanum lycopersicum cv. Pusa Ruby
Source: Genes (Basel). 2023 Feb 24;14(3):570. doi: 10.3390/genes14030570 (PMC10047940; doi:10.3390/genes14030570)
Supplement: Supplementary file 1 [file genes-14-00570-s001.zip › File S5.xlsx]

## Sheet: cellular component
File S5. Panther overrepresentation test for Cellular Components GO category for Pusa Ruby (PR) protein coding genes. GO database used : GO Ontology database DOI: 10.5281/zenodo.6399963 Released 2022-03-22.
Reference List:	Solanum lycopersicum (all genes in database)
Test Type:	FISHER
Correction:	False Discovery Rate (FDR)
GO cellular component complete	Solanum lycopersicum - REFLIST (34652)	PR (16893)	PR (expected)	PR (over/under)	PR (fold Enrichment)	PR (raw P-value)	PR (FDR)
90S preribosome (GO:0030686)	29	17	14.14	+	1.2	0.533	1
acetolactate synthase complex (GO:0005948)	3	2	1.46	+	1.37	0.665	1
acetyltransferase complex (GO:1902493)	40	24	19.5	+	1.23	0.426	1
actin cytoskeleton (GO:0015629)	54	29	26.33	+	1.1	0.726	1
actin filament (GO:0005884)	5	3	2.44	+	1.23	0.722	1
actin filament bundle (GO:0032432)	5	3	2.44	+	1.23	0.722	1
alpha DNA polymerase:primase complex (GO:0005658)	4	3	1.95	+	1.54	0.69	1
aminoacyl-tRNA synthetase multienzyme complex (GO:0017101)	4	2	1.95	+	1.03	1	1
amyloplast (GO:0009501)	1	1	0.49	+	2.05	0.548	1
anaphase-promoting complex (GO:0005680)	19	8	9.26	-	0.86	0.839	1
anchored component of membrane (GO:0031225)	136	65	66.3	-	0.98	0.94	1
anchored component of plasma membrane (GO:0046658)	136	65	66.3	-	0.98	0.94	1
anchoring junction (GO:0070161)	37	23	18.04	+	1.28	0.409	1
AP-1 adaptor complex (GO:0030121)	2	1	0.98	+	1.03	1	1
AP-2 adaptor complex (GO:0030122)	2	1	0.98	+	1.03	1	1
AP-3 adaptor complex (GO:0030123)	1	0	0.49	-	< 0.01	1	1
AP-4 adaptor complex (GO:0030124)	1	0	0.49	-	< 0.01	1	1
AP-type membrane coat adaptor complex (GO:0030119)	8	4	3.9	+	1.03	1	1
apoplast (GO:0048046)	1	1	0.49	+	2.05	0.548	1
Arp2/3 protein complex (GO:0005885)	9	6	4.39	+	1.37	0.586	1
ASAP complex (GO:0061574)	1	0	0.49	-	< 0.01	1	1
ASTRA complex (GO:0070209)	2	1	0.98	+	1.03	1	1
Atg1/ULK1 kinase complex (GO:1990316)	3	2	1.46	+	1.37	0.665	1
Atg12-Atg5-Atg16 complex (GO:0034274)	2	2	0.98	+	2.05	0.602	1
ATPase complex (GO:1904949)	20	11	9.75	+	1.13	0.707	1
autophagosome (GO:0005776)	10	7	4.88	+	1.44	0.449	1
autophagosome membrane (GO:0000421)	3	1	1.46	-	0.68	1	1
BAT3 complex (GO:0071818)	2	0	0.98	-	< 0.01	1	1
beta-galactosidase complex (GO:0009341)	2	0	0.98	-	< 0.01	1	1
BLOC complex (GO:0031082)	2	2	0.98	+	2.05	0.602	1
BLOC-1 complex (GO:0031083)	2	2	0.98	+	2.05	0.602	1
BORC complex (GO:0099078)	2	2	0.98	+	2.05	0.602	1
bounding membrane of organelle (GO:0098588)	387	223	188.66	+	1.18	0.046	1
box C/D RNP complex (GO:0031428)	6	2	2.93	-	0.68	1	1
box H/ACA RNP complex (GO:0072588)	5	1	2.44	-	0.41	0.671	1
box H/ACA snoRNP complex (GO:0031429)	5	1	2.44	-	0.41	0.671	1
box H/ACA telomerase RNP complex (GO:0090661)	1	0	0.49	-	< 0.01	1	1
BRCA1-A complex (GO:0070531)	7	3	3.41	-	0.88	1	1
BRCA1-BARD1 complex (GO:0031436)	5	1	2.44	-	0.41	0.671	1
BRISC complex (GO:0070552)	1	1	0.49	+	2.05	0.548	1
bub1-bub3 complex (GO:1990298)	2	1	0.98	+	1.03	1	1
CAAX-protein geranylgeranyltransferase complex (GO:0005953)	3	1	1.46	-	0.68	1	1
CAF-1 complex (GO:0033186)	2	2	0.98	+	2.05	0.602	1
Cajal body (GO:0015030)	3	1	1.46	-	0.68	1	1
calcium channel complex (GO:0034704)	8	4	3.9	+	1.03	1	1
cAMP-dependent protein kinase complex (GO:0005952)	1	1	0.49	+	2.05	0.548	1
carbamoyl-phosphate synthase complex (GO:0005951)	1	1	0.49	+	2.05	0.548	1
carboxy-terminal domain protein kinase complex (GO:0032806)	13	7	6.34	+	1.1	0.815	1
Casparian strip (GO:0048226)	3	2	1.46	+	1.37	0.665	1
caspase complex (GO:0008303)	6	2	2.93	-	0.68	1	1
catalytic complex (GO:1902494)	842	459	410.48	+	1.12	0.0519	1
catalytic step 1 spliceosome (GO:0071012)	4	3	1.95	+	1.54	0.69	1
catalytic step 2 spliceosome (GO:0071013)	69	45	33.64	+	1.34	0.134	1
cation channel complex (GO:0034703)	8	4	3.9	+	1.03	1	1
CCAAT-binding factor complex (GO:0016602)	26	6	12.68	-	0.47	0.13	1
CCR4-NOT complex (GO:0030014)	35	22	17.06	+	1.29	0.397	1
CCR4-NOT core complex (GO:0030015)	25	17	12.19	+	1.39	0.324	1
Cdc73/Paf1 complex (GO:0016593)	8	5	3.9	+	1.28	0.769	1
cell cortex (GO:0005938)	69	47	33.64	+	1.4	0.0917	1
cell division site (GO:0032153)	8	3	3.9	-	0.77	1	1
cell junction (GO:0030054)	37	23	18.04	+	1.28	0.409	1
cell periphery (GO:0071944)	1127	598	549.42	+	1.09	0.09	1
cell projection (GO:0042995)	7	5	3.41	+	1.47	0.545	1
cell wall (GO:0005618)	68	41	33.15	+	1.24	0.307	1
cell-cell junction (GO:0005911)	37	23	18.04	+	1.28	0.409	1
cellular anatomical entity (GO:0110165)	8837	4741	4308.08	+	1.1	6.46e-10	1.75e-07
cellular_component (GO:0005575)	9021	4845	4397.78	+	1.1	2.32e-10	1.88e-07
centriole (GO:0005814)	2	1	0.98	+	1.03	1	1
chaperone complex (GO:0101031)	11	10	5.36	+	1.86	0.165	1
chaperonin-containing T-complex (GO:0005832)	10	9	4.88	+	1.85	0.22	1
checkpoint clamp complex (GO:0030896)	4	3	1.95	+	1.54	0.69	1
chloroplast (GO:0009507)	348	193	169.65	+	1.14	0.154	1
chloroplast envelope (GO:0009941)	62	33	30.23	+	1.09	0.663	1
chloroplast inner membrane (GO:0009706)	18	10	8.78	+	1.14	0.841	1
chloroplast membrane (GO:0031969)	51	27	24.86	+	1.09	0.719	1
chloroplast nucleoid (GO:0042644)	8	5	3.9	+	1.28	0.769	1
chloroplast outer membrane (GO:0009707)	28	16	13.65	+	1.17	0.631	1
chloroplast photosystem I (GO:0030093)	1	1	0.49	+	2.05	0.548	1
chloroplast stroma (GO:0009570)	40	24	19.5	+	1.23	0.426	1
chloroplast thylakoid (GO:0009534)	69	42	33.64	+	1.25	0.266	1
chloroplast thylakoid lumen (GO:0009543)	2	1	0.98	+	1.03	1	1
chloroplast thylakoid membrane (GO:0009535)	52	32	25.35	+	1.26	0.297	1
chloroplast thylakoid membrane protein complex (GO:0098807)	1	1	0.49	+	2.05	0.548	1
CHRAC (GO:0008623)	1	1	0.49	+	2.05	0.548	1
chromatin (GO:0000785)	103	43	50.21	-	0.86	0.427	1
chromoplast (GO:0009509)	1	1	0.49	+	2.05	0.548	1
chromosomal region (GO:0098687)	27	14	13.16	+	1.06	0.868	1
chromosome (GO:0005694)	229	99	111.64	-	0.89	0.345	1
chromosome passenger complex (GO:0032133)	3	1	1.46	-	0.68	1	1
chromosome, centromeric region (GO:0000775)	21	12	10.24	+	1.17	0.711	1
chromosome, telomeric region (GO:0000781)	6	2	2.93	-	0.68	1	1
chromosome, telomeric repeat region (GO:0140445)	4	1	1.95	-	0.51	1	1
CIA complex (GO:0097361)	3	3	1.46	+	2.05	0.401	1
cis-Golgi network (GO:0005801)	12	5	5.85	-	0.85	1	1
cis-Golgi network membrane (GO:0033106)	2	1	0.98	+	1.03	1	1
clathrin adaptor complex (GO:0030131)	4	2	1.95	+	1.03	1	1
clathrin coat (GO:0030118)	20	9	9.75	-	0.92	1	1
clathrin coat of coated pit (GO:0030132)	2	1	0.98	+	1.03	1	1
clathrin coat of endocytic vesicle (GO:0030128)	2	1	0.98	+	1.03	1	1
clathrin coat of trans-Golgi network vesicle (GO:0030130)	2	1	0.98	+	1.03	1	1
clathrin complex (GO:0071439)	1	0	0.49	-	< 0.01	1	1
clathrin vesicle coat (GO:0030125)	19	9	9.26	-	0.97	1	1
clathrin-coated endocytic vesicle (GO:0045334)	2	1	0.98	+	1.03	1	1
clathrin-coated endocytic vesicle membrane (GO:0030669)	2	1	0.98	+	1.03	1	1
clathrin-coated pit (GO:0005905)	17	11	8.29	+	1.33	0.546	1
clathrin-coated vesicle (GO:0030136)	34	19	16.58	+	1.15	0.661	1
clathrin-coated vesicle membrane (GO:0030665)	19	9	9.26	-	0.97	1	1
coated membrane (GO:0048475)	61	32	29.74	+	1.08	0.741	1
coated vesicle (GO:0030135)	107	68	52.16	+	1.3	0.0904	1
coated vesicle membrane (GO:0030662)	70	41	34.13	+	1.2	0.363	1
cohesin complex (GO:0008278)	9	4	4.39	-	0.91	1	1
commitment complex (GO:0000243)	13	7	6.34	+	1.1	0.815	1
condensed chromosome (GO:0000793)	46	24	22.43	+	1.07	0.799	1
condensed chromosome, centromeric region (GO:0000779)	20	11	9.75	+	1.13	0.707	1
condensed nuclear chromosome (GO:0000794)	14	6	6.83	-	0.88	1	1
condensin complex (GO:0000796)	2	1	0.98	+	1.03	1	1
COP9 signalosome (GO:0008180)	11	7	5.36	+	1.31	0.618	1
COPI vesicle coat (GO:0030126)	19	10	9.26	+	1.08	0.845	1
COPI-coated vesicle (GO:0030137)	19	10	9.26	+	1.08	0.845	1
COPI-coated vesicle membrane (GO:0030663)	19	10	9.26	+	1.08	0.845	1
COPII vesicle coat (GO:0030127)	18	11	8.78	+	1.25	0.557	1
COPII-coated ER to Golgi transport vesicle (GO:0030134)	54	39	26.33	+	1.48	0.0761	1
core mediator complex (GO:0070847)	10	4	4.88	-	0.82	1	1
cortical actin cytoskeleton (GO:0030864)	1	0	0.49	-	< 0.01	1	1
cortical cytoskeleton (GO:0030863)	15	9	7.31	+	1.23	0.665	1
cortical endoplasmic reticulum (GO:0032541)	1	0	0.49	-	< 0.01	1	1
cortical microtubule (GO:0055028)	14	9	6.83	+	1.32	0.511	1
cortical microtubule cytoskeleton (GO:0030981)	14	9	6.83	+	1.32	0.511	1
cortical microtubule, transverse to long axis (GO:0010005)	5	5	2.44	+	2.05	0.313	1
CORVET complex (GO:0033263)	4	2	1.95	+	1.03	1	1
CST complex (GO:1990879)	3	1	1.46	-	0.68	1	1
Ctf18 RFC-like complex (GO:0031390)	1	1	0.49	+	2.05	0.548	1
Cul4-RING E3 ubiquitin ligase complex (GO:0080008)	18	12	8.78	+	1.37	0.438	1
Cul4A-RING E3 ubiquitin ligase complex (GO:0031464)	10	8	4.88	+	1.64	0.319	1
cullin-RING ubiquitin ligase complex (GO:0031461)	107	57	52.16	+	1.09	0.617	1
CURI complex (GO:0032545)	3	3	1.46	+	2.05	0.401	1
cyclin-dependent protein kinase holoenzyme complex (GO:0000307)	64	41	31.2	+	1.31	0.177	1
cyclin/CDK positive transcription elongation factor complex (GO:0008024)	2	1	0.98	+	1.03	1	1
cytochrome complex (GO:0070069)	13	6	6.34	-	0.95	1	1
cytoplasm (GO:0005737)	4913	2682	2395.11	+	1.12	3.96e-07	6.41e-05
cytoplasmic exosome (RNase complex) (GO:0000177)	10	4	4.88	-	0.82	1	1
cytoplasmic microtubule (GO:0005881)	21	14	10.24	+	1.37	0.371	1
cytoplasmic ribonucleoprotein granule (GO:0036464)	73	43	35.59	+	1.21	0.323	1
cytoplasmic side of endoplasmic reticulum membrane (GO:0098554)	8	6	3.9	+	1.54	0.408	1
cytoplasmic side of membrane (GO:0098562)	18	10	8.78	+	1.14	0.841	1
cytoplasmic side of plasma membrane (GO:0009898)	10	4	4.88	-	0.82	1	1
cytoplasmic stress granule (GO:0010494)	13	5	6.34	-	0.79	0.804	1
cytoplasmic ubiquitin ligase complex (GO:0000153)	8	3	3.9	-	0.77	1	1
cytoplasmic vesicle (GO:0031410)	258	165	125.78	+	1.31	0.00681	0.424
cytoplasmic vesicle membrane (GO:0030659)	119	72	58.01	+	1.24	0.164	1
cytoskeleton (GO:0005856)	195	109	95.06	+	1.15	0.27	1
cytosol (GO:0005829)	938	527	457.28	+	1.15	0.00863	0.437
cytosolic large ribosomal subunit (GO:0022625)	156	83	76.05	+	1.09	0.534	1
cytosolic proteasome complex (GO:0031597)	3	2	1.46	+	1.37	0.665	1
cytosolic ribosome (GO:0022626)	238	134	116.03	+	1.15	0.184	1
cytosolic small ribosomal subunit (GO:0022627)	82	51	39.98	+	1.28	0.195	1
cytosolic tRNA wobble base thiouridylase complex (GO:0002144)	1	0	0.49	-	< 0.01	1	1
dehydrodolichyl diphosphate synthase complex (GO:1904423)	1	1	0.49	+	2.05	0.548	1
delta DNA polymerase complex (GO:0043625)	5	3	2.44	+	1.23	0.722	1
dihydrolipoyl dehydrogenase complex (GO:0045240)	10	7	4.88	+	1.44	0.449	1
DNA ligase IV complex (GO:0032807)	2	1	0.98	+	1.03	1	1
DNA packaging complex (GO:0044815)	25	13	12.19	+	1.07	0.864	1
DNA polymerase complex (GO:0042575)	14	10	6.83	+	1.47	0.386	1
DNA polymerase processivity factor complex (GO:0044796)	1	1	0.49	+	2.05	0.548	1
DNA recombinase auxiliary factor complex (GO:0120231)	1	0	0.49	-	< 0.01	1	1
DNA recombinase mediator complex (GO:0033061)	5	1	2.44	-	0.41	0.671	1
DNA repair complex (GO:1990391)	16	5	7.8	-	0.64	0.489	1
DNA replication factor A complex (GO:0005662)	6	4	2.93	+	1.37	0.738	1
DNA replication factor C complex (GO:0005663)	9	7	4.39	+	1.6	0.425	1
DNA replication preinitiation complex (GO:0031261)	6	4	2.93	+	1.37	0.738	1
DNA topoisomerase type II (double strand cut, ATP-hydrolyzing) complex (GO:0009330)	2	1	0.98	+	1.03	1	1
DNA-dependent protein kinase-DNA ligase 4 complex (GO:0005958)	1	0	0.49	-	< 0.01	1	1
DNA-directed RNA polymerase complex (GO:0000428)	96	55	46.8	+	1.18	0.34	1
dolichol-phosphate-mannose synthase complex (GO:0033185)	3	3	1.46	+	2.05	0.401	1
DSIF complex (GO:0032044)	3	1	1.46	-	0.68	1	1
Dsl1/NZR complex (GO:0070939)	2	1	0.98	+	1.03	1	1
DUBm complex (GO:0071819)	2	0	0.98	-	< 0.01	1	1
dynactin complex (GO:0005869)	2	1	0.98	+	1.03	1	1
dynein complex (GO:0030286)	9	6	4.39	+	1.37	0.586	1
early endosome (GO:0005769)	2	2	0.98	+	2.05	0.602	1
EARP complex (GO:1990745)	2	1	0.98	+	1.03	1	1
EKC/KEOPS complex (GO:0000408)	5	3	2.44	+	1.23	0.722	1
elongator holoenzyme complex (GO:0033588)	4	2	1.95	+	1.03	1	1
elongin complex (GO:0070449)	1	0	0.49	-	< 0.01	1	1
EMC complex (GO:0072546)	9	6	4.39	+	1.37	0.586	1
endocytic vesicle (GO:0030139)	6	4	2.93	+	1.37	0.738	1
endocytic vesicle membrane (GO:0030666)	2	1	0.98	+	1.03	1	1
endodeoxyribonuclease complex (GO:1905347)	1	1	0.49	+	2.05	0.548	1
endolysosome (GO:0036019)	1	0	0.49	-	< 0.01	1	1
endolysosome membrane (GO:0036020)	1	0	0.49	-	< 0.01	1	1
endomembrane system (GO:0012505)	1046	596	509.93	+	1.17	0.00212	0.172
endopeptidase Clp complex (GO:0009368)	11	7	5.36	+	1.31	0.618	1
endopeptidase complex (GO:1905369)	61	39	29.74	+	1.31	0.201	1
endoplasmic reticulum (GO:0005783)	487	269	237.41	+	1.13	0.101	1
endoplasmic reticulum chaperone complex (GO:0034663)	6	0	2.93	-	< 0.01	0.187	1
endoplasmic reticulum exit site (GO:0070971)	18	12	8.78	+	1.37	0.438	1
endoplasmic reticulum lumen (GO:0005788)	8	1	3.9	-	0.26	0.287	1
endoplasmic reticulum membrane (GO:0005789)	225	121	109.69	+	1.1	0.389	1
endoplasmic reticulum palmitoyltransferase complex (GO:0031211)	7	3	3.41	-	0.88	1	1
endoplasmic reticulum protein-containing complex (GO:0140534)	73	35	35.59	-	0.98	1	1
endoplasmic reticulum Sec complex (GO:0031205)	2	1	0.98	+	1.03	1	1
endoplasmic reticulum subcompartment (GO:0098827)	228	122	111.15	+	1.1	0.424	1
endoplasmic reticulum tubular network (GO:0071782)	3	1	1.46	-	0.68	1	1
endoplasmic reticulum-Golgi intermediate compartment (GO:0005793)	27	17	13.16	+	1.29	0.424	1
endoribonuclease complex (GO:1902555)	8	3	3.9	-	0.77	1	1
endosome (GO:0005768)	133	86	64.84	+	1.33	0.0433	1
endosome membrane (GO:0010008)	48	31	23.4	+	1.32	0.231	1
envelope (GO:0031975)	399	202	194.51	+	1.04	0.662	1
enzyme activator complex (GO:0150005)	2	1	0.98	+	1.03	1	1
epsilon DNA polymerase complex (GO:0008622)	3	2	1.46	+	1.37	0.665	1
equatorial microtubule organizing center (GO:0000923)	6	3	2.93	+	1.03	1	1
ER body (GO:0010168)	2	0	0.98	-	< 0.01	1	1
ER membrane insertion complex (GO:0072379)	4	0	1.95	-	< 0.01	0.31	1
ER to Golgi transport vesicle membrane (GO:0012507)	32	22	15.6	+	1.41	0.245	1
ER ubiquitin ligase complex (GO:0000835)	3	1	1.46	-	0.68	1	1
ERCC4-ERCC1 complex (GO:0070522)	1	0	0.49	-	< 0.01	1	1
eRF1 methyltransferase complex (GO:0035657)	1	0	0.49	-	< 0.01	1	1
ESC/E(Z) complex (GO:0035098)	3	1	1.46	-	0.68	1	1
ESCRT complex (GO:0036452)	25	17	12.19	+	1.39	0.324	1
ESCRT I complex (GO:0000813)	10	7	4.88	+	1.44	0.449	1
ESCRT II complex (GO:0000814)	2	2	0.98	+	2.05	0.602	1
ESCRT III complex (GO:0000815)	13	8	6.34	+	1.26	0.644	1
etioplast (GO:0009513)	1	1	0.49	+	2.05	0.548	1
euchromatin (GO:0000791)	2	1	0.98	+	1.03	1	1
eukaryotic 43S preinitiation complex (GO:0016282)	1	0	0.49	-	< 0.01	1	1
eukaryotic 48S preinitiation complex (GO:0033290)	1	1	0.49	+	2.05	0.548	1
eukaryotic translation initiation factor 2 complex (GO:0005850)	3	2	1.46	+	1.37	0.665	1
eukaryotic translation initiation factor 2B complex (GO:0005851)	5	4	2.44	+	1.64	0.487	1
eukaryotic translation initiation factor 3 complex (GO:0005852)	15	10	7.31	+	1.37	0.523	1
eukaryotic translation initiation factor 3 complex, eIF3e (GO:0071540)	2	1	0.98	+	1.03	1	1
eukaryotic translation initiation factor 3 complex, eIF3m (GO:0071541)	5	3	2.44	+	1.23	0.722	1
eukaryotic translation initiation factor 4F complex (GO:0016281)	9	5	4.39	+	1.14	0.782	1
exocyst (GO:0000145)	38	28	18.53	+	1.51	0.114	1
exon-exon junction complex (GO:0035145)	4	0	1.95	-	< 0.01	0.31	1
exoribonuclease complex (GO:1905354)	18	6	8.78	-	0.68	0.517	1
exosome (RNase complex) (GO:0000178)	18	6	8.78	-	0.68	0.517	1
external encapsulating structure (GO:0030312)	68	41	33.15	+	1.24	0.307	1
extracellular region (GO:0005576)	114	55	55.58	-	0.99	1	1
extracellular space (GO:0005615)	58	23	28.28	-	0.81	0.477	1
extrinsic component of cytoplasmic side of plasma membrane (GO:0031234)	6	2	2.93	-	0.68	1	1
extrinsic component of endoplasmic reticulum membrane (GO:0042406)	2	0	0.98	-	< 0.01	1	1
extrinsic component of membrane (GO:0019898)	29	9	14.14	-	0.64	0.3	1
extrinsic component of organelle membrane (GO:0031312)	5	1	2.44	-	0.41	0.671	1
extrinsic component of plasma membrane (GO:0019897)	6	2	2.93	-	0.68	1	1
extrinsic component of plastid membrane (GO:0035452)	1	0	0.49	-	< 0.01	1	1
extrinsic component of vacuolar membrane (GO:0000306)	2	1	0.98	+	1.03	1	1
F-actin capping protein complex (GO:0008290)	3	1	1.46	-	0.68	1	1
FACT complex (GO:0035101)	6	2	2.93	-	0.68	1	1
FANCM-MHF complex (GO:0071821)	2	0	0.98	-	< 0.01	1	1
Fanconi anaemia nuclear complex (GO:0043240)	4	1	1.95	-	0.51	1	1
fibrillar center (GO:0001650)	1	0	0.49	-	< 0.01	1	1
fumarate reductase complex (GO:0045283)	3	2	1.46	+	1.37	0.665	1
gamma-secretase complex (GO:0070765)	4	1	1.95	-	0.51	1	1
gamma-tubulin complex (GO:0000930)	7	4	3.41	+	1.17	0.758	1
gamma-tubulin small complex (GO:0008275)	2	1	0.98	+	1.03	1	1
GARP complex (GO:0000938)	7	3	3.41	-	0.88	1	1
germ plasm (GO:0060293)	4	2	1.95	+	1.03	1	1
GET complex (GO:0043529)	5	4	2.44	+	1.64	0.487	1
GID complex (GO:0034657)	5	4	2.44	+	1.64	0.487	1
GINS complex (GO:0000811)	4	2	1.95	+	1.03	1	1
glucosidase II complex (GO:0017177)	2	2	0.98	+	2.05	0.602	1
glutaminase complex (GO:1903600)	1	1	0.49	+	2.05	0.548	1
glutamyl-tRNA(Gln) amidotransferase complex (GO:0030956)	1	1	0.49	+	2.05	0.548	1
glycine cleavage complex (GO:0005960)	1	1	0.49	+	2.05	0.548	1
glycosylphosphatidylinositol-mannosyltransferase I complex (GO:1990529)	1	1	0.49	+	2.05	0.548	1
glycosylphosphatidylinositol-N-acetylglucosaminyltransferase (GPI-GnT) complex (GO:0000506)	1	0	0.49	-	< 0.01	1	1
glyoxysome (GO:0009514)	1	0	0.49	-	< 0.01	1	1
Golgi apparatus (GO:0005794)	415	245	202.31	+	1.21	0.0174	0.782
Golgi apparatus subcompartment (GO:0098791)	41	21	19.99	+	1.05	0.892	1
Golgi cisterna (GO:0031985)	4	1	1.95	-	0.51	1	1
Golgi medial cisterna (GO:0005797)	3	1	1.46	-	0.68	1	1
Golgi membrane (GO:0000139)	77	49	37.54	+	1.31	0.154	1
Golgi stack (GO:0005795)	9	3	4.39	-	0.68	0.762	1
Golgi transport complex (GO:0017119)	10	3	4.88	-	0.62	0.566	1
Golgi-associated vesicle (GO:0005798)	28	16	13.65	+	1.17	0.631	1
Golgi-associated vesicle membrane (GO:0030660)	27	15	13.16	+	1.14	0.743	1
GPI-anchor transamidase complex (GO:0042765)	6	2	2.93	-	0.68	1	1
GTPase complex (GO:1905360)	6	2	2.93	-	0.68	1	1
guanyl-nucleotide exchange factor complex (GO:0032045)	2	2	0.98	+	2.05	0.602	1
H4 histone acetyltransferase complex (GO:1902562)	19	12	9.26	+	1.3	0.566	1
H4/H2A histone acetyltransferase complex (GO:0043189)	15	9	7.31	+	1.23	0.665	1
HAUS complex (GO:0070652)	2	1	0.98	+	1.03	1	1
heterotrimeric G-protein complex (GO:0005834)	6	2	2.93	-	0.68	1	1
HIR complex (GO:0000417)	1	1	0.49	+	2.05	0.548	1
histone acetyltransferase complex (GO:0000123)	36	20	17.55	+	1.14	0.67	1
histone deacetylase complex (GO:0000118)	46	18	22.43	-	0.8	0.506	1
histone methyltransferase complex (GO:0035097)	12	5	5.85	-	0.85	1	1
Holliday junction resolvase complex (GO:0048476)	1	1	0.49	+	2.05	0.548	1
HOPS complex (GO:0030897)	9	4	4.39	-	0.91	1	1
Hrd1p ubiquitin ligase complex (GO:0000836)	3	1	1.46	-	0.68	1	1
Hrd1p ubiquitin ligase ERAD-L complex (GO:0000839)	3	1	1.46	-	0.68	1	1
HULC complex (GO:0033503)	1	0	0.49	-	< 0.01	1	1
inner kinetochore (GO:0000939)	1	1	0.49	+	2.05	0.548	1
inner mitochondrial membrane protein complex (GO:0098800)	136	64	66.3	-	0.97	0.88	1
Ino80 complex (GO:0031011)	9	3	4.39	-	0.68	0.762	1
INO80-type complex (GO:0097346)	12	6	5.85	+	1.03	1	1
integral component of chloroplast inner membrane (GO:0031357)	1	1	0.49	+	2.05	0.548	1
integral component of chloroplast outer membrane (GO:0031359)	6	4	2.93	+	1.37	0.738	1
integral component of cytoplasmic side of endoplasmic reticulum membrane (GO:0071458)	8	6	3.9	+	1.54	0.408	1
integral component of endoplasmic reticulum membrane (GO:0030176)	70	41	34.13	+	1.2	0.363	1
integral component of Golgi membrane (GO:0030173)	24	11	11.7	-	0.94	1	1
integral component of lumenal side of endoplasmic reticulum membrane (GO:0071556)	8	6	3.9	+	1.54	0.408	1
integral component of membrane (GO:0016021)	402	214	195.98	+	1.09	0.3	1
integral component of mitochondrial inner membrane (GO:0031305)	34	18	16.58	+	1.09	0.769	1
integral component of mitochondrial membrane (GO:0032592)	47	21	22.91	-	0.92	0.797	1
integral component of mitochondrial outer membrane (GO:0031307)	8	1	3.9	-	0.26	0.287	1
integral component of organelle membrane (GO:0031301)	144	77	70.2	+	1.1	0.518	1
integral component of peroxisomal membrane (GO:0005779)	8	4	3.9	+	1.03	1	1
integral component of plasma membrane (GO:0005887)	71	39	34.61	+	1.13	0.543	1
integral component of plastid inner membrane (GO:0031353)	1	1	0.49	+	2.05	0.548	1
integral component of plastid membrane (GO:0031351)	7	5	3.41	+	1.47	0.545	1
integral component of plastid outer membrane (GO:0031355)	6	4	2.93	+	1.37	0.738	1
integrator complex (GO:0032039)	2	1	0.98	+	1.03	1	1
interphase microtubule organizing center (GO:0031021)	2	1	0.98	+	1.03	1	1
intracellular anatomical structure (GO:0005622)	7433	3992	3623.62	+	1.1	2.55e-08	5.16e-06
intracellular membrane-bounded organelle (GO:0043231)	5304	2854	2585.72	+	1.1	3.92e-06	0.000397
intracellular non-membrane-bounded organelle (GO:0043232)	1019	522	496.77	+	1.05	0.349	1
intracellular organelle (GO:0043229)	5827	3127	2840.69	+	1.1	2.1e-06	0.000243
intracellular organelle lumen (GO:0070013)	585	294	285.19	+	1.03	0.664	1
intracellular protein-containing complex (GO:0140535)	487	281	237.41	+	1.18	0.0247	1
intracellular vesicle (GO:0097708)	258	165	125.78	+	1.31	0.00681	0.394
intrinsic component of chloroplast inner membrane (GO:0031356)	1	1	0.49	+	2.05	0.548	1
intrinsic component of chloroplast outer membrane (GO:0031358)	6	4	2.93	+	1.37	0.738	1
intrinsic component of endoplasmic reticulum membrane (GO:0031227)	75	45	36.56	+	1.23	0.284	1
intrinsic component of Golgi membrane (GO:0031228)	24	11	11.7	-	0.94	1	1
intrinsic component of membrane (GO:0031224)	551	284	268.61	+	1.06	0.457	1
intrinsic component of mitochondrial inner membrane (GO:0031304)	35	18	17.06	+	1.05	0.884	1
intrinsic component of mitochondrial membrane (GO:0098573)	48	21	23.4	-	0.9	0.798	1
intrinsic component of mitochondrial outer membrane (GO:0031306)	8	1	3.9	-	0.26	0.287	1
intrinsic component of organelle membrane (GO:0031300)	150	81	73.13	+	1.11	0.482	1
intrinsic component of peroxisomal membrane (GO:0031231)	8	4	3.9	+	1.03	1	1
intrinsic component of plasma membrane (GO:0031226)	207	104	100.91	+	1.03	0.809	1
intrinsic component of plastid inner membrane (GO:0031352)	1	1	0.49	+	2.05	0.548	1
intrinsic component of plastid membrane (GO:0031350)	7	5	3.41	+	1.47	0.545	1
intrinsic component of plastid outer membrane (GO:0031354)	6	4	2.93	+	1.37	0.738	1
ion channel complex (GO:0034702)	8	4	3.9	+	1.03	1	1
IRE1-TRAF2-ASK1 complex (GO:1990604)	1	0	0.49	-	< 0.01	1	1
ISWI-type complex (GO:0031010)	1	1	0.49	+	2.05	0.548	1
katanin complex (GO:0008352)	3	1	1.46	-	0.68	1	1
kinesin complex (GO:0005871)	7	4	3.41	+	1.17	0.758	1
kinetochore (GO:0000776)	18	11	8.78	+	1.25	0.557	1
kinetochore microtubule (GO:0005828)	1	1	0.49	+	2.05	0.548	1
Ku70:Ku80 complex (GO:0043564)	3	2	1.46	+	1.37	0.665	1
large ribosomal subunit (GO:0015934)	193	104	94.09	+	1.11	0.42	1
late endosome (GO:0005770)	35	20	17.06	+	1.17	0.568	1
late endosome membrane (GO:0031902)	9	5	4.39	+	1.14	0.782	1
lipid droplet (GO:0005811)	8	5	3.9	+	1.28	0.769	1
Lsm1-7-Pat1 complex (GO:1990726)	7	6	3.41	+	1.76	0.376	1
lumenal side of endoplasmic reticulum membrane (GO:0098553)	8	6	3.9	+	1.54	0.408	1
lumenal side of membrane (GO:0098576)	8	6	3.9	+	1.54	0.408	1
lysosomal membrane (GO:0005765)	9	5	4.39	+	1.14	0.782	1
lysosome (GO:0005764)	44	18	21.45	-	0.84	0.59	1
lytic vacuole (GO:0000323)	47	19	22.91	-	0.83	0.6	1
lytic vacuole membrane (GO:0098852)	9	5	4.39	+	1.14	0.782	1
m-AAA complex (GO:0005745)	2	1	0.98	+	1.03	1	1
magnesium-dependent protein serine/threonine phosphatase complex (GO:0005963)	15	7	7.31	-	0.96	1	1
mannosyltransferase complex (GO:0031501)	4	4	1.95	+	2.05	0.452	1
MCM complex (GO:0042555)	9	4	4.39	-	0.91	1	1
mediator complex (GO:0016592)	48	22	23.4	-	0.94	0.899	1
meiotic cohesin complex (GO:0030893)	4	2	1.95	+	1.03	1	1
membrane (GO:0016020)	2370	1274	1155.39	+	1.1	0.00382	0.281
membrane coat (GO:0030117)	61	32	29.74	+	1.08	0.741	1
membrane microdomain (GO:0098857)	4	1	1.95	-	0.51	1	1
membrane protein complex (GO:0098796)	399	208	194.51	+	1.07	0.434	1
membrane raft (GO:0045121)	4	1	1.95	-	0.51	1	1
membrane-bounded organelle (GO:0043227)	5327	2862	2596.94	+	1.1	5.51e-06	0.000496
membrane-enclosed lumen (GO:0031974)	585	294	285.19	+	1.03	0.664	1
messenger ribonucleoprotein complex (GO:1990124)	3	0	1.46	-	< 0.01	0.556	1
methionyl glutamyl tRNA synthetase complex (GO:0017102)	1	1	0.49	+	2.05	0.548	1
methylcrotonoyl-CoA carboxylase complex (GO:1905202)	2	1	0.98	+	1.03	1	1
methyltransferase complex (GO:0034708)	21	10	10.24	-	0.98	1	1
MICOS complex (GO:0061617)	1	0	0.49	-	< 0.01	1	1
microbody (GO:0042579)	71	38	34.61	+	1.1	0.683	1
microbody lumen (GO:0031907)	3	3	1.46	+	2.05	0.401	1
microbody membrane (GO:0031903)	29	16	14.14	+	1.13	0.751	1
microtubule (GO:0005874)	82	53	39.98	+	1.33	0.118	1
microtubule associated complex (GO:0005875)	27	15	13.16	+	1.14	0.743	1
microtubule cytoskeleton (GO:0015630)	135	76	65.81	+	1.15	0.339	1
microtubule end (GO:1990752)	3	3	1.46	+	2.05	0.401	1
microtubule organizing center (GO:0005815)	17	10	8.29	+	1.21	0.683	1
microtubule plus-end (GO:0035371)	3	3	1.46	+	2.05	0.401	1
MIS12/MIND type complex (GO:0000444)	2	2	0.98	+	2.05	0.602	1
Mis6-Sim4 complex (GO:0031511)	1	1	0.49	+	2.05	0.548	1
mismatch repair complex (GO:0032300)	8	2	3.9	-	0.51	0.514	1
mitochondrial alpha-ketoglutarate dehydrogenase complex (GO:0005947)	6	4	2.93	+	1.37	0.738	1
mitochondrial degradosome (GO:0045025)	2	1	0.98	+	1.03	1	1
mitochondrial DNA-directed RNA polymerase complex (GO:0034245)	2	0	0.98	-	< 0.01	1	1
mitochondrial envelope (GO:0005740)	227	110	110.66	-	0.99	1	1
mitochondrial inner membrane (GO:0005743)	180	85	87.75	-	0.97	0.844	1
mitochondrial inner membrane peptidase complex (GO:0042720)	3	2	1.46	+	1.37	0.665	1
mitochondrial intermembrane space (GO:0005758)	7	4	3.41	+	1.17	0.758	1
mitochondrial intermembrane space protein transporter complex (GO:0042719)	1	0	0.49	-	< 0.01	1	1
mitochondrial large ribosomal subunit (GO:0005762)	30	16	14.63	+	1.09	0.755	1
mitochondrial matrix (GO:0005759)	99	54	48.26	+	1.12	0.492	1
mitochondrial membrane (GO:0031966)	220	106	107.25	-	0.99	0.953	1
mitochondrial nucleoid (GO:0042645)	5	5	2.44	+	2.05	0.313	1
mitochondrial outer membrane (GO:0005741)	39	20	19.01	+	1.05	0.89	1
mitochondrial outer membrane translocase complex (GO:0005742)	7	2	3.41	-	0.59	0.727	1
mitochondrial protein-containing complex (GO:0098798)	200	92	97.5	-	0.94	0.662	1
mitochondrial proton-transporting ATP synthase complex (GO:0005753)	28	9	13.65	-	0.66	0.299	1
mitochondrial proton-transporting ATP synthase complex, catalytic sector F(1) (GO:0000275)	10	2	4.88	-	0.41	0.359	1
mitochondrial proton-transporting ATP synthase complex, coupling factor F(o) (GO:0000276)	8	5	3.9	+	1.28	0.769	1
mitochondrial proton-transporting ATP synthase, stator stalk (GO:0000274)	3	2	1.46	+	1.37	0.665	1
mitochondrial pyruvate dehydrogenase complex (GO:0005967)	4	2	1.95	+	1.03	1	1
mitochondrial respirasome (GO:0005746)	72	37	35.1	+	1.05	0.838	1
mitochondrial respiratory chain complex I (GO:0005747)	53	26	25.84	+	1.01	1	1
mitochondrial respiratory chain complex II, succinate dehydrogenase complex (ubiquinone) (GO:0005749)	3	2	1.46	+	1.37	0.665	1
mitochondrial respiratory chain complex III (GO:0005750)	9	5	4.39	+	1.14	0.782	1
mitochondrial respiratory chain complex IV (GO:0005751)	4	1	1.95	-	0.51	1	1
mitochondrial ribosome (GO:0005761)	43	20	20.96	-	0.95	1	1
mitochondrial small ribosomal subunit (GO:0005763)	12	3	5.85	-	0.51	0.412	1
mitochondrial tricarboxylic acid cycle enzyme complex (GO:0030062)	6	4	2.93	+	1.37	0.738	1
mitochondrion (GO:0005739)	695	348	338.82	+	1.03	0.689	1
mitotic checkpoint complex (GO:0033597)	2	1	0.98	+	1.03	1	1
mitotic cohesin complex (GO:0030892)	5	2	2.44	-	0.82	1	1
mitotic spindle (GO:0072686)	17	13	8.29	+	1.57	0.244	1
mitotic spindle microtubule (GO:1990498)	2	2	0.98	+	2.05	0.602	1
Mon1-Ccz1 complex (GO:0035658)	1	0	0.49	-	< 0.01	1	1
monolayer-surrounded lipid storage body (GO:0012511)	3	3	1.46	+	2.05	0.401	1
Mpp10 complex (GO:0034457)	4	1	1.95	-	0.51	1	1
Mre11 complex (GO:0030870)	2	2	0.98	+	2.05	0.602	1
mRNA cap binding complex (GO:0005845)	4	3	1.95	+	1.54	0.69	1
mRNA cleavage and polyadenylation specificity factor complex (GO:0005847)	12	8	5.85	+	1.37	0.483	1
mRNA cleavage factor complex (GO:0005849)	21	14	10.24	+	1.37	0.371	1
mRNA cleavage stimulating factor complex (GO:0005848)	1	0	0.49	-	< 0.01	1	1
mRNA editing complex (GO:0045293)	3	2	1.46	+	1.37	0.665	1
multi-eIF complex (GO:0043614)	3	2	1.46	+	1.37	0.665	1
multimeric ribonuclease P complex (GO:0030681)	4	1	1.95	-	0.51	1	1
multivesicular body (GO:0005771)	15	10	7.31	+	1.37	0.523	1
MutLalpha complex (GO:0032389)	2	0	0.98	-	< 0.01	1	1
MutSalpha complex (GO:0032301)	2	1	0.98	+	1.03	1	1
MWP complex (GO:1990811)	1	1	0.49	+	2.05	0.548	1
N-terminal protein acetyltransferase complex (GO:0031414)	4	4	1.95	+	2.05	0.452	1
NAD(P)H dehydrogenase complex (plastoquinone) (GO:0010598)	1	1	0.49	+	2.05	0.548	1
NADH dehydrogenase complex (GO:0030964)	56	27	27.3	-	0.99	1	1
nascent polypeptide-associated complex (GO:0005854)	2	0	0.98	-	< 0.01	1	1
NatA complex (GO:0031415)	2	2	0.98	+	2.05	0.602	1
NatB complex (GO:0031416)	2	2	0.98	+	2.05	0.602	1
Ndc80 complex (GO:0031262)	3	3	1.46	+	2.05	0.401	1
NMS complex (GO:0031617)	3	3	1.46	+	2.05	0.401	1
Noc complex (GO:0030689)	4	2	1.95	+	1.03	1	1
Noc1p-Noc2p complex (GO:0030690)	2	1	0.98	+	1.03	1	1
Noc2p-Noc3p complex (GO:0030691)	2	1	0.98	+	1.03	1	1
Noc4p-Nop14p complex (GO:0030692)	2	1	0.98	+	1.03	1	1
non-membrane-bounded organelle (GO:0043228)	1019	522	496.77	+	1.05	0.349	1
nonhomologous end joining complex (GO:0070419)	1	0	0.49	-	< 0.01	1	1
NSL complex (GO:0044545)	4	3	1.95	+	1.54	0.69	1
NuA4 histone acetyltransferase complex (GO:0035267)	15	9	7.31	+	1.23	0.665	1
nuclear body (GO:0016604)	35	15	17.06	-	0.88	0.764	1
nuclear cap binding complex (GO:0005846)	2	2	0.98	+	2.05	0.602	1
nuclear chromosome (GO:0000228)	64	32	31.2	+	1.03	0.914	1
nuclear cohesin complex (GO:0000798)	5	2	2.44	-	0.82	1	1
nuclear cyclin-dependent protein kinase holoenzyme complex (GO:0019908)	2	1	0.98	+	1.03	1	1
nuclear DNA-directed RNA polymerase complex (GO:0055029)	93	54	45.34	+	1.19	0.333	1
nuclear envelope (GO:0005635)	59	27	28.76	-	0.94	0.819	1
nuclear exosome (RNase complex) (GO:0000176)	11	4	5.36	-	0.75	0.786	1
nuclear lumen (GO:0031981)	469	233	228.64	+	1.02	0.808	1
nuclear matrix (GO:0016363)	1	0	0.49	-	< 0.01	1	1
nuclear meiotic cohesin complex (GO:0034991)	4	2	1.95	+	1.03	1	1
nuclear membrane (GO:0031965)	3	3	1.46	+	2.05	0.401	1
nuclear microtubule (GO:0005880)	17	14	8.29	+	1.69	0.179	1
nuclear MIS12/MIND complex (GO:0000818)	2	2	0.98	+	2.05	0.602	1
nuclear mitotic cohesin complex (GO:0034990)	5	2	2.44	-	0.82	1	1
nuclear origin of replication recognition complex (GO:0005664)	5	3	2.44	+	1.23	0.722	1
nuclear outer membrane-endoplasmic reticulum membrane network (GO:0042175)	225	121	109.69	+	1.1	0.389	1
nuclear periphery (GO:0034399)	4	2	1.95	+	1.03	1	1
nuclear pore (GO:0005643)	45	21	21.94	-	0.96	1	1
nuclear pore central transport channel (GO:0044613)	7	5	3.41	+	1.47	0.545	1
nuclear pore cytoplasmic filaments (GO:0044614)	10	2	4.88	-	0.41	0.359	1
nuclear pore inner ring (GO:0044611)	3	3	1.46	+	2.05	0.401	1
nuclear pore nuclear basket (GO:0044615)	1	0	0.49	-	< 0.01	1	1
nuclear pore outer ring (GO:0031080)	7	3	3.41	-	0.88	1	1
nuclear pore transmembrane ring (GO:0070762)	1	0	0.49	-	< 0.01	1	1
nuclear pre-replicative complex (GO:0005656)	2	2	0.98	+	2.05	0.602	1
nuclear proteasome complex (GO:0031595)	3	2	1.46	+	1.37	0.665	1
nuclear protein-containing complex (GO:0140513)	723	364	352.47	+	1.03	0.624	1
nuclear replication fork (GO:0043596)	21	13	10.24	+	1.27	0.472	1
nuclear replisome (GO:0043601)	15	10	7.31	+	1.37	0.523	1
nuclear RNA-directed RNA polymerase complex (GO:0031380)	7	2	3.41	-	0.59	0.727	1
nuclear speck (GO:0016607)	26	13	12.68	+	1.03	1	1
nuclear telomere cap complex (GO:0000783)	4	1	1.95	-	0.51	1	1
nuclear ubiquitin ligase complex (GO:0000152)	26	9	12.68	-	0.71	0.472	1
nucleocytoplasmic transport complex (GO:0031074)	1	1	0.49	+	2.05	0.548	1
nucleoid (GO:0009295)	13	10	6.34	+	1.58	0.274	1
nucleolar ribonuclease P complex (GO:0005655)	4	1	1.95	-	0.51	1	1
nucleolus (GO:0005730)	179	93	87.26	+	1.07	0.605	1
nucleoplasm (GO:0005654)	235	118	114.56	+	1.03	0.82	1
nucleotide-activated protein kinase complex (GO:0031588)	9	8	4.39	+	1.82	0.208	1
nucleotide-excision repair complex (GO:0000109)	5	2	2.44	-	0.82	1	1
nucleotide-excision repair factor 1 complex (GO:0000110)	2	0	0.98	-	< 0.01	1	1
nucleotide-excision repair factor 2 complex (GO:0000111)	1	1	0.49	+	2.05	0.548	1
nucleotide-excision repair factor 3 complex (GO:0000112)	1	0	0.49	-	< 0.01	1	1
nucleus (GO:0005634)	2979	1573	1452.28	+	1.08	0.00776	0.419
nucleus-vacuole junction (GO:0071561)	1	0	0.49	-	< 0.01	1	1
oligosaccharyltransferase complex (GO:0008250)	10	5	4.88	+	1.03	1	1
organellar large ribosomal subunit (GO:0000315)	30	16	14.63	+	1.09	0.755	1
organellar ribosome (GO:0000313)	43	20	20.96	-	0.95	1	1
organellar small ribosomal subunit (GO:0000314)	12	3	5.85	-	0.51	0.412	1
organelle (GO:0043226)	5837	3133	2845.56	+	1.1	2e-06	0.000271
organelle envelope (GO:0031967)	399	202	194.51	+	1.04	0.662	1
organelle envelope lumen (GO:0031970)	7	4	3.41	+	1.17	0.758	1
organelle inner membrane (GO:0019866)	198	95	96.53	-	0.98	0.95	1
organelle lumen (GO:0043233)	585	294	285.19	+	1.03	0.664	1
organelle membrane (GO:0031090)	831	455	405.12	+	1.12	0.047	1
organelle membrane contact site (GO:0044232)	1	0	0.49	-	< 0.01	1	1
organelle outer membrane (GO:0031968)	66	36	32.18	+	1.12	0.598	1
organelle subcompartment (GO:0031984)	335	184	163.31	+	1.13	0.204	1
origin recognition complex (GO:0000808)	5	3	2.44	+	1.23	0.722	1
outer kinetochore (GO:0000940)	2	1	0.98	+	1.03	1	1
outer membrane (GO:0019867)	66	36	32.18	+	1.12	0.598	1
outer mitochondrial membrane protein complex (GO:0098799)	7	2	3.41	-	0.59	0.727	1
oxidoreductase complex (GO:1990204)	88	47	42.9	+	1.1	0.646	1
oxoglutarate dehydrogenase complex (GO:0045252)	4	3	1.95	+	1.54	0.69	1
P granule (GO:0043186)	4	2	1.95	+	1.03	1	1
P-body (GO:0000932)	65	38	31.69	+	1.2	0.401	1
palmitoyltransferase complex (GO:0002178)	7	3	3.41	-	0.88	1	1
PAM complex, Tim23 associated import motor (GO:0001405)	8	4	3.9	+	1.03	1	1
PAS complex (GO:0070772)	2	1	0.98	+	1.03	1	1
PcG protein complex (GO:0031519)	4	1	1.95	-	0.51	1	1
PCNA complex (GO:0043626)	1	1	0.49	+	2.05	0.548	1
PeBoW complex (GO:0070545)	2	1	0.98	+	1.03	1	1
peptidase complex (GO:1905368)	78	48	38.03	+	1.26	0.217	1
perinuclear region of cytoplasm (GO:0048471)	7	6	3.41	+	1.76	0.376	1
peroxisomal importomer complex (GO:1990429)	4	1	1.95	-	0.51	1	1
peroxisomal matrix (GO:0005782)	3	3	1.46	+	2.05	0.401	1
peroxisomal membrane (GO:0005778)	29	16	14.14	+	1.13	0.751	1
peroxisome (GO:0005777)	71	38	34.61	+	1.1	0.683	1
phagophore (GO:0061908)	4	3	1.95	+	1.54	0.69	1
phagophore assembly site (GO:0000407)	17	10	8.29	+	1.21	0.683	1
phagophore assembly site membrane (GO:0034045)	8	4	3.9	+	1.03	1	1
phenylalanine-tRNA ligase complex (GO:0009328)	3	1	1.46	-	0.68	1	1
phosphatase complex (GO:1903293)	15	7	7.31	-	0.96	1	1
phosphatidylinositol 3-kinase complex (GO:0005942)	4	2	1.95	+	1.03	1	1
phosphatidylinositol 3-kinase complex, class III (GO:0035032)	4	2	1.95	+	1.03	1	1
phosphatidylinositol 3-kinase complex, class III, type I (GO:0034271)	2	1	0.98	+	1.03	1	1
phosphatidylinositol 3-kinase complex, class III, type II (GO:0034272)	2	1	0.98	+	1.03	1	1
phosphopantothenoylcysteine decarboxylase complex (GO:0071513)	2	2	0.98	+	2.05	0.602	1
phosphopyruvate hydratase complex (GO:0000015)	7	2	3.41	-	0.59	0.727	1
photosynthetic membrane (GO:0034357)	65	39	31.69	+	1.23	0.298	1
photosystem (GO:0009521)	12	6	5.85	+	1.03	1	1
photosystem I (GO:0009522)	1	1	0.49	+	2.05	0.548	1
photosystem II (GO:0009523)	11	5	5.36	-	0.93	1	1
phragmoplast (GO:0009524)	2	1	0.98	+	1.03	1	1
Piccolo NuA4 histone acetyltransferase complex (GO:0032777)	3	2	1.46	+	1.37	0.665	1
pICln-Sm protein complex (GO:0034715)	6	4	2.93	+	1.37	0.738	1
plant-type cell wall (GO:0009505)	51	30	24.86	+	1.21	0.409	1
plant-type vacuole (GO:0000325)	58	28	28.28	-	0.99	1	1
plant-type vacuole membrane (GO:0009705)	54	26	26.33	-	0.99	1	1
plasma membrane (GO:0005886)	995	516	485.07	+	1.06	0.254	1
plasma membrane protein complex (GO:0098797)	16	6	7.8	-	0.77	0.657	1
plasma membrane raft (GO:0044853)	4	1	1.95	-	0.51	1	1
plasma membrane region (GO:0098590)	21	12	10.24	+	1.17	0.711	1
plasmodesma (GO:0009506)	37	23	18.04	+	1.28	0.409	1
plastid (GO:0009536)	355	196	173.06	+	1.13	0.171	1
plastid envelope (GO:0009526)	115	65	56.06	+	1.16	0.341	1
plastid inner membrane (GO:0009528)	18	10	8.78	+	1.14	0.841	1
plastid membrane (GO:0042170)	103	59	50.21	+	1.17	0.316	1
plastid nucleoid (GO:0042646)	8	5	3.9	+	1.28	0.769	1
plastid outer membrane (GO:0009527)	28	16	13.65	+	1.17	0.631	1
plastid stroma (GO:0009532)	40	24	19.5	+	1.23	0.426	1
plastid thylakoid (GO:0031976)	69	42	33.64	+	1.25	0.266	1
plastid thylakoid lumen (GO:0031978)	2	1	0.98	+	1.03	1	1
plastid thylakoid membrane (GO:0055035)	52	32	25.35	+	1.26	0.297	1
plastid-encoded plastid RNA polymerase complex (GO:0000427)	1	1	0.49	+	2.05	0.548	1
PML body (GO:0016605)	1	0	0.49	-	< 0.01	1	1
pole plasm (GO:0045495)	4	2	1.95	+	1.03	1	1
polymeric cytoskeletal fiber (GO:0099513)	87	56	42.41	+	1.32	0.109	1
polysomal ribosome (GO:0042788)	3	0	1.46	-	< 0.01	0.556	1
polysome (GO:0005844)	13	5	6.34	-	0.79	0.804	1
post-mRNA release spliceosomal complex (GO:0071014)	13	9	6.34	+	1.42	0.496	1
post-spliceosomal complex (GO:0071020)	4	1	1.95	-	0.51	1	1
PRC1 complex (GO:0035102)	2	0	0.98	-	< 0.01	1	1
pre-replicative complex (GO:0036387)	2	2	0.98	+	2.05	0.602	1
pre-snoRNP complex (GO:0070761)	2	2	0.98	+	2.05	0.602	1
precatalytic spliceosome (GO:0071011)	32	19	15.6	+	1.22	0.551	1
prefoldin complex (GO:0016272)	4	2	1.95	+	1.03	1	1
preprophase band (GO:0009574)	1	1	0.49	+	2.05	0.548	1
preribosome (GO:0030684)	83	51	40.46	+	1.26	0.198	1
preribosome, large subunit precursor (GO:0030687)	28	16	13.65	+	1.17	0.631	1
preribosome, small subunit precursor (GO:0030688)	8	6	3.9	+	1.54	0.408	1
prespliceosome (GO:0071010)	22	9	10.73	-	0.84	0.848	1
proplastid (GO:0009537)	1	1	0.49	+	2.05	0.548	1
proteasome accessory complex (GO:0022624)	31	20	15.11	+	1.32	0.37	1
proteasome complex (GO:0000502)	55	37	26.81	+	1.38	0.148	1
proteasome core complex (GO:0005839)	22	15	10.73	+	1.4	0.381	1
proteasome core complex, alpha-subunit complex (GO:0019773)	12	8	5.85	+	1.37	0.483	1
proteasome core complex, beta-subunit complex (GO:0019774)	10	7	4.88	+	1.44	0.449	1
proteasome regulatory particle (GO:0005838)	31	20	15.11	+	1.32	0.37	1
proteasome regulatory particle, base subcomplex (GO:0008540)	21	12	10.24	+	1.17	0.711	1
proteasome regulatory particle, lid subcomplex (GO:0008541)	10	8	4.88	+	1.64	0.319	1
proteasome storage granule (GO:0034515)	4	3	1.95	+	1.54	0.69	1
protein acetyltransferase complex (GO:0031248)	40	24	19.5	+	1.23	0.426	1
protein farnesyltransferase complex (GO:0005965)	3	1	1.46	-	0.68	1	1
protein kinase CK2 complex (GO:0005956)	6	2	2.93	-	0.68	1	1
protein kinase complex (GO:1902911)	87	57	42.41	+	1.34	0.0909	1
protein phosphatase 4 complex (GO:0030289)	3	2	1.46	+	1.37	0.665	1
protein phosphatase type 2A complex (GO:0000159)	12	5	5.85	-	0.85	1	1
protein serine/threonine phosphatase complex (GO:0008287)	15	7	7.31	-	0.96	1	1
protein-containing complex (GO:0032991)	2332	1251	1136.86	+	1.1	0.00504	0.34
protein-cysteine S-palmitoyltransferase complex (GO:1905961)	7	3	3.41	-	0.88	1	1
protein-DNA complex (GO:0032993)	38	19	18.53	+	1.03	1	1
proton-transporting ATP synthase complex (GO:0045259)	41	14	19.99	-	0.7	0.314	1
proton-transporting ATP synthase complex, catalytic core F(1) (GO:0045261)	27	9	13.16	-	0.68	0.377	1
proton-transporting ATP synthase complex, coupling factor F(o) (GO:0045263)	11	6	5.36	+	1.12	0.801	1
proton-transporting ATP synthase, stator stalk (GO:0045265)	3	2	1.46	+	1.37	0.665	1
proton-transporting two-sector ATPase complex (GO:0016469)	51	23	24.86	-	0.93	0.805	1
proton-transporting two-sector ATPase complex, catalytic domain (GO:0033178)	28	9	13.65	-	0.66	0.299	1
proton-transporting two-sector ATPase complex, proton-transporting domain (GO:0033177)	11	6	5.36	+	1.12	0.801	1
proton-transporting V-type ATPase complex (GO:0033176)	10	9	4.88	+	1.85	0.22	1
proton-transporting V-type ATPase, V1 domain (GO:0033180)	1	0	0.49	-	< 0.01	1	1
Prp19 complex (GO:0000974)	14	12	6.83	+	1.76	0.149	1
Pwp2p-containing subcomplex of 90S preribosome (GO:0034388)	7	4	3.41	+	1.17	0.758	1
pyruvate dehydrogenase complex (GO:0045254)	5	3	2.44	+	1.23	0.722	1
R2TP complex (GO:0097255)	3	1	1.46	-	0.68	1	1
Rab-protein geranylgeranyltransferase complex (GO:0005968)	4	3	1.95	+	1.54	0.69	1
Rad51B-Rad51C-Rad51D-XRCC2 complex (GO:0033063)	4	0	1.95	-	< 0.01	0.31	1
Rad51C-XRCC3 complex (GO:0033065)	3	1	1.46	-	0.68	1	1
RAVE complex (GO:0043291)	1	1	0.49	+	2.05	0.548	1
RecQ family helicase-topoisomerase III complex (GO:0031422)	3	0	1.46	-	< 0.01	0.556	1
recycling endosome (GO:0055037)	10	5	4.88	+	1.03	1	1
recycling endosome membrane (GO:0055038)	5	4	2.44	+	1.64	0.487	1
replication fork (GO:0005657)	40	22	19.5	+	1.13	0.685	1
replication fork protection complex (GO:0031298)	3	2	1.46	+	1.37	0.665	1
replisome (GO:0030894)	15	10	7.31	+	1.37	0.523	1
RES complex (GO:0070274)	1	0	0.49	-	< 0.01	1	1
respirasome (GO:0070469)	73	38	35.59	+	1.07	0.762	1
respiratory chain complex (GO:0098803)	70	35	34.13	+	1.03	0.917	1
respiratory chain complex I (GO:0045271)	54	27	26.33	+	1.03	0.906	1
respiratory chain complex II (GO:0045273)	3	2	1.46	+	1.37	0.665	1
respiratory chain complex III (GO:0045275)	9	5	4.39	+	1.14	0.782	1
respiratory chain complex IV (GO:0045277)	4	1	1.95	-	0.51	1	1
retromer complex (GO:0030904)	4	3	1.95	+	1.54	0.69	1
ribonuclease H2 complex (GO:0032299)	2	1	0.98	+	1.03	1	1
ribonuclease MRP complex (GO:0000172)	4	0	1.95	-	< 0.01	0.31	1
ribonuclease P complex (GO:0030677)	5	1	2.44	-	0.41	0.671	1
ribonucleoprotein complex (GO:1990904)	642	341	312.98	+	1.09	0.204	1
ribonucleoprotein granule (GO:0035770)	74	44	36.08	+	1.22	0.326	1
ribonucleoside-diphosphate reductase complex (GO:0005971)	4	2	1.95	+	1.03	1	1
ribose phosphate diphosphokinase complex (GO:0002189)	6	2	2.93	-	0.68	1	1
ribosomal subunit (GO:0044391)	308	163	150.15	+	1.09	0.402	1
ribosome (GO:0005840)	327	164	159.41	+	1.03	0.772	1
Ric1-Rgp1 guanyl-nucleotide exchange factor complex (GO:0034066)	1	1	0.49	+	2.05	0.548	1
Rix1 complex (GO:0097344)	1	1	0.49	+	2.05	0.548	1
RNA cap binding complex (GO:0034518)	5	4	2.44	+	1.64	0.487	1
RNA N6-methyladenosine methyltransferase complex (GO:0036396)	3	2	1.46	+	1.37	0.665	1
RNA nuclear export complex (GO:0042565)	1	1	0.49	+	2.05	0.548	1
RNA polymerase complex (GO:0030880)	103	57	50.21	+	1.14	0.448	1
RNA polymerase I complex (GO:0005736)	16	10	7.8	+	1.28	0.536	1
RNA polymerase I core factor complex (GO:0070860)	2	1	0.98	+	1.03	1	1
RNA polymerase I transcription regulator complex (GO:0000120)	2	1	0.98	+	1.03	1	1
RNA polymerase II transcription regulator complex (GO:0090575)	85	39	41.44	-	0.94	0.848	1
RNA polymerase II, core complex (GO:0005665)	19	11	9.26	+	1.19	0.698	1
RNA polymerase II, holoenzyme (GO:0016591)	60	35	29.25	+	1.2	0.444	1
RNA polymerase III complex (GO:0005666)	25	16	12.19	+	1.31	0.407	1
RNA polymerase III transcription regulator complex (GO:0090576)	8	3	3.9	-	0.77	1	1
RNA polymerase transcription factor SL1 complex (GO:0005668)	2	1	0.98	+	1.03	1	1
RNA polymerase V complex (GO:0000419)	5	4	2.44	+	1.64	0.487	1
RNA-directed RNA polymerase complex (GO:0031379)	7	2	3.41	-	0.59	0.727	1
rough endoplasmic reticulum (GO:0005791)	7	3	3.41	-	0.88	1	1
rough endoplasmic reticulum membrane (GO:0030867)	7	3	3.41	-	0.88	1	1
RQC complex (GO:1990112)	3	0	1.46	-	< 0.01	0.556	1
RZZ complex (GO:1990423)	2	0	0.98	-	< 0.01	1	1
SAGA complex (GO:0000124)	11	6	5.36	+	1.12	0.801	1
SAGA-type complex (GO:0070461)	12	6	5.85	+	1.03	1	1
SAM complex (GO:0001401)	5	2	2.44	-	0.82	1	1
SCAR complex (GO:0031209)	3	1	1.46	-	0.68	1	1
Scc2-Scc4 cohesin loading complex (GO:0090694)	1	0	0.49	-	< 0.01	1	1
SCF ubiquitin ligase complex (GO:0019005)	51	28	24.86	+	1.13	0.632	1
Sec61 translocon complex (GO:0005784)	1	1	0.49	+	2.05	0.548	1
Sec62/Sec63 complex (GO:0031207)	2	1	0.98	+	1.03	1	1
secondary cell wall (GO:0009531)	3	2	1.46	+	1.37	0.665	1
secretory granule (GO:0030141)	2	2	0.98	+	2.05	0.602	1
secretory vesicle (GO:0099503)	2	2	0.98	+	2.05	0.602	1
Seh1-associated complex (GO:0035859)	1	1	0.49	+	2.05	0.548	1
serine C-palmitoyltransferase complex (GO:0017059)	7	3	3.41	-	0.88	1	1
serine/threonine protein kinase complex (GO:1902554)	78	49	38.03	+	1.29	0.185	1
Set1C/COMPASS complex (GO:0048188)	9	4	4.39	-	0.91	1	1
Shu complex (GO:0097196)	2	1	0.98	+	1.03	1	1
side of membrane (GO:0098552)	18	10	8.78	+	1.14	0.841	1
signal peptidase complex (GO:0005787)	4	2	1.95	+	1.03	1	1
signal recognition particle (GO:0048500)	21	8	10.24	-	0.78	0.693	1
signal recognition particle receptor complex (GO:0005785)	2	1	0.98	+	1.03	1	1
signal recognition particle, endoplasmic reticulum targeting (GO:0005786)	21	8	10.24	-	0.78	0.693	1
site of DNA damage (GO:0090734)	12	3	5.85	-	0.51	0.412	1
site of double-strand break (GO:0035861)	12	3	5.85	-	0.51	0.412	1
site of polarized growth (GO:0030427)	2	1	0.98	+	1.03	1	1
Ski complex (GO:0055087)	2	1	0.98	+	1.03	1	1
Slx1-Slx4 complex (GO:0033557)	2	0	0.98	-	< 0.01	1	1
Sm-like protein family complex (GO:0120114)	75	37	36.56	+	1.01	1	1
small nuclear ribonucleoprotein complex (GO:0030532)	70	34	34.13	-	1	1	1
small ribosomal subunit (GO:0015935)	115	59	56.06	+	1.05	0.747	1
small-subunit processome (GO:0032040)	40	24	19.5	+	1.23	0.426	1
SMC loading complex (GO:0032116)	2	0	0.98	-	< 0.01	1	1
Smc5-Smc6 complex (GO:0030915)	6	3	2.93	+	1.03	1	1
SMN complex (GO:0032797)	3	1	1.46	-	0.68	1	1
SMN-Sm protein complex (GO:0034719)	11	6	5.36	+	1.12	0.801	1
SNARE complex (GO:0031201)	44	31	21.45	+	1.45	0.139	1
sno(s)RNA-containing ribonucleoprotein complex (GO:0005732)	17	4	8.29	-	0.48	0.246	1
snRNA-activating protein complex (GO:0019185)	2	1	0.98	+	1.03	1	1
SOSS complex (GO:0070876)	1	1	0.49	+	2.05	0.548	1
spindle (GO:0005819)	40	23	19.5	+	1.18	0.506	1
spindle microtubule (GO:0005876)	8	5	3.9	+	1.28	0.769	1
spindle midzone (GO:0051233)	5	3	2.44	+	1.23	0.722	1
spindle pole (GO:0000922)	2	1	0.98	+	1.03	1	1
spliceosomal complex (GO:0005681)	143	82	69.71	+	1.18	0.255	1
spliceosomal snRNP complex (GO:0097525)	70	34	34.13	-	1	1	1
spliceosomal tri-snRNP complex (GO:0097526)	42	22	20.48	+	1.07	0.791	1
SPOTS complex (GO:0035339)	3	2	1.46	+	1.37	0.665	1
Ssh1 translocon complex (GO:0071261)	2	0	0.98	-	< 0.01	1	1
starch grain (GO:0043036)	1	1	0.49	+	2.05	0.548	1
succinate dehydrogenase complex (GO:0045281)	3	2	1.46	+	1.37	0.665	1
succinate dehydrogenase complex (ubiquinone) (GO:0045257)	3	2	1.46	+	1.37	0.665	1
succinate-CoA ligase complex (GO:0042709)	6	2	2.93	-	0.68	1	1
succinate-CoA ligase complex (ADP-forming) (GO:0009361)	4	2	1.95	+	1.03	1	1
sulfite reductase complex (NADPH) (GO:0009337)	1	1	0.49	+	2.05	0.548	1
SUMO activating enzyme complex (GO:0031510)	2	1	0.98	+	1.03	1	1
SUMO ligase complex (GO:0106068)	6	3	2.93	+	1.03	1	1
supramolecular complex (GO:0099080)	176	109	85.8	+	1.27	0.05	1
supramolecular fiber (GO:0099512)	87	56	42.41	+	1.32	0.109	1
supramolecular polymer (GO:0099081)	87	56	42.41	+	1.32	0.109	1
SWI/SNF complex (GO:0016514)	7	4	3.41	+	1.17	0.758	1
SWI/SNF superfamily-type complex (GO:0070603)	20	11	9.75	+	1.13	0.707	1
Swr1 complex (GO:0000812)	6	4	2.93	+	1.37	0.738	1
symplast (GO:0055044)	37	23	18.04	+	1.28	0.409	1
synaptonemal complex (GO:0000795)	4	2	1.95	+	1.03	1	1
synaptonemal structure (GO:0099086)	4	2	1.95	+	1.03	1	1
t-UTP complex (GO:0034455)	1	1	0.49	+	2.05	0.548	1
TAT protein transport complex (GO:0033281)	4	2	1.95	+	1.03	1	1
telomerase catalytic core complex (GO:0000333)	1	0	0.49	-	< 0.01	1	1
telomerase holoenzyme complex (GO:0005697)	5	3	2.44	+	1.23	0.722	1
telomere cap complex (GO:0000782)	4	1	1.95	-	0.51	1	1
THO complex (GO:0000347)	6	2	2.93	-	0.68	1	1
THO complex part of transcription export complex (GO:0000445)	6	2	2.93	-	0.68	1	1
thylakoid (GO:0009579)	82	49	39.98	+	1.23	0.264	1
thylakoid lumen (GO:0031977)	2	1	0.98	+	1.03	1	1
thylakoid membrane (GO:0042651)	54	34	26.33	+	1.29	0.256	1
TIM22 mitochondrial import inner membrane insertion complex (GO:0042721)	4	2	1.95	+	1.03	1	1
TIM23 mitochondrial import inner membrane translocase complex (GO:0005744)	21	12	10.24	+	1.17	0.711	1
TOC-TIC supercomplex I (GO:0061927)	1	1	0.49	+	2.05	0.548	1
TOR complex (GO:0038201)	4	2	1.95	+	1.03	1	1
TORC1 complex (GO:0031931)	4	2	1.95	+	1.03	1	1
TORC2 complex (GO:0031932)	2	1	0.98	+	1.03	1	1
TRAMP complex (GO:0031499)	1	1	0.49	+	2.05	0.548	1
trans-Golgi network (GO:0005802)	32	18	15.6	+	1.15	0.652	1
trans-Golgi network membrane (GO:0032588)	6	5	2.93	+	1.71	0.356	1
trans-Golgi network transport vesicle (GO:0030140)	2	1	0.98	+	1.03	1	1
trans-Golgi network transport vesicle membrane (GO:0012510)	2	1	0.98	+	1.03	1	1
transcription elongation factor complex (GO:0008023)	25	14	12.19	+	1.15	0.733	1
transcription export complex (GO:0000346)	6	2	2.93	-	0.68	1	1
transcription export complex 2 (GO:0070390)	3	0	1.46	-	< 0.01	0.556	1
transcription factor TFIIA complex (GO:0005672)	1	1	0.49	+	2.05	0.548	1
transcription factor TFIID complex (GO:0005669)	13	7	6.34	+	1.1	0.815	1
transcription factor TFIIE complex (GO:0005673)	2	1	0.98	+	1.03	1	1
transcription factor TFIIF complex (GO:0005674)	3	1	1.46	-	0.68	1	1
transcription factor TFIIH core complex (GO:0000439)	4	3	1.95	+	1.54	0.69	1
transcription factor TFIIH holo complex (GO:0005675)	11	6	5.36	+	1.12	0.801	1
transcription factor TFIIIB complex (GO:0000126)	2	1	0.98	+	1.03	1	1
transcription factor TFIIIC complex (GO:0000127)	6	2	2.93	-	0.68	1	1
transcription factor TFIIK complex (GO:0070985)	3	2	1.46	+	1.37	0.665	1
transcription preinitiation complex (GO:0097550)	9	3	4.39	-	0.68	0.762	1
transcription regulator complex (GO:0005667)	113	53	55.09	-	0.96	0.869	1
transferase complex (GO:1990234)	478	268	233.03	+	1.15	0.0706	1
transferase complex, transferring phosphorus-containing groups (GO:0061695)	200	119	97.5	+	1.22	0.0937	1
translation preinitiation complex (GO:0070993)	2	1	0.98	+	1.03	1	1
translation release factor complex (GO:0018444)	7	0	3.41	-	< 0.01	0.104	1
translocon complex (GO:0071256)	3	1	1.46	-	0.68	1	1
transmembrane transporter complex (GO:1902495)	71	36	34.61	+	1.04	0.837	1
transport vesicle (GO:0030133)	34	23	16.58	+	1.39	0.258	1
transport vesicle membrane (GO:0030658)	34	23	16.58	+	1.39	0.258	1
transporter complex (GO:1990351)	76	37	37.05	-	1	1	1
TRAPP complex (GO:0030008)	10	8	4.88	+	1.64	0.319	1
TRAPPII protein complex (GO:1990071)	1	1	0.49	+	2.05	0.548	1
TRAPPIII protein complex (GO:1990072)	2	1	0.98	+	1.03	1	1
TRC complex (GO:0072380)	2	0	0.98	-	< 0.01	1	1
tricarboxylic acid cycle enzyme complex (GO:0045239)	16	9	7.8	+	1.15	0.832	1
tRNA (m1A) methyltransferase complex (GO:0031515)	3	1	1.46	-	0.68	1	1
tRNA methyltransferase complex (GO:0043527)	5	3	2.44	+	1.23	0.722	1
tRNA-intron endonuclease complex (GO:0000214)	3	2	1.46	+	1.37	0.665	1
U1 snRNP (GO:0005685)	24	13	11.7	+	1.11	0.73	1
U12-type spliceosomal complex (GO:0005689)	20	13	9.75	+	1.33	0.459	1
U2 snRNP (GO:0005686)	28	16	13.65	+	1.17	0.631	1
U2-type catalytic step 1 spliceosome (GO:0071006)	4	3	1.95	+	1.54	0.69	1
U2-type catalytic step 2 spliceosome (GO:0071007)	7	6	3.41	+	1.76	0.376	1
U2-type post-mRNA release spliceosomal complex (GO:0071008)	1	0	0.49	-	< 0.01	1	1
U2-type post-spliceosomal complex (GO:0071021)	3	0	1.46	-	< 0.01	0.556	1
U2-type prespliceosome (GO:0071004)	22	9	10.73	-	0.84	0.848	1
U2-type spliceosomal complex (GO:0005684)	51	26	24.86	+	1.05	0.903	1
U2AF complex (GO:0089701)	8	4	3.9	+	1.03	1	1
U4 snRNP (GO:0005687)	16	10	7.8	+	1.28	0.536	1
U4/U6 x U5 tri-snRNP complex (GO:0046540)	26	14	12.68	+	1.1	0.739	1
U5 snRNP (GO:0005682)	20	10	9.75	+	1.03	1	1
U6 snRNP (GO:0005688)	10	6	4.88	+	1.23	0.791	1
ubiquitin conjugating enzyme complex (GO:0031371)	1	0	0.49	-	< 0.01	1	1
ubiquitin ligase complex (GO:0000151)	173	88	84.34	+	1.04	0.741	1
UDP-N-acetylglucosamine transferase complex (GO:0043541)	2	0	0.98	-	< 0.01	1	1
Unclassified (UNCLASSIFIED)	25631	12048	12495.2	-	0.96	2.32e-10	9.39e-08
uniplex complex (GO:1990246)	8	4	3.9	+	1.03	1	1
UTP-C complex (GO:0034456)	3	3	1.46	+	2.05	0.401	1
vacuolar membrane (GO:0005774)	104	56	50.7	+	1.1	0.555	1
vacuolar proton-transporting V-type ATPase complex (GO:0016471)	9	8	4.39	+	1.82	0.208	1
vacuolar proton-transporting V-type ATPase, V1 domain (GO:0000221)	1	0	0.49	-	< 0.01	1	1
vacuole (GO:0005773)	186	96	90.68	+	1.06	0.656	1
VCB complex (GO:0030891)	4	1	1.95	-	0.51	1	1
VCP-NPL4-UFD1 AAA ATPase complex (GO:0034098)	7	5	3.41	+	1.47	0.545	1
vesicle (GO:0031982)	288	177	140.4	+	1.26	0.0171	0.815
vesicle coat (GO:0030120)	56	30	27.3	+	1.1	0.73	1
vesicle membrane (GO:0012506)	119	72	58.01	+	1.24	0.164	1
vesicle tethering complex (GO:0099023)	80	49	39	+	1.26	0.222	1
XPC complex (GO:0071942)	1	1	0.49	+	2.05	0.548	1
zeta DNA polymerase complex (GO:0016035)	2	2	0.98	+	2.05	0.602	1
