# Supplementary material for: Reference Guided De Novo Genome Assembly of Transformation Pliable Solanum lycopersicum cv. Pusa Ruby
Source: Genes (Basel). 2023 Feb 24;14(3):570. doi: 10.3390/genes14030570 (PMC10047940; doi:10.3390/genes14030570)
Supplement: Supplementary file 1 [file genes-14-00570-s001.zip › File S6.xlsx]

## Sheet: BP-ORT
File S6. Panther overrepresentation test for Biological Processes GO category for Pusa Ruby (PR) protein coding genes. GO database used : GO Ontology database DOI: 10.5281/zenodo.6399963 Released 2022-03-22.
Reference List:	Solanum lycopersicum (all genes in database)
Test Type:	FISHER
Correction:	False Discovery Rate (FDR)
GO biological process complete	Solanum lycopersicum - REFLIST (34652)	PR (16893)	PR (expected)	PR (over/under)	PR (fold Enrichment)	PR (raw P-value)	PR (FDR)
histone H3-K4 trimethylation (GO:0080182)	3	3	1.46	+	2.05	0.401	1
glucose homeostasis (GO:0042593)	6	6	2.93	+	2.05	0.225	1
positive regulation of multicellular organismal process (GO:0051240)	3	3	1.46	+	2.05	0.401	1
purine ribonucleotide transport (GO:0015868)	3	3	1.46	+	2.05	0.401	1
ATP transport (GO:0015867)	3	3	1.46	+	2.05	0.401	1
purine nucleotide transport (GO:0015865)	3	3	1.46	+	2.05	0.401	1
positive regulation of ATP-dependent activity (GO:0032781)	6	6	2.93	+	2.05	0.225	1
seed oilbody biogenesis (GO:0010344)	3	3	1.46	+	2.05	0.401	1
cellular glucose homeostasis (GO:0001678)	6	6	2.93	+	2.05	0.225	1
long-chain fatty acid metabolic process (GO:0001676)	3	3	1.46	+	2.05	0.401	1
axis specification (GO:0009798)	3	3	1.46	+	2.05	0.401	1
movement in host (GO:0044000)	3	3	1.46	+	2.05	0.401	1
pyridoxine metabolic process (GO:0008614)	3	3	1.46	+	2.05	0.401	1
chaperone-mediated protein complex assembly (GO:0051131)	6	6	2.93	+	2.05	0.225	1
serine family amino acid catabolic process (GO:0009071)	12	12	5.85	+	2.05	0.0827	1
ubiquinone-6 biosynthetic process (GO:1901006)	3	3	1.46	+	2.05	0.401	1
ubiquinone-6 metabolic process (GO:1901004)	3	3	1.46	+	2.05	0.401	1
endonucleolytic cleavage to generate mature 3'-end of SSU-rRNA from (SSU-rRNA, 5.8S rRNA, LSU-rRNA) (GO:0000461)	3	3	1.46	+	2.05	0.401	1
cell wall glycoprotein biosynthetic process (GO:0031506)	3	3	1.46	+	2.05	0.401	1
biological process involved in interaction with host (GO:0051701)	3	3	1.46	+	2.05	0.401	1
transport of virus (GO:0046794)	3	3	1.46	+	2.05	0.401	1
positive regulation of developmental process (GO:0051094)	3	3	1.46	+	2.05	0.401	1
plant organ morphogenesis (GO:1905392)	3	3	1.46	+	2.05	0.401	1
flavin adenine dinucleotide biosynthetic process (GO:0072388)	3	3	1.46	+	2.05	0.401	1
flavin adenine dinucleotide metabolic process (GO:0072387)	3	3	1.46	+	2.05	0.401	1
transport of virus in multicellular host (GO:0046739)	3	3	1.46	+	2.05	0.401	1
regulation of ATP-dependent activity (GO:0043462)	6	6	2.93	+	2.05	0.225	1
movement in host environment (GO:0052126)	3	3	1.46	+	2.05	0.401	1
proline catabolic process to glutamate (GO:0010133)	3	3	1.46	+	2.05	0.401	1
vesicle fusion with Golgi apparatus (GO:0048280)	6	6	2.93	+	2.05	0.225	1
viral process (GO:0016032)	3	3	1.46	+	2.05	0.401	1
chloride transport (GO:0006821)	3	3	1.46	+	2.05	0.401	1
carbohydrate homeostasis (GO:0033500)	6	6	2.93	+	2.05	0.225	1
histone H3 acetylation (GO:0043966)	3	3	1.46	+	2.05	0.401	1
adenine nucleotide transport (GO:0051503)	3	3	1.46	+	2.05	0.401	1
positive regulation of cell communication (GO:0010647)	3	3	1.46	+	2.05	0.401	1
regulation of cell size (GO:0008361)	3	3	1.46	+	2.05	0.401	1
specification of axis polarity (GO:0065001)	3	3	1.46	+	2.05	0.401	1
protein localization to cytoskeleton (GO:0044380)	3	3	1.46	+	2.05	0.401	1
positive regulation of signaling (GO:0023056)	3	3	1.46	+	2.05	0.401	1
sulfolipid biosynthetic process (GO:0046506)	3	3	1.46	+	2.05	0.401	1
sulfolipid metabolic process (GO:0046505)	3	3	1.46	+	2.05	0.401	1
FAD biosynthetic process (GO:0006747)	3	3	1.46	+	2.05	0.401	1
centromere complex assembly (GO:0034508)	3	3	1.46	+	2.05	0.401	1
intracellular pH reduction (GO:0051452)	6	6	2.93	+	2.05	0.225	1
chloride transmembrane transport (GO:1902476)	3	3	1.46	+	2.05	0.401	1
inositol phosphate biosynthetic process (GO:0032958)	6	6	2.93	+	2.05	0.225	1
mannoprotein biosynthetic process (GO:0006057)	3	3	1.46	+	2.05	0.401	1
mannoprotein metabolic process (GO:0006056)	3	3	1.46	+	2.05	0.401	1
UDP-glucose metabolic process (GO:0006011)	3	3	1.46	+	2.05	0.401	1
cell migration (GO:0016477)	3	3	1.46	+	2.05	0.401	1
FAD metabolic process (GO:0046443)	3	3	1.46	+	2.05	0.401	1
positive regulation of signal transduction (GO:0009967)	3	3	1.46	+	2.05	0.401	1
adaxial/abaxial pattern specification (GO:0009955)	3	3	1.46	+	2.05	0.401	1
polarity specification of adaxial/abaxial axis (GO:0009944)	3	3	1.46	+	2.05	0.401	1
adaxial/abaxial axis specification (GO:0009943)	3	3	1.46	+	2.05	0.401	1
putrescine biosynthetic process from ornithine (GO:0033387)	3	3	1.46	+	2.05	0.401	1
phosphatidylethanolamine biosynthetic process (GO:0006646)	3	3	1.46	+	2.05	0.401	1
kinetochore organization (GO:0051383)	3	3	1.46	+	2.05	0.401	1
protein localization to microtubule cytoskeleton (GO:0072698)	3	3	1.46	+	2.05	0.401	1
cell wall mannoprotein biosynthetic process (GO:0000032)	3	3	1.46	+	2.05	0.401	1
coenzyme A catabolic process (GO:0015938)	3	3	1.46	+	2.05	0.401	1
positive regulation of post-embryonic development (GO:0048582)	3	3	1.46	+	2.05	0.401	1
vacuolar acidification (GO:0007035)	6	6	2.93	+	2.05	0.225	1
response to freezing (GO:0050826)	3	3	1.46	+	2.05	0.401	1
phosphatidylethanolamine metabolic process (GO:0046337)	3	3	1.46	+	2.05	0.401	1
proline catabolic process (GO:0006562)	3	3	1.46	+	2.05	0.401	1
glycine biosynthetic process (GO:0006545)	9	9	4.39	+	2.05	0.134	1
lignan biosynthetic process (GO:0009807)	1	1	0.49	+	2.05	0.548	1
lignan metabolic process (GO:0009806)	1	1	0.49	+	2.05	0.548	1
maintenance of rDNA (GO:0043007)	1	1	0.49	+	2.05	0.548	1
aspartate metabolic process (GO:0006531)	1	1	0.49	+	2.05	0.548	1
positive regulation of DNA-templated DNA replication (GO:2000105)	1	1	0.49	+	2.05	0.548	1
asparagine biosynthetic process (GO:0006529)	2	2	0.98	+	2.05	0.602	1
alanine catabolic process (GO:0006524)	1	1	0.49	+	2.05	0.548	1
alanine metabolic process (GO:0006522)	1	1	0.49	+	2.05	0.548	1
lytic vacuole organization (GO:0080171)	1	1	0.49	+	2.05	0.548	1
chromatin remodeling at centromere (GO:0031055)	1	1	0.49	+	2.05	0.548	1
primary miRNA processing (GO:0031053)	1	1	0.49	+	2.05	0.548	1
meiotic DNA integrity checkpoint signaling (GO:0044778)	2	2	0.98	+	2.05	0.602	1
thiamine transport (GO:0015888)	2	2	0.98	+	2.05	0.602	1
co-translational protein modification (GO:0043686)	1	1	0.49	+	2.05	0.548	1
cellular response to red or far red light (GO:0071489)	1	1	0.49	+	2.05	0.548	1
regulation of trans-synaptic signaling (GO:0099177)	1	1	0.49	+	2.05	0.548	1
negative regulation of double-strand break repair (GO:2000780)	1	1	0.49	+	2.05	0.548	1
DNA strand elongation involved in cell cycle DNA replication (GO:1902296)	1	1	0.49	+	2.05	0.548	1
ADP transport (GO:0015866)	2	2	0.98	+	2.05	0.602	1
positive regulation of response to external stimulus (GO:0032103)	4	4	1.95	+	2.05	0.452	1
regulation of neurotransmitter secretion (GO:0046928)	1	1	0.49	+	2.05	0.548	1
negative regulation of meiotic nuclear division (GO:0045835)	1	1	0.49	+	2.05	0.548	1
positive regulation of lipid metabolic process (GO:0045834)	1	1	0.49	+	2.05	0.548	1
guanine transport (GO:0015854)	2	2	0.98	+	2.05	0.602	1
adenine transport (GO:0015853)	2	2	0.98	+	2.05	0.602	1
pyrimidine-containing compound transmembrane transport (GO:0072531)	2	2	0.98	+	2.05	0.602	1
purine-containing compound transmembrane transport (GO:0072530)	1	1	0.49	+	2.05	0.548	1
regulation of mitochondrial membrane permeability (GO:0046902)	1	1	0.49	+	2.05	0.548	1
negative regulation of t-circle formation (GO:1904430)	1	1	0.49	+	2.05	0.548	1
protein N-linked glycosylation via arginine (GO:0042543)	1	1	0.49	+	2.05	0.548	1
box C/D RNA processing (GO:0034963)	1	1	0.49	+	2.05	0.548	1
regulation of t-circle formation (GO:1904429)	1	1	0.49	+	2.05	0.548	1
cyclic nucleotide metabolic process (GO:0009187)	2	2	0.98	+	2.05	0.602	1
nucleoside bisphosphate catabolic process (GO:0033869)	4	4	1.95	+	2.05	0.452	1
protein localization to microtubule organizing center (GO:1905508)	1	1	0.49	+	2.05	0.548	1
regulation of membrane permeability (GO:0090559)	1	1	0.49	+	2.05	0.548	1
gamma-aminobutyric acid transport (GO:0015812)	1	1	0.49	+	2.05	0.548	1
L-cystine transport (GO:0015811)	2	2	0.98	+	2.05	0.602	1
pyrimidine ribonucleoside monophosphate biosynthetic process (GO:0009174)	1	1	0.49	+	2.05	0.548	1
pyrimidine ribonucleoside monophosphate metabolic process (GO:0009173)	1	1	0.49	+	2.05	0.548	1
neutral amino acid transport (GO:0015804)	2	2	0.98	+	2.05	0.602	1
nucleoside biosynthetic process (GO:0009163)	1	1	0.49	+	2.05	0.548	1
CENP-A containing chromatin organization (GO:0061641)	1	1	0.49	+	2.05	0.548	1
regulation of regulated secretory pathway (GO:1903305)	1	1	0.49	+	2.05	0.548	1
purine ribonucleotide catabolic process (GO:0009154)	4	4	1.95	+	2.05	0.452	1
positive regulation of immune response (GO:0050778)	4	4	1.95	+	2.05	0.452	1
raffinose family oligosaccharide biosynthetic process (GO:0010325)	2	2	0.98	+	2.05	0.602	1
regulation of immune response (GO:0050776)	4	4	1.95	+	2.05	0.452	1
metabolite repair (GO:0110051)	1	1	0.49	+	2.05	0.548	1
error-free translesion synthesis (GO:0070987)	1	1	0.49	+	2.05	0.548	1
ribonucleoside metabolic process (GO:0009119)	2	2	0.98	+	2.05	0.602	1
PSII associated light-harvesting complex II catabolic process (GO:0010304)	1	1	0.49	+	2.05	0.548	1
cell development (GO:0048468)	2	2	0.98	+	2.05	0.602	1
vacuole fusion (GO:0097576)	2	2	0.98	+	2.05	0.602	1
floral organ morphogenesis (GO:0048444)	2	2	0.98	+	2.05	0.602	1
ubiquitin recycling (GO:0010992)	1	1	0.49	+	2.05	0.548	1
histone H3 deacetylation (GO:0070932)	1	1	0.49	+	2.05	0.548	1
negative regulation of abscisic acid-activated signaling pathway (GO:0009788)	1	1	0.49	+	2.05	0.548	1
regulation of abscisic acid-activated signaling pathway (GO:0009787)	1	1	0.49	+	2.05	0.548	1
photosynthetic electron transport in photosystem II (GO:0009772)	2	2	0.98	+	2.05	0.602	1
cell-cell adhesion (GO:0098609)	1	1	0.49	+	2.05	0.548	1
response to nutrient (GO:0007584)	1	1	0.49	+	2.05	0.548	1
N-terminal protein myristoylation (GO:0006499)	2	2	0.98	+	2.05	0.602	1
N-terminal protein lipidation (GO:0006498)	2	2	0.98	+	2.05	0.602	1
protein localization to microtubule (GO:0035372)	2	2	0.98	+	2.05	0.602	1
N-terminal protein amino acid acetylation (GO:0006474)	5	5	2.44	+	2.05	0.313	1
azole transmembrane transport (GO:0045117)	2	2	0.98	+	2.05	0.602	1
negative regulation of double-strand break repair via homologous recombination (GO:2000042)	1	1	0.49	+	2.05	0.548	1
regulation of response to red or far red light (GO:2000030)	1	1	0.49	+	2.05	0.548	1
regulation of photoperiodism, flowering (GO:2000028)	4	4	1.95	+	2.05	0.452	1
regulation of leaf development (GO:2000024)	2	2	0.98	+	2.05	0.602	1
pyridoxine biosynthetic process (GO:0008615)	2	2	0.98	+	2.05	0.602	1
methionyl-tRNA aminoacylation (GO:0006431)	1	1	0.49	+	2.05	0.548	1
positive regulation of cell size (GO:0045793)	1	1	0.49	+	2.05	0.548	1
isoleucyl-tRNA aminoacylation (GO:0006428)	2	2	0.98	+	2.05	0.602	1
glycyl-tRNA aminoacylation (GO:0006426)	2	2	0.98	+	2.05	0.602	1
glutaminyl-tRNA aminoacylation (GO:0006425)	1	1	0.49	+	2.05	0.548	1
quinolinate metabolic process (GO:0046874)	1	1	0.49	+	2.05	0.548	1
vitamin transport (GO:0051180)	2	2	0.98	+	2.05	0.602	1
quinolinate catabolic process (GO:0034213)	1	1	0.49	+	2.05	0.548	1
positive regulation of small molecule metabolic process (GO:0062013)	1	1	0.49	+	2.05	0.548	1
regulation of phragmoplast microtubule organization (GO:2000694)	1	1	0.49	+	2.05	0.548	1
protein localization to Golgi membrane (GO:1903292)	1	1	0.49	+	2.05	0.548	1
maintenance of DNA repeat elements (GO:0043570)	1	1	0.49	+	2.05	0.548	1
positive regulation of TOR signaling (GO:0032008)	1	1	0.49	+	2.05	0.548	1
regulation of shoot apical meristem development (GO:1902183)	2	2	0.98	+	2.05	0.602	1
positive regulation of DNA repair (GO:0045739)	1	1	0.49	+	2.05	0.548	1
negative regulation of DNA repair (GO:0045738)	1	1	0.49	+	2.05	0.548	1
negative regulation of telomere maintenance via telomere lengthening (GO:1904357)	1	1	0.49	+	2.05	0.548	1
xylulose metabolic process (GO:0005997)	2	2	0.98	+	2.05	0.602	1
ribonucleoside biosynthetic process (GO:0042455)	1	1	0.49	+	2.05	0.548	1
ribonucleoside catabolic process (GO:0042454)	2	2	0.98	+	2.05	0.602	1
purine nucleoside biosynthetic process (GO:0042451)	1	1	0.49	+	2.05	0.548	1
wybutosine biosynthetic process (GO:0031591)	1	1	0.49	+	2.05	0.548	1
wybutosine metabolic process (GO:0031590)	1	1	0.49	+	2.05	0.548	1
pyruvate family amino acid catabolic process (GO:0009080)	1	1	0.49	+	2.05	0.548	1
pyruvate family amino acid metabolic process (GO:0009078)	1	1	0.49	+	2.05	0.548	1
myo-inositol hexakisphosphate biosynthetic process (GO:0010264)	1	1	0.49	+	2.05	0.548	1
mitotic intra-S DNA damage checkpoint signaling (GO:0031573)	5	5	2.44	+	2.05	0.313	1
positive regulation of immune system process (GO:0002684)	4	4	1.95	+	2.05	0.452	1
regulation of immune system process (GO:0002682)	4	4	1.95	+	2.05	0.452	1
protein localization to nuclear envelope (GO:0090435)	2	2	0.98	+	2.05	0.602	1
negative regulation of mitochondrial outer membrane permeabilization involved in apoptotic signaling pathway (GO:1901029)	1	1	0.49	+	2.05	0.548	1
regulation of mitochondrial outer membrane permeabilization involved in apoptotic signaling pathway (GO:1901028)	1	1	0.49	+	2.05	0.548	1
box C/D RNA 3'-end processing (GO:0000494)	1	1	0.49	+	2.05	0.548	1
pentose-phosphate shunt, non-oxidative branch (GO:0009052)	2	2	0.98	+	2.05	0.602	1
negative regulation of cell division (GO:0051782)	1	1	0.49	+	2.05	0.548	1
positive regulation of cell division (GO:0051781)	2	2	0.98	+	2.05	0.602	1
ent-kaurene oxidation to kaurenoic acid (GO:0010241)	1	1	0.49	+	2.05	0.548	1
plastoquinone biosynthetic process (GO:0010236)	1	1	0.49	+	2.05	0.548	1
potassium ion import across plasma membrane (GO:1990573)	2	2	0.98	+	2.05	0.602	1
stem vascular tissue pattern formation (GO:0010222)	1	1	0.49	+	2.05	0.548	1
protein localization to spindle pole body (GO:0071988)	1	1	0.49	+	2.05	0.548	1
response to far red light (GO:0010218)	1	1	0.49	+	2.05	0.548	1
beta-alanine biosynthetic process (GO:0019483)	1	1	0.49	+	2.05	0.548	1
beta-alanine metabolic process (GO:0019482)	1	1	0.49	+	2.05	0.548	1
L-alanine catabolic process, by transamination (GO:0019481)	1	1	0.49	+	2.05	0.548	1
mitochondrial ATP transmembrane transport (GO:1990544)	1	1	0.49	+	2.05	0.548	1
conversion of methionyl-tRNA to N-formyl-methionyl-tRNA (GO:0071951)	1	1	0.49	+	2.05	0.548	1
glycine decarboxylation via glycine cleavage system (GO:0019464)	5	5	2.44	+	2.05	0.313	1
protein myristoylation (GO:0018377)	2	2	0.98	+	2.05	0.602	1
positive regulation of innate immune response (GO:0045089)	4	4	1.95	+	2.05	0.452	1
regulation of innate immune response (GO:0045088)	4	4	1.95	+	2.05	0.452	1
isoprenoid biosynthetic process via mevalonate (GO:1902767)	5	5	2.44	+	2.05	0.313	1
thiamine transmembrane transport (GO:0071934)	2	2	0.98	+	2.05	0.602	1
heme a metabolic process (GO:0046160)	1	1	0.49	+	2.05	0.548	1
regulation of neurotransmitter levels (GO:0001505)	1	1	0.49	+	2.05	0.548	1
biological process involved in intraspecies interaction between organisms (GO:0051703)	1	1	0.49	+	2.05	0.548	1
siroheme metabolic process (GO:0046156)	1	1	0.49	+	2.05	0.548	1
glycosyl compound biosynthetic process (GO:1901659)	2	2	0.98	+	2.05	0.602	1
induced systemic resistance (GO:0009682)	4	4	1.95	+	2.05	0.452	1
triglyceride catabolic process (GO:0019433)	1	1	0.49	+	2.05	0.548	1
tetrahydrobiopterin metabolic process (GO:0046146)	1	1	0.49	+	2.05	0.548	1
pyrimidine nucleoside catabolic process (GO:0046135)	1	1	0.49	+	2.05	0.548	1
pyrimidine ribonucleoside catabolic process (GO:0046133)	1	1	0.49	+	2.05	0.548	1
pyrimidine ribonucleoside metabolic process (GO:0046131)	1	1	0.49	+	2.05	0.548	1
purine ribonucleoside catabolic process (GO:0046130)	1	1	0.49	+	2.05	0.548	1
hydrogen sulfide metabolic process (GO:0070813)	2	2	0.98	+	2.05	0.602	1
protein import into mitochondrial intermembrane space (GO:0045041)	1	1	0.49	+	2.05	0.548	1
etioplast organization (GO:0009662)	1	1	0.49	+	2.05	0.548	1
purine ribonucleoside biosynthetic process (GO:0046129)	1	1	0.49	+	2.05	0.548	1
purine ribonucleoside metabolic process (GO:0046128)	1	1	0.49	+	2.05	0.548	1
mRNA 3'-end processing by stem-loop binding and cleavage (GO:0006398)	2	2	0.98	+	2.05	0.602	1
cellular response to amino acid starvation (GO:0034198)	2	2	0.98	+	2.05	0.602	1
thigmotropism (GO:0009652)	2	2	0.98	+	2.05	0.602	1
molybdenum incorporation into molybdenum-molybdopterin complex (GO:0018315)	1	1	0.49	+	2.05	0.548	1
termination of RNA polymerase III transcription (GO:0006386)	1	1	0.49	+	2.05	0.548	1
inosine biosynthetic process (GO:0046103)	1	1	0.49	+	2.05	0.548	1
inosine metabolic process (GO:0046102)	1	1	0.49	+	2.05	0.548	1
negative regulation of mitochondrion organization (GO:0010823)	1	1	0.49	+	2.05	0.548	1
positive regulation of response to DNA damage stimulus (GO:2001022)	1	1	0.49	+	2.05	0.548	1
negative regulation of response to DNA damage stimulus (GO:2001021)	1	1	0.49	+	2.05	0.548	1
positive regulation of helicase activity (GO:0051096)	5	5	2.44	+	2.05	0.313	1
regulation of helicase activity (GO:0051095)	5	5	2.44	+	2.05	0.313	1
quaternary ammonium group transport (GO:0015697)	2	2	0.98	+	2.05	0.602	1
organic cation transport (GO:0015695)	2	2	0.98	+	2.05	0.602	1
protein maturation by [4Fe-4S] cluster transfer (GO:0106035)	1	1	0.49	+	2.05	0.548	1
regulation of small GTPase mediated signal transduction (GO:0051056)	1	1	0.49	+	2.05	0.548	1
positive regulation of TORC1 signaling (GO:1904263)	1	1	0.49	+	2.05	0.548	1
granum assembly (GO:0090391)	1	1	0.49	+	2.05	0.548	1
modified amino acid transport (GO:0072337)	2	2	0.98	+	2.05	0.602	1
'de novo' GDP-L-fucose biosynthetic process (GO:0042351)	2	2	0.98	+	2.05	0.602	1
CDP biosynthetic process (GO:0046705)	2	2	0.98	+	2.05	0.602	1
CDP metabolic process (GO:0046704)	2	2	0.98	+	2.05	0.602	1
mitochondrial glycyl-tRNA aminoacylation (GO:0070150)	2	2	0.98	+	2.05	0.602	1
regulation of mitochondrial mRNA stability (GO:0044528)	1	1	0.49	+	2.05	0.548	1
syncytium formation (GO:0006949)	2	2	0.98	+	2.05	0.602	1
negative regulation of MAPK cascade (GO:0043409)	1	1	0.49	+	2.05	0.548	1
stomatal closure (GO:0090332)	1	1	0.49	+	2.05	0.548	1
leaf senescence (GO:0010150)	1	1	0.49	+	2.05	0.548	1
farnesyl diphosphate biosynthetic process, mevalonate pathway (GO:0010142)	5	5	2.44	+	2.05	0.313	1
fatty acid transmembrane transport (GO:1902001)	2	2	0.98	+	2.05	0.602	1
mRNA 3'-splice site recognition (GO:0000389)	1	1	0.49	+	2.05	0.548	1
stomatal movement (GO:0010118)	1	1	0.49	+	2.05	0.548	1
negative regulation of cellular response to alcohol (GO:1905958)	1	1	0.49	+	2.05	0.548	1
regulation of cellular response to alcohol (GO:1905957)	1	1	0.49	+	2.05	0.548	1
prenylated protein catabolic process (GO:0030327)	1	1	0.49	+	2.05	0.548	1
generation of catalytic spliceosome for first transesterification step (GO:0000349)	1	1	0.49	+	2.05	0.548	1
iron incorporation into metallo-sulfur cluster (GO:0018283)	1	1	0.49	+	2.05	0.548	1
cytidine metabolic process (GO:0046087)	1	1	0.49	+	2.05	0.548	1
N-terminal peptidyl-serine acetylation (GO:0017198)	1	1	0.49	+	2.05	0.548	1
metal incorporation into metallo-sulfur cluster (GO:0018282)	1	1	0.49	+	2.05	0.548	1
adenosine metabolic process (GO:0046085)	1	1	0.49	+	2.05	0.548	1
N-terminal peptidyl-methionine acetylation (GO:0017196)	4	4	1.95	+	2.05	0.452	1
protein deneddylation (GO:0000338)	4	4	1.95	+	2.05	0.452	1
snoRNA localization (GO:0048254)	2	2	0.98	+	2.05	0.602	1
pyridine nucleotide salvage (GO:0019365)	2	2	0.98	+	2.05	0.602	1
dTMP metabolic process (GO:0046073)	1	1	0.49	+	2.05	0.548	1
nicotinamide nucleotide biosynthetic process from aspartate (GO:0019355)	1	1	0.49	+	2.05	0.548	1
siroheme biosynthetic process (GO:0019354)	1	1	0.49	+	2.05	0.548	1
exocyst localization (GO:0051601)	1	1	0.49	+	2.05	0.548	1
protein localization to microtubule plus-end (GO:1904825)	2	2	0.98	+	2.05	0.602	1
response to singlet oxygen (GO:0000304)	2	2	0.98	+	2.05	0.602	1
UMP metabolic process (GO:0046049)	1	1	0.49	+	2.05	0.548	1
rRNA acetylation involved in maturation of SSU-rRNA (GO:1904812)	1	1	0.49	+	2.05	0.548	1
GTP metabolic process (GO:0046039)	1	1	0.49	+	2.05	0.548	1
miRNA maturation (GO:0035196)	2	2	0.98	+	2.05	0.602	1
nucleotide-excision repair, preincision complex assembly (GO:0006294)	1	1	0.49	+	2.05	0.548	1
thiamine pyrophosphate transmembrane transport (GO:0030974)	2	2	0.98	+	2.05	0.602	1
nucleologenesis (GO:0017126)	1	1	0.49	+	2.05	0.548	1
CENP-A containing chromatin assembly (GO:0034080)	1	1	0.49	+	2.05	0.548	1
peptidyl-glycine modification (GO:0018201)	2	2	0.98	+	2.05	0.602	1
peptidyl-glutamic acid modification (GO:0018200)	1	1	0.49	+	2.05	0.548	1
lagging strand elongation (GO:0006273)	2	2	0.98	+	2.05	0.602	1
leading strand elongation (GO:0006272)	4	4	1.95	+	2.05	0.452	1
establishment or maintenance of cytoskeleton polarity (GO:0030952)	1	1	0.49	+	2.05	0.548	1
establishment or maintenance of microtubule cytoskeleton polarity (GO:0030951)	1	1	0.49	+	2.05	0.548	1
DNA replication, synthesis of RNA primer (GO:0006269)	1	1	0.49	+	2.05	0.548	1
auxin import into cell (GO:0060919)	1	1	0.49	+	2.05	0.548	1
protein localization to nuclear inner membrane (GO:0036228)	2	2	0.98	+	2.05	0.602	1
charged-tRNA amino acid modification (GO:0019988)	2	2	0.98	+	2.05	0.602	1
peptidyl-serine acetylation (GO:0030920)	1	1	0.49	+	2.05	0.548	1
dTMP biosynthetic process (GO:0006231)	1	1	0.49	+	2.05	0.548	1
purine nucleoside bisphosphate catabolic process (GO:0034034)	4	4	1.95	+	2.05	0.452	1
ribonucleoside bisphosphate catabolic process (GO:0034031)	4	4	1.95	+	2.05	0.452	1
UMP biosynthetic process (GO:0006222)	1	1	0.49	+	2.05	0.548	1
cytidine catabolic process (GO:0006216)	1	1	0.49	+	2.05	0.548	1
cell plate assembly (GO:0000919)	1	1	0.49	+	2.05	0.548	1
'de novo' pyrimidine nucleobase biosynthetic process (GO:0006207)	2	2	0.98	+	2.05	0.602	1
folic acid metabolic process (GO:0046655)	7	7	3.41	+	2.05	0.252	1
cell morphogenesis involved in differentiation (GO:0000904)	2	2	0.98	+	2.05	0.602	1
negative regulation of mitochondrial membrane permeability (GO:0035795)	1	1	0.49	+	2.05	0.548	1
cell volume homeostasis (GO:0006884)	2	2	0.98	+	2.05	0.602	1
cellular zinc ion homeostasis (GO:0006882)	1	1	0.49	+	2.05	0.548	1
mature ribosome assembly (GO:0042256)	1	1	0.49	+	2.05	0.548	1
resolution of mitotic recombination intermediates (GO:0071140)	1	1	0.49	+	2.05	0.548	1
regulation of photomorphogenesis (GO:0010099)	1	1	0.49	+	2.05	0.548	1
resolution of recombination intermediates (GO:0071139)	1	1	0.49	+	2.05	0.548	1
purine nucleobase transport (GO:0006863)	2	2	0.98	+	2.05	0.602	1
regulation of Rab protein signal transduction (GO:0032483)	1	1	0.49	+	2.05	0.548	1
endoplasmic reticulum calcium ion homeostasis (GO:0032469)	1	1	0.49	+	2.05	0.548	1
positive regulation of cytokinesis (GO:0032467)	1	1	0.49	+	2.05	0.548	1
meiotic recombination checkpoint signaling (GO:0051598)	1	1	0.49	+	2.05	0.548	1
N-terminal protein amino acid modification (GO:0031365)	8	8	3.9	+	2.05	0.181	1
'de novo' NAD biosynthetic process from aspartate (GO:0034628)	1	1	0.49	+	2.05	0.548	1
'de novo' NAD biosynthetic process (GO:0034627)	1	1	0.49	+	2.05	0.548	1
regulation of neurotransmitter transport (GO:0051588)	1	1	0.49	+	2.05	0.548	1
regulation of meiotic nuclear division (GO:0040020)	1	1	0.49	+	2.05	0.548	1
response to aluminum ion (GO:0010044)	1	1	0.49	+	2.05	0.548	1
regulation of spindle organization (GO:0090224)	1	1	0.49	+	2.05	0.548	1
protein urmylation (GO:0032447)	1	1	0.49	+	2.05	0.548	1
circumnutation (GO:0010031)	1	1	0.49	+	2.05	0.548	1
positive regulation of seed germination (GO:0010030)	1	1	0.49	+	2.05	0.548	1
positive regulation of defense response (GO:0031349)	4	4	1.95	+	2.05	0.452	1
regulation of mitotic spindle organization (GO:0060236)	1	1	0.49	+	2.05	0.548	1
regulation of nitrogen utilization (GO:0006808)	2	2	0.98	+	2.05	0.602	1
xanthophyll cycle (GO:0010028)	1	1	0.49	+	2.05	0.548	1
myo-inositol hexakisphosphate metabolic process (GO:0033517)	1	1	0.49	+	2.05	0.548	1
histone H4-K16 acetylation (GO:0043984)	1	1	0.49	+	2.05	0.548	1
histone H4-K8 acetylation (GO:0043982)	1	1	0.49	+	2.05	0.548	1
histone H4-K5 acetylation (GO:0043981)	1	1	0.49	+	2.05	0.548	1
chloroplast-nucleus signaling pathway (GO:0010019)	1	1	0.49	+	2.05	0.548	1
red or far-red light signaling pathway (GO:0010017)	1	1	0.49	+	2.05	0.548	1
meristem initiation (GO:0010014)	1	1	0.49	+	2.05	0.548	1
lysosome localization (GO:0032418)	2	2	0.98	+	2.05	0.602	1
positive regulation of nuclear-transcribed mRNA poly(A) tail shortening (GO:0060213)	1	1	0.49	+	2.05	0.548	1
regulation of nuclear-transcribed mRNA poly(A) tail shortening (GO:0060211)	1	1	0.49	+	2.05	0.548	1
glutaminyl-tRNAGln biosynthesis via transamidation (GO:0070681)	2	2	0.98	+	2.05	0.602	1
isopentenyl diphosphate biosynthetic process, methylerythritol 4-phosphate pathway (GO:0019288)	2	2	0.98	+	2.05	0.602	1
histone H2A acetylation (GO:0043968)	1	1	0.49	+	2.05	0.548	1
histone H4 acetylation (GO:0043967)	4	4	1.95	+	2.05	0.452	1
formation of extrachromosomal circular DNA (GO:0001325)	1	1	0.49	+	2.05	0.548	1
glycine biosynthetic process, by transamination of glyoxylate (GO:0019265)	1	1	0.49	+	2.05	0.548	1
glycine biosynthetic process from serine (GO:0019264)	7	7	3.41	+	2.05	0.252	1
L-alanine catabolic process (GO:0042853)	1	1	0.49	+	2.05	0.548	1
L-alanine metabolic process (GO:0042851)	1	1	0.49	+	2.05	0.548	1
citrulline biosynthetic process (GO:0019240)	2	2	0.98	+	2.05	0.602	1
positive regulation of intracellular signal transduction (GO:1902533)	1	1	0.49	+	2.05	0.548	1
negative regulation of response to alcohol (GO:1901420)	1	1	0.49	+	2.05	0.548	1
GTP biosynthetic process (GO:0006183)	1	1	0.49	+	2.05	0.548	1
cortical actin cytoskeleton organization (GO:0030866)	1	1	0.49	+	2.05	0.548	1
regulation of response to alcohol (GO:1901419)	1	1	0.49	+	2.05	0.548	1
asymmetric cell division (GO:0008356)	2	2	0.98	+	2.05	0.602	1
Rho protein signal transduction (GO:0007266)	4	4	1.95	+	2.05	0.452	1
glyoxylate catabolic process (GO:0009436)	1	1	0.49	+	2.05	0.548	1
adenosine catabolic process (GO:0006154)	1	1	0.49	+	2.05	0.548	1
response to amino acid starvation (GO:1990928)	2	2	0.98	+	2.05	0.602	1
regulation of Ras protein signal transduction (GO:0046578)	1	1	0.49	+	2.05	0.548	1
protein arginylation (GO:0016598)	1	1	0.49	+	2.05	0.548	1
L-ascorbic acid biosynthetic process (GO:0019853)	1	1	0.49	+	2.05	0.548	1
L-ascorbic acid metabolic process (GO:0019852)	1	1	0.49	+	2.05	0.548	1
fumarate metabolic process (GO:0006106)	2	2	0.98	+	2.05	0.602	1
citrate metabolic process (GO:0006101)	2	2	0.98	+	2.05	0.602	1
histone dephosphorylation (GO:0016576)	1	1	0.49	+	2.05	0.548	1
regulation of peroxisome size (GO:0044375)	4	4	1.95	+	2.05	0.452	1
positive regulation of reactive oxygen species metabolic process (GO:2000379)	1	1	0.49	+	2.05	0.548	1
sphingoid catabolic process (GO:0046521)	1	1	0.49	+	2.05	0.548	1
ceramide catabolic process (GO:0046514)	2	2	0.98	+	2.05	0.602	1
heme A biosynthetic process (GO:0006784)	1	1	0.49	+	2.05	0.548	1
protoporphyrinogen IX biosynthetic process (GO:0006782)	1	1	0.49	+	2.05	0.548	1
protoporphyrinogen IX metabolic process (GO:0046501)	1	1	0.49	+	2.05	0.548	1
vacuole fusion, non-autophagic (GO:0042144)	2	2	0.98	+	2.05	0.602	1
Golgi to lysosome transport (GO:0090160)	1	1	0.49	+	2.05	0.548	1
nucleoid organization (GO:0090143)	2	2	0.98	+	2.05	0.602	1
regulation of synaptic vesicle exocytosis (GO:2000300)	1	1	0.49	+	2.05	0.548	1
tetrahydrobiopterin biosynthetic process (GO:0006729)	1	1	0.49	+	2.05	0.548	1
isopentenyl diphosphate biosynthetic process, methylerythritol 4-phosphate pathway involved in terpenoid biosynthetic process (GO:0051484)	1	1	0.49	+	2.05	0.548	1
terpenoid biosynthetic process, mevalonate-independent (GO:0051483)	1	1	0.49	+	2.05	0.548	1
tRNA methylthiolation (GO:0035600)	1	1	0.49	+	2.05	0.548	1
molybdopterin cofactor biosynthetic process (GO:0032324)	1	1	0.49	+	2.05	0.548	1
tRNA transcription by RNA polymerase III (GO:0042797)	1	1	0.49	+	2.05	0.548	1
5S class rRNA transcription by RNA polymerase III (GO:0042791)	1	1	0.49	+	2.05	0.548	1
monopolar spindle attachment to meiosis I kinetochore (GO:0051455)	1	1	0.49	+	2.05	0.548	1
histone glutamine methylation (GO:1990258)	1	1	0.49	+	2.05	0.548	1
mRNA transcription by RNA polymerase II (GO:0042789)	1	1	0.49	+	2.05	0.548	1
very long-chain fatty acid catabolic process (GO:0042760)	2	2	0.98	+	2.05	0.602	1
long-chain fatty acid biosynthetic process (GO:0042759)	2	2	0.98	+	2.05	0.602	1
detoxification of nitrogen compound (GO:0051410)	1	1	0.49	+	2.05	0.548	1
protein localization to microtubule end (GO:1905725)	2	2	0.98	+	2.05	0.602	1
FMN biosynthetic process (GO:0009398)	2	2	0.98	+	2.05	0.602	1
histone H2A K63-linked deubiquitination (GO:0070537)	1	1	0.49	+	2.05	0.548	1
protein localization to mitotic spindle pole body (GO:1902440)	1	1	0.49	+	2.05	0.548	1
sulfur amino acid transport (GO:0000101)	2	2	0.98	+	2.05	0.602	1
negative regulation of membrane permeability (GO:1905709)	1	1	0.49	+	2.05	0.548	1
phosphatidylinositol-3-phosphate biosynthetic process (GO:0036092)	1	1	0.49	+	2.05	0.548	1
regulation of double-strand break repair via homologous recombination (GO:0010569)	2	2	0.98	+	2.05	0.602	1
telomere maintenance via telomere trimming (GO:0090737)	1	1	0.49	+	2.05	0.548	1
peptidyl-lysine trimethylation (GO:0018023)	4	4	1.95	+	2.05	0.452	1
RNA acetylation (GO:1990884)	1	1	0.49	+	2.05	0.548	1
rRNA acetylation (GO:1990882)	1	1	0.49	+	2.05	0.548	1
N-terminal peptidyl-glycine N-myristoylation (GO:0018008)	2	2	0.98	+	2.05	0.602	1
N-terminal peptidyl-glutamic acid acetylation (GO:0018002)	1	1	0.49	+	2.05	0.548	1
cell adhesion (GO:0007155)	1	1	0.49	+	2.05	0.548	1
tRNA guanine ribose methylation (GO:0002938)	1	1	0.49	+	2.05	0.548	1
vacuolar localization (GO:1990849)	2	2	0.98	+	2.05	0.602	1
protein biotinylation (GO:0009305)	1	1	0.49	+	2.05	0.548	1
tRNA transcription (GO:0009304)	1	1	0.49	+	2.05	0.548	1
para-aminobenzoic acid metabolic process (GO:0046482)	1	1	0.49	+	2.05	0.548	1
glycosylceramide biosynthetic process (GO:0046476)	1	1	0.49	+	2.05	0.548	1
phosphatidylcholine metabolic process (GO:0046470)	2	2	0.98	+	2.05	0.602	1
acylglycerol catabolic process (GO:0046464)	1	1	0.49	+	2.05	0.548	1
neutral lipid catabolic process (GO:0046461)	1	1	0.49	+	2.05	0.548	1
L-proline biosynthetic process (GO:0055129)	1	1	0.49	+	2.05	0.548	1
FMN metabolic process (GO:0046444)	2	2	0.98	+	2.05	0.602	1
cytidine deamination (GO:0009972)	1	1	0.49	+	2.05	0.548	1
leaf morphogenesis (GO:0009965)	1	1	0.49	+	2.05	0.548	1
early endosome to Golgi transport (GO:0034498)	1	1	0.49	+	2.05	0.548	1
radial pattern formation (GO:0009956)	2	2	0.98	+	2.05	0.602	1
glycosphingolipid biosynthetic process (GO:0006688)	1	1	0.49	+	2.05	0.548	1
glycosphingolipid metabolic process (GO:0006687)	1	1	0.49	+	2.05	0.548	1
vacuolar transmembrane transport (GO:0034486)	1	1	0.49	+	2.05	0.548	1
beta-alanine biosynthetic process via 3-ureidopropionate (GO:0033396)	1	1	0.49	+	2.05	0.548	1
glucosylceramide biosynthetic process (GO:0006679)	1	1	0.49	+	2.05	0.548	1
glucosylceramide metabolic process (GO:0006678)	1	1	0.49	+	2.05	0.548	1
glycosylceramide metabolic process (GO:0006677)	1	1	0.49	+	2.05	0.548	1
U6 snRNA 3'-end processing (GO:0034477)	1	1	0.49	+	2.05	0.548	1
positive regulation of gibberellic acid mediated signaling pathway (GO:0009939)	2	2	0.98	+	2.05	0.602	1
DNA replication, removal of RNA primer (GO:0043137)	1	1	0.49	+	2.05	0.548	1
cell tip growth (GO:0009932)	5	5	2.44	+	2.05	0.313	1
positive regulation of reproductive process (GO:2000243)	2	2	0.98	+	2.05	0.602	1
metal incorporation into metallo-molybdopterin complex (GO:0042040)	1	1	0.49	+	2.05	0.548	1
3-keto-sphinganine metabolic process (GO:0006666)	1	1	0.49	+	2.05	0.548	1
oxidative single-stranded DNA demethylation (GO:0035552)	1	1	0.49	+	2.05	0.548	1
small-subunit processome assembly (GO:0034462)	1	1	0.49	+	2.05	0.548	1
transmembrane phosphate ion transport from cytosol to vacuole (GO:1905011)	1	1	0.49	+	2.05	0.548	1
phosphatidylcholine biosynthetic process (GO:0006656)	2	2	0.98	+	2.05	0.602	1
maintenance of transcriptional fidelity during DNA-templated transcription elongation from RNA polymerase II promoter (GO:0001193)	1	1	0.49	+	2.05	0.548	1
maintenance of transcriptional fidelity during DNA-templated transcription elongation (GO:0001192)	1	1	0.49	+	2.05	0.548	1
oxidative RNA demethylation (GO:0035513)	1	1	0.49	+	2.05	0.548	1
kinetochore assembly (GO:0051382)	2	2	0.98	+	2.05	0.602	1
ent-kaurene metabolic process (GO:0033331)	1	1	0.49	+	2.05	0.548	1
activation of immune response (GO:0002253)	4	4	1.95	+	2.05	0.452	1
immune effector process (GO:0002252)	4	4	1.95	+	2.05	0.452	1
nucleobase-containing small molecule biosynthetic process (GO:0034404)	1	1	0.49	+	2.05	0.548	1
negative regulation of telomere maintenance via telomerase (GO:0032211)	1	1	0.49	+	2.05	0.548	1
cell projection assembly (GO:0030031)	1	1	0.49	+	2.05	0.548	1
cell projection organization (GO:0030030)	1	1	0.49	+	2.05	0.548	1
argininosuccinate metabolic process (GO:0000053)	1	1	0.49	+	2.05	0.548	1
citrulline metabolic process (GO:0000052)	2	2	0.98	+	2.05	0.602	1
urea cycle (GO:0000050)	1	1	0.49	+	2.05	0.548	1
negative regulation of telomere maintenance (GO:0032205)	1	1	0.49	+	2.05	0.548	1
post-embryonic plant organ morphogenesis (GO:0090697)	2	2	0.98	+	2.05	0.602	1
post-embryonic plant organ development (GO:0090696)	2	2	0.98	+	2.05	0.602	1
plant organ senescence (GO:0090693)	1	1	0.49	+	2.05	0.548	1
activation of innate immune response (GO:0002218)	4	4	1.95	+	2.05	0.452	1
protein-DNA complex remodeling (GO:0001120)	1	1	0.49	+	2.05	0.548	1
positive regulation of fatty acid metabolic process (GO:0045923)	1	1	0.49	+	2.05	0.548	1
pantothenate biosynthetic process (GO:0015940)	2	2	0.98	+	2.05	0.602	1
transcription open complex formation at RNA polymerase II promoter (GO:0001113)	1	1	0.49	+	2.05	0.548	1
DNA-templated transcription open complex formation (GO:0001112)	1	1	0.49	+	2.05	0.548	1
attachment of spindle microtubules to kinetochore involved in meiotic chromosome segregation (GO:0051316)	1	1	0.49	+	2.05	0.548	1
pantothenate metabolic process (GO:0015939)	2	2	0.98	+	2.05	0.602	1
mitotic sister chromatid separation (GO:0051306)	1	1	0.49	+	2.05	0.548	1
negative regulation of translational elongation (GO:0045900)	1	1	0.49	+	2.05	0.548	1
box C/D RNA metabolic process (GO:0033967)	1	1	0.49	+	2.05	0.548	1
telomeric loop disassembly (GO:0090657)	1	1	0.49	+	2.05	0.548	1
t-circle formation (GO:0090656)	1	1	0.49	+	2.05	0.548	1
positive regulation of DNA endoreduplication (GO:0032877)	1	1	0.49	+	2.05	0.548	1
regulation of DNA endoreduplication (GO:0032875)	1	1	0.49	+	2.05	0.548	1
long-chain fatty acid import into peroxisome (GO:0015910)	2	2	0.98	+	2.05	0.602	1
fluoride transmembrane transport (GO:1903424)	1	1	0.49	+	2.05	0.548	1
long-chain fatty acid transport (GO:0015909)	2	2	0.98	+	2.05	0.602	1
ribonucleotide catabolic process (GO:0009261)	4	4	1.95	+	2.05	0.452	1
DNA strand elongation involved in nuclear cell cycle DNA replication (GO:1902319)	1	1	0.49	+	2.05	0.548	1
para-aminobenzoic acid biosynthetic process (GO:0008153)	1	1	0.49	+	2.05	0.548	1
menaquinone biosynthetic process (GO:0009234)	1	1	0.49	+	2.05	0.548	1
menaquinone metabolic process (GO:0009233)	1	1	0.49	+	2.05	0.548	1
monovalent inorganic anion homeostasis (GO:0055083)	2	2	0.98	+	2.05	0.602	1
multicellular organismal movement (GO:0050879)	1	1	0.49	+	2.05	0.548	1
potassium ion homeostasis (GO:0055075)	2	2	0.98	+	2.05	0.602	1
developmental cell growth (GO:0048588)	2	2	0.98	+	2.05	0.602	1
reticulophagy (GO:0061709)	2	2	0.98	+	2.05	0.602	1
regulation of long-day photoperiodism, flowering (GO:0048586)	4	4	1.95	+	2.05	0.452	1
lysosome organization (GO:0007040)	1	1	0.49	+	2.05	0.548	1
positive regulation of response to biotic stimulus (GO:0002833)	4	4	1.95	+	2.05	0.452	1
zinc ion homeostasis (GO:0055069)	1	1	0.49	+	2.05	0.548	1
chloride ion homeostasis (GO:0055064)	2	2	0.98	+	2.05	0.602	1
positive regulation of long-day photoperiodism, flowering (GO:0048578)	2	2	0.98	+	2.05	0.602	1
DNA strand elongation involved in mitotic DNA replication (GO:1902983)	1	1	0.49	+	2.05	0.548	1
mitotic DNA replication preinitiation complex assembly (GO:1902977)	1	1	0.49	+	2.05	0.548	1
nucleolus organization (GO:0007000)	1	1	0.49	+	2.05	0.548	1
malonyl-CoA catabolic process (GO:2001294)	1	1	0.49	+	2.05	0.548	1
malonyl-CoA metabolic process (GO:2001293)	1	1	0.49	+	2.05	0.548	1
modulation of chemical synaptic transmission (GO:0050804)	1	1	0.49	+	2.05	0.548	1
pollen-pistil interaction (GO:0009875)	1	1	0.49	+	2.05	0.548	1
urea metabolic process (GO:0019627)	1	1	0.49	+	2.05	0.548	1
regulation of meristem development (GO:0048509)	2	2	0.98	+	2.05	0.602	1
pollen tube adhesion (GO:0009865)	1	1	0.49	+	2.05	0.548	1
induced systemic resistance, jasmonic acid mediated signaling pathway (GO:0009864)	4	4	1.95	+	2.05	0.452	1
pollen tube growth (GO:0009860)	2	2	0.98	+	2.05	0.602	1
positive regulation of fatty acid oxidation (GO:0046321)	1	1	0.49	+	2.05	0.548	1
regulation of fatty acid oxidation (GO:0046320)	1	1	0.49	+	2.05	0.548	1
pollen germination (GO:0009846)	1	1	0.49	+	2.05	0.548	1
vitamin transmembrane transport (GO:0035461)	2	2	0.98	+	2.05	0.602	1
L-serine catabolic process (GO:0006565)	7	7	3.41	+	2.05	0.252	1
protein-containing complex remodeling (GO:0034367)	1	1	0.49	+	2.05	0.548	1
NAD biosynthesis via nicotinamide riboside salvage pathway (GO:0034356)	1	1	0.49	+	2.05	0.548	1
NAD salvage (GO:0034355)	2	2	0.98	+	2.05	0.602	1
glycine catabolic process (GO:0006546)	5	5	2.44	+	2.05	0.313	1
glycine metabolic process (GO:0006544)	14	14	6.83	+	2.05	0.0681	1
homing of group II introns (GO:0006315)	11	10	5.36	+	1.86	0.165	1
intron homing (GO:0006314)	11	10	5.36	+	1.86	0.165	1
mitochondrial mRNA processing (GO:0090615)	11	10	5.36	+	1.86	0.165	1
regulation of secretion (GO:0051046)	9	8	4.39	+	1.82	0.208	1
fatty acid elongation, unsaturated fatty acid (GO:0019368)	9	8	4.39	+	1.82	0.208	1
fatty acid elongation, saturated fatty acid (GO:0019367)	9	8	4.39	+	1.82	0.208	1
regulation of exocytosis (GO:0017157)	9	8	4.39	+	1.82	0.208	1
fatty acid elongation, polyunsaturated fatty acid (GO:0034626)	9	8	4.39	+	1.82	0.208	1
fatty acid elongation, monounsaturated fatty acid (GO:0034625)	9	8	4.39	+	1.82	0.208	1
cellular response to glucose starvation (GO:0042149)	9	8	4.39	+	1.82	0.208	1
regulation of secretion by cell (GO:1903530)	9	8	4.39	+	1.82	0.208	1
response to jasmonic acid (GO:0009753)	8	7	3.9	+	1.79	0.276	1
response to fatty acid (GO:0070542)	8	7	3.9	+	1.79	0.276	1
GDP-mannose metabolic process (GO:0019673)	8	7	3.9	+	1.79	0.276	1
N-glycan processing (GO:0006491)	7	6	3.41	+	1.76	0.376	1
regulation of shoot system morphogenesis (GO:1900618)	7	6	3.41	+	1.76	0.376	1
cellular response to fatty acid (GO:0071398)	7	6	3.41	+	1.76	0.376	1
cellular response to jasmonic acid stimulus (GO:0071395)	7	6	3.41	+	1.76	0.376	1
carbohydrate phosphorylation (GO:0046835)	7	6	3.41	+	1.76	0.376	1
regulation of plant organ morphogenesis (GO:1905421)	7	6	3.41	+	1.76	0.376	1
glycogen metabolic process (GO:0005977)	7	6	3.41	+	1.76	0.376	1
endonucleolytic cleavage in ITS1 to separate SSU-rRNA from 5.8S rRNA and LSU-rRNA from tricistronic rRNA transcript (SSU-rRNA, 5.8S rRNA, LSU-rRNA) (GO:0000447)	7	6	3.41	+	1.76	0.376	1
tropism (GO:0009606)	7	6	3.41	+	1.76	0.376	1
inositol phosphorylation (GO:0052746)	7	6	3.41	+	1.76	0.376	1
energy reserve metabolic process (GO:0006112)	7	6	3.41	+	1.76	0.376	1
regulation of circadian rhythm (GO:0042752)	14	12	6.83	+	1.76	0.149	1
regulation of leaf morphogenesis (GO:1901371)	7	6	3.41	+	1.76	0.376	1
jasmonic acid mediated signaling pathway (GO:0009867)	7	6	3.41	+	1.76	0.376	1
cysteine biosynthetic process from serine (GO:0006535)	6	5	2.93	+	1.71	0.356	1
L-amino acid transport (GO:0015807)	6	5	2.93	+	1.71	0.356	1
sulfur compound transport (GO:0072348)	6	5	2.93	+	1.71	0.356	1
abaxial cell fate specification (GO:0010158)	6	5	2.93	+	1.71	0.356	1
mRNA 5'-splice site recognition (GO:0000395)	6	5	2.93	+	1.71	0.356	1
mitotic spindle assembly (GO:0090307)	12	10	5.85	+	1.71	0.255	1
mitochondrial DNA replication (GO:0006264)	6	5	2.93	+	1.71	0.356	1
xylan acetylation (GO:1990937)	6	5	2.93	+	1.71	0.356	1
chloroplast RNA modification (GO:1900865)	6	5	2.93	+	1.71	0.356	1
GDP-mannose biosynthetic process (GO:0009298)	6	5	2.93	+	1.71	0.356	1
polyamine catabolic process (GO:0006598)	6	5	2.93	+	1.71	0.356	1
L-serine metabolic process (GO:0006563)	17	14	8.29	+	1.69	0.179	1
entrainment of circadian clock (GO:0009649)	11	9	5.36	+	1.68	0.243	1
mitochondrial respiratory chain complex I assembly (GO:0032981)	11	9	5.36	+	1.68	0.243	1
very long-chain fatty acid metabolic process (GO:0000038)	16	13	7.8	+	1.67	0.17	1
regulation of vesicle-mediated transport (GO:0060627)	16	13	7.8	+	1.67	0.17	1
Golgi organization (GO:0007030)	32	26	15.6	+	1.67	0.0676	1
coenzyme A metabolic process (GO:0015936)	15	12	7.31	+	1.64	0.22	1
asparagine metabolic process (GO:0006528)	5	4	2.44	+	1.64	0.487	1
regulation of response to external stimulus (GO:0032101)	5	4	2.44	+	1.64	0.487	1
manganese ion transmembrane transport (GO:0071421)	5	4	2.44	+	1.64	0.487	1
exocytic process (GO:0140029)	10	8	4.88	+	1.64	0.319	1
regulation of asymmetric cell division (GO:0009786)	5	4	2.44	+	1.64	0.487	1
response to monosaccharide (GO:0034284)	5	4	2.44	+	1.64	0.487	1
response to glucose (GO:0009749)	5	4	2.44	+	1.64	0.487	1
response to hexose (GO:0009746)	5	4	2.44	+	1.64	0.487	1
response to carbohydrate (GO:0009743)	5	4	2.44	+	1.64	0.487	1
starch catabolic process (GO:0005983)	5	4	2.44	+	1.64	0.487	1
gravitropism (GO:0009630)	5	4	2.44	+	1.64	0.487	1
response to gravity (GO:0009629)	5	4	2.44	+	1.64	0.487	1
DNA methylation (GO:0006306)	5	4	2.44	+	1.64	0.487	1
DNA alkylation (GO:0006305)	5	4	2.44	+	1.64	0.487	1
vesicle docking involved in exocytosis (GO:0006904)	10	8	4.88	+	1.64	0.319	1
rRNA 5'-end processing (GO:0000967)	5	4	2.44	+	1.64	0.487	1
Golgi calcium ion transport (GO:0032472)	5	4	2.44	+	1.64	0.487	1
Golgi calcium ion homeostasis (GO:0032468)	5	4	2.44	+	1.64	0.487	1
manganese ion transport (GO:0006828)	5	4	2.44	+	1.64	0.487	1
deadenylation-dependent decapping of nuclear-transcribed mRNA (GO:0000290)	10	8	4.88	+	1.64	0.319	1
Ras protein signal transduction (GO:0007265)	5	4	2.44	+	1.64	0.487	1
small GTPase mediated signal transduction (GO:0007264)	5	4	2.44	+	1.64	0.487	1
endosome to lysosome transport (GO:0008333)	5	4	2.44	+	1.64	0.487	1
pyrimidine nucleobase biosynthetic process (GO:0019856)	10	8	4.88	+	1.64	0.319	1
spermidine biosynthetic process (GO:0008295)	5	4	2.44	+	1.64	0.487	1
regulation of microtubule cytoskeleton organization (GO:0070507)	5	4	2.44	+	1.64	0.487	1
establishment or maintenance of cell polarity (GO:0007163)	10	8	4.88	+	1.64	0.319	1
isopentenyl diphosphate metabolic process (GO:0046490)	10	8	4.88	+	1.64	0.319	1
spermidine metabolic process (GO:0008216)	5	4	2.44	+	1.64	0.487	1
spermine metabolic process (GO:0008215)	5	4	2.44	+	1.64	0.487	1
negative regulation of DNA recombination (GO:0045910)	10	8	4.88	+	1.64	0.319	1
positive regulation of translational elongation (GO:0045901)	5	4	2.44	+	1.64	0.487	1
regulation of microtubule-based process (GO:0032886)	5	4	2.44	+	1.64	0.487	1
isopentenyl diphosphate biosynthetic process (GO:0009240)	10	8	4.88	+	1.64	0.319	1
regulation of response to biotic stimulus (GO:0002831)	5	4	2.44	+	1.64	0.487	1
spermine biosynthetic process (GO:0006597)	5	4	2.44	+	1.64	0.487	1
regulation of transport (GO:0051049)	19	15	9.26	+	1.62	0.199	1
fatty acid elongation (GO:0030497)	14	11	6.83	+	1.61	0.286	1
tetrahydrofolate metabolic process (GO:0046653)	14	11	6.83	+	1.61	0.286	1
lipid storage (GO:0019915)	14	11	6.83	+	1.61	0.286	1
mRNA splice site selection (GO:0006376)	9	7	4.39	+	1.6	0.425	1
tricarboxylic acid metabolic process (GO:0072350)	9	7	4.39	+	1.6	0.425	1
regionalization (GO:0003002)	9	7	4.39	+	1.6	0.425	1
regulation of cell morphogenesis (GO:0022604)	9	7	4.39	+	1.6	0.425	1
regulation of cell shape (GO:0008360)	9	7	4.39	+	1.6	0.425	1
calcium-mediated signaling (GO:0019722)	9	7	4.39	+	1.6	0.425	1
cellular polysaccharide catabolic process (GO:0044247)	9	7	4.39	+	1.6	0.425	1
actin filament depolymerization (GO:0030042)	9	7	4.39	+	1.6	0.425	1
actin polymerization or depolymerization (GO:0008154)	9	7	4.39	+	1.6	0.425	1
methylguanosine-cap decapping (GO:0110156)	18	14	8.78	+	1.6	0.191	1
regulation of translational elongation (GO:0006448)	13	10	6.34	+	1.58	0.274	1
endoplasmic reticulum localization (GO:0051643)	13	10	6.34	+	1.58	0.274	1
very long-chain fatty acid biosynthetic process (GO:0042761)	13	10	6.34	+	1.58	0.274	1
endoplasmic reticulum-plasma membrane tethering (GO:0061817)	13	10	6.34	+	1.58	0.274	1
pyrimidine ribonucleotide biosynthetic process (GO:0009220)	13	10	6.34	+	1.58	0.274	1
positive regulation of response to stimulus (GO:0048584)	13	10	6.34	+	1.58	0.274	1
pyrimidine ribonucleotide metabolic process (GO:0009218)	13	10	6.34	+	1.58	0.274	1
translation reinitiation (GO:0002188)	4	3	1.95	+	1.54	0.69	1
ketone body biosynthetic process (GO:0046951)	4	3	1.95	+	1.54	0.69	1
cellular ketone body metabolic process (GO:0046950)	4	3	1.95	+	1.54	0.69	1
cellular response to ionizing radiation (GO:0071479)	4	3	1.95	+	1.54	0.69	1
regulation of protein transport (GO:0051223)	4	3	1.95	+	1.54	0.69	1
positive regulation of protein transport (GO:0051222)	4	3	1.95	+	1.54	0.69	1
L-ornithine transmembrane transport (GO:1903352)	4	3	1.95	+	1.54	0.69	1
pyrimidine ribonucleoside diphosphate biosynthetic process (GO:0009194)	4	3	1.95	+	1.54	0.69	1
pyrimidine ribonucleoside diphosphate metabolic process (GO:0009193)	4	3	1.95	+	1.54	0.69	1
ornithine transport (GO:0015822)	4	3	1.95	+	1.54	0.69	1
ribonucleoside diphosphate biosynthetic process (GO:0009188)	4	3	1.95	+	1.54	0.69	1
ketone body metabolic process (GO:1902224)	4	3	1.95	+	1.54	0.69	1
erythrose 4-phosphate/phosphoenolpyruvate family amino acid biosynthetic process (GO:1902223)	4	3	1.95	+	1.54	0.69	1
negative regulation of cell death (GO:0060548)	4	3	1.95	+	1.54	0.69	1
regulation of multicellular organismal development (GO:2000026)	16	12	7.8	+	1.54	0.313	1
regulation of intracellular protein transport (GO:0033157)	4	3	1.95	+	1.54	0.69	1
mitochondrial DNA metabolic process (GO:0032042)	8	6	3.9	+	1.54	0.408	1
regulation of phosphorelay signal transduction system (GO:0070297)	4	3	1.95	+	1.54	0.69	1
N-acylethanolamine metabolic process (GO:0070291)	4	3	1.95	+	1.54	0.69	1
mRNA methylation (GO:0080009)	4	3	1.95	+	1.54	0.69	1
glycogen catabolic process (GO:0005980)	4	3	1.95	+	1.54	0.69	1
aromatic amino acid family biosynthetic process, prephenate pathway (GO:0009095)	4	3	1.95	+	1.54	0.69	1
L-phenylalanine biosynthetic process (GO:0009094)	4	3	1.95	+	1.54	0.69	1
ethanolamine-containing compound metabolic process (GO:0042439)	4	3	1.95	+	1.54	0.69	1
NADH dehydrogenase complex assembly (GO:0010257)	12	9	5.85	+	1.54	0.355	1
regulation of establishment of protein localization (GO:0070201)	4	3	1.95	+	1.54	0.69	1
mitochondrial L-ornithine transmembrane transport (GO:1990575)	4	3	1.95	+	1.54	0.69	1
positive regulation of establishment of protein localization (GO:1904951)	4	3	1.95	+	1.54	0.69	1
positive regulation of protein exit from endoplasmic reticulum (GO:0070863)	4	3	1.95	+	1.54	0.69	1
regulation of protein exit from endoplasmic reticulum (GO:0070861)	4	3	1.95	+	1.54	0.69	1
innate immune response (GO:0045087)	12	9	5.85	+	1.54	0.355	1
positive regulation of protein localization (GO:1903829)	4	3	1.95	+	1.54	0.69	1
photoperiodism (GO:0009648)	4	3	1.95	+	1.54	0.69	1
DNA replication-dependent chromatin assembly (GO:0006335)	4	3	1.95	+	1.54	0.69	1
positive regulation of transport (GO:0051050)	4	3	1.95	+	1.54	0.69	1
immune response (GO:0006955)	12	9	5.85	+	1.54	0.355	1
DNA replication-dependent chromatin organization (GO:0034723)	4	3	1.95	+	1.54	0.69	1
localization of cell (GO:0051674)	4	3	1.95	+	1.54	0.69	1
positive regulation of intracellular protein transport (GO:0090316)	4	3	1.95	+	1.54	0.69	1
regulation of ethylene-activated signaling pathway (GO:0010104)	4	3	1.95	+	1.54	0.69	1
UDP metabolic process (GO:0046048)	4	3	1.95	+	1.54	0.69	1
cell motility (GO:0048870)	4	3	1.95	+	1.54	0.69	1
UDP biosynthetic process (GO:0006225)	4	3	1.95	+	1.54	0.69	1
DNA replication preinitiation complex assembly (GO:0071163)	4	3	1.95	+	1.54	0.69	1
peptidyl-arginine modification (GO:0018195)	4	3	1.95	+	1.54	0.69	1
pyridoxal phosphate biosynthetic process (GO:0042823)	4	3	1.95	+	1.54	0.69	1
pyridoxal phosphate metabolic process (GO:0042822)	4	3	1.95	+	1.54	0.69	1
vitamin B6 biosynthetic process (GO:0042819)	4	3	1.95	+	1.54	0.69	1
vitamin B6 metabolic process (GO:0042816)	4	3	1.95	+	1.54	0.69	1
selective autophagy (GO:0061912)	4	3	1.95	+	1.54	0.69	1
histone mRNA metabolic process (GO:0008334)	4	3	1.95	+	1.54	0.69	1
NADH oxidation (GO:0006116)	4	3	1.95	+	1.54	0.69	1
histone ubiquitination (GO:0016574)	4	3	1.95	+	1.54	0.69	1
peroxisome fission (GO:0016559)	8	6	3.9	+	1.54	0.408	1
positive regulation of intracellular transport (GO:0032388)	4	3	1.95	+	1.54	0.69	1
endoplasmic reticulum membrane organization (GO:0090158)	16	12	7.8	+	1.54	0.313	1
immune system process (GO:0002376)	12	9	5.85	+	1.54	0.355	1
protein localization to extracellular region (GO:0071692)	12	9	5.85	+	1.54	0.355	1
plastid transcription (GO:0042793)	4	3	1.95	+	1.54	0.69	1
L-alpha-amino acid transmembrane transport (GO:1902475)	4	3	1.95	+	1.54	0.69	1
circadian regulation of gene expression (GO:0032922)	4	3	1.95	+	1.54	0.69	1
protein secretion (GO:0009306)	12	9	5.85	+	1.54	0.355	1
glyoxylate metabolic process (GO:0046487)	4	3	1.95	+	1.54	0.69	1
regulation of root development (GO:2000280)	8	6	3.9	+	1.54	0.408	1
establishment of protein localization to extracellular region (GO:0035592)	12	9	5.85	+	1.54	0.355	1
farnesyl diphosphate biosynthetic process (GO:0045337)	8	6	3.9	+	1.54	0.408	1
entrainment of circadian clock by photoperiod (GO:0043153)	4	3	1.95	+	1.54	0.69	1
regulation of gibberellic acid mediated signaling pathway (GO:0009937)	4	3	1.95	+	1.54	0.69	1
UDP-L-arabinose metabolic process (GO:0033356)	8	6	3.9	+	1.54	0.408	1
plasmodesmata-mediated intercellular transport (GO:0010497)	4	3	1.95	+	1.54	0.69	1
coenzyme A biosynthetic process (GO:0015937)	12	9	5.85	+	1.54	0.355	1
intercellular transport (GO:0010496)	4	3	1.95	+	1.54	0.69	1
mitochondrial genome maintenance (GO:0000002)	8	6	3.9	+	1.54	0.408	1
regulation of post-embryonic development (GO:0048580)	16	12	7.8	+	1.54	0.313	1
lysosomal transport (GO:0007041)	8	6	3.9	+	1.54	0.408	1
NAD metabolic process (GO:0019674)	4	3	1.95	+	1.54	0.69	1
cell fate specification (GO:0001708)	8	6	3.9	+	1.54	0.408	1
negative regulation of programmed cell death (GO:0043069)	4	3	1.95	+	1.54	0.69	1
exocytosis (GO:0006887)	54	40	26.33	+	1.52	0.0477	1
RNA decapping (GO:0110154)	19	14	9.26	+	1.51	0.266	1
xyloglucan metabolic process (GO:0010411)	15	11	7.31	+	1.5	0.302	1
response to auxin (GO:0009733)	52	38	25.35	+	1.5	0.0713	1
pteridine-containing compound metabolic process (GO:0042558)	22	16	10.73	+	1.49	0.229	1
iron-sulfur cluster assembly (GO:0016226)	22	16	10.73	+	1.49	0.229	1
peptidyl-serine dephosphorylation (GO:0070262)	11	8	5.36	+	1.49	0.464	1
cellular biogenic amine catabolic process (GO:0042402)	11	8	5.36	+	1.49	0.464	1
pattern specification process (GO:0007389)	11	8	5.36	+	1.49	0.464	1
DNA strand elongation involved in DNA replication (GO:0006271)	11	8	5.36	+	1.49	0.464	1
second-messenger-mediated signaling (GO:0019932)	11	8	5.36	+	1.49	0.464	1
biological process involved in symbiotic interaction (GO:0044403)	11	8	5.36	+	1.49	0.464	1
DNA strand elongation (GO:0022616)	11	8	5.36	+	1.49	0.464	1
malate metabolic process (GO:0006108)	11	8	5.36	+	1.49	0.464	1
flavin-containing compound biosynthetic process (GO:0042727)	11	8	5.36	+	1.49	0.464	1
flavin-containing compound metabolic process (GO:0042726)	11	8	5.36	+	1.49	0.464	1
amine catabolic process (GO:0009310)	11	8	5.36	+	1.49	0.464	1
metallo-sulfur cluster assembly (GO:0031163)	22	16	10.73	+	1.49	0.229	1
regulation of DNA recombination (GO:0000018)	11	8	5.36	+	1.49	0.464	1
regulation of cell division (GO:0051302)	11	8	5.36	+	1.49	0.464	1
deadenylation-independent decapping of nuclear-transcribed mRNA (GO:0031087)	11	8	5.36	+	1.49	0.464	1
nuclear-transcribed mRNA catabolic process, deadenylation-independent decay (GO:0031086)	11	8	5.36	+	1.49	0.464	1
secretion (GO:0046903)	61	44	29.74	+	1.48	0.0484	1
secretion by cell (GO:0032940)	61	44	29.74	+	1.48	0.0484	1
protein palmitoylation (GO:0018345)	25	18	12.19	+	1.48	0.254	1
spindle assembly (GO:0051225)	32	23	15.6	+	1.47	0.153	1
arginine biosynthetic process (GO:0006526)	7	5	3.41	+	1.47	0.545	1
DNA methylation or demethylation (GO:0044728)	7	5	3.41	+	1.47	0.545	1
protein localization to endoplasmic reticulum exit site (GO:0070973)	14	10	6.83	+	1.47	0.386	1
sucrose biosynthetic process (GO:0005986)	7	5	3.41	+	1.47	0.545	1
maturation of SSU-rRNA from tricistronic rRNA transcript (SSU-rRNA, 5.8S rRNA, LSU-rRNA) (GO:0000462)	35	25	17.06	+	1.47	0.168	1
pigment catabolic process (GO:0046149)	7	5	3.41	+	1.47	0.545	1
photomorphogenesis (GO:0009640)	7	5	3.41	+	1.47	0.545	1
DNA replication-independent chromatin assembly (GO:0006336)	7	5	3.41	+	1.47	0.545	1
tetrapyrrole catabolic process (GO:0033015)	7	5	3.41	+	1.47	0.545	1
peptidyl-diphthamide biosynthetic process from peptidyl-histidine (GO:0017183)	7	5	3.41	+	1.47	0.545	1
peptidyl-diphthamide metabolic process (GO:0017182)	7	5	3.41	+	1.47	0.545	1
CTP metabolic process (GO:0046036)	7	5	3.41	+	1.47	0.545	1
peptidyl-methionine modification (GO:0018206)	7	5	3.41	+	1.47	0.545	1
peptidyl-histidine modification (GO:0018202)	7	5	3.41	+	1.47	0.545	1
CTP biosynthetic process (GO:0006241)	7	5	3.41	+	1.47	0.545	1
protein transport to vacuole involved in ubiquitin-dependent protein catabolic process via the multivesicular body sorting pathway (GO:0043328)	7	5	3.41	+	1.47	0.545	1
NAD biosynthetic process (GO:0009435)	7	5	3.41	+	1.47	0.545	1
porphyrin-containing compound catabolic process (GO:0006787)	7	5	3.41	+	1.47	0.545	1
folic acid-containing compound metabolic process (GO:0006760)	21	15	10.24	+	1.47	0.287	1
regulation of intracellular transport (GO:0032386)	7	5	3.41	+	1.47	0.545	1
regulation of mRNA splicing, via spliceosome (GO:0048024)	14	10	6.83	+	1.47	0.386	1
regulation of cytoplasmic translational elongation (GO:1900247)	7	5	3.41	+	1.47	0.545	1
chlorophyll catabolic process (GO:0015996)	7	5	3.41	+	1.47	0.545	1
chlorophyll biosynthetic process (GO:0015995)	7	5	3.41	+	1.47	0.545	1
regulation of ER to Golgi vesicle-mediated transport (GO:0060628)	7	5	3.41	+	1.47	0.545	1
pyrimidine ribonucleoside triphosphate biosynthetic process (GO:0009209)	7	5	3.41	+	1.47	0.545	1
pyrimidine ribonucleoside triphosphate metabolic process (GO:0009208)	7	5	3.41	+	1.47	0.545	1
mRNA cis splicing, via spliceosome (GO:0045292)	14	10	6.83	+	1.47	0.386	1
acetyl-CoA metabolic process (GO:0006084)	24	17	11.7	+	1.45	0.246	1
response to bacterium (GO:0009617)	34	24	16.58	+	1.45	0.164	1
magnesium ion transport (GO:0015693)	17	12	8.29	+	1.45	0.327	1
defense response to bacterium (GO:0042742)	34	24	16.58	+	1.45	0.164	1
organelle localization by membrane tethering (GO:0140056)	51	36	24.86	+	1.45	0.109	1
membrane docking (GO:0022406)	51	36	24.86	+	1.45	0.109	1
polyamine metabolic process (GO:0006595)	27	19	13.16	+	1.44	0.213	1
serine family amino acid biosynthetic process (GO:0009070)	30	21	14.63	+	1.44	0.232	1
regulation of localization (GO:0032879)	30	21	14.63	+	1.44	0.232	1
import into cell (GO:0098657)	10	7	4.88	+	1.44	0.449	1
serine family amino acid metabolic process (GO:0009069)	40	28	19.5	+	1.44	0.155	1
mitochondrial RNA processing (GO:0000963)	20	14	9.75	+	1.44	0.36	1
regulation of shoot system development (GO:0048831)	10	7	4.88	+	1.44	0.449	1
fructose metabolic process (GO:0006000)	10	7	4.88	+	1.44	0.449	1
ubiquitin-dependent protein catabolic process via the multivesicular body sorting pathway (GO:0043162)	10	7	4.88	+	1.44	0.449	1
regulation of flower development (GO:0009909)	10	7	4.88	+	1.44	0.449	1
glucuronoxylan biosynthetic process (GO:0010417)	10	7	4.88	+	1.44	0.449	1
glucuronoxylan metabolic process (GO:0010413)	10	7	4.88	+	1.44	0.449	1
import across plasma membrane (GO:0098739)	10	7	4.88	+	1.44	0.449	1
export from cell (GO:0140352)	73	51	35.59	+	1.43	0.055	1
positive regulation of mRNA catabolic process (GO:0061014)	33	23	16.09	+	1.43	0.2	1
positive regulation of mRNA metabolic process (GO:1903313)	33	23	16.09	+	1.43	0.2	1
water-soluble vitamin metabolic process (GO:0006767)	33	23	16.09	+	1.43	0.2	1
response to cytokinin (GO:0009735)	46	32	22.43	+	1.43	0.147	1
phosphatidylinositol phosphate biosynthetic process (GO:0046854)	23	16	11.21	+	1.43	0.306	1
peptidyl-S-diacylglycerol-L-cysteine biosynthetic process from peptidyl-cysteine (GO:0018231)	23	16	11.21	+	1.43	0.306	1
peptidyl-L-cysteine S-palmitoylation (GO:0018230)	23	16	11.21	+	1.43	0.306	1
peptidyl-cysteine modification (GO:0018198)	23	16	11.21	+	1.43	0.306	1
response to red or far red light (GO:0009639)	13	9	6.34	+	1.42	0.496	1
mRNA transcription (GO:0009299)	13	9	6.34	+	1.42	0.496	1
divalent inorganic cation homeostasis (GO:0072507)	29	20	14.14	+	1.41	0.227	1
cellular divalent inorganic cation homeostasis (GO:0072503)	29	20	14.14	+	1.41	0.227	1
RNA destabilization (GO:0050779)	32	22	15.6	+	1.41	0.245	1
mRNA destabilization (GO:0061157)	32	22	15.6	+	1.41	0.245	1
post-embryonic plant morphogenesis (GO:0090698)	16	11	7.8	+	1.41	0.414	1
regulation of mRNA catabolic process (GO:0061013)	35	24	17.06	+	1.41	0.212	1
cellular biogenic amine metabolic process (GO:0006576)	54	37	26.33	+	1.41	0.118	1
cellular amine metabolic process (GO:0044106)	54	37	26.33	+	1.41	0.118	1
protein acylation (GO:0043543)	57	39	27.79	+	1.4	0.103	1
response to ethylene (GO:0009723)	19	13	9.26	+	1.4	0.35	1
actin filament bundle organization (GO:0061572)	19	13	9.26	+	1.4	0.35	1
negative regulation of DNA metabolic process (GO:0051053)	19	13	9.26	+	1.4	0.35	1
actin filament bundle assembly (GO:0051017)	19	13	9.26	+	1.4	0.35	1
vesicle docking (GO:0048278)	38	26	18.53	+	1.4	0.184	1
polyol biosynthetic process (GO:0046173)	22	15	10.73	+	1.4	0.381	1
inositol metabolic process (GO:0006020)	22	15	10.73	+	1.4	0.381	1
iron ion homeostasis (GO:0055072)	22	15	10.73	+	1.4	0.381	1
nucleoside bisphosphate biosynthetic process (GO:0033866)	28	19	13.65	+	1.39	0.278	1
purine nucleoside bisphosphate biosynthetic process (GO:0034033)	28	19	13.65	+	1.39	0.278	1
ribonucleoside bisphosphate biosynthetic process (GO:0034030)	28	19	13.65	+	1.39	0.278	1
cellular calcium ion homeostasis (GO:0006874)	28	19	13.65	+	1.39	0.278	1
nuclear-transcribed mRNA catabolic process, deadenylation-dependent decay (GO:0000288)	28	19	13.65	+	1.39	0.278	1
cellular response to heat (GO:0034605)	28	19	13.65	+	1.39	0.278	1
calcium ion homeostasis (GO:0055074)	28	19	13.65	+	1.39	0.278	1
negative regulation of transcription by RNA polymerase II (GO:0000122)	31	21	15.11	+	1.39	0.24	1
regulation of mRNA stability (GO:0043488)	34	23	16.58	+	1.39	0.258	1
plant-type secondary cell wall biogenesis (GO:0009834)	34	23	16.58	+	1.39	0.258	1
endomembrane system organization (GO:0010256)	74	50	36.08	+	1.39	0.0842	1
glycerophospholipid biosynthetic process (GO:0046474)	64	43	31.2	+	1.38	0.121	1
phospholipid biosynthetic process (GO:0008654)	85	57	41.44	+	1.38	0.0729	1
positive regulation of RNA polymerase II transcription preinitiation complex assembly (GO:0045899)	3	2	1.46	+	1.37	0.665	1
regulation of RNA polymerase II transcription preinitiation complex assembly (GO:0045898)	3	2	1.46	+	1.37	0.665	1
protein deglycosylation (GO:0006517)	6	4	2.93	+	1.37	0.738	1
glycoprotein catabolic process (GO:0006516)	3	2	1.46	+	1.37	0.665	1
Arp2/3 complex-mediated actin nucleation (GO:0034314)	9	6	4.39	+	1.37	0.586	1
C-terminal protein lipidation (GO:0006501)	3	2	1.46	+	1.37	0.665	1
negative regulation of reductive pentose-phosphate cycle (GO:0080153)	3	2	1.46	+	1.37	0.665	1
regulation of reductive pentose-phosphate cycle (GO:0080152)	3	2	1.46	+	1.37	0.665	1
cellular response to X-ray (GO:0071481)	3	2	1.46	+	1.37	0.665	1
cellular response to gamma radiation (GO:0071480)	3	2	1.46	+	1.37	0.665	1
nucleobase transport (GO:0015851)	3	2	1.46	+	1.37	0.665	1
ribosome disassembly (GO:0032790)	6	4	2.93	+	1.37	0.738	1
histone arginine methylation (GO:0034969)	3	2	1.46	+	1.37	0.665	1
negative regulation of ceramide biosynthetic process (GO:1900060)	3	2	1.46	+	1.37	0.665	1
developmental growth involved in morphogenesis (GO:0060560)	18	12	8.78	+	1.37	0.438	1
nucleoside catabolic process (GO:0009164)	9	6	4.39	+	1.37	0.586	1
response to gamma radiation (GO:0010332)	3	2	1.46	+	1.37	0.665	1
inorganic cation import across plasma membrane (GO:0098659)	9	6	4.39	+	1.37	0.586	1
membrane biogenesis (GO:0044091)	3	2	1.46	+	1.37	0.665	1
positive regulation of cellular component biogenesis (GO:0044089)	3	2	1.46	+	1.37	0.665	1
terpene catabolic process (GO:0046247)	9	6	4.39	+	1.37	0.586	1
indolalkylamine biosynthetic process (GO:0046219)	18	12	8.78	+	1.37	0.438	1
attachment of spindle microtubules to kinetochore (GO:0008608)	3	2	1.46	+	1.37	0.665	1
leucyl-tRNA aminoacylation (GO:0006429)	3	2	1.46	+	1.37	0.665	1
asparaginyl-tRNA aminoacylation (GO:0006421)	3	2	1.46	+	1.37	0.665	1
carbohydrate transmembrane transport (GO:0034219)	3	2	1.46	+	1.37	0.665	1
tetrahydrofolate interconversion (GO:0035999)	6	4	2.93	+	1.37	0.738	1
monosaccharide transmembrane transport (GO:0015749)	3	2	1.46	+	1.37	0.665	1
starch metabolic process (GO:0005982)	6	4	2.93	+	1.37	0.738	1
indole-containing compound biosynthetic process (GO:0042435)	18	12	8.78	+	1.37	0.438	1
chromosome localization (GO:0050000)	3	2	1.46	+	1.37	0.665	1
cellular biogenic amine biosynthetic process (GO:0042401)	39	26	19.01	+	1.37	0.234	1
endonucleolytic cleavage in 5'-ETS of tricistronic rRNA transcript (SSU-rRNA, 5.8S rRNA, LSU-rRNA) (GO:0000480)	3	2	1.46	+	1.37	0.665	1
endonucleolytic cleavage of tricistronic rRNA transcript (SSU-rRNA, 5.8S rRNA, LSU-rRNA) (GO:0000479)	12	8	5.85	+	1.37	0.483	1
endonucleolytic cleavage involved in rRNA processing (GO:0000478)	12	8	5.85	+	1.37	0.483	1
endonucleolytic cleavage to generate mature 5'-end of SSU-rRNA from (SSU-rRNA, 5.8S rRNA, LSU-rRNA) (GO:0000472)	3	2	1.46	+	1.37	0.665	1
response to ionizing radiation (GO:0010212)	6	4	2.93	+	1.37	0.738	1
abscisic acid metabolic process (GO:0009687)	3	2	1.46	+	1.37	0.665	1
protein import into peroxisome membrane (GO:0045046)	3	2	1.46	+	1.37	0.665	1
actin nucleation (GO:0045010)	9	6	4.39	+	1.37	0.586	1
carotene catabolic process (GO:0016121)	9	6	4.39	+	1.37	0.586	1
transcription by RNA polymerase I (GO:0006360)	6	4	2.93	+	1.37	0.738	1
terpenoid catabolic process (GO:0016115)	9	6	4.39	+	1.37	0.586	1
diterpenoid catabolic process (GO:0016103)	9	6	4.39	+	1.37	0.586	1
proton-transporting ATP synthase complex assembly (GO:0043461)	3	2	1.46	+	1.37	0.665	1
GDP-L-fucose biosynthetic process (GO:0042350)	3	2	1.46	+	1.37	0.665	1
tRNA aminoacylation for mitochondrial protein translation (GO:0070127)	3	2	1.46	+	1.37	0.665	1
mitochondrial translational elongation (GO:0070125)	6	4	2.93	+	1.37	0.738	1
nuclear membrane reassembly (GO:0031468)	3	2	1.46	+	1.37	0.665	1
regulation of alternative mRNA splicing, via spliceosome (GO:0000381)	6	4	2.93	+	1.37	0.738	1
regulation of cellular component size (GO:0032535)	18	12	8.78	+	1.37	0.438	1
tRNA-type intron splice site recognition and cleavage (GO:0000379)	3	2	1.46	+	1.37	0.665	1
mitochondrial proton-transporting ATP synthase complex assembly (GO:0033615)	3	2	1.46	+	1.37	0.665	1
inorganic ion import across plasma membrane (GO:0099587)	9	6	4.39	+	1.37	0.586	1
response to red light (GO:0010114)	6	4	2.93	+	1.37	0.738	1
regulation of photosynthesis, dark reaction (GO:0010110)	3	2	1.46	+	1.37	0.665	1
sequestering of actin monomers (GO:0042989)	6	4	2.93	+	1.37	0.738	1
regulation of apoptotic process (GO:0042981)	3	2	1.46	+	1.37	0.665	1
stabilization of membrane potential (GO:0030322)	6	4	2.93	+	1.37	0.738	1
secondary alcohol metabolic process (GO:1902652)	6	4	2.93	+	1.37	0.738	1
tertiary alcohol metabolic process (GO:1902644)	3	2	1.46	+	1.37	0.665	1
olefinic compound metabolic process (GO:0120254)	3	2	1.46	+	1.37	0.665	1
potassium ion transmembrane transport (GO:0071805)	15	10	7.31	+	1.37	0.523	1
RNA (guanine-N7)-methylation (GO:0036265)	3	2	1.46	+	1.37	0.665	1
peptidyl-arginine methylation (GO:0018216)	3	2	1.46	+	1.37	0.665	1
peptidyl-threonine modification (GO:0018210)	9	6	4.39	+	1.37	0.586	1
regulation of DNA repair (GO:0006282)	9	6	4.39	+	1.37	0.586	1
pyrimidine nucleoside metabolic process (GO:0006213)	3	2	1.46	+	1.37	0.665	1
cellular iron ion homeostasis (GO:0006879)	18	12	8.78	+	1.37	0.438	1
nucleobase-containing small molecule catabolic process (GO:0034656)	9	6	4.39	+	1.37	0.586	1
protein K48-linked deubiquitination (GO:0071108)	3	2	1.46	+	1.37	0.665	1
water transport (GO:0006833)	12	8	5.85	+	1.37	0.483	1
fatty acid beta-oxidation using acyl-CoA oxidase (GO:0033540)	3	2	1.46	+	1.37	0.665	1
regulation of seed germination (GO:0010029)	3	2	1.46	+	1.37	0.665	1
positive regulation of protein-containing complex assembly (GO:0031334)	3	2	1.46	+	1.37	0.665	1
autophagy of peroxisome (GO:0030242)	3	2	1.46	+	1.37	0.665	1
isopentenyl diphosphate biosynthetic process, mevalonate pathway (GO:0019287)	6	4	2.93	+	1.37	0.738	1
tRNA-guanine transglycosylation (GO:0101030)	3	2	1.46	+	1.37	0.665	1
membrane assembly (GO:0071709)	3	2	1.46	+	1.37	0.665	1
'de novo' IMP biosynthetic process (GO:0006189)	3	2	1.46	+	1.37	0.665	1
peptidyl-threonine phosphorylation (GO:0018107)	9	6	4.39	+	1.37	0.586	1
positive regulation of protein phosphorylation (GO:0001934)	6	4	2.93	+	1.37	0.738	1
gibberellin catabolic process (GO:0045487)	9	6	4.39	+	1.37	0.586	1
oxaloacetate metabolic process (GO:0006107)	6	4	2.93	+	1.37	0.738	1
isocitrate metabolic process (GO:0006102)	6	4	2.93	+	1.37	0.738	1
apocarotenoid metabolic process (GO:0043288)	3	2	1.46	+	1.37	0.665	1
negative regulation of photosynthesis (GO:1905156)	3	2	1.46	+	1.37	0.665	1
regulation of reactive oxygen species metabolic process (GO:2000377)	3	2	1.46	+	1.37	0.665	1
protein autoprocessing (GO:0016540)	3	2	1.46	+	1.37	0.665	1
sphingoid metabolic process (GO:0046519)	12	8	5.85	+	1.37	0.483	1
CUT metabolic process (GO:0071043)	3	2	1.46	+	1.37	0.665	1
glycerolipid catabolic process (GO:0046503)	3	2	1.46	+	1.37	0.665	1
CUT catabolic process (GO:0071034)	3	2	1.46	+	1.37	0.665	1
cellular sphingolipid homeostasis (GO:0090156)	3	2	1.46	+	1.37	0.665	1
negative regulation of sphingolipid biosynthetic process (GO:0090155)	3	2	1.46	+	1.37	0.665	1
regulation of sphingolipid biosynthetic process (GO:0090153)	3	2	1.46	+	1.37	0.665	1
regulation of ceramide biosynthetic process (GO:2000303)	3	2	1.46	+	1.37	0.665	1
regulation of ER to Golgi vesicle-mediated transport by GTP hydrolysis (GO:0090113)	6	4	2.93	+	1.37	0.738	1
tryptophan biosynthetic process (GO:0000162)	18	12	8.78	+	1.37	0.438	1
regulation of COPII vesicle coating (GO:0003400)	6	4	2.93	+	1.37	0.738	1
protein K63-linked deubiquitination (GO:0070536)	3	2	1.46	+	1.37	0.665	1
histidine biosynthetic process (GO:0000105)	3	2	1.46	+	1.37	0.665	1
glyoxylate cycle (GO:0006097)	3	2	1.46	+	1.37	0.665	1
acetyl-CoA biosynthetic process (GO:0006085)	15	10	7.31	+	1.37	0.523	1
amine biosynthetic process (GO:0009309)	39	26	19.01	+	1.37	0.234	1
telomere maintenance via recombination (GO:0000722)	3	2	1.46	+	1.37	0.665	1
anatomical structure formation involved in morphogenesis (GO:0048646)	3	2	1.46	+	1.37	0.665	1
sulfur compound catabolic process (GO:0044273)	6	4	2.93	+	1.37	0.738	1
xyloglucan biosynthetic process (GO:0009969)	9	6	4.39	+	1.37	0.586	1
regulation of membrane lipid metabolic process (GO:1905038)	3	2	1.46	+	1.37	0.665	1
fluid transport (GO:0042044)	12	8	5.85	+	1.37	0.483	1
regulation of anatomical structure size (GO:0090066)	18	12	8.78	+	1.37	0.438	1
negative regulation of flower development (GO:0009910)	3	2	1.46	+	1.37	0.665	1
protein processing involved in protein targeting to mitochondrion (GO:0006627)	3	2	1.46	+	1.37	0.665	1
regulation of microtubule polymerization or depolymerization (GO:0031110)	3	2	1.46	+	1.37	0.665	1
attachment of mitotic spindle microtubules to kinetochore (GO:0051315)	3	2	1.46	+	1.37	0.665	1
metaphase plate congression (GO:0051310)	3	2	1.46	+	1.37	0.665	1
establishment of chromosome localization (GO:0051303)	3	2	1.46	+	1.37	0.665	1
late nucleophagy (GO:0044805)	3	2	1.46	+	1.37	0.665	1
regulation of seedling development (GO:1900140)	3	2	1.46	+	1.37	0.665	1
mitotic metaphase plate congression (GO:0007080)	3	2	1.46	+	1.37	0.665	1
developmental growth (GO:0048589)	18	12	8.78	+	1.37	0.438	1
GDP-L-fucose metabolic process (GO:0046368)	3	2	1.46	+	1.37	0.665	1
SNARE complex disassembly (GO:0035494)	3	2	1.46	+	1.37	0.665	1
negative regulation of apoptotic process (GO:0043066)	3	2	1.46	+	1.37	0.665	1
polyamine biosynthetic process (GO:0006596)	21	14	10.24	+	1.37	0.371	1
auxin biosynthetic process (GO:0009851)	6	4	2.93	+	1.37	0.738	1
lipid droplet organization (GO:0034389)	3	2	1.46	+	1.37	0.665	1
endoplasmic reticulum membrane fusion (GO:0016320)	3	2	1.46	+	1.37	0.665	1
proline metabolic process (GO:0006560)	6	4	2.93	+	1.37	0.738	1
unidimensional cell growth (GO:0009826)	18	12	8.78	+	1.37	0.438	1
histidine metabolic process (GO:0006547)	3	2	1.46	+	1.37	0.665	1
regulation of reproductive process (GO:2000241)	33	22	16.09	+	1.37	0.253	1
endoplasmic reticulum to Golgi vesicle-mediated transport (GO:0006888)	89	59	43.39	+	1.36	0.079	1
endosomal transport (GO:0016197)	56	37	27.3	+	1.36	0.152	1
regulation of developmental process (GO:0050793)	53	35	25.84	+	1.35	0.173	1
maturation of SSU-rRNA (GO:0030490)	50	33	24.38	+	1.35	0.198	1
negative regulation of cellular component organization (GO:0051129)	38	25	18.53	+	1.35	0.282	1
regulation of RNA stability (GO:0043487)	35	23	17.06	+	1.35	0.265	1
peptidyl-serine modification (GO:0018209)	99	65	48.26	+	1.35	0.0667	1
biological process involved in interspecies interaction between organisms (GO:0044419)	64	42	31.2	+	1.35	0.147	1
protein lipidation (GO:0006497)	61	40	29.74	+	1.35	0.167	1
lipoprotein biosynthetic process (GO:0042158)	61	40	29.74	+	1.35	0.167	1
cellular metal ion homeostasis (GO:0006875)	58	38	28.28	+	1.34	0.158	1
GPI anchor biosynthetic process (GO:0006506)	26	17	12.68	+	1.34	0.335	1
GPI anchor metabolic process (GO:0006505)	26	17	12.68	+	1.34	0.335	1
mitochondrial respiratory chain complex assembly (GO:0033108)	26	17	12.68	+	1.34	0.335	1
negative regulation of nuclear division (GO:0051784)	26	17	12.68	+	1.34	0.335	1
quinone biosynthetic process (GO:1901663)	26	17	12.68	+	1.34	0.335	1
quinone metabolic process (GO:1901661)	26	17	12.68	+	1.34	0.335	1
calcium ion transport (GO:0006816)	26	17	12.68	+	1.34	0.335	1
ketone biosynthetic process (GO:0042181)	26	17	12.68	+	1.34	0.335	1
phosphatidylinositol biosynthetic process (GO:0006661)	52	34	25.35	+	1.34	0.206	1
peptidyl-serine phosphorylation (GO:0018105)	98	64	47.78	+	1.34	0.078	1
indole-containing compound metabolic process (GO:0042430)	23	15	11.21	+	1.34	0.39	1
endoplasmic reticulum organization (GO:0007029)	23	15	11.21	+	1.34	0.39	1
indolalkylamine metabolic process (GO:0006586)	23	15	11.21	+	1.34	0.39	1
tryptophan metabolic process (GO:0006568)	23	15	11.21	+	1.34	0.39	1
cell growth (GO:0016049)	20	13	9.75	+	1.33	0.459	1
pyrimidine nucleotide biosynthetic process (GO:0006221)	20	13	9.75	+	1.33	0.459	1
pyrimidine nucleotide metabolic process (GO:0006220)	20	13	9.75	+	1.33	0.459	1
growth (GO:0040007)	20	13	9.75	+	1.33	0.459	1
cortical cytoskeleton organization (GO:0030865)	20	13	9.75	+	1.33	0.459	1
vitamin metabolic process (GO:0006766)	40	26	19.5	+	1.33	0.293	1
negative regulation of organelle organization (GO:0010639)	37	24	18.04	+	1.33	0.277	1
chlorophyll metabolic process (GO:0015994)	17	11	8.29	+	1.33	0.546	1
amino acid transport (GO:0006865)	31	20	15.11	+	1.32	0.37	1
lipoprotein metabolic process (GO:0042157)	62	40	30.23	+	1.32	0.171	1
fatty acid biosynthetic process (GO:0006633)	31	20	15.11	+	1.32	0.37	1
response to heat (GO:0009408)	45	29	21.94	+	1.32	0.265	1
glycosyl compound metabolic process (GO:1901657)	14	9	6.83	+	1.32	0.511	1
nucleobase biosynthetic process (GO:0046112)	14	9	6.83	+	1.32	0.511	1
fructose 1,6-bisphosphate metabolic process (GO:0030388)	14	9	6.83	+	1.32	0.511	1
stomatal complex morphogenesis (GO:0010103)	14	9	6.83	+	1.32	0.511	1
pyrimidine nucleobase metabolic process (GO:0006206)	14	9	6.83	+	1.32	0.511	1
guard cell differentiation (GO:0010052)	14	9	6.83	+	1.32	0.511	1
chromosome condensation (GO:0030261)	14	9	6.83	+	1.32	0.511	1
plant epidermal cell differentiation (GO:0090627)	14	9	6.83	+	1.32	0.511	1
plant epidermis morphogenesis (GO:0090626)	14	9	6.83	+	1.32	0.511	1
peroxisome organization (GO:0007031)	28	18	13.65	+	1.32	0.35	1
nuclear DNA replication (GO:0033260)	14	9	6.83	+	1.32	0.511	1
cellular chemical homeostasis (GO:0055082)	92	59	44.85	+	1.32	0.0997	1
response to oxidative stress (GO:0006979)	64	41	31.2	+	1.31	0.177	1
cellular homeostasis (GO:0019725)	114	73	55.58	+	1.31	0.0726	1
negative regulation of mitotic nuclear division (GO:0045839)	25	16	12.19	+	1.31	0.407	1
multivesicular body sorting pathway (GO:0071985)	25	16	12.19	+	1.31	0.407	1
endosome transport via multivesicular body sorting pathway (GO:0032509)	25	16	12.19	+	1.31	0.407	1
response to oomycetes (GO:0002239)	25	16	12.19	+	1.31	0.407	1
defense response to oomycetes (GO:0002229)	25	16	12.19	+	1.31	0.407	1
defense response to other organism (GO:0098542)	61	39	29.74	+	1.31	0.201	1
response to other organism (GO:0051707)	61	39	29.74	+	1.31	0.201	1
response to biotic stimulus (GO:0009607)	61	39	29.74	+	1.31	0.201	1
response to external biotic stimulus (GO:0043207)	61	39	29.74	+	1.31	0.201	1
negative regulation of molecular function (GO:0044092)	36	23	17.55	+	1.31	0.332	1
mRNA catabolic process (GO:0006402)	72	46	35.1	+	1.31	0.169	1
cellular response to oxidative stress (GO:0034599)	36	23	17.55	+	1.31	0.332	1
vacuole organization (GO:0007033)	36	23	17.55	+	1.31	0.332	1
negative regulation of catalytic activity (GO:0043086)	36	23	17.55	+	1.31	0.332	1
cellular response to chemical stress (GO:0062197)	36	23	17.55	+	1.31	0.332	1
anatomical structure morphogenesis (GO:0009653)	47	30	22.91	+	1.31	0.274	1
regulation of cyclin-dependent protein kinase activity (GO:1904029)	47	30	22.91	+	1.31	0.274	1
regulation of cyclin-dependent protein serine/threonine kinase activity (GO:0000079)	47	30	22.91	+	1.31	0.274	1
protein dephosphorylation (GO:0006470)	58	37	28.28	+	1.31	0.228	1
cytoplasmic translational initiation (GO:0002183)	11	7	5.36	+	1.31	0.618	1
diol biosynthetic process (GO:0034312)	11	7	5.36	+	1.31	0.618	1
diol metabolic process (GO:0034311)	11	7	5.36	+	1.31	0.618	1
protein polymerization (GO:0051258)	11	7	5.36	+	1.31	0.618	1
nucleoside metabolic process (GO:0009116)	11	7	5.36	+	1.31	0.618	1
internal protein amino acid acetylation (GO:0006475)	22	14	10.73	+	1.31	0.478	1
peptidyl-lysine acetylation (GO:0018394)	22	14	10.73	+	1.31	0.478	1
internal peptidyl-lysine acetylation (GO:0018393)	22	14	10.73	+	1.31	0.478	1
protein peptidyl-prolyl isomerization (GO:0000413)	22	14	10.73	+	1.31	0.478	1
glycosyl compound catabolic process (GO:1901658)	11	7	5.36	+	1.31	0.618	1
microtubule polymerization (GO:0046785)	11	7	5.36	+	1.31	0.618	1
response to osmotic stress (GO:0006970)	22	14	10.73	+	1.31	0.478	1
hydrocarbon catabolic process (GO:0120253)	11	7	5.36	+	1.31	0.618	1
double fertilization forming a zygote and endosperm (GO:0009567)	11	7	5.36	+	1.31	0.618	1
fertilization (GO:0009566)	11	7	5.36	+	1.31	0.618	1
exonucleolytic catabolism of deadenylated mRNA (GO:0043928)	11	7	5.36	+	1.31	0.618	1
histone acetylation (GO:0016573)	22	14	10.73	+	1.31	0.478	1
one-carbon metabolic process (GO:0006730)	22	14	10.73	+	1.31	0.478	1
tricarboxylic acid cycle (GO:0006099)	22	14	10.73	+	1.31	0.478	1
acetyl-CoA biosynthetic process from pyruvate (GO:0006086)	11	7	5.36	+	1.31	0.618	1
regulation of cell communication (GO:0010646)	52	33	25.35	+	1.3	0.248	1
regulation of signaling (GO:0023051)	52	33	25.35	+	1.3	0.248	1
protein acetylation (GO:0006473)	30	19	14.63	+	1.3	0.365	1
regulation of protein serine/threonine kinase activity (GO:0071900)	49	31	23.89	+	1.3	0.283	1
response to external stimulus (GO:0009605)	117	74	57.04	+	1.3	0.089	1
protein depolymerization (GO:0051261)	19	12	9.26	+	1.3	0.566	1
protein sumoylation (GO:0016925)	19	12	9.26	+	1.3	0.566	1
regulation of jasmonic acid mediated signaling pathway (GO:2000022)	19	12	9.26	+	1.3	0.566	1
isoprenoid catabolic process (GO:0008300)	19	12	9.26	+	1.3	0.566	1
ubiquinone biosynthetic process (GO:0006744)	19	12	9.26	+	1.3	0.566	1
ubiquinone metabolic process (GO:0006743)	19	12	9.26	+	1.3	0.566	1
nuclear-transcribed mRNA catabolic process (GO:0000956)	65	41	31.69	+	1.29	0.214	1
microtubule cytoskeleton organization involved in mitosis (GO:1902850)	27	17	13.16	+	1.29	0.424	1
organic acid transmembrane transport (GO:1903825)	27	17	13.16	+	1.29	0.424	1
late endosome to vacuole transport (GO:0045324)	27	17	13.16	+	1.29	0.424	1
carboxylic acid transmembrane transport (GO:1905039)	27	17	13.16	+	1.29	0.424	1
mitotic spindle organization (GO:0007052)	27	17	13.16	+	1.29	0.424	1
cellular ketone metabolic process (GO:0042180)	35	22	17.06	+	1.29	0.397	1
regulation of signal transduction (GO:0009966)	51	32	24.86	+	1.29	0.292	1
mitotic cell cycle phase transition (GO:0044772)	56	35	27.3	+	1.28	0.264	1
cell cycle phase transition (GO:0044770)	56	35	27.3	+	1.28	0.264	1
cellular response to radiation (GO:0071478)	8	5	3.9	+	1.28	0.769	1
inositol phosphate metabolic process (GO:0043647)	16	10	7.8	+	1.28	0.536	1
pyridine-containing compound biosynthetic process (GO:0072525)	16	10	7.8	+	1.28	0.536	1
pyrimidine nucleoside triphosphate biosynthetic process (GO:0009148)	8	5	3.9	+	1.28	0.769	1
programmed cell death (GO:0012501)	8	5	3.9	+	1.28	0.769	1
thioester biosynthetic process (GO:0035384)	16	10	7.8	+	1.28	0.536	1
biological process involved in interaction with symbiont (GO:0051702)	8	5	3.9	+	1.28	0.769	1
plant-type hypersensitive response (GO:0009626)	8	5	3.9	+	1.28	0.769	1
DNA-templated transcription, termination (GO:0006353)	8	5	3.9	+	1.28	0.769	1
histone exchange (GO:0043486)	8	5	3.9	+	1.28	0.769	1
positive regulation of phosphorylation (GO:0042327)	8	5	3.9	+	1.28	0.769	1
plastid translation (GO:0032544)	8	5	3.9	+	1.28	0.769	1
late endosome to vacuole transport via multivesicular body sorting pathway (GO:0032511)	16	10	7.8	+	1.28	0.536	1
programmed cell death induced by symbiont (GO:0034050)	8	5	3.9	+	1.28	0.769	1
purine nucleoside metabolic process (GO:0042278)	8	5	3.9	+	1.28	0.769	1
nuclear-transcribed mRNA catabolic process, exonucleolytic (GO:0000291)	16	10	7.8	+	1.28	0.536	1
shoot system morphogenesis (GO:0010016)	16	10	7.8	+	1.28	0.536	1
purine nucleoside catabolic process (GO:0006152)	8	5	3.9	+	1.28	0.769	1
riboflavin metabolic process (GO:0006771)	8	5	3.9	+	1.28	0.769	1
NADH metabolic process (GO:0006734)	8	5	3.9	+	1.28	0.769	1
calcium ion transmembrane transport (GO:0070588)	24	15	11.7	+	1.28	0.495	1
acyl-CoA biosynthetic process (GO:0071616)	16	10	7.8	+	1.28	0.536	1
positive regulation of phosphorus metabolic process (GO:0010562)	8	5	3.9	+	1.28	0.769	1
cell death (GO:0008219)	8	5	3.9	+	1.28	0.769	1
fructose 6-phosphate metabolic process (GO:0006002)	8	5	3.9	+	1.28	0.769	1
peptide catabolic process (GO:0043171)	8	5	3.9	+	1.28	0.769	1
rRNA methylation (GO:0031167)	24	15	11.7	+	1.28	0.495	1
SRP-dependent cotranslational protein targeting to membrane, translocation (GO:0006616)	8	5	3.9	+	1.28	0.769	1
amino acid transmembrane transport (GO:0003333)	16	10	7.8	+	1.28	0.536	1
positive regulation of phosphate metabolic process (GO:0045937)	8	5	3.9	+	1.28	0.769	1
ornithine metabolic process (GO:0006591)	8	5	3.9	+	1.28	0.769	1
leucine catabolic process (GO:0006552)	8	5	3.9	+	1.28	0.769	1
glycerolipid biosynthetic process (GO:0045017)	80	50	39	+	1.28	0.19	1
liposaccharide metabolic process (GO:1903509)	40	25	19.5	+	1.28	0.355	1
glycolipid metabolic process (GO:0006664)	40	25	19.5	+	1.28	0.355	1
glycolipid biosynthetic process (GO:0009247)	40	25	19.5	+	1.28	0.355	1
regulation of mRNA metabolic process (GO:1903311)	58	36	28.28	+	1.27	0.272	1
retrograde vesicle-mediated transport, Golgi to endoplasmic reticulum (GO:0006890)	29	18	14.14	+	1.27	0.438	1
regulation of protein kinase activity (GO:0045859)	50	31	24.38	+	1.27	0.289	1
pyrimidine-containing compound biosynthetic process (GO:0072528)	21	13	10.24	+	1.27	0.472	1
phosphorylation of RNA polymerase II C-terminal domain (GO:0070816)	21	13	10.24	+	1.27	0.472	1
response to salt stress (GO:0009651)	21	13	10.24	+	1.27	0.472	1
regulation of defense response (GO:0031347)	21	13	10.24	+	1.27	0.472	1
dicarboxylic acid metabolic process (GO:0043648)	55	34	26.81	+	1.27	0.309	1
regulation of anatomical structure morphogenesis (GO:0022603)	34	21	16.58	+	1.27	0.391	1
sphingolipid biosynthetic process (GO:0030148)	34	21	16.58	+	1.27	0.391	1
mitochondrial gene expression (GO:0140053)	47	29	22.91	+	1.27	0.329	1
regulation of kinase activity (GO:0043549)	52	32	25.35	+	1.26	0.297	1
cysteine biosynthetic process (GO:0019344)	13	8	6.34	+	1.26	0.644	1
organelle membrane fusion (GO:0090174)	52	32	25.35	+	1.26	0.297	1
retrograde transport, endosome to Golgi (GO:0042147)	13	8	6.34	+	1.26	0.644	1
regulation of cytoskeleton organization (GO:0051493)	26	16	12.68	+	1.26	0.511	1
auxin metabolic process (GO:0009850)	13	8	6.34	+	1.26	0.644	1
cellular amino acid biosynthetic process (GO:0008652)	109	67	53.14	+	1.26	0.147	1
cellular ion homeostasis (GO:0006873)	83	51	40.46	+	1.26	0.198	1
cellular cation homeostasis (GO:0030003)	83	51	40.46	+	1.26	0.198	1
response to temperature stimulus (GO:0009266)	57	35	27.79	+	1.26	0.317	1
membrane lipid biosynthetic process (GO:0046467)	75	46	36.56	+	1.26	0.244	1
vesicle fusion (GO:0006906)	49	30	23.89	+	1.26	0.338	1
metal ion transport (GO:0030001)	98	60	47.78	+	1.26	0.174	1
spindle organization (GO:0007051)	49	30	23.89	+	1.26	0.338	1
carboxylic acid transport (GO:0046942)	18	11	8.78	+	1.25	0.557	1
regulation of cellular localization (GO:0060341)	18	11	8.78	+	1.25	0.557	1
regulation of protein-containing complex assembly (GO:0043254)	18	11	8.78	+	1.25	0.557	1
ribonucleoside bisphosphate metabolic process (GO:0033875)	54	33	26.33	+	1.25	0.305	1
nucleoside bisphosphate metabolic process (GO:0033865)	54	33	26.33	+	1.25	0.305	1
purine nucleoside bisphosphate metabolic process (GO:0034032)	54	33	26.33	+	1.25	0.305	1
vesicle-mediated transport (GO:0016192)	393	240	191.59	+	1.25	0.00636	1
organelle fusion (GO:0048284)	59	36	28.76	+	1.25	0.325	1
peptidyl-amino acid modification (GO:0018193)	261	159	127.24	+	1.25	0.0283	1
cell morphogenesis (GO:0000902)	23	14	11.21	+	1.25	0.49	1
transition metal ion transport (GO:0000041)	23	14	11.21	+	1.25	0.49	1
protein modification by small protein removal (GO:0070646)	74	45	36.08	+	1.25	0.242	1
fatty acid metabolic process (GO:0006631)	79	48	38.51	+	1.25	0.256	1
organic anion transport (GO:0015711)	28	17	13.65	+	1.25	0.525	1
metal ion homeostasis (GO:0055065)	71	43	34.61	+	1.24	0.272	1
organic acid transport (GO:0015849)	48	29	23.4	+	1.24	0.395	1
regulation of catalytic activity (GO:0050790)	169	102	82.39	+	1.24	0.0916	1
membrane fusion (GO:0061025)	58	35	28.28	+	1.24	0.321	1
positive regulation of cellular catabolic process (GO:0031331)	73	44	35.59	+	1.24	0.278	1
cell cycle DNA replication (GO:0044786)	15	9	7.31	+	1.23	0.665	1
peroxisomal transport (GO:0043574)	15	9	7.31	+	1.23	0.665	1
glutamine family amino acid catabolic process (GO:0009065)	15	9	7.31	+	1.23	0.665	1
leaf development (GO:0048366)	15	9	7.31	+	1.23	0.665	1
alpha-amino acid biosynthetic process (GO:1901607)	105	63	51.19	+	1.23	0.189	1
monocarboxylic acid biosynthetic process (GO:0072330)	55	33	26.81	+	1.23	0.364	1
mitochondrial translation (GO:0032543)	25	15	12.19	+	1.23	0.505	1
zinc ion transport (GO:0006829)	15	9	7.31	+	1.23	0.665	1
positive regulation of proteasomal ubiquitin-dependent protein catabolic process (GO:0032436)	35	21	17.06	+	1.23	0.477	1
pectin catabolic process (GO:0045490)	15	9	7.31	+	1.23	0.665	1
cytosolic transport (GO:0016482)	15	9	7.31	+	1.23	0.665	1
zinc ion transmembrane transport (GO:0071577)	15	9	7.31	+	1.23	0.665	1
regulation of protein localization (GO:0032880)	15	9	7.31	+	1.23	0.665	1
negative regulation of DNA-templated DNA replication (GO:2000104)	5	3	2.44	+	1.23	0.722	1
regulation of double fertilization forming a zygote and endosperm (GO:0080155)	10	6	4.88	+	1.23	0.791	1
regulation of fertilization (GO:0080154)	10	6	4.88	+	1.23	0.791	1
negative regulation of multicellular organismal process (GO:0051241)	5	3	2.44	+	1.23	0.722	1
regulation of double-strand break repair (GO:2000779)	5	3	2.44	+	1.23	0.722	1
CAAX-box protein maturation (GO:0080120)	5	3	2.44	+	1.23	0.722	1
spindle disassembly (GO:0051230)	5	3	2.44	+	1.23	0.722	1
mitotic spindle disassembly (GO:0051228)	5	3	2.44	+	1.23	0.722	1
mitochondrial protein processing (GO:0034982)	5	3	2.44	+	1.23	0.722	1
multi-multicellular organism process (GO:0044706)	5	3	2.44	+	1.23	0.722	1
pyrimidine nucleoside diphosphate biosynthetic process (GO:0009139)	5	3	2.44	+	1.23	0.722	1
pyrimidine nucleoside diphosphate metabolic process (GO:0009138)	5	3	2.44	+	1.23	0.722	1
nucleoside diphosphate biosynthetic process (GO:0009133)	5	3	2.44	+	1.23	0.722	1
replication fork protection (GO:0048478)	5	3	2.44	+	1.23	0.722	1
protein K11-linked ubiquitination (GO:0070979)	5	3	2.44	+	1.23	0.722	1
indolalkylamine catabolic process (GO:0046218)	5	3	2.44	+	1.23	0.722	1
lysosomal microautophagy (GO:0016237)	5	3	2.44	+	1.23	0.722	1
regulation of protein localization to cell surface (GO:2000008)	10	6	4.88	+	1.23	0.791	1
indole-containing compound catabolic process (GO:0042436)	5	3	2.44	+	1.23	0.722	1
jasmonic acid biosynthetic process (GO:0009695)	5	3	2.44	+	1.23	0.722	1
tryptophan catabolic process to kynurenine (GO:0019441)	5	3	2.44	+	1.23	0.722	1
tRNA splicing, via endonucleolytic cleavage and ligation (GO:0006388)	5	3	2.44	+	1.23	0.722	1
respiratory chain complex IV assembly (GO:0008535)	10	6	4.88	+	1.23	0.791	1
negative regulation of developmental process (GO:0051093)	5	3	2.44	+	1.23	0.722	1
kynurenine metabolic process (GO:0070189)	5	3	2.44	+	1.23	0.722	1
rescue of stalled ribosome (GO:0072344)	5	3	2.44	+	1.23	0.722	1
piecemeal microautophagy of the nucleus (GO:0034727)	5	3	2.44	+	1.23	0.722	1
RNA splicing, via endonucleolytic cleavage and ligation (GO:0000394)	5	3	2.44	+	1.23	0.722	1
regulation of DNA-templated DNA replication (GO:0090329)	10	6	4.88	+	1.23	0.791	1
mitochondrial cytochrome c oxidase assembly (GO:0033617)	10	6	4.88	+	1.23	0.791	1
actin filament network formation (GO:0051639)	5	3	2.44	+	1.23	0.722	1
galactolipid biosynthetic process (GO:0019375)	5	3	2.44	+	1.23	0.722	1
galactolipid metabolic process (GO:0019374)	5	3	2.44	+	1.23	0.722	1
autophagosome maturation (GO:0097352)	5	3	2.44	+	1.23	0.722	1
pollen tube development (GO:0048868)	5	3	2.44	+	1.23	0.722	1
cytokinesis by cell plate formation (GO:0000911)	5	3	2.44	+	1.23	0.722	1
nucleotide transport (GO:0006862)	5	3	2.44	+	1.23	0.722	1
cellular modified amino acid catabolic process (GO:0042219)	5	3	2.44	+	1.23	0.722	1
positive regulation of transcription initiation from RNA polymerase II promoter (GO:0060261)	5	3	2.44	+	1.23	0.722	1
regulation of transcription initiation from RNA polymerase II promoter (GO:0060260)	5	3	2.44	+	1.23	0.722	1
nuclear-transcribed mRNA poly(A) tail shortening (GO:0000289)	5	3	2.44	+	1.23	0.722	1
trichome differentiation (GO:0010026)	5	3	2.44	+	1.23	0.722	1
alditol phosphate metabolic process (GO:0052646)	5	3	2.44	+	1.23	0.722	1
mitochondrial fission (GO:0000266)	5	3	2.44	+	1.23	0.722	1
spliceosomal complex assembly (GO:0000245)	20	12	9.75	+	1.23	0.575	1
sphingoid biosynthetic process (GO:0046520)	10	6	4.88	+	1.23	0.791	1
regulation of carbohydrate biosynthetic process (GO:0043255)	5	3	2.44	+	1.23	0.722	1
polyadenylation-dependent snoRNA 3'-end processing (GO:0071051)	5	3	2.44	+	1.23	0.722	1
sphingosine biosynthetic process (GO:0046512)	10	6	4.88	+	1.23	0.791	1
glutathione catabolic process (GO:0006751)	5	3	2.44	+	1.23	0.722	1
sphingolipid catabolic process (GO:0030149)	5	3	2.44	+	1.23	0.722	1
protein K63-linked ubiquitination (GO:0070534)	5	3	2.44	+	1.23	0.722	1
inositol lipid-mediated signaling (GO:0048017)	10	6	4.88	+	1.23	0.791	1
phosphatidylinositol-mediated signaling (GO:0048015)	10	6	4.88	+	1.23	0.791	1
glycerol-3-phosphate metabolic process (GO:0006072)	5	3	2.44	+	1.23	0.722	1
membrane lipid catabolic process (GO:0046466)	5	3	2.44	+	1.23	0.722	1
sphingosine metabolic process (GO:0006670)	10	6	4.88	+	1.23	0.791	1
protein retention in ER lumen (GO:0006621)	5	3	2.44	+	1.23	0.722	1
meiotic cell cycle checkpoint signaling (GO:0033313)	5	3	2.44	+	1.23	0.722	1
CAAX-box protein processing (GO:0071586)	5	3	2.44	+	1.23	0.722	1
negative regulation of carbohydrate metabolic process (GO:0045912)	5	3	2.44	+	1.23	0.722	1
protein lipoylation (GO:0009249)	5	3	2.44	+	1.23	0.722	1
negative regulation of DNA replication (GO:0008156)	5	3	2.44	+	1.23	0.722	1
regulation of response to stimulus (GO:0048583)	80	48	39	+	1.23	0.259	1
negative regulation of post-embryonic development (GO:0048581)	5	3	2.44	+	1.23	0.722	1
microtubule nucleation (GO:0007020)	10	6	4.88	+	1.23	0.791	1
pollination (GO:0009856)	5	3	2.44	+	1.23	0.722	1
positive regulation of DNA-templated transcription, initiation (GO:2000144)	5	3	2.44	+	1.23	0.722	1
regulation of DNA-templated transcription, initiation (GO:2000142)	5	3	2.44	+	1.23	0.722	1
tryptophan catabolic process (GO:0006569)	5	3	2.44	+	1.23	0.722	1
maintenance of protein localization in endoplasmic reticulum (GO:0035437)	5	3	2.44	+	1.23	0.722	1
response to hormone (GO:0009725)	199	119	97.01	+	1.23	0.0822	1
ribosomal small subunit biogenesis (GO:0042274)	87	52	42.41	+	1.23	0.241	1
response to endogenous stimulus (GO:0009719)	201	120	97.99	+	1.22	0.0836	1
anion transport (GO:0006820)	62	37	30.23	+	1.22	0.336	1
cellular response to lipid (GO:0071396)	52	31	25.35	+	1.22	0.413	1
regulation of molecular function (GO:0065009)	173	103	84.34	+	1.22	0.108	1
peptidyl-proline modification (GO:0018208)	32	19	15.6	+	1.22	0.551	1
mitochondrial RNA metabolic process (GO:0000959)	32	19	15.6	+	1.22	0.551	1
cellular transition metal ion homeostasis (GO:0046916)	27	16	13.16	+	1.22	0.52	1
translational initiation (GO:0006413)	27	16	13.16	+	1.22	0.52	1
autophagosome organization (GO:1905037)	27	16	13.16	+	1.22	0.52	1
regulation of protein stability (GO:0031647)	22	13	10.73	+	1.21	0.591	1
translational elongation (GO:0006414)	22	13	10.73	+	1.21	0.591	1
regulation of protein phosphorylation (GO:0001932)	66	39	32.18	+	1.21	0.35	1
protein deubiquitination (GO:0016579)	66	39	32.18	+	1.21	0.35	1
membrane lipid metabolic process (GO:0006643)	83	49	40.46	+	1.21	0.307	1
negative regulation of cellular amide metabolic process (GO:0034249)	61	36	29.74	+	1.21	0.387	1
protein complex oligomerization (GO:0051259)	17	10	8.29	+	1.21	0.683	1
regulation of multicellular organismal process (GO:0051239)	34	20	16.58	+	1.21	0.562	1
galacturonan metabolic process (GO:0010393)	17	10	8.29	+	1.21	0.683	1
pyridine-containing compound metabolic process (GO:0072524)	17	10	8.29	+	1.21	0.683	1
response to nutrient levels (GO:0031667)	34	20	16.58	+	1.21	0.562	1
regulation of phosphorylation (GO:0042325)	68	40	33.15	+	1.21	0.356	1
establishment of plastid localization (GO:0051667)	17	10	8.29	+	1.21	0.683	1
plastid localization (GO:0051644)	17	10	8.29	+	1.21	0.683	1
pectin metabolic process (GO:0045488)	17	10	8.29	+	1.21	0.683	1
histone methylation (GO:0016571)	17	10	8.29	+	1.21	0.683	1
chloroplast localization (GO:0019750)	17	10	8.29	+	1.21	0.683	1
response to extracellular stimulus (GO:0009991)	34	20	16.58	+	1.21	0.562	1
chloroplast accumulation movement (GO:0009904)	17	10	8.29	+	1.21	0.683	1
chloroplast avoidance movement (GO:0009903)	17	10	8.29	+	1.21	0.683	1
chloroplast relocation (GO:0009902)	17	10	8.29	+	1.21	0.683	1
nucleotide-sugar metabolic process (GO:0009225)	34	20	16.58	+	1.21	0.562	1
protein stabilization (GO:0050821)	17	10	8.29	+	1.21	0.683	1
RNA catabolic process (GO:0006401)	97	57	47.29	+	1.21	0.264	1
carboxylic acid biosynthetic process (GO:0046394)	174	102	84.83	+	1.2	0.14	1
negative regulation of cellular macromolecule biosynthetic process (GO:2000113)	58	34	28.28	+	1.2	0.436	1
negative regulation of translation (GO:0017148)	58	34	28.28	+	1.2	0.436	1
regulation of phosphorus metabolic process (GO:0051174)	118	69	57.53	+	1.2	0.242	1
regulation of phosphate metabolic process (GO:0019220)	118	69	57.53	+	1.2	0.242	1
pyruvate metabolic process (GO:0006090)	65	38	31.69	+	1.2	0.401	1
protein polyubiquitination (GO:0000209)	89	52	43.39	+	1.2	0.323	1
mitotic DNA damage checkpoint signaling (GO:0044773)	12	7	5.85	+	1.2	0.807	1
sequestering of metal ion (GO:0051238)	12	7	5.85	+	1.2	0.807	1
dicarboxylic acid catabolic process (GO:0043649)	12	7	5.85	+	1.2	0.807	1
auxin export across the plasma membrane (GO:0010315)	12	7	5.85	+	1.2	0.807	1
sequestering of iron ion (GO:0097577)	12	7	5.85	+	1.2	0.807	1
cytokinin-activated signaling pathway (GO:0009736)	12	7	5.85	+	1.2	0.807	1
regulation of auxin mediated signaling pathway (GO:0010928)	12	7	5.85	+	1.2	0.807	1
cellular response to cytokinin stimulus (GO:0071368)	12	7	5.85	+	1.2	0.807	1
auxin homeostasis (GO:0010252)	12	7	5.85	+	1.2	0.807	1
water-soluble vitamin biosynthetic process (GO:0042364)	24	14	11.7	+	1.2	0.606	1
regulation of stomatal movement (GO:0010119)	12	7	5.85	+	1.2	0.807	1
pyridine nucleotide biosynthetic process (GO:0019363)	12	7	5.85	+	1.2	0.807	1
nicotinamide nucleotide biosynthetic process (GO:0019359)	12	7	5.85	+	1.2	0.807	1
intracellular sequestering of iron ion (GO:0006880)	12	7	5.85	+	1.2	0.807	1
mitochondrial electron transport, ubiquinol to cytochrome c (GO:0006122)	12	7	5.85	+	1.2	0.807	1
nuclear-transcribed mRNA catabolic process, nonsense-mediated decay (GO:0000184)	12	7	5.85	+	1.2	0.807	1
COPII-coated vesicle cargo loading (GO:0090110)	12	7	5.85	+	1.2	0.807	1
hemicellulose metabolic process (GO:0010410)	48	28	23.4	+	1.2	0.464	1
export across plasma membrane (GO:0140115)	12	7	5.85	+	1.2	0.807	1
vesicle cargo loading (GO:0035459)	12	7	5.85	+	1.2	0.807	1
macroautophagy (GO:0016236)	36	21	17.55	+	1.2	0.572	1
regulation of proteasomal ubiquitin-dependent protein catabolic process (GO:0032434)	36	21	17.55	+	1.2	0.572	1
Golgi vesicle transport (GO:0048193)	153	89	74.59	+	1.19	0.192	1
aspartate family amino acid metabolic process (GO:0009066)	31	18	15.11	+	1.19	0.546	1
inorganic anion transport (GO:0015698)	31	18	15.11	+	1.19	0.546	1
chloroplast organization (GO:0009658)	81	47	39.49	+	1.19	0.347	1
regulation of dephosphorylation (GO:0035303)	50	29	24.38	+	1.19	0.472	1
glutamate metabolic process (GO:0006536)	19	11	9.26	+	1.19	0.698	1
nucleobase metabolic process (GO:0009112)	19	11	9.26	+	1.19	0.698	1
anion transmembrane transport (GO:0098656)	38	22	18.53	+	1.19	0.582	1
glutamine family amino acid biosynthetic process (GO:0009084)	19	11	9.26	+	1.19	0.698	1
aspartate family amino acid biosynthetic process (GO:0009067)	19	11	9.26	+	1.19	0.698	1
nucleosome organization (GO:0034728)	38	22	18.53	+	1.19	0.582	1
cell redox homeostasis (GO:0045454)	19	11	9.26	+	1.19	0.698	1
hydrogen peroxide catabolic process (GO:0042744)	19	11	9.26	+	1.19	0.698	1
hydrogen peroxide metabolic process (GO:0042743)	19	11	9.26	+	1.19	0.698	1
maintenance of location (GO:0051235)	45	26	21.94	+	1.19	0.527	1
negative regulation of mitotic cell cycle (GO:0045930)	45	26	21.94	+	1.19	0.527	1
cation homeostasis (GO:0055080)	116	67	56.55	+	1.18	0.27	1
vesicle organization (GO:0016050)	97	56	47.29	+	1.18	0.343	1
regulation of cellular catabolic process (GO:0031329)	85	49	41.44	+	1.18	0.357	1
homeostatic process (GO:0042592)	203	117	98.96	+	1.18	0.152	1
organophosphate biosynthetic process (GO:0090407)	236	136	115.05	+	1.18	0.121	1
regulation of transferase activity (GO:0051338)	59	34	28.76	+	1.18	0.44	1
response to starvation (GO:0042594)	33	19	16.09	+	1.18	0.557	1
tetrapyrrole metabolic process (GO:0033013)	33	19	16.09	+	1.18	0.557	1
xylan biosynthetic process (GO:0045492)	33	19	16.09	+	1.18	0.557	1
porphyrin-containing compound metabolic process (GO:0006778)	33	19	16.09	+	1.18	0.557	1
chemical homeostasis (GO:0048878)	183	105	89.21	+	1.18	0.186	1
actin cytoskeleton organization (GO:0030036)	61	35	29.74	+	1.18	0.447	1
cell junction organization (GO:0034330)	7	4	3.41	+	1.17	0.758	1
cell junction assembly (GO:0034329)	7	4	3.41	+	1.17	0.758	1
pyrimidine-containing compound metabolic process (GO:0072527)	28	16	13.65	+	1.17	0.631	1
cell wall modification (GO:0042545)	7	4	3.41	+	1.17	0.758	1
mitotic nuclear division (GO:0140014)	49	28	23.89	+	1.17	0.544	1
protein geranylgeranylation (GO:0018344)	7	4	3.41	+	1.17	0.758	1
mRNA cleavage (GO:0006379)	7	4	3.41	+	1.17	0.758	1
xanthophyll metabolic process (GO:0016122)	7	4	3.41	+	1.17	0.758	1
termination of RNA polymerase II transcription (GO:0006369)	7	4	3.41	+	1.17	0.758	1
cellular modified amino acid biosynthetic process (GO:0042398)	7	4	3.41	+	1.17	0.758	1
regulation of membrane potential (GO:0042391)	7	4	3.41	+	1.17	0.758	1
vesicle uncoating (GO:0072319)	7	4	3.41	+	1.17	0.758	1
clathrin coat disassembly (GO:0072318)	7	4	3.41	+	1.17	0.758	1
response to nitrate (GO:0010167)	14	8	6.83	+	1.17	0.821	1
nitrate import (GO:1902025)	14	8	6.83	+	1.17	0.821	1
fatty acid derivative biosynthetic process (GO:1901570)	7	4	3.41	+	1.17	0.758	1
response to reactive oxygen species (GO:0000302)	42	24	20.48	+	1.17	0.515	1
RNA-templated DNA biosynthetic process (GO:0006278)	7	4	3.41	+	1.17	0.758	1
mitochondrial pyruvate transmembrane transport (GO:0006850)	7	4	3.41	+	1.17	0.758	1
pyruvate transport (GO:0006848)	7	4	3.41	+	1.17	0.758	1
sodium ion transmembrane transport (GO:0035725)	7	4	3.41	+	1.17	0.758	1
organelle disassembly (GO:1903008)	28	16	13.65	+	1.17	0.631	1
sodium ion transport (GO:0006814)	7	4	3.41	+	1.17	0.758	1
nuclear membrane organization (GO:0071763)	7	4	3.41	+	1.17	0.758	1
pyruvate transmembrane transport (GO:1901475)	7	4	3.41	+	1.17	0.758	1
regulation of carbohydrate metabolic process (GO:0006109)	7	4	3.41	+	1.17	0.758	1
COPII-coated vesicle budding (GO:0090114)	14	8	6.83	+	1.17	0.821	1
positive regulation of anaphase-promoting complex-dependent catabolic process (GO:1905786)	7	4	3.41	+	1.17	0.758	1
regulation of anaphase-promoting complex-dependent catabolic process (GO:1905784)	7	4	3.41	+	1.17	0.758	1
phosphorelay signal transduction system (GO:0000160)	7	4	3.41	+	1.17	0.758	1
regulation of meiotic cell cycle (GO:0051445)	7	4	3.41	+	1.17	0.758	1
post-translational protein targeting to membrane, translocation (GO:0031204)	7	4	3.41	+	1.17	0.758	1
regulation of actin cytoskeleton organization (GO:0032956)	21	12	10.24	+	1.17	0.711	1
polyol metabolic process (GO:0019751)	49	28	23.89	+	1.17	0.544	1
sphingolipid metabolic process (GO:0006665)	42	24	20.48	+	1.17	0.515	1
sulfur amino acid biosynthetic process (GO:0000097)	21	12	10.24	+	1.17	0.711	1
sno(s)RNA 3'-end processing (GO:0031126)	7	4	3.41	+	1.17	0.758	1
ribosomal small subunit export from nucleus (GO:0000056)	7	4	3.41	+	1.17	0.758	1
microtubule polymerization or depolymerization (GO:0031109)	14	8	6.83	+	1.17	0.821	1
peroxisomal membrane transport (GO:0015919)	14	8	6.83	+	1.17	0.821	1
autophagy of nucleus (GO:0044804)	14	8	6.83	+	1.17	0.821	1
fatty acid transport (GO:0015908)	7	4	3.41	+	1.17	0.758	1
pre-mRNA cleavage required for polyadenylation (GO:0098789)	7	4	3.41	+	1.17	0.758	1
cell-cell junction assembly (GO:0007043)	7	4	3.41	+	1.17	0.758	1
mRNA cleavage involved in mRNA processing (GO:0098787)	7	4	3.41	+	1.17	0.758	1
ncRNA transcription (GO:0098781)	7	4	3.41	+	1.17	0.758	1
microtubule-based movement (GO:0007018)	7	4	3.41	+	1.17	0.758	1
actin filament organization (GO:0007015)	56	32	27.3	+	1.17	0.496	1
telomere maintenance via telomerase (GO:0007004)	7	4	3.41	+	1.17	0.758	1
monosaccharide biosynthetic process (GO:0046364)	21	12	10.24	+	1.17	0.711	1
sodium ion import across plasma membrane (GO:0098719)	7	4	3.41	+	1.17	0.758	1
cell-cell junction organization (GO:0045216)	7	4	3.41	+	1.17	0.758	1
phosphate ion transmembrane transport (GO:0035435)	7	4	3.41	+	1.17	0.758	1
hormone-mediated signaling pathway (GO:0009755)	79	45	38.51	+	1.17	0.444	1
cellular response to hormone stimulus (GO:0032870)	79	45	38.51	+	1.17	0.444	1
inorganic ion homeostasis (GO:0098771)	123	70	59.96	+	1.17	0.318	1
small molecule biosynthetic process (GO:0044283)	290	165	141.38	+	1.17	0.12	1
shoot system development (GO:0048367)	51	29	24.86	+	1.17	0.551	1
cellular response to endogenous stimulus (GO:0071495)	81	46	39.49	+	1.16	0.396	1
positive regulation of ubiquitin-dependent protein catabolic process (GO:2000060)	37	21	18.04	+	1.16	0.578	1
mRNA metabolic process (GO:0016071)	319	181	155.51	+	1.16	0.104	1
cellular response to nutrient levels (GO:0031669)	30	17	14.63	+	1.16	0.642	1
cellular response to extracellular stimulus (GO:0031668)	30	17	14.63	+	1.16	0.642	1
response to water (GO:0009415)	30	17	14.63	+	1.16	0.642	1
response to water deprivation (GO:0009414)	30	17	14.63	+	1.16	0.642	1
cellular response to starvation (GO:0009267)	30	17	14.63	+	1.16	0.642	1
phosphorylation (GO:0016310)	339	192	165.26	+	1.16	0.104	1
ion homeostasis (GO:0050801)	129	73	62.89	+	1.16	0.329	1
intracellular signal transduction (GO:0035556)	205	116	99.94	+	1.16	0.21	1
tetrapyrrole biosynthetic process (GO:0033014)	23	13	11.21	+	1.16	0.723	1
porphyrin-containing compound biosynthetic process (GO:0006779)	23	13	11.21	+	1.16	0.723	1
chromatin remodeling (GO:0006338)	62	35	30.23	+	1.16	0.516	1
regulation of ubiquitin-dependent protein catabolic process (GO:2000058)	39	22	19.01	+	1.16	0.587	1
regulation of organelle organization (GO:0033043)	78	44	38.03	+	1.16	0.441	1
xylan metabolic process (GO:0045491)	39	22	19.01	+	1.16	0.587	1
monocarboxylic acid metabolic process (GO:0032787)	215	121	104.81	+	1.15	0.221	1
ribonucleoside diphosphate metabolic process (GO:0009185)	48	27	23.4	+	1.15	0.541	1
protein phosphorylation (GO:0006468)	272	153	132.6	+	1.15	0.161	1
regulation of protein dephosphorylation (GO:0035304)	48	27	23.4	+	1.15	0.541	1
carotene metabolic process (GO:0016119)	16	9	7.8	+	1.15	0.832	1
response to wounding (GO:0009611)	16	9	7.8	+	1.15	0.832	1
post-translational protein targeting to endoplasmic reticulum membrane (GO:0006620)	16	9	7.8	+	1.15	0.832	1
response to acid chemical (GO:0001101)	32	18	15.6	+	1.15	0.652	1
mitotic cell cycle (GO:0000278)	210	118	102.38	+	1.15	0.216	1
organelle localization (GO:0051640)	114	64	55.58	+	1.15	0.379	1
supramolecular fiber organization (GO:0097435)	82	46	39.98	+	1.15	0.451	1
polysaccharide catabolic process (GO:0000272)	41	23	19.99	+	1.15	0.595	1
nucleobase-containing compound catabolic process (GO:0034655)	132	74	64.35	+	1.15	0.334	1
heterocycle catabolic process (GO:0046700)	150	84	73.13	+	1.15	0.328	1
cellular nitrogen compound catabolic process (GO:0044270)	150	84	73.13	+	1.15	0.328	1
autophagosome assembly (GO:0000045)	25	14	12.19	+	1.15	0.733	1
regulation of cell cycle (GO:0051726)	134	75	65.33	+	1.15	0.338	1
cytoskeleton organization (GO:0007010)	161	90	78.49	+	1.15	0.312	1
regulation of nuclear division (GO:0051783)	34	19	16.58	+	1.15	0.661	1
cytokinesis (GO:0000910)	34	19	16.58	+	1.15	0.661	1
glucose metabolic process (GO:0006006)	34	19	16.58	+	1.15	0.661	1
positive regulation of catabolic process (GO:0009896)	86	48	41.93	+	1.14	0.462	1
cellular glucan metabolic process (GO:0006073)	52	29	25.35	+	1.14	0.555	1
cellular amino acid catabolic process (GO:0009063)	79	44	38.51	+	1.14	0.501	1
organic acid biosynthetic process (GO:0016053)	203	113	98.96	+	1.14	0.254	1
alpha-amino acid metabolic process (GO:1901605)	187	104	91.16	+	1.14	0.287	1
lignin biosynthetic process (GO:0009809)	9	5	4.39	+	1.14	0.782	1
lignin metabolic process (GO:0009808)	9	5	4.39	+	1.14	0.782	1
cysteine metabolic process (GO:0006534)	18	10	8.78	+	1.14	0.841	1
cellular response to environmental stimulus (GO:0104004)	9	5	4.39	+	1.14	0.782	1
RNA phosphodiester bond hydrolysis, endonucleolytic (GO:0090502)	18	10	8.78	+	1.14	0.841	1
inorganic anion transmembrane transport (GO:0098661)	18	10	8.78	+	1.14	0.841	1
floral organ development (GO:0048437)	9	5	4.39	+	1.14	0.782	1
homologous chromosome segregation (GO:0045143)	9	5	4.39	+	1.14	0.782	1
brassinosteroid mediated signaling pathway (GO:0009742)	9	5	4.39	+	1.14	0.782	1
response to brassinosteroid (GO:0009741)	9	5	4.39	+	1.14	0.782	1
gibberellic acid mediated signaling pathway (GO:0009740)	9	5	4.39	+	1.14	0.782	1
cellular response to steroid hormone stimulus (GO:0071383)	9	5	4.39	+	1.14	0.782	1
cellular response to gibberellin stimulus (GO:0071370)	9	5	4.39	+	1.14	0.782	1
cellular response to brassinosteroid stimulus (GO:0071367)	9	5	4.39	+	1.14	0.782	1
protein prenylation (GO:0018342)	9	5	4.39	+	1.14	0.782	1
DNA modification (GO:0006304)	9	5	4.39	+	1.14	0.782	1
regulation of RNA splicing (GO:0043484)	18	10	8.78	+	1.14	0.841	1
cellular response to abiotic stimulus (GO:0071214)	9	5	4.39	+	1.14	0.782	1
steroid hormone mediated signaling pathway (GO:0043401)	9	5	4.39	+	1.14	0.782	1
DNA biosynthetic process (GO:0071897)	18	10	8.78	+	1.14	0.841	1
prenylation (GO:0097354)	9	5	4.39	+	1.14	0.782	1
potassium ion transport (GO:0006813)	36	20	17.55	+	1.14	0.67	1
negative regulation of protein-containing complex assembly (GO:0031333)	9	5	4.39	+	1.14	0.782	1
negative regulation of actin filament polymerization (GO:0030837)	9	5	4.39	+	1.14	0.782	1
regulation of actin filament polymerization (GO:0030833)	9	5	4.39	+	1.14	0.782	1
negative regulation of cytoskeleton organization (GO:0051494)	9	5	4.39	+	1.14	0.782	1
regulation of proteolysis (GO:0030162)	45	25	21.94	+	1.14	0.611	1
cell differentiation (GO:0030154)	63	35	30.71	+	1.14	0.52	1
glycerophospholipid metabolic process (GO:0006650)	90	50	43.88	+	1.14	0.471	1
negative regulation of protein polymerization (GO:0032272)	9	5	4.39	+	1.14	0.782	1
regulation of protein polymerization (GO:0032271)	9	5	4.39	+	1.14	0.782	1
G1/S transition of mitotic cell cycle (GO:0000082)	9	5	4.39	+	1.14	0.782	1
cell cycle G1/S phase transition (GO:0044843)	9	5	4.39	+	1.14	0.782	1
gibberellin mediated signaling pathway (GO:0010476)	9	5	4.39	+	1.14	0.782	1
anion homeostasis (GO:0055081)	9	5	4.39	+	1.14	0.782	1
mitotic DNA replication (GO:1902969)	9	5	4.39	+	1.14	0.782	1
response to steroid hormone (GO:0048545)	9	5	4.39	+	1.14	0.782	1
mitochondrion organization (GO:0007005)	117	65	57.04	+	1.14	0.429	1
negative regulation of supramolecular fiber organization (GO:1902904)	9	5	4.39	+	1.14	0.782	1
cell wall biogenesis (GO:0042546)	108	60	52.65	+	1.14	0.411	1
abscisic acid-activated signaling pathway (GO:0009738)	27	15	13.16	+	1.14	0.743	1
cellular response to abscisic acid stimulus (GO:0071215)	27	15	13.16	+	1.14	0.743	1
cellular response to alcohol (GO:0097306)	27	15	13.16	+	1.14	0.743	1
plant organ development (GO:0099402)	27	15	13.16	+	1.14	0.743	1
protein import into mitochondrial matrix (GO:0030150)	27	15	13.16	+	1.14	0.743	1
protein autophosphorylation (GO:0046777)	83	46	40.46	+	1.14	0.511	1
protein maturation (GO:0051604)	74	41	36.08	+	1.14	0.551	1
response to chemical (GO:0042221)	417	231	203.29	+	1.14	0.119	1
carboxylic acid metabolic process (GO:0019752)	515	285	251.06	+	1.14	0.0876	1
monovalent inorganic cation homeostasis (GO:0055067)	47	26	22.91	+	1.13	0.619	1
chromatin organization (GO:0006325)	85	47	41.44	+	1.13	0.516	1
positive regulation of proteasomal protein catabolic process (GO:1901800)	38	21	18.53	+	1.13	0.678	1
plastid organization (GO:0009657)	96	53	46.8	+	1.13	0.485	1
aromatic compound catabolic process (GO:0019439)	154	85	75.08	+	1.13	0.369	1
cytoskeleton-dependent cytokinesis (GO:0061640)	29	16	14.14	+	1.13	0.751	1
mitotic cytokinesis (GO:0000281)	29	16	14.14	+	1.13	0.751	1
plant-type primary cell wall biogenesis (GO:0009833)	29	16	14.14	+	1.13	0.751	1
DNA-templated DNA replication (GO:0006261)	78	43	38.03	+	1.13	0.561	1
oxoacid metabolic process (GO:0043436)	517	285	252.04	+	1.13	0.0953	1
alcohol metabolic process (GO:0006066)	69	38	33.64	+	1.13	0.538	1
phosphorus metabolic process (GO:0006793)	796	438	388.05	+	1.13	0.0398	1
sexual reproduction (GO:0019953)	20	11	9.75	+	1.13	0.707	1
phyllome development (GO:0048827)	20	11	9.75	+	1.13	0.707	1
regulation of proteasomal protein catabolic process (GO:0061136)	40	22	19.5	+	1.13	0.685	1
glucan catabolic process (GO:0009251)	20	11	9.75	+	1.13	0.707	1
regulation of protein modification process (GO:0031399)	131	72	63.86	+	1.13	0.411	1
phosphate-containing compound metabolic process (GO:0006796)	772	424	376.35	+	1.13	0.0495	1
cellular localization (GO:0051641)	681	374	331.99	+	1.13	0.0635	1
transcription by RNA polymerase II (GO:0006366)	51	28	24.86	+	1.13	0.632	1
mitotic cell cycle process (GO:1903047)	184	101	89.7	+	1.13	0.343	1
microtubule-based process (GO:0007017)	113	62	55.09	+	1.13	0.468	1
cellular response to external stimulus (GO:0071496)	31	17	15.11	+	1.12	0.759	1
vitamin biosynthetic process (GO:0009110)	31	17	15.11	+	1.12	0.759	1
alcohol biosynthetic process (GO:0046165)	31	17	15.11	+	1.12	0.759	1
mRNA 3'-end processing (GO:0031124)	31	17	15.11	+	1.12	0.759	1
regulation of pH (GO:0006885)	42	23	20.48	+	1.12	0.692	1
response to oxygen-containing compound (GO:1901700)	212	116	103.35	+	1.12	0.316	1
mitochondrial transmembrane transport (GO:1990542)	53	29	25.84	+	1.12	0.638	1
organic cyclic compound catabolic process (GO:1901361)	159	87	77.51	+	1.12	0.377	1
monosaccharide metabolic process (GO:0005996)	64	35	31.2	+	1.12	0.593	1
alpha-amino acid catabolic process (GO:1901606)	75	41	36.56	+	1.12	0.554	1
organic acid metabolic process (GO:0006082)	549	300	267.64	+	1.12	0.113	1
cellular protein modification process (GO:0006464)	1014	554	494.33	+	1.12	0.0289	1
protein modification process (GO:0036211)	1014	554	494.33	+	1.12	0.0289	1
protein transport (GO:0015031)	368	201	179.4	+	1.12	0.193	1
establishment of localization in cell (GO:0051649)	542	296	264.23	+	1.12	0.119	1
mRNA processing (GO:0006397)	220	120	107.25	+	1.12	0.325	1
glutamate catabolic process (GO:0006538)	11	6	5.36	+	1.12	0.801	1
cortical microtubule organization (GO:0043622)	11	6	5.36	+	1.12	0.801	1
purine ribonucleoside diphosphate metabolic process (GO:0009179)	44	24	21.45	+	1.12	0.698	1
cellular response to organic cyclic compound (GO:0071407)	11	6	5.36	+	1.12	0.801	1
purine nucleoside diphosphate metabolic process (GO:0009135)	44	24	21.45	+	1.12	0.698	1
jasmonic acid metabolic process (GO:0009694)	33	18	16.09	+	1.12	0.766	1
DNA replication-independent chromatin organization (GO:0034724)	11	6	5.36	+	1.12	0.801	1
autophagy (GO:0006914)	44	24	21.45	+	1.12	0.698	1
membrane protein proteolysis (GO:0033619)	11	6	5.36	+	1.12	0.801	1
ADP metabolic process (GO:0046031)	44	24	21.45	+	1.12	0.698	1
histone H3-K4 methylation (GO:0051568)	11	6	5.36	+	1.12	0.801	1
thylakoid membrane organization (GO:0010027)	11	6	5.36	+	1.12	0.801	1
process utilizing autophagic mechanism (GO:0061919)	44	24	21.45	+	1.12	0.698	1
ATP generation from ADP (GO:0006757)	44	24	21.45	+	1.12	0.698	1
regulation of actin filament-based process (GO:0032970)	22	12	10.73	+	1.12	0.719	1
glycolytic process (GO:0006096)	44	24	21.45	+	1.12	0.698	1
DNA synthesis involved in DNA repair (GO:0000731)	11	6	5.36	+	1.12	0.801	1
double-strand break repair via break-induced replication (GO:0000727)	11	6	5.36	+	1.12	0.801	1
protein targeting to mitochondrion (GO:0006626)	44	24	21.45	+	1.12	0.698	1
regulation of mitotic nuclear division (GO:0007088)	33	18	16.09	+	1.12	0.766	1
cellular modified amino acid metabolic process (GO:0006575)	66	36	32.18	+	1.12	0.598	1
intracellular transport (GO:0046907)	519	283	253.01	+	1.12	0.129	1
system development (GO:0048731)	90	49	43.88	+	1.12	0.528	1
localization (GO:0051179)	1303	709	635.22	+	1.12	0.0176	1
actin filament-based process (GO:0030029)	68	37	33.15	+	1.12	0.603	1
response to organic substance (GO:0010033)	307	167	149.66	+	1.12	0.258	1
endocytosis (GO:0006897)	70	38	34.13	+	1.11	0.608	1
establishment of protein localization (GO:0045184)	376	204	183.3	+	1.11	0.23	1
ion transport (GO:0006811)	212	115	103.35	+	1.11	0.375	1
dephosphorylation (GO:0016311)	96	52	46.8	+	1.11	0.54	1
organonitrogen compound biosynthetic process (GO:1901566)	722	391	351.98	+	1.11	0.0932	1
proteolysis (GO:0006508)	604	327	294.45	+	1.11	0.13	1
protein localization (GO:0008104)	486	263	236.93	+	1.11	0.17	1
regulation of catabolic process (GO:0009894)	98	53	47.78	+	1.11	0.544	1
protein folding (GO:0006457)	185	100	90.19	+	1.11	0.411	1
rRNA metabolic process (GO:0016072)	185	100	90.19	+	1.11	0.411	1
defense response (GO:0006952)	87	47	42.41	+	1.11	0.581	1
plant-type cell wall organization or biogenesis (GO:0071669)	87	47	42.41	+	1.11	0.581	1
cellular polysaccharide metabolic process (GO:0044264)	87	47	42.41	+	1.11	0.581	1
plant-type cell wall biogenesis (GO:0009832)	87	47	42.41	+	1.11	0.581	1
protein modification by small protein conjugation or removal (GO:0070647)	374	202	182.33	+	1.11	0.246	1
hexose metabolic process (GO:0019318)	50	27	24.38	+	1.11	0.716	1
protein processing (GO:0016485)	50	27	24.38	+	1.11	0.716	1
rRNA processing (GO:0006364)	176	95	85.8	+	1.11	0.436	1
small molecule metabolic process (GO:0044281)	932	503	454.35	+	1.11	0.0638	1
protein-DNA complex subunit organization (GO:0071824)	63	34	30.71	+	1.11	0.665	1
transport (GO:0006810)	1140	615	555.75	+	1.11	0.0409	1
regulation of cellular component organization (GO:0051128)	89	48	43.39	+	1.11	0.585	1
establishment of localization (GO:0051234)	1169	630	569.89	+	1.11	0.0408	1
reactive oxygen species metabolic process (GO:0072593)	26	14	12.68	+	1.1	0.739	1
histone lysine methylation (GO:0034968)	13	7	6.34	+	1.1	0.815	1
thioester metabolic process (GO:0035383)	39	21	19.01	+	1.1	0.783	1
pyridine nucleotide metabolic process (GO:0019362)	13	7	6.34	+	1.1	0.815	1
cellular developmental process (GO:0048869)	65	35	31.69	+	1.1	0.67	1
regulation of lipid metabolic process (GO:0019216)	13	7	6.34	+	1.1	0.815	1
nicotinamide nucleotide metabolic process (GO:0046496)	13	7	6.34	+	1.1	0.815	1
farnesyl diphosphate metabolic process (GO:0045338)	13	7	6.34	+	1.1	0.815	1
acyl-CoA metabolic process (GO:0006637)	39	21	19.01	+	1.1	0.783	1
protein targeting to peroxisome (GO:0006625)	13	7	6.34	+	1.1	0.815	1
establishment of protein localization to peroxisome (GO:0072663)	13	7	6.34	+	1.1	0.815	1
protein localization to peroxisome (GO:0072662)	13	7	6.34	+	1.1	0.815	1
trehalose metabolism in response to stress (GO:0070413)	13	7	6.34	+	1.1	0.815	1
sulfation (GO:0051923)	26	14	12.68	+	1.1	0.739	1
cellular macromolecule catabolic process (GO:0044265)	552	297	269.1	+	1.1	0.173	1
ubiquitin-dependent protein catabolic process (GO:0006511)	342	184	166.73	+	1.1	0.283	1
cation transport (GO:0006812)	158	85	77.03	+	1.1	0.493	1
modification-dependent protein catabolic process (GO:0019941)	357	192	174.04	+	1.1	0.273	1
cellular amino acid metabolic process (GO:0006520)	292	157	142.35	+	1.1	0.337	1
regulation of cellular protein metabolic process (GO:0032268)	268	144	130.65	+	1.1	0.343	1
cellular component biogenesis (GO:0044085)	767	412	373.92	+	1.1	0.11	1
glycerolipid metabolic process (GO:0046486)	108	58	52.65	+	1.1	0.562	1
positive regulation of proteolysis (GO:0045862)	41	22	19.99	+	1.1	0.69	1
vesicle budding from membrane (GO:0006900)	41	22	19.99	+	1.1	0.69	1
response to inorganic substance (GO:0010035)	82	44	39.98	+	1.1	0.635	1
microtubule cytoskeleton organization (GO:0000226)	97	52	47.29	+	1.1	0.6	1
nitrogen compound transport (GO:0071705)	474	254	231.08	+	1.1	0.233	1
clathrin-dependent endocytosis (GO:0072583)	28	15	13.65	+	1.1	0.748	1
regulation of cellular component biogenesis (GO:0044087)	28	15	13.65	+	1.1	0.748	1
sulfur amino acid metabolic process (GO:0000096)	28	15	13.65	+	1.1	0.748	1
disaccharide biosynthetic process (GO:0046351)	28	15	13.65	+	1.1	0.748	1
negative regulation of cellular process (GO:0048523)	254	136	123.83	+	1.1	0.386	1
carbohydrate metabolic process (GO:0005975)	297	159	144.79	+	1.1	0.341	1
protein metabolic process (GO:0019538)	1687	903	822.42	+	1.1	0.0204	1
regulation of cellular protein catabolic process (GO:1903362)	43	23	20.96	+	1.1	0.696	1
glutamine family amino acid metabolic process (GO:0009064)	43	23	20.96	+	1.1	0.696	1
regulation of proteolysis involved in cellular protein catabolic process (GO:1903050)	43	23	20.96	+	1.1	0.696	1
macromolecule catabolic process (GO:0009057)	601	321	292.99	+	1.1	0.19	1
intracellular protein transport (GO:0006886)	339	181	165.26	+	1.1	0.324	1
aromatic amino acid family biosynthetic process (GO:0009073)	30	16	14.63	+	1.09	0.755	1
vegetative to reproductive phase transition of meristem (GO:0010228)	15	8	7.31	+	1.09	0.827	1
response to abiotic stimulus (GO:0009628)	210	112	102.38	+	1.09	0.439	1
sulfur compound biosynthetic process (GO:0044272)	60	32	29.25	+	1.09	0.659	1
SCF-dependent proteasomal ubiquitin-dependent protein catabolic process (GO:0031146)	75	40	36.56	+	1.09	0.691	1
cellular protein metabolic process (GO:0044267)	1607	857	783.42	+	1.09	0.0311	1
modification-dependent macromolecule catabolic process (GO:0043632)	364	194	177.45	+	1.09	0.319	1
organonitrogen compound catabolic process (GO:1901565)	597	318	291.04	+	1.09	0.201	1
cell communication (GO:0007154)	466	248	227.18	+	1.09	0.261	1
response to lipid (GO:0033993)	109	58	53.14	+	1.09	0.62	1
nucleotide phosphorylation (GO:0046939)	47	25	22.91	+	1.09	0.708	1
organelle organization (GO:0006996)	920	489	448.5	+	1.09	0.12	1
oligosaccharide biosynthetic process (GO:0009312)	32	17	15.6	+	1.09	0.763	1
RNA 3'-end processing (GO:0031123)	64	34	31.2	+	1.09	0.668	1
cellular component disassembly (GO:0022411)	64	34	31.2	+	1.09	0.668	1
polysaccharide metabolic process (GO:0005976)	113	60	55.09	+	1.09	0.626	1
cellular macromolecule localization (GO:0070727)	443	235	215.96	+	1.09	0.303	1
cellular protein localization (GO:0034613)	443	235	215.96	+	1.09	0.303	1
macromolecule modification (GO:0043412)	1241	658	604.99	+	1.09	0.077	1
cellular component organization or biogenesis (GO:0071840)	1480	784	721.51	+	1.09	0.0574	1
negative regulation of protein metabolic process (GO:0051248)	68	36	33.15	+	1.09	0.677	1
autophagy of mitochondrion (GO:0000422)	17	9	8.29	+	1.09	0.836	1
rRNA modification (GO:0000154)	34	18	16.58	+	1.09	0.769	1
negative regulation of cellular protein metabolic process (GO:0032269)	68	36	33.15	+	1.09	0.677	1
vacuolar protein processing (GO:0006624)	17	9	8.29	+	1.09	0.836	1
rRNA base methylation (GO:0070475)	17	9	8.29	+	1.09	0.836	1
mitochondrion disassembly (GO:0061726)	17	9	8.29	+	1.09	0.836	1
cellular protein catabolic process (GO:0044257)	448	237	218.4	+	1.09	0.306	1
DNA replication (GO:0006260)	87	46	42.41	+	1.08	0.645	1
protein ubiquitination (GO:0016567)	261	138	127.24	+	1.08	0.454	1
signaling (GO:0023052)	437	231	213.04	+	1.08	0.32	1
signal transduction (GO:0007165)	437	231	213.04	+	1.08	0.32	1
cell cycle (GO:0007049)	280	148	136.5	+	1.08	0.438	1
regulation of protein metabolic process (GO:0051246)	282	149	137.48	+	1.08	0.44	1
proteolysis involved in cellular protein catabolic process (GO:0051603)	447	236	217.91	+	1.08	0.325	1
benzene-containing compound metabolic process (GO:0042537)	36	19	17.55	+	1.08	0.775	1
lipid homeostasis (GO:0055088)	36	19	17.55	+	1.08	0.775	1
lipid biosynthetic process (GO:0008610)	273	144	133.09	+	1.08	0.463	1
negative regulation of cell cycle process (GO:0010948)	55	29	26.81	+	1.08	0.728	1
cellular macromolecule metabolic process (GO:0044260)	2127	1121	1036.92	+	1.08	0.0306	1
organonitrogen compound metabolic process (GO:1901564)	2401	1265	1170.5	+	1.08	0.0214	1
biological_process (GO:0008150)	8382	4416	4086.26	+	1.08	1.58e-06	0.00546
ribonucleotide metabolic process (GO:0009259)	169	89	82.39	+	1.08	0.55	1
protein transmembrane import into intracellular organelle (GO:0044743)	38	20	18.53	+	1.08	0.781	1
purine-containing compound catabolic process (GO:0072523)	19	10	9.26	+	1.08	0.845	1
RNA polyadenylation (GO:0043631)	19	10	9.26	+	1.08	0.845	1
cell fate commitment (GO:0045165)	19	10	9.26	+	1.08	0.845	1
negative regulation of cell cycle (GO:0045786)	57	30	27.79	+	1.08	0.733	1
mRNA polyadenylation (GO:0006378)	19	10	9.26	+	1.08	0.845	1
hexose biosynthetic process (GO:0019319)	19	10	9.26	+	1.08	0.845	1
gluconeogenesis (GO:0006094)	19	10	9.26	+	1.08	0.845	1
cell surface receptor signaling pathway (GO:0007166)	19	10	9.26	+	1.08	0.845	1
phosphatidylinositol metabolic process (GO:0046488)	76	40	37.05	+	1.08	0.693	1
activation of GTPase activity (GO:0090630)	19	10	9.26	+	1.08	0.845	1
positive regulation of catalytic activity (GO:0043085)	38	20	18.53	+	1.08	0.781	1
cellular process (GO:0009987)	6356	3345	3098.58	+	1.08	7.45e-05	0.0428
macromolecule localization (GO:0033036)	577	303	281.29	+	1.08	0.294	1
positive regulation of cellular protein catabolic process (GO:1903364)	40	21	19.5	+	1.08	0.786	1
positive regulation of proteolysis involved in cellular protein catabolic process (GO:1903052)	40	21	19.5	+	1.08	0.786	1
sulfur compound metabolic process (GO:0006790)	200	105	97.5	+	1.08	0.541	1
nitrogen compound metabolic process (GO:0006807)	3481	1827	1697	+	1.08	0.00723	1
cell wall organization or biogenesis (GO:0071554)	141	74	68.74	+	1.08	0.611	1
response to stimulus (GO:0050896)	1355	711	660.57	+	1.08	0.109	1
nucleoside diphosphate metabolic process (GO:0009132)	61	32	29.74	+	1.08	0.741	1
negative regulation of cellular metabolic process (GO:0031324)	183	96	89.21	+	1.08	0.565	1
negative regulation of macromolecule biosynthetic process (GO:0010558)	143	75	69.71	+	1.08	0.613	1
cellular component assembly (GO:0022607)	452	237	220.35	+	1.08	0.369	1
cellular catabolic process (GO:0044248)	864	453	421.2	+	1.08	0.212	1
anatomical structure development (GO:0048856)	166	87	80.93	+	1.08	0.591	1
protein catabolic process (GO:0030163)	458	240	223.28	+	1.07	0.372	1
response to hydrogen peroxide (GO:0042542)	21	11	10.24	+	1.07	0.852	1
glucan metabolic process (GO:0044042)	63	33	30.71	+	1.07	0.745	1
response to fungus (GO:0009620)	21	11	10.24	+	1.07	0.852	1
Golgi to plasma membrane transport (GO:0006893)	21	11	10.24	+	1.07	0.852	1
defense response to fungus (GO:0050832)	21	11	10.24	+	1.07	0.852	1
protein modification by small protein conjugation (GO:0032446)	300	157	146.25	+	1.07	0.484	1
carbohydrate derivative metabolic process (GO:1901135)	388	203	189.15	+	1.07	0.428	1
nucleobase-containing small molecule metabolic process (GO:0055086)	281	147	136.99	+	1.07	0.502	1
protein targeting to membrane (GO:0006612)	65	34	31.69	+	1.07	0.748	1
organic substance biosynthetic process (GO:1901576)	1266	662	617.18	+	1.07	0.138	1
negative regulation of nitrogen compound metabolic process (GO:0051172)	176	92	85.8	+	1.07	0.602	1
pigment metabolic process (GO:0042440)	44	23	21.45	+	1.07	0.795	1
ribosomal large subunit biogenesis (GO:0042273)	111	58	54.11	+	1.07	0.682	1
ribose phosphate metabolic process (GO:0019693)	178	93	86.78	+	1.07	0.604	1
negative regulation of biosynthetic process (GO:0009890)	157	82	76.54	+	1.07	0.629	1
ribosome biogenesis (GO:0042254)	293	153	142.84	+	1.07	0.51	1
catabolic process (GO:0009056)	977	510	476.29	+	1.07	0.207	1
organic substance catabolic process (GO:1901575)	916	478	446.55	+	1.07	0.224	1
reproductive shoot system development (GO:0090567)	23	12	11.21	+	1.07	0.858	1
plant epidermis development (GO:0090558)	23	12	11.21	+	1.07	0.858	1
transcription initiation from RNA polymerase II promoter (GO:0006367)	23	12	11.21	+	1.07	0.858	1
nucleoside diphosphate phosphorylation (GO:0006165)	46	24	22.43	+	1.07	0.799	1
flower development (GO:0009908)	23	12	11.21	+	1.07	0.858	1
regulation of GTPase activity (GO:0043087)	23	12	11.21	+	1.07	0.858	1
heterocycle biosynthetic process (GO:0018130)	345	180	168.19	+	1.07	0.455	1
phospholipid metabolic process (GO:0006644)	138	72	67.28	+	1.07	0.659	1
negative regulation of gene expression (GO:0010629)	163	85	79.46	+	1.07	0.635	1
regulation of cellular amide metabolic process (GO:0034248)	96	50	46.8	+	1.07	0.724	1
negative regulation of biological process (GO:0048519)	361	188	175.99	+	1.07	0.465	1
organic acid catabolic process (GO:0016054)	121	63	58.99	+	1.07	0.694	1
positive regulation of RNA metabolic process (GO:0051254)	219	114	106.76	+	1.07	0.559	1
multicellular organismal process (GO:0032501)	146	76	71.18	+	1.07	0.667	1
regulation of cellular process (GO:0050794)	1860	968	906.76	+	1.07	0.0911	1
brassinosteroid metabolic process (GO:0016131)	25	13	12.19	+	1.07	0.864	1
phytosteroid metabolic process (GO:0016128)	25	13	12.19	+	1.07	0.864	1
developmental process (GO:0032502)	225	117	109.69	+	1.07	0.564	1
regulation of intracellular pH (GO:0051453)	25	13	12.19	+	1.07	0.864	1
cellular monovalent inorganic cation homeostasis (GO:0030004)	25	13	12.19	+	1.07	0.864	1
regulation of cellular pH (GO:0030641)	25	13	12.19	+	1.07	0.864	1
regulation of biological process (GO:0050789)	2104	1094	1025.71	+	1.07	0.0767	1
primary metabolic process (GO:0044238)	3997	2078	1948.55	+	1.07	0.0118	1
cellular nitrogen compound biosynthetic process (GO:0044271)	631	328	307.62	+	1.07	0.349	1
organic substance transport (GO:0071702)	537	279	261.79	+	1.07	0.387	1
negative regulation of cellular biosynthetic process (GO:0031327)	154	80	75.08	+	1.07	0.675	1
nucleotide biosynthetic process (GO:0009165)	131	68	63.86	+	1.06	0.705	1
proteasome-mediated ubiquitin-dependent protein catabolic process (GO:0043161)	214	111	104.33	+	1.06	0.594	1
cellular response to oxygen-containing compound (GO:1901701)	81	42	39.49	+	1.06	0.773	1
regulation of transcription elongation from RNA polymerase II promoter (GO:0034243)	27	14	13.16	+	1.06	0.868	1
salicylic acid metabolic process (GO:0009696)	27	14	13.16	+	1.06	0.868	1
organic substance metabolic process (GO:0071704)	4302	2230	2097.24	+	1.06	0.0121	1
mRNA splicing, via spliceosome (GO:0000398)	164	85	79.95	+	1.06	0.636	1
RNA splicing, via transesterification reactions with bulged adenosine as nucleophile (GO:0000377)	164	85	79.95	+	1.06	0.636	1
RNA splicing, via transesterification reactions (GO:0000375)	164	85	79.95	+	1.06	0.636	1
macromolecule metabolic process (GO:0043170)	2939	1522	1432.78	+	1.06	0.047	1
cellular macromolecule biosynthetic process (GO:0034645)	425	220	207.19	+	1.06	0.473	1
phenol-containing compound metabolic process (GO:0018958)	29	15	14.14	+	1.06	0.873	1
cellular metabolic process (GO:0044237)	4340	2243	2115.77	+	1.06	0.0169	1
vacuolar transport (GO:0007034)	60	31	29.25	+	1.06	0.823	1
biological regulation (GO:0065007)	2476	1279	1207.06	+	1.06	0.0831	1
cellular component organization (GO:0016043)	1191	615	580.62	+	1.06	0.241	1
regulation of cellular macromolecule biosynthetic process (GO:2000112)	93	48	45.34	+	1.06	0.788	1
regulation of translation (GO:0006417)	93	48	45.34	+	1.06	0.788	1
regulation of DNA-templated transcription, elongation (GO:0032784)	31	16	15.11	+	1.06	0.877	1
carbohydrate transport (GO:0008643)	31	16	15.11	+	1.06	0.877	1
regulation of mitotic cell cycle (GO:0007346)	62	32	30.23	+	1.06	0.826	1
regulation of hydrolase activity (GO:0051336)	62	32	30.23	+	1.06	0.826	1
ribonucleotide biosynthetic process (GO:0009260)	95	49	46.31	+	1.06	0.79	1
positive regulation of nucleobase-containing compound metabolic process (GO:0045935)	229	118	111.64	+	1.06	0.646	1
metabolic process (GO:0008152)	4661	2401	2272.26	+	1.06	0.0189	1
multicellular organism development (GO:0007275)	136	70	66.3	+	1.06	0.71	1
cellular carbohydrate metabolic process (GO:0044262)	173	89	84.34	+	1.06	0.692	1
macromolecule biosynthetic process (GO:0009059)	554	285	270.08	+	1.06	0.458	1
negative regulation of nucleobase-containing compound metabolic process (GO:0045934)	105	54	51.19	+	1.05	0.736	1
RNA splicing (GO:0008380)	181	93	88.24	+	1.05	0.699	1
cation transmembrane transport (GO:0098655)	109	56	53.14	+	1.05	0.74	1
organophosphate metabolic process (GO:0019637)	407	209	198.41	+	1.05	0.546	1
nucleobase-containing compound biosynthetic process (GO:0034654)	269	138	131.14	+	1.05	0.633	1
RNA metabolic process (GO:0016070)	889	456	433.39	+	1.05	0.377	1
cytoplasmic translation (GO:0002181)	78	40	38.03	+	1.05	0.844	1
regulation of phosphatase activity (GO:0010921)	39	20	19.01	+	1.05	0.89	1
peptidyl-lysine modification (GO:0018205)	80	41	39	+	1.05	0.772	1
cellular nitrogen compound metabolic process (GO:0034641)	1860	953	906.76	+	1.05	0.2	1
protein-containing complex disassembly (GO:0032984)	41	21	19.99	+	1.05	0.892	1
aromatic amino acid family metabolic process (GO:0009072)	43	22	20.96	+	1.05	0.895	1
cell cycle process (GO:0022402)	260	133	126.75	+	1.05	0.666	1
membrane organization (GO:0061024)	178	91	86.78	+	1.05	0.697	1
ribonucleoprotein complex biogenesis (GO:0022613)	358	183	174.53	+	1.05	0.613	1
organic hydroxy compound metabolic process (GO:1901615)	182	93	88.73	+	1.05	0.7	1
nucleoside phosphate metabolic process (GO:0006753)	231	118	112.61	+	1.05	0.689	1
ion transmembrane transport (GO:0034220)	139	71	67.76	+	1.05	0.768	1
RNA biosynthetic process (GO:0032774)	96	49	46.8	+	1.05	0.791	1
cellular amide metabolic process (GO:0043603)	386	197	188.18	+	1.05	0.595	1
mitochondrial transport (GO:0006839)	49	25	23.89	+	1.05	0.901	1
regulation of DNA metabolic process (GO:0051052)	51	26	24.86	+	1.05	0.903	1
heterocycle metabolic process (GO:0046483)	1580	805	770.26	+	1.05	0.304	1
RNA methylation (GO:0001510)	53	27	25.84	+	1.04	0.905	1
nucleotide metabolic process (GO:0009117)	218	111	106.28	+	1.04	0.724	1
carboxylic acid catabolic process (GO:0046395)	110	56	53.63	+	1.04	0.804	1
organelle assembly (GO:0070925)	167	85	81.41	+	1.04	0.737	1
negative regulation of metabolic process (GO:0009892)	287	146	139.91	+	1.04	0.681	1
protein localization to endoplasmic reticulum (GO:0070972)	59	30	28.76	+	1.04	0.822	1
glycoprotein metabolic process (GO:0009100)	63	32	30.71	+	1.04	0.828	1
proteasomal protein catabolic process (GO:0010498)	252	128	122.85	+	1.04	0.701	1
nucleoside phosphate biosynthetic process (GO:1901293)	134	68	65.33	+	1.04	0.822	1
positive regulation of biological process (GO:0048518)	347	176	169.16	+	1.04	0.674	1
non-membrane-bounded organelle assembly (GO:0140694)	140	71	68.25	+	1.04	0.769	1
amide biosynthetic process (GO:0043604)	292	148	142.35	+	1.04	0.721	1
response to abscisic acid (GO:0009737)	73	37	35.59	+	1.04	0.839	1
response to alcohol (GO:0097305)	73	37	35.59	+	1.04	0.839	1
positive regulation of cellular metabolic process (GO:0031325)	308	156	150.15	+	1.04	0.691	1
cellular aromatic compound metabolic process (GO:0006725)	1637	829	798.04	+	1.04	0.367	1
organic cyclic compound metabolic process (GO:1901360)	1701	861	829.24	+	1.04	0.365	1
positive regulation of cellular process (GO:0048522)	328	166	159.9	+	1.04	0.7	1
regulation of primary metabolic process (GO:0080090)	1290	652	628.88	+	1.04	0.445	1
negative regulation of macromolecule metabolic process (GO:0010605)	277	140	135.04	+	1.04	0.753	1
transcription, DNA-templated (GO:0006351)	95	48	46.31	+	1.04	0.859	1
nucleic acid-templated transcription (GO:0097659)	95	48	46.31	+	1.04	0.859	1
response to stress (GO:0006950)	691	349	336.87	+	1.04	0.593	1
cellular response to chemical stimulus (GO:0070887)	198	100	96.53	+	1.04	0.757	1
cellular carbohydrate biosynthetic process (GO:0034637)	101	51	49.24	+	1.04	0.863	1
ribose phosphate biosynthetic process (GO:0046390)	101	51	49.24	+	1.04	0.863	1
carbohydrate biosynthetic process (GO:0016051)	119	60	58.01	+	1.03	0.812	1
regulation of nitrogen compound metabolic process (GO:0051171)	1278	644	623.03	+	1.03	0.488	1
regulation of cellular metabolic process (GO:0031323)	1292	651	629.86	+	1.03	0.49	1
cellular response to organic substance (GO:0071310)	137	69	66.79	+	1.03	0.824	1
purine ribonucleotide metabolic process (GO:0009150)	153	77	74.59	+	1.03	0.833	1
cellular biosynthetic process (GO:0044249)	1285	646	626.44	+	1.03	0.521	1
aromatic compound biosynthetic process (GO:0019438)	374	188	182.33	+	1.03	0.752	1
nucleobase-containing compound metabolic process (GO:0006139)	1464	735	713.71	+	1.03	0.516	1
translation (GO:0006412)	245	123	119.44	+	1.03	0.781	1
cellular response to stimulus (GO:0051716)	886	444	431.93	+	1.03	0.636	1
biosynthetic process (GO:0009058)	1374	688	669.83	+	1.03	0.566	1
regulation of macromolecule metabolic process (GO:0060255)	1456	729	709.81	+	1.03	0.545	1
glutamine biosynthetic process (GO:0006542)	6	3	2.93	+	1.03	1	1
cell wall macromolecule catabolic process (GO:0016998)	6	3	2.93	+	1.03	1	1
pteridine-containing compound biosynthetic process (GO:0042559)	6	3	2.93	+	1.03	1	1
stomatal complex development (GO:0010374)	18	9	8.78	+	1.03	1	1
pyrimidine nucleoside triphosphate metabolic process (GO:0009147)	12	6	5.85	+	1.03	1	1
pyrimidine nucleoside monophosphate biosynthetic process (GO:0009130)	6	3	2.93	+	1.03	1	1
pyrimidine nucleoside monophosphate metabolic process (GO:0009129)	6	3	2.93	+	1.03	1	1
C-terminal protein amino acid modification (GO:0018410)	6	3	2.93	+	1.03	1	1
cell wall macromolecule metabolic process (GO:0044036)	68	34	33.15	+	1.03	0.916	1
glucose 6-phosphate metabolic process (GO:0051156)	24	12	11.7	+	1.03	1	1
lysine biosynthetic process (GO:0009085)	6	3	2.93	+	1.03	1	1
aspartate family amino acid catabolic process (GO:0009068)	6	3	2.93	+	1.03	1	1
regulation of mRNA processing (GO:0050684)	24	12	11.7	+	1.03	1	1
plastid membrane organization (GO:0009668)	12	6	5.85	+	1.03	1	1
transcription by RNA polymerase III (GO:0006383)	12	6	5.85	+	1.03	1	1
7-methylguanosine mRNA capping (GO:0006370)	6	3	2.93	+	1.03	1	1
xanthophyll biosynthetic process (GO:0016123)	6	3	2.93	+	1.03	1	1
regulation of response to DNA damage stimulus (GO:2001020)	12	6	5.85	+	1.03	1	1
'de novo' cotranslational protein folding (GO:0051083)	6	3	2.93	+	1.03	1	1
phylloquinone metabolic process (GO:0042374)	6	3	2.93	+	1.03	1	1
vitamin K metabolic process (GO:0042373)	6	3	2.93	+	1.03	1	1
phylloquinone biosynthetic process (GO:0042372)	6	3	2.93	+	1.03	1	1
vitamin K biosynthetic process (GO:0042371)	6	3	2.93	+	1.03	1	1
cellular polysaccharide biosynthetic process (GO:0033692)	68	34	33.15	+	1.03	0.916	1
protein exit from endoplasmic reticulum (GO:0032527)	6	3	2.93	+	1.03	1	1
galactose catabolic process (GO:0019388)	6	3	2.93	+	1.03	1	1
pentose metabolic process (GO:0019321)	12	6	5.85	+	1.03	1	1
hexose catabolic process (GO:0019320)	6	3	2.93	+	1.03	1	1
retrograde protein transport, ER to cytosol (GO:0030970)	6	3	2.93	+	1.03	1	1
error-prone translesion synthesis (GO:0042276)	6	3	2.93	+	1.03	1	1
terpene metabolic process (GO:0042214)	24	12	11.7	+	1.03	1	1
locomotion (GO:0040011)	6	3	2.93	+	1.03	1	1
polysaccharide biosynthetic process (GO:0000271)	68	34	33.15	+	1.03	0.916	1
regulation of intracellular signal transduction (GO:1902531)	12	6	5.85	+	1.03	1	1
7-methylguanosine RNA capping (GO:0009452)	6	3	2.93	+	1.03	1	1
IMP biosynthetic process (GO:0006188)	6	3	2.93	+	1.03	1	1
response to cold (GO:0009409)	12	6	5.85	+	1.03	1	1
xylan catabolic process (GO:0045493)	6	3	2.93	+	1.03	1	1
cell wall polysaccharide catabolic process (GO:0044347)	6	3	2.93	+	1.03	1	1
galactose catabolic process via UDP-galactose (GO:0033499)	6	3	2.93	+	1.03	1	1
arabinan catabolic process (GO:0031222)	6	3	2.93	+	1.03	1	1
arabinan metabolic process (GO:0031221)	6	3	2.93	+	1.03	1	1
protein localization to mitochondrion (GO:0070585)	48	24	23.4	+	1.03	0.901	1
endoplasmic reticulum to cytosol transport (GO:1903513)	6	3	2.93	+	1.03	1	1
mannose metabolic process (GO:0006013)	6	3	2.93	+	1.03	1	1
negative regulation of reproductive process (GO:2000242)	6	3	2.93	+	1.03	1	1
cytoplasmic microtubule organization (GO:0031122)	18	9	8.78	+	1.03	1	1
establishment of protein localization to mitochondrion (GO:0072655)	48	24	23.4	+	1.03	0.901	1
riboflavin biosynthetic process (GO:0009231)	6	3	2.93	+	1.03	1	1
glyceraldehyde-3-phosphate metabolic process (GO:0019682)	6	3	2.93	+	1.03	1	1
formation of translation preinitiation complex (GO:0001731)	6	3	2.93	+	1.03	1	1
positive regulation of metabolic process (GO:0009893)	322	161	156.98	+	1.03	0.808	1
threonine catabolic process (GO:0006567)	6	3	2.93	+	1.03	1	1
threonine metabolic process (GO:0006566)	6	3	2.93	+	1.03	1	1
lysine metabolic process (GO:0006553)	6	3	2.93	+	1.03	1	1
glutamate biosynthetic process (GO:0006537)	4	2	1.95	+	1.03	1	1
protein alpha-1,2-demannosylation (GO:0036508)	2	1	0.98	+	1.03	1	1
protein demannosylation (GO:0036507)	2	1	0.98	+	1.03	1	1
regulation of histone methylation (GO:0031060)	2	1	0.98	+	1.03	1	1
protein localization to chloroplast (GO:0072598)	22	11	10.73	+	1.03	1	1
maintenance of protein localization in organelle (GO:0072595)	8	4	3.9	+	1.03	1	1
regulation of Arp2/3 complex-mediated actin nucleation (GO:0034315)	2	1	0.98	+	1.03	1	1
regulation of protein serine/threonine phosphatase activity (GO:0080163)	28	14	13.65	+	1.03	1	1
positive regulation of protein kinase activity (GO:0045860)	2	1	0.98	+	1.03	1	1
cellular response to light stimulus (GO:0071482)	4	2	1.95	+	1.03	1	1
regulation of phosphoprotein phosphatase activity (GO:0043666)	38	19	18.53	+	1.03	1	1
tRNA nucleoside ribose methylation (GO:0002128)	2	1	0.98	+	1.03	1	1
cell wall pectin biosynthetic process (GO:0052325)	2	1	0.98	+	1.03	1	1
DNA demethylation (GO:0080111)	2	1	0.98	+	1.03	1	1
cellular response to salicylic acid stimulus (GO:0071446)	2	1	0.98	+	1.03	1	1
pyridine-containing compound catabolic process (GO:0072526)	2	1	0.98	+	1.03	1	1
positive regulation of DNA-templated transcription, elongation (GO:0032786)	28	14	13.65	+	1.03	1	1
hyperosmotic salinity response (GO:0042538)	2	1	0.98	+	1.03	1	1
malate transmembrane transport (GO:0071423)	2	1	0.98	+	1.03	1	1
succinate transmembrane transport (GO:0071422)	2	1	0.98	+	1.03	1	1
cellular response to organonitrogen compound (GO:0071417)	2	1	0.98	+	1.03	1	1
erythrose 4-phosphate/phosphoenolpyruvate family amino acid metabolic process (GO:1902221)	10	5	4.88	+	1.03	1	1
carbohydrate derivative catabolic process (GO:1901136)	32	16	15.6	+	1.03	1	1
tRNA 3'-terminal CCA addition (GO:0001680)	2	1	0.98	+	1.03	1	1
nucleoside diphosphate catabolic process (GO:0009134)	10	5	4.88	+	1.03	1	1
deoxyribonucleoside metabolic process (GO:0009120)	2	1	0.98	+	1.03	1	1
plant ovule development (GO:0048481)	2	1	0.98	+	1.03	1	1
oxidative demethylation (GO:0070989)	2	1	0.98	+	1.03	1	1
style development (GO:0048479)	2	1	0.98	+	1.03	1	1
regulation of response to oxidative stress (GO:1902882)	2	1	0.98	+	1.03	1	1
biotin biosynthetic process (GO:0009102)	10	5	4.88	+	1.03	1	1
gynoecium development (GO:0048467)	4	2	1.95	+	1.03	1	1
nuclear-transcribed mRNA catabolic process, no-go decay (GO:0070966)	2	1	0.98	+	1.03	1	1
positive regulation of molecular function (GO:0044093)	42	21	20.48	+	1.03	0.894	1
carpel development (GO:0048440)	4	2	1.95	+	1.03	1	1
post-embryonic development (GO:0009791)	76	38	37.05	+	1.03	0.921	1
peptidyl-proline hydroxylation (GO:0019511)	10	5	4.88	+	1.03	1	1
L-methionine salvage from methylthioadenosine (GO:0019509)	4	2	1.95	+	1.03	1	1
regulation of cell death (GO:0010941)	8	4	3.9	+	1.03	1	1
cell wall macromolecule biosynthetic process (GO:0044038)	62	31	30.23	+	1.03	0.912	1
regulation of DNA methylation (GO:0044030)	10	5	4.88	+	1.03	1	1
peptidyl-proline hydroxylation to 4-hydroxy-L-proline (GO:0018401)	10	5	4.88	+	1.03	1	1
protein ADP-ribosylation (GO:0006471)	4	2	1.95	+	1.03	1	1
response to gibberellin (GO:0009739)	22	11	10.73	+	1.03	1	1
auxin-activated signaling pathway (GO:0009734)	2	1	0.98	+	1.03	1	1
negative regulation of phosphatase activity (GO:0010923)	2	1	0.98	+	1.03	1	1
calcium import into the mitochondrion (GO:0036444)	8	4	3.9	+	1.03	1	1
regulation of seed maturation (GO:2000034)	2	1	0.98	+	1.03	1	1
regulation of seed dormancy process (GO:2000033)	2	1	0.98	+	1.03	1	1
regulation of glucose metabolic process (GO:0010906)	4	2	1.95	+	1.03	1	1
regulation of translational initiation (GO:0006446)	4	2	1.95	+	1.03	1	1
tryptophanyl-tRNA aminoacylation (GO:0006436)	2	1	0.98	+	1.03	1	1
seryl-tRNA aminoacylation (GO:0006434)	2	1	0.98	+	1.03	1	1
histidyl-tRNA aminoacylation (GO:0006427)	2	1	0.98	+	1.03	1	1
glutamyl-tRNA aminoacylation (GO:0006424)	2	1	0.98	+	1.03	1	1
cysteinyl-tRNA aminoacylation (GO:0006423)	2	1	0.98	+	1.03	1	1
aspartyl-tRNA aminoacylation (GO:0006422)	2	1	0.98	+	1.03	1	1
prosthetic group metabolic process (GO:0051189)	2	1	0.98	+	1.03	1	1
alanyl-tRNA aminoacylation (GO:0006419)	2	1	0.98	+	1.03	1	1
negative regulation of dephosphorylation (GO:0035305)	4	2	1.95	+	1.03	1	1
4-alpha-methyl-delta7-sterol oxidation (GO:0080065)	2	1	0.98	+	1.03	1	1
ammonium transmembrane transport (GO:0072488)	8	4	3.9	+	1.03	1	1
tRNA export from nucleus (GO:0006409)	2	1	0.98	+	1.03	1	1
regulation of seed development (GO:0080050)	2	1	0.98	+	1.03	1	1
regulation of adenylate cyclase activity (GO:0045761)	2	1	0.98	+	1.03	1	1
mannose trimming involved in glycoprotein ERAD pathway (GO:1904382)	2	1	0.98	+	1.03	1	1
endoplasmic reticulum mannose trimming (GO:1904380)	2	1	0.98	+	1.03	1	1
plastid fission (GO:0043572)	10	5	4.88	+	1.03	1	1
cellular response to auxin stimulus (GO:0071365)	2	1	0.98	+	1.03	1	1
regulation of telomere maintenance via telomere lengthening (GO:1904356)	2	1	0.98	+	1.03	1	1
protein deglycosylation involved in glycoprotein catabolic process (GO:0035977)	2	1	0.98	+	1.03	1	1
positive regulation of actin nucleation (GO:0051127)	2	1	0.98	+	1.03	1	1
regulation of actin nucleation (GO:0051125)	2	1	0.98	+	1.03	1	1
RNA polymerase II preinitiation complex assembly (GO:0051123)	10	5	4.88	+	1.03	1	1
negative regulation of gluconeogenesis (GO:0045721)	2	1	0.98	+	1.03	1	1
malate transport (GO:0015743)	2	1	0.98	+	1.03	1	1
positive regulation of GTPase activity (GO:0043547)	22	11	10.73	+	1.03	1	1
molybdopterin cofactor metabolic process (GO:0043545)	2	1	0.98	+	1.03	1	1
arginine biosynthetic process via ornithine (GO:0042450)	4	2	1.95	+	1.03	1	1
COPI-coated vesicle budding (GO:0035964)	2	1	0.98	+	1.03	1	1
sucrose metabolic process (GO:0005985)	16	8	7.8	+	1.03	1	1
hormone catabolic process (GO:0042447)	2	1	0.98	+	1.03	1	1
homoserine biosynthetic process (GO:0009090)	4	2	1.95	+	1.03	1	1
oxaloacetate transport (GO:0015729)	2	1	0.98	+	1.03	1	1
lysine biosynthetic process via diaminopimelate (GO:0009089)	2	1	0.98	+	1.03	1	1
methionine biosynthetic process (GO:0009086)	8	4	3.9	+	1.03	1	1
monocarboxylic acid transport (GO:0015718)	8	4	3.9	+	1.03	1	1
thiosulfate transport (GO:0015709)	2	1	0.98	+	1.03	1	1
mitochondrial DNA repair (GO:0043504)	2	1	0.98	+	1.03	1	1
protein poly-ADP-ribosylation (GO:0070212)	4	2	1.95	+	1.03	1	1
regulation of response to reactive oxygen species (GO:1901031)	2	1	0.98	+	1.03	1	1
positive regulation of Arp2/3 complex-mediated actin nucleation (GO:2000601)	2	1	0.98	+	1.03	1	1
box C/D snoRNP assembly (GO:0000492)	8	4	3.9	+	1.03	1	1
alternative respiration (GO:0010230)	2	1	0.98	+	1.03	1	1
regulation of cell growth (GO:0001558)	2	1	0.98	+	1.03	1	1
cleavage involved in rRNA processing (GO:0000469)	22	11	10.73	+	1.03	1	1
maturation of 5.8S rRNA from tricistronic rRNA transcript (SSU-rRNA, 5.8S rRNA, LSU-rRNA) (GO:0000466)	20	10	9.75	+	1.03	1	1
seed coat development (GO:0010214)	2	1	0.98	+	1.03	1	1
response to chitin (GO:0010200)	4	2	1.95	+	1.03	1	1
aldehyde biosynthetic process (GO:0046184)	8	4	3.9	+	1.03	1	1
mucilage metabolic process involved in seed coat development (GO:0048359)	2	1	0.98	+	1.03	1	1
mucilage biosynthetic process involved in seed coat development (GO:0048354)	2	1	0.98	+	1.03	1	1
ubiquitin-dependent glycoprotein ERAD pathway (GO:0097466)	2	1	0.98	+	1.03	1	1
mitophagy (GO:0000423)	2	1	0.98	+	1.03	1	1
peptidyl-glutamine methylation (GO:0018364)	2	1	0.98	+	1.03	1	1
abscisic acid biosynthetic process (GO:0009688)	2	1	0.98	+	1.03	1	1
protein maturation by iron-sulfur cluster transfer (GO:0097428)	8	4	3.9	+	1.03	1	1
positive regulation of protein serine/threonine kinase activity (GO:0071902)	2	1	0.98	+	1.03	1	1
pyrimidine deoxyribonucleoside metabolic process (GO:0046125)	2	1	0.98	+	1.03	1	1
dolichol biosynthetic process (GO:0019408)	2	1	0.98	+	1.03	1	1
glycoside catabolic process (GO:0016139)	2	1	0.98	+	1.03	1	1
glycoside metabolic process (GO:0016137)	2	1	0.98	+	1.03	1	1
thymidine metabolic process (GO:0046104)	2	1	0.98	+	1.03	1	1
transcription initiation from RNA polymerase I promoter (GO:0006361)	2	1	0.98	+	1.03	1	1
DNA replication proofreading (GO:0045004)	2	1	0.98	+	1.03	1	1
response to mechanical stimulus (GO:0009612)	4	2	1.95	+	1.03	1	1
double-strand break repair via nonhomologous end joining (GO:0006303)	10	5	4.88	+	1.03	1	1
postreplication repair (GO:0006301)	14	7	6.83	+	1.03	1	1
synaptonemal complex organization (GO:0070193)	4	2	1.95	+	1.03	1	1
L-methionine salvage (GO:0071267)	4	2	1.95	+	1.03	1	1
L-methionine biosynthetic process (GO:0071265)	4	2	1.95	+	1.03	1	1
D-serine biosynthetic process (GO:0070179)	2	1	0.98	+	1.03	1	1
D-serine metabolic process (GO:0070178)	2	1	0.98	+	1.03	1	1
nuclear envelope organization (GO:0006998)	8	4	3.9	+	1.03	1	1
nucleus organization (GO:0006997)	14	7	6.83	+	1.03	1	1
tRNA transport (GO:0051031)	2	1	0.98	+	1.03	1	1
chiasma assembly (GO:0051026)	2	1	0.98	+	1.03	1	1
alkane catabolic process (GO:0043448)	2	1	0.98	+	1.03	1	1
cellular alkane metabolic process (GO:0043446)	2	1	0.98	+	1.03	1	1
UDP-galactose transmembrane transport (GO:0072334)	2	1	0.98	+	1.03	1	1
hyperosmotic response (GO:0006972)	2	1	0.98	+	1.03	1	1
polar nucleus fusion (GO:0010197)	2	1	0.98	+	1.03	1	1
mucilage biosynthetic process (GO:0010192)	2	1	0.98	+	1.03	1	1
mucilage metabolic process (GO:0010191)	2	1	0.98	+	1.03	1	1
cytochrome b6f complex assembly (GO:0010190)	2	1	0.98	+	1.03	1	1
cellular response to amino acid stimulus (GO:0071230)	2	1	0.98	+	1.03	1	1
negative regulation of seed germination (GO:0010187)	2	1	0.98	+	1.03	1	1
positive regulation of kinase activity (GO:0033674)	4	2	1.95	+	1.03	1	1
cellular response to acid chemical (GO:0071229)	2	1	0.98	+	1.03	1	1
wax metabolic process (GO:0010166)	2	1	0.98	+	1.03	1	1
response to X-ray (GO:0010165)	4	2	1.95	+	1.03	1	1
regulation of MAPK cascade (GO:0043408)	2	1	0.98	+	1.03	1	1
cutin biosynthetic process (GO:0010143)	10	5	4.88	+	1.03	1	1
homogentisate catabolic process (GO:1902000)	2	1	0.98	+	1.03	1	1
vesicle targeting (GO:0006903)	2	1	0.98	+	1.03	1	1
vesicle coating (GO:0006901)	2	1	0.98	+	1.03	1	1
organelle fission (GO:0048285)	106	53	51.68	+	1.03	0.866	1
Golgi localization (GO:0051645)	2	1	0.98	+	1.03	1	1
oxylipin biosynthetic process (GO:0031408)	2	1	0.98	+	1.03	1	1
oxylipin metabolic process (GO:0031407)	2	1	0.98	+	1.03	1	1
adenine biosynthetic process (GO:0046084)	2	1	0.98	+	1.03	1	1
positive regulation of cell growth (GO:0030307)	2	1	0.98	+	1.03	1	1
dolichol metabolic process (GO:0019348)	2	1	0.98	+	1.03	1	1
cysteine biosynthetic process via cystathionine (GO:0019343)	4	2	1.95	+	1.03	1	1
sno(s)RNA catabolic process (GO:0016077)	2	1	0.98	+	1.03	1	1
snRNA catabolic process (GO:0016076)	2	1	0.98	+	1.03	1	1
tertiary alcohol biosynthetic process (GO:1902645)	2	1	0.98	+	1.03	1	1
sno(s)RNA metabolic process (GO:0016074)	8	4	3.9	+	1.03	1	1
phenol-containing compound catabolic process (GO:0019336)	2	1	0.98	+	1.03	1	1
olefinic compound biosynthetic process (GO:0120255)	2	1	0.98	+	1.03	1	1
hydrocarbon metabolic process (GO:0120252)	26	13	12.68	+	1.03	1	1
protein transmembrane transport (GO:0071806)	62	31	30.23	+	1.03	0.912	1
assembly of large subunit precursor of preribosome (GO:1902626)	4	2	1.95	+	1.03	1	1
positive regulation of DNA demethylation (GO:1901537)	4	2	1.95	+	1.03	1	1
regulation of DNA demethylation (GO:1901535)	4	2	1.95	+	1.03	1	1
megagametogenesis (GO:0009561)	2	1	0.98	+	1.03	1	1
COPI coating of Golgi vesicle (GO:0048205)	2	1	0.98	+	1.03	1	1
Golgi transport vesicle coating (GO:0048200)	2	1	0.98	+	1.03	1	1
[truncated: 1,455 more rows]
