# Supplementary material for: Reference Guided De Novo Genome Assembly of Transformation Pliable Solanum lycopersicum cv. Pusa Ruby
Source: Genes (Basel). 2023 Feb 24;14(3):570. doi: 10.3390/genes14030570 (PMC10047940; doi:10.3390/genes14030570)
Supplement: Supplementary file 1 [file genes-14-00570-s001.zip › File S7.xlsx]

## Sheet: MF-ORT
File S7. Panther overrepresentation test for Molecular Function GO category for Pusa Ruby (PR) protein coding genes. GO database used : GO Ontology database DOI: 10.5281/zenodo.6399963 Released 2022-03-22.
Reference List:	Solanum lycopersicum (all genes in database)
Test Type:	FISHER
Correction:	False Discovery Rate (FDR)
GO molecular function complete	Solanum lycopersicum - REFLIST (34652)	PR (16893)	PR (expected)	PR (over/under)	PR (fold Enrichment)	PR (raw P-value)	PR (FDR)
phospholipase A2 activity (GO:0004623)	3	3	1.46	+	2.05	0.401	1
peroxisome targeting sequence binding (GO:0000268)	3	3	1.46	+	2.05	0.401	1
gamma-glutamylcyclotransferase activity (GO:0003839)	3	3	1.46	+	2.05	0.401	1
UTP-monosaccharide-1-phosphate uridylyltransferase activity (GO:0051748)	3	3	1.46	+	2.05	0.401	1
protein methylesterase activity (GO:0051723)	3	3	1.46	+	2.05	0.401	1
cyclo-ligase activity (GO:0016882)	3	3	1.46	+	2.05	0.401	1
intramolecular oxidoreductase activity, interconverting keto- and enol-groups (GO:0016862)	3	3	1.46	+	2.05	0.401	1
ornithine decarboxylase activity (GO:0004586)	3	3	1.46	+	2.05	0.401	1
beta-N-acetylhexosaminidase activity (GO:0004563)	3	3	1.46	+	2.05	0.401	1
mannose-phosphate guanylyltransferase activity (GO:0008905)	3	3	1.46	+	2.05	0.401	1
mannokinase activity (GO:0019158)	6	6	2.93	+	2.05	0.225	1
rRNA (adenine-N6,N6-)-dimethyltransferase activity (GO:0000179)	3	3	1.46	+	2.05	0.401	1
carboxyl- or carbamoyltransferase activity (GO:0016743)	3	3	1.46	+	2.05	0.401	1
tripeptide transmembrane transporter activity (GO:0042937)	3	3	1.46	+	2.05	0.401	1
mannose-1-phosphate guanylyltransferase activity (GO:0004475)	3	3	1.46	+	2.05	0.401	1
cyclic-nucleotide phosphodiesterase activity (GO:0004112)	3	3	1.46	+	2.05	0.401	1
isocitrate dehydrogenase (NAD+) activity (GO:0004449)	3	3	1.46	+	2.05	0.401	1
1-phosphatidylinositol 4-kinase activity (GO:0004430)	3	3	1.46	+	2.05	0.401	1
hydroxymethylglutaryl-CoA synthase activity (GO:0004421)	3	3	1.46	+	2.05	0.401	1
hexosaminidase activity (GO:0015929)	3	3	1.46	+	2.05	0.401	1
thermospermine synthase activity (GO:0010487)	3	3	1.46	+	2.05	0.401	1
alpha-1,2-mannosyltransferase activity (GO:0000026)	3	3	1.46	+	2.05	0.401	1
phenylpyruvate tautomerase activity (GO:0050178)	3	3	1.46	+	2.05	0.401	1
acetyl-CoA hydrolase activity (GO:0003986)	3	3	1.46	+	2.05	0.401	1
UTP:glucose-1-phosphate uridylyltransferase activity (GO:0003983)	3	3	1.46	+	2.05	0.401	1
FMN adenylyltransferase activity (GO:0003919)	3	3	1.46	+	2.05	0.401	1
MAP kinase phosphatase activity (GO:0033549)	3	3	1.46	+	2.05	0.401	1
phosphatidylinositol-3,4,5-trisphosphate 3-phosphatase activity (GO:0016314)	3	3	1.46	+	2.05	0.401	1
oxidoreductase activity, acting on a sulfur group of donors, oxygen as acceptor (GO:0016670)	3	3	1.46	+	2.05	0.401	1
glucokinase activity (GO:0004340)	6	6	2.93	+	2.05	0.225	1
phosphoribosylamine-glycine ligase activity (GO:0004637)	1	1	0.49	+	2.05	0.548	1
phosphopantothenoylcysteine decarboxylase activity (GO:0004633)	2	2	0.98	+	2.05	0.602	1
phosphomevalonate kinase activity (GO:0004631)	2	2	0.98	+	2.05	0.602	1
L-galactose dehydrogenase activity (GO:0010349)	1	1	0.49	+	2.05	0.548	1
molybdopterin molybdotransferase activity (GO:0061599)	1	1	0.49	+	2.05	0.548	1
adenylylsulfatase activity (GO:0047627)	2	2	0.98	+	2.05	0.602	1
malonyl-CoA decarboxylase activity (GO:0050080)	1	1	0.49	+	2.05	0.548	1
dolichyl pyrophosphate Glc2Man9GlcNAc2 alpha-1,2-glucosyltransferase activity (GO:0106073)	1	1	0.49	+	2.05	0.548	1
2,3-bisphosphoglycerate-independent phosphoglycerate mutase activity (GO:0046537)	1	1	0.49	+	2.05	0.548	1
phosphoglycerate mutase activity (GO:0004619)	1	1	0.49	+	2.05	0.548	1
phosphoglycerate kinase activity (GO:0004618)	2	2	0.98	+	2.05	0.602	1
gibberellin binding (GO:0010331)	2	2	0.98	+	2.05	0.602	1
polynucleotide phosphatase activity (GO:0098518)	1	1	0.49	+	2.05	0.548	1
phosphoglucomutase activity (GO:0004614)	2	2	0.98	+	2.05	0.602	1
centromeric DNA binding (GO:0019237)	1	1	0.49	+	2.05	0.548	1
m7G(5')pppN diphosphatase activity (GO:0050072)	1	1	0.49	+	2.05	0.548	1
phosphatidylserine decarboxylase activity (GO:0004609)	1	1	0.49	+	2.05	0.548	1
histone-glutamine methyltransferase activity (GO:1990259)	1	1	0.49	+	2.05	0.548	1
lycopene beta cyclase activity (GO:0045436)	2	2	0.98	+	2.05	0.602	1
ATP citrate synthase activity (GO:0003878)	2	2	0.98	+	2.05	0.602	1
nitrilase activity (GO:0000257)	1	1	0.49	+	2.05	0.548	1
L-methionine-(S)-S-oxide reductase activity (GO:0036456)	5	5	2.44	+	2.05	0.313	1
Lys63-specific deubiquitinase activity (GO:0061578)	2	2	0.98	+	2.05	0.602	1
phosphatidylinositol 3-kinase activity (GO:0035004)	1	1	0.49	+	2.05	0.548	1
tRNA 2'-O-methyltransferase activity (GO:0106050)	1	1	0.49	+	2.05	0.548	1
UDP-sulfoquinovose:DAG sulfoquinovosyltransferase activity (GO:0046510)	2	2	0.98	+	2.05	0.602	1
N-acylsphingosine amidohydrolase activity (GO:0017040)	2	2	0.98	+	2.05	0.602	1
3-methyl-2-oxobutanoate hydroxymethyltransferase activity (GO:0003864)	1	1	0.49	+	2.05	0.548	1
hydrolase activity, acting on carbon-sulfur bonds (GO:0046508)	1	1	0.49	+	2.05	0.548	1
UDPsulfoquinovose synthase activity (GO:0046507)	1	1	0.49	+	2.05	0.548	1
ribulose-1,5-bisphosphate carboxylase/oxygenase activator activity (GO:0046863)	2	2	0.98	+	2.05	0.602	1
3-hydroxybutyrate dehydrogenase activity (GO:0003858)	1	1	0.49	+	2.05	0.548	1
chlorophyll(ide) b reductase activity (GO:0034256)	1	1	0.49	+	2.05	0.548	1
N-acetylglucosaminylphosphatidylinositol deacetylase activity (GO:0000225)	1	1	0.49	+	2.05	0.548	1
peptide-N4-(N-acetyl-beta-glucosaminyl)asparagine amidase activity (GO:0000224)	1	1	0.49	+	2.05	0.548	1
1-pyrroline-5-carboxylate dehydrogenase activity (GO:0003842)	1	1	0.49	+	2.05	0.548	1
MAP kinase tyrosine/serine/threonine phosphatase activity (GO:0017017)	1	1	0.49	+	2.05	0.548	1
sterol 24-C-methyltransferase activity (GO:0003838)	2	2	0.98	+	2.05	0.602	1
beta-ureidopropionase activity (GO:0003837)	1	1	0.49	+	2.05	0.548	1
tRNA 2'-phosphotransferase activity (GO:0000215)	1	1	0.49	+	2.05	0.548	1
phosphatidylinositol-3,5-bisphosphate phosphatase activity (GO:0106018)	1	1	0.49	+	2.05	0.548	1
gamma-aminobutyric acid transmembrane transporter activity (GO:0015185)	1	1	0.49	+	2.05	0.548	1
L-cystine transmembrane transporter activity (GO:0015184)	2	2	0.98	+	2.05	0.602	1
4-amino-4-deoxychorismate synthase activity (GO:0046820)	1	1	0.49	+	2.05	0.548	1
L-alanine transmembrane transporter activity (GO:0015180)	1	1	0.49	+	2.05	0.548	1
neutral amino acid transmembrane transporter activity (GO:0015175)	1	1	0.49	+	2.05	0.548	1
microtubule plus end polymerase (GO:0061863)	1	1	0.49	+	2.05	0.548	1
molybdopterin cofactor binding (GO:0043546)	1	1	0.49	+	2.05	0.548	1
Rho GDP-dissociation inhibitor activity (GO:0005094)	4	4	1.95	+	2.05	0.452	1
acetylpyruvate hydrolase activity (GO:0018773)	1	1	0.49	+	2.05	0.548	1
rRNA cytidine N-acetyltransferase activity (GO:1990883)	1	1	0.49	+	2.05	0.548	1
protein kinase C binding (GO:0005080)	2	2	0.98	+	2.05	0.602	1
glycine binding (GO:0016594)	1	1	0.49	+	2.05	0.548	1
tricarboxylic acid transmembrane transporter activity (GO:0015142)	1	1	0.49	+	2.05	0.548	1
protein tyrosine/threonine phosphatase activity (GO:0008330)	1	1	0.49	+	2.05	0.548	1
NADHX epimerase activity (GO:0052856)	2	2	0.98	+	2.05	0.602	1
alpha-ketoglutarate transmembrane transporter activity (GO:0015139)	2	2	0.98	+	2.05	0.602	1
citrate transmembrane transporter activity (GO:0015137)	1	1	0.49	+	2.05	0.548	1
sialic acid transmembrane transporter activity (GO:0015136)	1	1	0.49	+	2.05	0.548	1
sulfur dioxygenase activity (GO:0050313)	2	2	0.98	+	2.05	0.602	1
2-C-methyl-D-erythritol 2,4-cyclodiphosphate synthase activity (GO:0008685)	1	1	0.49	+	2.05	0.548	1
sulfite reductase (ferredoxin) activity (GO:0050311)	1	1	0.49	+	2.05	0.548	1
kynurenine-oxoglutarate transaminase activity (GO:0016212)	1	1	0.49	+	2.05	0.548	1
oxidized purine DNA binding (GO:0032357)	1	1	0.49	+	2.05	0.548	1
oxidized DNA binding (GO:0032356)	1	1	0.49	+	2.05	0.548	1
3-deoxy-8-phosphooctulonate synthase activity (GO:0008676)	1	1	0.49	+	2.05	0.548	1
4-coumarate-CoA ligase activity (GO:0016207)	1	1	0.49	+	2.05	0.548	1
oxidoreductase activity, acting on NAD(P)H, oxygen as acceptor (GO:0050664)	5	5	2.44	+	2.05	0.313	1
peroxisome matrix targeting signal-2 binding (GO:0005053)	1	1	0.49	+	2.05	0.548	1
peroxisome matrix targeting signal-1 binding (GO:0005052)	1	1	0.49	+	2.05	0.548	1
single-stranded DNA 3'-5' exodeoxyribonuclease activity (GO:0008310)	1	1	0.49	+	2.05	0.548	1
S-formylglutathione hydrolase activity (GO:0018738)	1	1	0.49	+	2.05	0.548	1
promoter-specific chromatin binding (GO:1990841)	2	2	0.98	+	2.05	0.602	1
2',3'-cyclic-nucleotide 2'-phosphodiesterase activity (GO:0008663)	1	1	0.49	+	2.05	0.548	1
polynucleotide kinase activity (GO:0051734)	1	1	0.49	+	2.05	0.548	1
polydeoxyribonucleotide kinase activity (GO:0051733)	1	1	0.49	+	2.05	0.548	1
protein phosphatase 2A binding (GO:0051721)	1	1	0.49	+	2.05	0.548	1
inositol heptakisphosphate kinase activity (GO:0000829)	2	2	0.98	+	2.05	0.602	1
inositol hexakisphosphate kinase activity (GO:0000828)	2	2	0.98	+	2.05	0.602	1
oxidoreductase activity, acting on the CH-OH group of donors, oxygen as acceptor (GO:0016899)	1	1	0.49	+	2.05	0.548	1
manganese ion binding (GO:0030145)	4	4	1.95	+	2.05	0.452	1
threonine-type endopeptidase activity (GO:0004298)	1	1	0.49	+	2.05	0.548	1
azole transmembrane transporter activity (GO:1901474)	2	2	0.98	+	2.05	0.602	1
ligase activity, forming phosphoric ester bonds (GO:0016886)	2	2	0.98	+	2.05	0.602	1
phosphatidylinositol-3,5-bisphosphate 5-phosphatase activity (GO:0043813)	1	1	0.49	+	2.05	0.548	1
quinolinate synthetase A activity (GO:0008987)	1	1	0.49	+	2.05	0.548	1
delta14-sterol reductase activity (GO:0050613)	1	1	0.49	+	2.05	0.548	1
L-methionine:thioredoxin-disulfide S-oxidoreductase activity (GO:0033744)	5	5	2.44	+	2.05	0.313	1
peptide-methionine (R)-S-oxide reductase activity (GO:0033743)	1	1	0.49	+	2.05	0.548	1
anthocyanidin reductase activity (GO:0033729)	1	1	0.49	+	2.05	0.548	1
purine nucleobase transmembrane transporter activity (GO:0005345)	2	2	0.98	+	2.05	0.602	1
amine-lyase activity (GO:0016843)	2	2	0.98	+	2.05	0.602	1
long-chain fatty acid transporter activity (GO:0005324)	2	2	0.98	+	2.05	0.602	1
peptide alpha-N-acetyltransferase activity (GO:0004596)	5	5	2.44	+	2.05	0.313	1
pantothenate kinase activity (GO:0004594)	4	4	1.95	+	2.05	0.452	1
pantoate-beta-alanine ligase activity (GO:0004592)	1	1	0.49	+	2.05	0.548	1
orotidine-5'-phosphate decarboxylase activity (GO:0004590)	1	1	0.49	+	2.05	0.548	1
histone kinase activity (H3-T3 specific) (GO:0072354)	1	1	0.49	+	2.05	0.548	1
1,4-dihydroxy-2-naphthoyl-CoA synthase activity (GO:0008935)	1	1	0.49	+	2.05	0.548	1
orotate phosphoribosyltransferase activity (GO:0004588)	1	1	0.49	+	2.05	0.548	1
ornithine carbamoyltransferase activity (GO:0004585)	2	2	0.98	+	2.05	0.602	1
hydrolase activity, acting on acid anhydrides, in sulfonyl-containing anhydrides (GO:0016819)	2	2	0.98	+	2.05	0.602	1
hydrolase activity, acting on carbon-nitrogen (but not peptide) bonds, in nitriles (GO:0016815)	1	1	0.49	+	2.05	0.548	1
prenylcysteine methylesterase activity (GO:0010296)	2	2	0.98	+	2.05	0.602	1
carotene beta-ring hydroxylase activity (GO:0010291)	1	1	0.49	+	2.05	0.548	1
Glc3Man9GlcNAc2 oligosaccharide glucosidase activity (GO:0004573)	1	1	0.49	+	2.05	0.548	1
lactaldehyde dehydrogenase activity (GO:0008911)	1	1	0.49	+	2.05	0.548	1
isochorismate synthase activity (GO:0008909)	1	1	0.49	+	2.05	0.548	1
3-dehydrosphinganine reductase activity (GO:0047560)	1	1	0.49	+	2.05	0.548	1
chlorophyllide a oxygenase [overall] activity (GO:0010277)	2	2	0.98	+	2.05	0.602	1
peptide-glutamate-N-acetyltransferase activity (GO:1990190)	1	1	0.49	+	2.05	0.548	1
2-hydroxyglutarate dehydrogenase activity (GO:0047545)	1	1	0.49	+	2.05	0.548	1
alanine transmembrane transporter activity (GO:0022858)	1	1	0.49	+	2.05	0.548	1
peptide-serine-N-acetyltransferase activity (GO:1990189)	1	1	0.49	+	2.05	0.548	1
inositol pentakisphosphate 2-kinase activity (GO:0035299)	1	1	0.49	+	2.05	0.548	1
voltage-gated cation channel activity (GO:0022843)	1	1	0.49	+	2.05	0.548	1
RNA-DNA hybrid ribonuclease activity (GO:0004523)	1	1	0.49	+	2.05	0.548	1
ADP-sugar diphosphatase activity (GO:0019144)	1	1	0.49	+	2.05	0.548	1
endopeptidase activator activity (GO:0061133)	1	1	0.49	+	2.05	0.548	1
nicotinate phosphoribosyltransferase activity (GO:0004516)	2	2	0.98	+	2.05	0.602	1
nicotinate-nucleotide diphosphorylase (carboxylating) activity (GO:0004514)	1	1	0.49	+	2.05	0.548	1
protein-glutamine N-methyltransferase activity (GO:0036009)	1	1	0.49	+	2.05	0.548	1
5,10-methylenetetrahydrofolate-dependent methyltransferase activity (GO:0042083)	1	1	0.49	+	2.05	0.548	1
4-hydroxy-3-methylbut-2-en-1-yl diphosphate synthase activity (GO:0046429)	1	1	0.49	+	2.05	0.548	1
violaxanthin de-epoxidase activity (GO:0046422)	1	1	0.49	+	2.05	0.548	1
xylulokinase activity (GO:0004856)	2	2	0.98	+	2.05	0.602	1
uroporphyrin-III C-methyltransferase activity (GO:0004851)	1	1	0.49	+	2.05	0.548	1
polydeoxyribonucleotide 5'-hydroxyl-kinase activity (GO:0046404)	1	1	0.49	+	2.05	0.548	1
polynucleotide 3'-phosphatase activity (GO:0046403)	1	1	0.49	+	2.05	0.548	1
uracil phosphoribosyltransferase activity (GO:0004845)	2	2	0.98	+	2.05	0.602	1
myristoyltransferase activity (GO:0019107)	2	2	0.98	+	2.05	0.602	1
pyrimidine nucleotide binding (GO:0019103)	1	1	0.49	+	2.05	0.548	1
protein-arginine omega-N symmetric methyltransferase activity (GO:0035243)	2	2	0.98	+	2.05	0.602	1
ubiquitin activating enzyme activity (GO:0004839)	2	2	0.98	+	2.05	0.602	1
tryptophan synthase activity (GO:0004834)	1	1	0.49	+	2.05	0.548	1
tyrosine-tRNA ligase activity (GO:0004831)	2	2	0.98	+	2.05	0.602	1
N6-threonylcarbomyladenosine methylthiotransferase activity (GO:0035598)	1	1	0.49	+	2.05	0.548	1
tetraacyldisaccharide 4'-kinase activity (GO:0009029)	1	1	0.49	+	2.05	0.548	1
methionine-tRNA ligase activity (GO:0004825)	1	1	0.49	+	2.05	0.548	1
isoleucine-tRNA ligase activity (GO:0004822)	2	2	0.98	+	2.05	0.602	1
microtubule plus-end binding (GO:0051010)	2	2	0.98	+	2.05	0.602	1
tRNA (guanosine-2'-O-)-methyltransferase activity (GO:0009020)	1	1	0.49	+	2.05	0.548	1
glycine-tRNA ligase activity (GO:0004820)	2	2	0.98	+	2.05	0.602	1
single-stranded DNA exodeoxyribonuclease activity (GO:0008297)	1	1	0.49	+	2.05	0.548	1
glutamine-tRNA ligase activity (GO:0004819)	1	1	0.49	+	2.05	0.548	1
succinate-semialdehyde dehydrogenase [NAD(P)+] activity (GO:0009013)	1	1	0.49	+	2.05	0.548	1
imidazoleglycerol-phosphate synthase activity (GO:0000107)	1	1	0.49	+	2.05	0.548	1
NADPH binding (GO:0070402)	1	1	0.49	+	2.05	0.548	1
NAD(P)H oxidase H2O2-forming activity (GO:0016174)	5	5	2.44	+	2.05	0.313	1
triglyceride lipase activity (GO:0004806)	1	1	0.49	+	2.05	0.548	1
serine O-acetyltransferase activity (GO:0009001)	4	4	1.95	+	2.05	0.452	1
transcription elongation regulator activity (GO:0003711)	1	1	0.49	+	2.05	0.548	1
phytoene dehydrogenase activity (GO:0016166)	1	1	0.49	+	2.05	0.548	1
deNEDDylase activity (GO:0019784)	2	2	0.98	+	2.05	0.602	1
Atg8 ligase activity (GO:0019776)	1	1	0.49	+	2.05	0.548	1
5'-nucleotidase activity (GO:0008253)	4	4	1.95	+	2.05	0.452	1
5'-deoxynucleotidase activity (GO:0002953)	1	1	0.49	+	2.05	0.548	1
metalloexopeptidase activity (GO:0008235)	2	2	0.98	+	2.05	0.602	1
prostaglandin-E synthase activity (GO:0050220)	1	1	0.49	+	2.05	0.548	1
GDP-mannose hydrolase activity (GO:0052751)	1	1	0.49	+	2.05	0.548	1
GDP-L-fucose synthase activity (GO:0050577)	1	1	0.49	+	2.05	0.548	1
oxidative DNA demethylase activity (GO:0035516)	1	1	0.49	+	2.05	0.548	1
oxidative RNA demethylase activity (GO:0035515)	1	1	0.49	+	2.05	0.548	1
phosphatidylinositol kinase activity (GO:0052742)	4	4	1.95	+	2.05	0.452	1
glutaminyl-tRNA synthase (glutamine-hydrolyzing) activity (GO:0050567)	2	2	0.98	+	2.05	0.602	1
potassium:chloride symporter activity (GO:0015379)	2	2	0.98	+	2.05	0.602	1
cation:chloride symporter activity (GO:0015377)	2	2	0.98	+	2.05	0.602	1
peroxisome membrane targeting sequence binding (GO:0033328)	1	1	0.49	+	2.05	0.548	1
oxoglutarate:malate antiporter activity (GO:0015367)	2	2	0.98	+	2.05	0.602	1
hydroquinone:oxygen oxidoreductase activity (GO:0052716)	1	1	0.49	+	2.05	0.548	1
tRNA (adenine-N6-)-methyltransferase activity (GO:0016430)	1	1	0.49	+	2.05	0.548	1
tRNA (adenine) methyltransferase activity (GO:0016426)	1	1	0.49	+	2.05	0.548	1
riboflavin kinase activity (GO:0008531)	2	2	0.98	+	2.05	0.602	1
metallocarboxypeptidase activity (GO:0004181)	1	1	0.49	+	2.05	0.548	1
S-acetyltransferase activity (GO:0016418)	2	2	0.98	+	2.05	0.602	1
purine-specific mismatch base pair DNA N-glycosylase activity (GO:0000701)	1	1	0.49	+	2.05	0.548	1
mismatch base pair DNA N-glycosylase activity (GO:0000700)	1	1	0.49	+	2.05	0.548	1
serine O-acyltransferase activity (GO:0016412)	4	4	1.95	+	2.05	0.452	1
aminopeptidase activity (GO:0004177)	1	1	0.49	+	2.05	0.548	1
chloride channel activity (GO:0005254)	1	1	0.49	+	2.05	0.548	1
palmitoyl-CoA oxidase activity (GO:0016401)	1	1	0.49	+	2.05	0.548	1
3'-flap endonuclease activity (GO:0048257)	1	1	0.49	+	2.05	0.548	1
sulfiredoxin activity (GO:0032542)	1	1	0.49	+	2.05	0.548	1
dihydroxy-acid dehydratase activity (GO:0004160)	2	2	0.98	+	2.05	0.602	1
voltage-gated calcium channel activity (GO:0005245)	1	1	0.49	+	2.05	0.548	1
dihydropyrimidinase activity (GO:0004157)	1	1	0.49	+	2.05	0.548	1
dihydroorotate dehydrogenase activity (GO:0004152)	1	1	0.49	+	2.05	0.548	1
dihydroorotase activity (GO:0004151)	1	1	0.49	+	2.05	0.548	1
hydroxymethyl-, formyl- and related transferase activity (GO:0016742)	11	11	5.36	+	2.05	0.11	1
dihydrofolate reductase activity (GO:0004146)	1	1	0.49	+	2.05	0.548	1
diacylglycerol cholinephosphotransferase activity (GO:0004142)	2	2	0.98	+	2.05	0.602	1
dethiobiotin synthase activity (GO:0004141)	1	1	0.49	+	2.05	0.548	1
dihydrofolate synthase activity (GO:0008841)	1	1	0.49	+	2.05	0.548	1
mevalonate kinase activity (GO:0004496)	1	1	0.49	+	2.05	0.548	1
calcium-dependent phospholipase A2 activity (GO:0047498)	2	2	0.98	+	2.05	0.602	1
diaminopimelate epimerase activity (GO:0008837)	1	1	0.49	+	2.05	0.548	1
diaminohydroxyphosphoribosylaminopyrimidine deaminase activity (GO:0008835)	2	2	0.98	+	2.05	0.602	1
DNA polymerase processivity factor activity (GO:0030337)	1	1	0.49	+	2.05	0.548	1
tRNA (m5U54) methyltransferase activity (GO:0030696)	1	1	0.49	+	2.05	0.548	1
oxidoreductase activity, acting on metal ions, oxygen as acceptor (GO:0016724)	1	1	0.49	+	2.05	0.548	1
cytochrome-b5 reductase activity, acting on NAD(P)H (GO:0004128)	2	2	0.98	+	2.05	0.602	1
cytidine deaminase activity (GO:0004126)	1	1	0.49	+	2.05	0.548	1
sterol delta7 reductase activity (GO:0009918)	1	1	0.49	+	2.05	0.548	1
methionyl-tRNA formyltransferase activity (GO:0004479)	1	1	0.49	+	2.05	0.548	1
2',3'-cyclic-nucleotide 3'-phosphodiesterase activity (GO:0004113)	2	2	0.98	+	2.05	0.602	1
malate dehydrogenase (decarboxylating) (NAD+) activity (GO:0004471)	1	1	0.49	+	2.05	0.548	1
lipoic acid binding (GO:0031405)	2	2	0.98	+	2.05	0.602	1
pheophytinase activity (GO:0080124)	1	1	0.49	+	2.05	0.548	1
oxidoreductase activity, acting on single donors with incorporation of molecular oxygen, incorporation of one atom of oxygen (internal monooxygenases or internal mixed function oxidases) (GO:0016703)	2	2	0.98	+	2.05	0.602	1
coproporphyrinogen oxidase activity (GO:0004109)	1	1	0.49	+	2.05	0.548	1
choline kinase activity (GO:0004103)	1	1	0.49	+	2.05	0.548	1
DNA translocase activity (GO:0015616)	2	2	0.98	+	2.05	0.602	1
L-lactate dehydrogenase activity (GO:0004459)	2	2	0.98	+	2.05	0.602	1
isopentenyl-diphosphate delta-isomerase activity (GO:0004452)	2	2	0.98	+	2.05	0.602	1
rRNA (guanine-N7-)-methyltransferase activity (GO:0070043)	1	1	0.49	+	2.05	0.548	1
ATP-dependent NAD(P)H-hydrate dehydratase activity (GO:0047453)	1	1	0.49	+	2.05	0.548	1
rRNA (pseudouridine) methyltransferase activity (GO:0070037)	2	2	0.98	+	2.05	0.602	1
RNA polymerase I general transcription initiation factor activity (GO:0001181)	1	1	0.49	+	2.05	0.548	1
sulfur amino acid transmembrane transporter activity (GO:0000099)	2	2	0.98	+	2.05	0.602	1
thymidylate synthase activity (GO:0004799)	1	1	0.49	+	2.05	0.548	1
threonine aldolase activity (GO:0004793)	1	1	0.49	+	2.05	0.548	1
indole-3-glycerol-phosphate synthase activity (GO:0004425)	1	1	0.49	+	2.05	0.548	1
imidazoleglycerol-phosphate dehydratase activity (GO:0004424)	1	1	0.49	+	2.05	0.548	1
oligopeptidase activity (GO:0070012)	2	2	0.98	+	2.05	0.602	1
double-stranded telomeric DNA binding (GO:0003691)	1	1	0.49	+	2.05	0.548	1
pre-mRNA 5'-splice site binding (GO:0030627)	2	2	0.98	+	2.05	0.602	1
U5 snRNA binding (GO:0030623)	2	2	0.98	+	2.05	0.602	1
histone threonine kinase activity (GO:0035184)	1	1	0.49	+	2.05	0.548	1
hydroxymethylbilane synthase activity (GO:0004418)	1	1	0.49	+	2.05	0.548	1
succinate-semialdehyde dehydrogenase (NAD+) activity (GO:0004777)	1	1	0.49	+	2.05	0.548	1
metalloaminopeptidase activity (GO:0070006)	1	1	0.49	+	2.05	0.548	1
manganese:proton antiporter activity (GO:0010486)	1	1	0.49	+	2.05	0.548	1
H4 histone acetyltransferase activity (GO:0010485)	1	1	0.49	+	2.05	0.548	1
H3 histone acetyltransferase activity (GO:0010484)	1	1	0.49	+	2.05	0.548	1
shikimate kinase activity (GO:0004765)	1	1	0.49	+	2.05	0.548	1
serine-pyruvate transaminase activity (GO:0004760)	1	1	0.49	+	2.05	0.548	1
1-deoxy-D-xylulose-5-phosphate reductoisomerase activity (GO:0030604)	1	1	0.49	+	2.05	0.548	1
D-ribulose-phosphate 3-epimerase activity (GO:0004750)	2	2	0.98	+	2.05	0.602	1
rRNA (cytosine-N4-)-methyltransferase activity (GO:0071424)	1	1	0.49	+	2.05	0.548	1
dihydrolipoyllysine-residue acetyltransferase activity (GO:0004742)	2	2	0.98	+	2.05	0.602	1
biotin-protein ligase activity (GO:0018271)	1	1	0.49	+	2.05	0.548	1
pyrroline-5-carboxylate reductase activity (GO:0004735)	1	1	0.49	+	2.05	0.548	1
CDP-glycerol diphosphatase activity (GO:0047734)	1	1	0.49	+	2.05	0.548	1
diphthine-ammonia ligase activity (GO:0017178)	1	1	0.49	+	2.05	0.548	1
geranylgeranyl reductase activity (GO:0045550)	2	2	0.98	+	2.05	0.602	1
URM1 activating enzyme activity (GO:0042292)	1	1	0.49	+	2.05	0.548	1
aconitate hydratase activity (GO:0003994)	2	2	0.98	+	2.05	0.602	1
acetylglutamate kinase activity (GO:0003991)	1	1	0.49	+	2.05	0.548	1
adenine/guanine mispair binding (GO:0035485)	1	1	0.49	+	2.05	0.548	1
CP2 mannose-ethanolamine phosphotransferase activity (GO:0051267)	1	1	0.49	+	2.05	0.548	1
protein dimerization activity (GO:0046983)	1	1	0.49	+	2.05	0.548	1
tRNA (guanine-N7-)-methyltransferase activity (GO:0008176)	2	2	0.98	+	2.05	0.602	1
UDP-N-acetylglucosamine-dolichyl-phosphate N-acetylglucosaminephosphotransferase activity (GO:0003975)	1	1	0.49	+	2.05	0.548	1
(S)-2-hydroxy-acid oxidase activity (GO:0003973)	1	1	0.49	+	2.05	0.548	1
L-serine hydro-lyase (adding indole, L-tryptophan-forming) activity (GO:0052684)	1	1	0.49	+	2.05	0.548	1
3'-phosphoadenosine 5'-phosphosulfate transmembrane transporter activity (GO:0046964)	1	1	0.49	+	2.05	0.548	1
deoxycytidyl transferase activity (GO:0017125)	1	1	0.49	+	2.05	0.548	1
IMP dehydrogenase activity (GO:0003938)	1	1	0.49	+	2.05	0.548	1
N-carbamoylputrescine amidase activity (GO:0050126)	1	1	0.49	+	2.05	0.548	1
IMP cyclohydrolase activity (GO:0003937)	1	1	0.49	+	2.05	0.548	1
intramolecular transferase activity, transferring hydroxy groups (GO:0050486)	1	1	0.49	+	2.05	0.548	1
GTP cyclohydrolase I activity (GO:0003934)	1	1	0.49	+	2.05	0.548	1
GTP cyclohydrolase activity (GO:0003933)	1	1	0.49	+	2.05	0.548	1
peptide deformylase activity (GO:0042586)	1	1	0.49	+	2.05	0.548	1
GPI-anchor transamidase activity (GO:0003923)	1	1	0.49	+	2.05	0.548	1
ceramide glucosyltransferase activity (GO:0008120)	1	1	0.49	+	2.05	0.548	1
sulfite oxidase activity (GO:0008482)	1	1	0.49	+	2.05	0.548	1
queuine tRNA-ribosyltransferase activity (GO:0008479)	1	1	0.49	+	2.05	0.548	1
DNA topoisomerase type II (double strand cut, ATP-hydrolyzing) activity (GO:0003918)	1	1	0.49	+	2.05	0.548	1
phosphogluconate 2-dehydrogenase activity (GO:0008114)	1	1	0.49	+	2.05	0.548	1
peptide-methionine (S)-S-oxide reductase activity (GO:0008113)	5	5	2.44	+	2.05	0.313	1
DNA photolyase activity (GO:0003913)	1	1	0.49	+	2.05	0.548	1
DNA ligase (ATP) activity (GO:0003910)	2	2	0.98	+	2.05	0.602	1
sulfite reductase activity (GO:0016002)	1	1	0.49	+	2.05	0.548	1
arabinosyltransferase activity (GO:0052636)	1	1	0.49	+	2.05	0.548	1
prenylcysteine oxidase activity (GO:0001735)	1	1	0.49	+	2.05	0.548	1
DNA ligase activity (GO:0003909)	2	2	0.98	+	2.05	0.602	1
histone-arginine N-methyltransferase activity (GO:0008469)	1	1	0.49	+	2.05	0.548	1
deoxyribodipyrimidine photo-lyase activity (GO:0003904)	1	1	0.49	+	2.05	0.548	1
glycerate dehydrogenase activity (GO:0008465)	1	1	0.49	+	2.05	0.548	1
RNA polymerase III general transcription initiation factor activity (GO:0000995)	1	1	0.49	+	2.05	0.548	1
G-quadruplex DNA binding (GO:0051880)	1	1	0.49	+	2.05	0.548	1
GDP-mannose 4,6-dehydratase activity (GO:0008446)	2	2	0.98	+	2.05	0.602	1
CDP-diacylglycerol-glycerol-3-phosphate 3-phosphatidyltransferase activity (GO:0008444)	2	2	0.98	+	2.05	0.602	1
3-hydroxyisobutyrate dehydrogenase activity (GO:0008442)	1	1	0.49	+	2.05	0.548	1
inositol-1,4,5-trisphosphate 3-kinase activity (GO:0008440)	2	2	0.98	+	2.05	0.602	1
aromatic-amino-acid:2-oxoglutarate aminotransferase activity (GO:0008793)	2	2	0.98	+	2.05	0.602	1
thiamine transmembrane transporter activity (GO:0015234)	2	2	0.98	+	2.05	0.602	1
serine binding (GO:0070905)	7	7	3.41	+	2.05	0.252	1
oxidoreductase activity, acting on a sulfur group of donors, iron-sulfur protein as acceptor (GO:0016673)	1	1	0.49	+	2.05	0.548	1
biotin-[acetyl-CoA-carboxylase] ligase activity (GO:0004077)	1	1	0.49	+	2.05	0.548	1
biotin synthase activity (GO:0004076)	1	1	0.49	+	2.05	0.548	1
aspartate carbamoyltransferase activity (GO:0004070)	1	1	0.49	+	2.05	0.548	1
iron chaperone activity (GO:0034986)	1	1	0.49	+	2.05	0.548	1
protein-N-terminal asparagine amidohydrolase activity (GO:0008418)	1	1	0.49	+	2.05	0.548	1
fluoride transmembrane transporter activity (GO:1903425)	1	1	0.49	+	2.05	0.548	1
1-phosphatidylinositol-3-kinase activity (GO:0016303)	1	1	0.49	+	2.05	0.548	1
5-formyltetrahydrofolate cyclo-ligase activity (GO:0030272)	1	1	0.49	+	2.05	0.548	1
tRNA (uracil) methyltransferase activity (GO:0016300)	1	1	0.49	+	2.05	0.548	1
asparagine synthase (glutamine-hydrolyzing) activity (GO:0004066)	2	2	0.98	+	2.05	0.602	1
arginine binding (GO:0034618)	1	1	0.49	+	2.05	0.548	1
cyclin-dependent protein kinase activating kinase activity (GO:0019912)	1	1	0.49	+	2.05	0.548	1
arginyltransferase activity (GO:0004057)	1	1	0.49	+	2.05	0.548	1
argininosuccinate synthase activity (GO:0004055)	1	1	0.49	+	2.05	0.548	1
nitrile hydratase activity (GO:0018822)	1	1	0.49	+	2.05	0.548	1
oxidoreductase activity, acting on the CH-NH2 group of donors, disulfide as acceptor (GO:0016642)	1	1	0.49	+	2.05	0.548	1
aminomethyltransferase activity (GO:0004047)	1	1	0.49	+	2.05	0.548	1
aminoacylase activity (GO:0004046)	2	2	0.98	+	2.05	0.602	1
purine-rich negative regulatory element binding (GO:0032422)	1	1	0.49	+	2.05	0.548	1
histidinol dehydrogenase activity (GO:0004399)	1	1	0.49	+	2.05	0.548	1
GDP-D-glucose phosphorylase activity (GO:0080048)	2	2	0.98	+	2.05	0.602	1
diphosphoinositol-pentakisphosphate kinase activity (GO:0033857)	2	2	0.98	+	2.05	0.602	1
L-allo-threonine aldolase activity (GO:0008732)	1	1	0.49	+	2.05	0.548	1
ADP-glucose pyrophosphohydrolase activity (GO:0080042)	1	1	0.49	+	2.05	0.548	1
ADP-ribose pyrophosphohydrolase activity (GO:0080041)	1	1	0.49	+	2.05	0.548	1
guanylate kinase activity (GO:0004385)	2	2	0.98	+	2.05	0.602	1
glycylpeptide N-tetradecanoyltransferase activity (GO:0004379)	2	2	0.98	+	2.05	0.602	1
thiol oxidase activity (GO:0016972)	1	1	0.49	+	2.05	0.548	1
flavin-linked sulfhydryl oxidase activity (GO:0016971)	1	1	0.49	+	2.05	0.548	1
GDP-Man:Man3GlcNAc2-PP-Dol alpha-1,2-mannosyltransferase activity (GO:0004377)	1	1	0.49	+	2.05	0.548	1
glycolipid mannosyltransferase activity (GO:0004376)	1	1	0.49	+	2.05	0.548	1
glycine dehydrogenase (decarboxylating) activity (GO:0004375)	1	1	0.49	+	2.05	0.548	1
glycine hydroxymethyltransferase activity (GO:0004372)	7	7	3.41	+	2.05	0.252	1
protein homodimerization activity (GO:0042803)	1	1	0.49	+	2.05	0.548	1
glutamate dehydrogenase (NADP+) activity (GO:0004354)	1	1	0.49	+	2.05	0.548	1
galactokinase activity (GO:0004335)	1	1	0.49	+	2.05	0.548	1
fumarate hydratase activity (GO:0004333)	2	2	0.98	+	2.05	0.602	1
cAMP-dependent protein kinase activity (GO:0004691)	1	1	0.49	+	2.05	0.548	1
cyclic nucleotide-dependent protein kinase activity (GO:0004690)	1	1	0.49	+	2.05	0.548	1
ferroxidase activity (GO:0004322)	1	1	0.49	+	2.05	0.548	1
dihydrolipoamide S-acyltransferase activity (GO:0030523)	2	2	0.98	+	2.05	0.602	1
RNA polymerase III activity (GO:0001056)	1	1	0.49	+	2.05	0.548	1
RNA polymerase I activity (GO:0001054)	1	1	0.49	+	2.05	0.548	1
ethanolamine kinase activity (GO:0004305)	2	2	0.98	+	2.05	0.602	1
RNA polymerase I core binding (GO:0001042)	1	1	0.49	+	2.05	0.548	1
auxin binding (GO:0010011)	1	1	0.49	+	2.05	0.548	1
proline dehydrogenase activity (GO:0004657)	2	2	0.98	+	2.05	0.602	1
methylthioribulose 1-phosphate dehydratase activity (GO:0046570)	2	2	0.98	+	2.05	0.602	1
phosphoribosylglycinamide formyltransferase activity (GO:0004644)	1	1	0.49	+	2.05	0.548	1
phosphoribosylaminoimidazolecarboxamide formyltransferase activity (GO:0004643)	1	1	0.49	+	2.05	0.548	1
phosphoribosylformylglycinamidine cyclo-ligase activity (GO:0004641)	1	1	0.49	+	2.05	0.548	1
kynurenine aminotransferase activity (GO:0036137)	1	1	0.49	+	2.05	0.548	1
oxidoreductase activity, acting on a sulfur group of donors, disulfide as acceptor (GO:0016671)	13	12	6.34	+	1.89	0.134	1
purine ribonucleotide transmembrane transporter activity (GO:0005346)	12	11	5.85	+	1.88	0.126	1
purine nucleotide transmembrane transporter activity (GO:0015216)	12	11	5.85	+	1.88	0.126	1
adenine nucleotide transmembrane transporter activity (GO:0000295)	12	11	5.85	+	1.88	0.126	1
amino acid binding (GO:0016597)	11	10	5.36	+	1.86	0.165	1
ATP transmembrane transporter activity (GO:0005347)	11	10	5.36	+	1.86	0.165	1
structural constituent of cytoskeleton (GO:0005200)	10	9	4.88	+	1.85	0.22	1
6-phosphofructokinase activity (GO:0003872)	9	8	4.39	+	1.82	0.208	1
fructokinase activity (GO:0008865)	9	8	4.39	+	1.82	0.208	1
fatty acid elongase activity (GO:0009922)	9	8	4.39	+	1.82	0.208	1
fatty acid binding (GO:0005504)	9	8	4.39	+	1.82	0.208	1
ADP transmembrane transporter activity (GO:0015217)	9	8	4.39	+	1.82	0.208	1
hexokinase activity (GO:0004396)	9	8	4.39	+	1.82	0.208	1
inositol trisphosphate kinase activity (GO:0051766)	8	7	3.9	+	1.79	0.276	1
inositol tetrakisphosphate kinase activity (GO:0051765)	8	7	3.9	+	1.79	0.276	1
voltage-gated channel activity (GO:0022832)	8	7	3.9	+	1.79	0.276	1
acyl-[acyl-carrier-protein] desaturase activity (GO:0045300)	8	7	3.9	+	1.79	0.276	1
anion channel activity (GO:0005253)	8	7	3.9	+	1.79	0.276	1
voltage-gated ion channel activity (GO:0005244)	8	7	3.9	+	1.79	0.276	1
UDP-galactose transmembrane transporter activity (GO:0005459)	8	7	3.9	+	1.79	0.276	1
voltage-gated anion channel activity (GO:0008308)	7	6	3.41	+	1.76	0.376	1
signal recognition particle binding (GO:0005047)	7	6	3.41	+	1.76	0.376	1
receptor ligand activity (GO:0048018)	7	6	3.41	+	1.76	0.376	1
ferric iron binding (GO:0008199)	7	6	3.41	+	1.76	0.376	1
hormone activity (GO:0005179)	7	6	3.41	+	1.76	0.376	1
ATP:ADP antiporter activity (GO:0005471)	7	6	3.41	+	1.76	0.376	1
signaling receptor activator activity (GO:0030546)	7	6	3.41	+	1.76	0.376	1
signaling receptor regulator activity (GO:0030545)	7	6	3.41	+	1.76	0.376	1
thioredoxin peroxidase activity (GO:0008379)	6	5	2.93	+	1.71	0.356	1
ATP-dependent chromatin remodeler activity (GO:0140658)	6	5	2.93	+	1.71	0.356	1
inositol-1,3,4-trisphosphate 5-kinase activity (GO:0052726)	6	5	2.93	+	1.71	0.356	1
inositol-1,3,4-trisphosphate 6-kinase activity (GO:0052725)	6	5	2.93	+	1.71	0.356	1
electron-transferring-flavoprotein dehydrogenase activity (GO:0004174)	6	5	2.93	+	1.71	0.356	1
peroxiredoxin activity (GO:0051920)	6	5	2.93	+	1.71	0.356	1
cysteine synthase activity (GO:0004124)	6	5	2.93	+	1.71	0.356	1
C-methyltransferase activity (GO:0008169)	6	5	2.93	+	1.71	0.356	1
RNA-directed DNA polymerase activity (GO:0003964)	12	10	5.85	+	1.71	0.255	1
SUMO conjugating enzyme activity (GO:0061656)	6	5	2.93	+	1.71	0.356	1
oxidoreductase activity, acting on the CH-NH group of donors, quinone or similar compound as acceptor (GO:0016649)	6	5	2.93	+	1.71	0.356	1
inositol tetrakisphosphate 1-kinase activity (GO:0047325)	6	5	2.93	+	1.71	0.356	1
1,4-alpha-oligoglucan phosphorylase activity (GO:0004645)	6	5	2.93	+	1.71	0.356	1
L-amino acid transmembrane transporter activity (GO:0015179)	11	9	5.36	+	1.68	0.243	1
AMP binding (GO:0016208)	11	9	5.36	+	1.68	0.243	1
ferrous iron binding (GO:0008198)	11	9	5.36	+	1.68	0.243	1
polyamine oxidase activity (GO:0046592)	11	9	5.36	+	1.68	0.243	1
phosphofructokinase activity (GO:0008443)	15	12	7.31	+	1.64	0.22	1
cyclohydrolase activity (GO:0019238)	5	4	2.44	+	1.64	0.487	1
lysophosphatidic acid acyltransferase activity (GO:0042171)	5	4	2.44	+	1.64	0.487	1
lysophospholipid acyltransferase activity (GO:0071617)	5	4	2.44	+	1.64	0.487	1
L-lysine transmembrane transporter activity (GO:0015189)	5	4	2.44	+	1.64	0.487	1
basic amino acid transmembrane transporter activity (GO:0015174)	5	4	2.44	+	1.64	0.487	1
acidic amino acid transmembrane transporter activity (GO:0015172)	5	4	2.44	+	1.64	0.487	1
L-glutamate transmembrane transporter activity (GO:0005313)	5	4	2.44	+	1.64	0.487	1
rRNA (guanine) methyltransferase activity (GO:0016435)	5	4	2.44	+	1.64	0.487	1
acyl binding (GO:0000035)	5	4	2.44	+	1.64	0.487	1
CDP-alcohol phosphatidyltransferase activity (GO:0017169)	5	4	2.44	+	1.64	0.487	1
oxidoreductase activity, acting on NAD(P)H, heme protein as acceptor (GO:0016653)	5	4	2.44	+	1.64	0.487	1
protein phosphatase binding (GO:0019903)	10	8	4.88	+	1.64	0.319	1
phosphatase binding (GO:0019902)	10	8	4.88	+	1.64	0.319	1
UDP-glucose transmembrane transporter activity (GO:0005460)	5	4	2.44	+	1.64	0.487	1
adenosylmethionine decarboxylase activity (GO:0004014)	5	4	2.44	+	1.64	0.487	1
diphosphate-fructose-6-phosphate 1-phosphotransferase activity (GO:0047334)	5	4	2.44	+	1.64	0.487	1
carbohydrate kinase activity (GO:0019200)	29	23	14.14	+	1.63	0.103	1
poly(A)-specific ribonuclease activity (GO:0004535)	9	7	4.39	+	1.6	0.425	1
DNA clamp loader activity (GO:0003689)	9	7	4.39	+	1.6	0.425	1
protein phosphatase 1 binding (GO:0008157)	9	7	4.39	+	1.6	0.425	1
oxidoreductase activity, acting on the CH-NH group of donors (GO:0016645)	30	23	14.63	+	1.57	0.108	1
protein kinase binding (GO:0019901)	30	23	14.63	+	1.57	0.108	1
kinase binding (GO:0019900)	30	23	14.63	+	1.57	0.108	1
glycerol-3-phosphate dehydrogenase [NAD(P)+] activity (GO:0047952)	4	3	1.95	+	1.54	0.69	1
kinase activator activity (GO:0019209)	24	18	11.7	+	1.54	0.188	1
ATPase activator activity (GO:0001671)	4	3	1.95	+	1.54	0.69	1
glucose-6-phosphate 1-epimerase activity (GO:0047938)	8	6	3.9	+	1.54	0.408	1
1-acylglycerol-3-phosphate O-acyltransferase activity (GO:0003841)	4	3	1.95	+	1.54	0.69	1
protein-arginine N-methyltransferase activity (GO:0016274)	4	3	1.95	+	1.54	0.69	1
arginine N-methyltransferase activity (GO:0016273)	4	3	1.95	+	1.54	0.69	1
GDP-dissociation inhibitor activity (GO:0005092)	8	6	3.9	+	1.54	0.408	1
ent-kaurenoate oxidase activity (GO:0051777)	4	3	1.95	+	1.54	0.69	1
malate transmembrane transporter activity (GO:0015140)	4	3	1.95	+	1.54	0.69	1
metallochaperone activity (GO:0016530)	4	3	1.95	+	1.54	0.69	1
acyl-CoA binding (GO:0120227)	4	3	1.95	+	1.54	0.69	1
dicarboxylic acid transmembrane transporter activity (GO:0005310)	4	3	1.95	+	1.54	0.69	1
modified amino acid transmembrane transporter activity (GO:0072349)	4	3	1.95	+	1.54	0.69	1
5'-3' exoribonuclease activity (GO:0004534)	4	3	1.95	+	1.54	0.69	1
molecular function activator activity (GO:0140677)	4	3	1.95	+	1.54	0.69	1
nucleosomal DNA binding (GO:0031492)	8	6	3.9	+	1.54	0.408	1
rRNA (cytosine) methyltransferase activity (GO:0016434)	4	3	1.95	+	1.54	0.69	1
rRNA (adenine) methyltransferase activity (GO:0016433)	4	3	1.95	+	1.54	0.69	1
oxidized purine nucleobase lesion DNA N-glycosylase activity (GO:0008534)	4	3	1.95	+	1.54	0.69	1
glycerophosphodiester phosphodiesterase activity (GO:0008889)	4	3	1.95	+	1.54	0.69	1
dihydrolipoyl dehydrogenase activity (GO:0004148)	4	3	1.95	+	1.54	0.69	1
beta-1,3-galactosyltransferase activity (GO:0048531)	4	3	1.95	+	1.54	0.69	1
hydroxymethylglutaryl-CoA lyase activity (GO:0004419)	4	3	1.95	+	1.54	0.69	1
L-ornithine transmembrane transporter activity (GO:0000064)	4	3	1.95	+	1.54	0.69	1
fatty-acyl-CoA binding (GO:0000062)	4	3	1.95	+	1.54	0.69	1
N-(long-chain-acyl)ethanolamine deacylase activity (GO:0047412)	4	3	1.95	+	1.54	0.69	1
RNA 2'-O-methyltransferase activity (GO:0062105)	4	3	1.95	+	1.54	0.69	1
arogenate dehydratase activity (GO:0047769)	4	3	1.95	+	1.54	0.69	1
acid phosphatase activity (GO:0003993)	8	6	3.9	+	1.54	0.408	1
8-oxo-7,8-dihydroguanine DNA N-glycosylase activity (GO:0034039)	4	3	1.95	+	1.54	0.69	1
glycogen phosphorylase activity (GO:0008184)	4	3	1.95	+	1.54	0.69	1
UDP-arabinopyranose mutase activity (GO:0052691)	8	6	3.9	+	1.54	0.408	1
anion:cation symporter activity (GO:0015296)	4	3	1.95	+	1.54	0.69	1
alcohol dehydrogenase (NADP+) activity (GO:0008106)	8	6	3.9	+	1.54	0.408	1
2 iron, 2 sulfur cluster binding (GO:0051537)	8	6	3.9	+	1.54	0.408	1
alanine-glyoxylate transaminase activity (GO:0008453)	4	3	1.95	+	1.54	0.69	1
Hsp90 protein binding (GO:0051879)	8	6	3.9	+	1.54	0.408	1
protein kinase activator activity (GO:0030295)	24	18	11.7	+	1.54	0.188	1
nucleotide transmembrane transporter activity (GO:0015215)	16	12	7.8	+	1.54	0.313	1
aspartic endopeptidase activity, intramembrane cleaving (GO:0042500)	8	6	3.9	+	1.54	0.408	1
oxidoreductase activity, acting on the CH-NH group of donors, oxygen as acceptor (GO:0016647)	12	9	5.85	+	1.54	0.355	1
aminoacyl-tRNA hydrolase activity (GO:0004045)	4	3	1.95	+	1.54	0.69	1
C4-dicarboxylate transmembrane transporter activity (GO:0015556)	4	3	1.95	+	1.54	0.69	1
vitamin transmembrane transporter activity (GO:0090482)	4	3	1.95	+	1.54	0.69	1
UMP kinase activity (GO:0033862)	4	3	1.95	+	1.54	0.69	1
alditol:NADP+ 1-oxidoreductase activity (GO:0004032)	8	6	3.9	+	1.54	0.408	1
fatty acid derivative binding (GO:1901567)	4	3	1.95	+	1.54	0.69	1
glycerol-3-phosphate dehydrogenase [NAD+] activity (GO:0004367)	4	3	1.95	+	1.54	0.69	1
medium-chain fatty acid-CoA ligase activity (GO:0031956)	4	3	1.95	+	1.54	0.69	1
catalytic activity, acting on a rRNA (GO:0140102)	19	14	9.26	+	1.51	0.266	1
rRNA methyltransferase activity (GO:0008649)	19	14	9.26	+	1.51	0.266	1
ATPase binding (GO:0051117)	15	11	7.31	+	1.5	0.302	1
SUMO transferase activity (GO:0019789)	11	8	5.36	+	1.49	0.464	1
SNAP receptor activity (GO:0005484)	39	28	19.01	+	1.47	0.119	1
CTP synthase activity (GO:0003883)	7	5	3.41	+	1.47	0.545	1
deacetylase activity (GO:0019213)	7	5	3.41	+	1.47	0.545	1
fructose 1,6-bisphosphate 1-phosphatase activity (GO:0042132)	7	5	3.41	+	1.47	0.545	1
inorganic diphosphatase activity (GO:0004427)	7	5	3.41	+	1.47	0.545	1
primary amine oxidase activity (GO:0008131)	7	5	3.41	+	1.47	0.545	1
2-alkenal reductase [NAD(P)+] activity (GO:0032440)	7	5	3.41	+	1.47	0.545	1
oxidoreductase activity, acting on the CH-NH2 group of donors, oxygen as acceptor (GO:0016641)	7	5	3.41	+	1.47	0.545	1
carboxylic acid binding (GO:0031406)	45	32	21.94	+	1.46	0.114	1
phosphatidylinositol-4,5-bisphosphate binding (GO:0005546)	17	12	8.29	+	1.45	0.327	1
oxidoreductase activity, acting on a sulfur group of donors (GO:0016667)	44	31	21.45	+	1.45	0.139	1
ACP phosphopantetheine attachment site binding (GO:0044620)	10	7	4.88	+	1.44	0.449	1
phosphopantetheine-dependent carrier activity (GO:0140414)	10	7	4.88	+	1.44	0.449	1
tRNA (guanine) methyltransferase activity (GO:0016423)	10	7	4.88	+	1.44	0.449	1
cellulose synthase activity (GO:0016759)	10	7	4.88	+	1.44	0.449	1
acyl carrier activity (GO:0000036)	10	7	4.88	+	1.44	0.449	1
oxidoreductase activity, acting on the CH-NH group of donors, NAD or NADP as acceptor (GO:0016646)	10	7	4.88	+	1.44	0.449	1
identical protein binding (GO:0042802)	10	7	4.88	+	1.44	0.449	1
prosthetic group binding (GO:0051192)	10	7	4.88	+	1.44	0.449	1
hydrolase activity, acting on carbon-nitrogen (but not peptide) bonds, in linear amides (GO:0016811)	33	23	16.09	+	1.43	0.2	1
protein-cysteine S-acyltransferase activity (GO:0019707)	23	16	11.21	+	1.43	0.306	1
protein-cysteine S-palmitoyltransferase activity (GO:0019706)	23	16	11.21	+	1.43	0.306	1
kinase regulator activity (GO:0019207)	85	59	41.44	+	1.42	0.0406	1
protein kinase regulator activity (GO:0019887)	85	59	41.44	+	1.42	0.0406	1
S-acyltransferase activity (GO:0016417)	26	18	12.68	+	1.42	0.262	1
oxidoreductase activity, acting on metal ions (GO:0016722)	13	9	6.34	+	1.42	0.496	1
minor groove of adenine-thymine-rich DNA binding (GO:0003680)	13	9	6.34	+	1.42	0.496	1
organic acid binding (GO:0043177)	42	29	20.48	+	1.42	0.164	1
acyltransferase activity, acyl groups converted into alkyl on transfer (GO:0046912)	16	11	7.8	+	1.41	0.414	1
organophosphate ester transmembrane transporter activity (GO:0015605)	19	13	9.26	+	1.4	0.35	1
iron ion binding (GO:0005506)	19	13	9.26	+	1.4	0.35	1
racemase and epimerase activity (GO:0016854)	22	15	10.73	+	1.4	0.381	1
manganese ion transmembrane transporter activity (GO:0005384)	28	19	13.65	+	1.39	0.278	1
galactosyltransferase activity (GO:0008378)	31	21	15.11	+	1.39	0.24	1
phosphopantothenate--cysteine ligase activity (GO:0004632)	3	2	1.46	+	1.37	0.665	1
1-phosphatidylinositol-3-phosphate 5-kinase activity (GO:0000285)	6	4	2.93	+	1.37	0.738	1
DNA (cytosine-5-)-methyltransferase activity (GO:0003886)	3	2	1.46	+	1.37	0.665	1
acyl-CoA hydrolase activity (GO:0047617)	9	6	4.39	+	1.37	0.586	1
3-phosphoshikimate 1-carboxyvinyltransferase activity (GO:0003866)	3	2	1.46	+	1.37	0.665	1
citrate synthase activity (GO:0036440)	3	2	1.46	+	1.37	0.665	1
sequence-specific single stranded DNA binding (GO:0098847)	6	4	2.93	+	1.37	0.738	1
G protein-coupled receptor activity (GO:0004930)	3	2	1.46	+	1.37	0.665	1
myosin binding (GO:0017022)	3	2	1.46	+	1.37	0.665	1
1,4-alpha-glucan branching enzyme activity (GO:0003844)	3	2	1.46	+	1.37	0.665	1
polyol transmembrane transporter activity (GO:0015166)	3	2	1.46	+	1.37	0.665	1
Rab GDP-dissociation inhibitor activity (GO:0005093)	3	2	1.46	+	1.37	0.665	1
protein serine/threonine kinase activator activity (GO:0043539)	6	4	2.93	+	1.37	0.738	1
3,4-dihydroxy-2-butanone-4-phosphate synthase activity (GO:0008686)	3	2	1.46	+	1.37	0.665	1
pyridoxal phosphate binding (GO:0030170)	24	16	11.7	+	1.37	0.318	1
nuclear export signal receptor activity (GO:0005049)	6	4	2.93	+	1.37	0.738	1
rRNA (uridine-2'-O-)-methyltransferase activity (GO:0008650)	3	2	1.46	+	1.37	0.665	1
cyclin-dependent protein serine/threonine kinase regulator activity (GO:0016538)	48	32	23.4	+	1.37	0.189	1
copper chaperone activity (GO:0016531)	3	2	1.46	+	1.37	0.665	1
myo-inositol:proton symporter activity (GO:0005366)	3	2	1.46	+	1.37	0.665	1
myo-inositol transmembrane transporter activity (GO:0005365)	3	2	1.46	+	1.37	0.665	1
starch binding (GO:2001070)	3	2	1.46	+	1.37	0.665	1
racemase and epimerase activity, acting on amino acids and derivatives (GO:0016855)	3	2	1.46	+	1.37	0.665	1
nucleoside transmembrane transporter activity (GO:0005337)	6	4	2.93	+	1.37	0.738	1
oxo-acid-lyase activity (GO:0016833)	6	4	2.93	+	1.37	0.738	1
DNA polymerase binding (GO:0070182)	6	4	2.93	+	1.37	0.738	1
hydrolase activity, acting on acid carbon-carbon bonds, in ketonic substances (GO:0016823)	3	2	1.46	+	1.37	0.665	1
hydrolase activity, acting on acid carbon-carbon bonds (GO:0016822)	3	2	1.46	+	1.37	0.665	1
hydrolase activity, acting on carbon-nitrogen (but not peptide) bonds, in cyclic amides (GO:0016812)	3	2	1.46	+	1.37	0.665	1
mannosyl-oligosaccharide 1,2-alpha-mannosidase activity (GO:0004571)	3	2	1.46	+	1.37	0.665	1
narrow pore channel activity (GO:0022842)	6	4	2.93	+	1.37	0.738	1
potassium ion leak channel activity (GO:0022841)	6	4	2.93	+	1.37	0.738	1
leak channel activity (GO:0022840)	6	4	2.93	+	1.37	0.738	1
endopeptidase regulator activity (GO:0061135)	3	2	1.46	+	1.37	0.665	1
deoxynucleoside kinase activity (GO:0019136)	3	2	1.46	+	1.37	0.665	1
1,4-beta-D-xylan synthase activity (GO:0047517)	3	2	1.46	+	1.37	0.665	1
actin monomer binding (GO:0003785)	6	4	2.93	+	1.37	0.738	1
racemase activity, acting on amino acids and derivatives (GO:0036361)	3	2	1.46	+	1.37	0.665	1
methylation-dependent protein binding (GO:0140034)	3	2	1.46	+	1.37	0.665	1
leucine-tRNA ligase activity (GO:0004823)	3	2	1.46	+	1.37	0.665	1
rRNA (cytosine-C5-)-methyltransferase activity (GO:0009383)	3	2	1.46	+	1.37	0.665	1
asparagine-tRNA ligase activity (GO:0004816)	3	2	1.46	+	1.37	0.665	1
tRNA (guanine-N2-)-methyltransferase activity (GO:0004809)	3	2	1.46	+	1.37	0.665	1
DNA-methyltransferase activity (GO:0009008)	3	2	1.46	+	1.37	0.665	1
NEDD8 activating enzyme activity (GO:0019781)	3	2	1.46	+	1.37	0.665	1
calcium-dependent protein kinase activity (GO:0010857)	48	32	23.4	+	1.37	0.189	1
glucuronosyltransferase activity (GO:0015020)	3	2	1.46	+	1.37	0.665	1
aspartic-type endopeptidase activity (GO:0004190)	9	6	4.39	+	1.37	0.586	1
potassium channel activity (GO:0005267)	6	4	2.93	+	1.37	0.738	1
oxidized base lesion DNA N-glycosylase activity (GO:0000702)	6	4	2.93	+	1.37	0.738	1
ATP-dependent peptidase activity (GO:0004176)	24	16	11.7	+	1.37	0.318	1
dynein light intermediate chain binding (GO:0051959)	9	6	4.39	+	1.37	0.586	1
gamma-glutamyl-peptidase activity (GO:0034722)	3	2	1.46	+	1.37	0.665	1
delta(3)-delta(2)-enoyl-CoA isomerase activity (GO:0004165)	3	2	1.46	+	1.37	0.665	1
receptor serine/threonine kinase binding (GO:0033612)	24	16	11.7	+	1.37	0.318	1
calcium-dependent protein serine/threonine kinase activity (GO:0009931)	48	32	23.4	+	1.37	0.189	1
methylenetetrahydrofolate dehydrogenase (NADP+) activity (GO:0004488)	3	2	1.46	+	1.37	0.665	1
methylenetetrahydrofolate dehydrogenase [NAD(P)+] activity (GO:0004486)	3	2	1.46	+	1.37	0.665	1
mRNA (guanine-N7-)-methyltransferase activity (GO:0004482)	3	2	1.46	+	1.37	0.665	1
methenyltetrahydrofolate cyclohydrolase activity (GO:0004477)	3	2	1.46	+	1.37	0.665	1
mannose-6-phosphate isomerase activity (GO:0004476)	3	2	1.46	+	1.37	0.665	1
malate synthase activity (GO:0004474)	3	2	1.46	+	1.37	0.665	1
malic enzyme activity (GO:0004470)	6	4	2.93	+	1.37	0.738	1
citrate (Si)-synthase activity (GO:0004108)	3	2	1.46	+	1.37	0.665	1
glucuronoxylan glucuronosyltransferase activity (GO:0080116)	3	2	1.46	+	1.37	0.665	1
1-phosphatidylinositol binding (GO:0005545)	15	10	7.31	+	1.37	0.523	1
lactate dehydrogenase activity (GO:0004457)	3	2	1.46	+	1.37	0.665	1
isocitrate dehydrogenase activity (GO:0004448)	6	4	2.93	+	1.37	0.738	1
organic hydroxy compound transmembrane transporter activity (GO:1901618)	3	2	1.46	+	1.37	0.665	1
U2 snRNA binding (GO:0030620)	6	4	2.93	+	1.37	0.738	1
homoserine dehydrogenase activity (GO:0004412)	3	2	1.46	+	1.37	0.665	1
mannosyl-oligosaccharide mannosidase activity (GO:0015924)	3	2	1.46	+	1.37	0.665	1
aspartic-type peptidase activity (GO:0070001)	9	6	4.39	+	1.37	0.586	1
single-stranded telomeric DNA binding (GO:0043047)	6	4	2.93	+	1.37	0.738	1
pyruvate kinase activity (GO:0004743)	9	6	4.39	+	1.37	0.586	1
DNA polymerase activity (GO:0034061)	30	20	14.63	+	1.37	0.292	1
mitochondrion targeting sequence binding (GO:0030943)	3	2	1.46	+	1.37	0.665	1
acyl-CoA oxidase activity (GO:0003997)	3	2	1.46	+	1.37	0.665	1
carotenoid dioxygenase activity (GO:0010436)	9	6	4.39	+	1.37	0.586	1
mRNA methyltransferase activity (GO:0008174)	3	2	1.46	+	1.37	0.665	1
omega-amidase activity (GO:0050152)	3	2	1.46	+	1.37	0.665	1
RNA cap binding (GO:0000339)	9	6	4.39	+	1.37	0.586	1
dynein intermediate chain binding (GO:0045505)	9	6	4.39	+	1.37	0.586	1
purine nucleosidase activity (GO:0008477)	6	4	2.93	+	1.37	0.738	1
C-19 gibberellin 2-beta-dioxygenase activity (GO:0052634)	9	6	4.39	+	1.37	0.586	1
lipid kinase activity (GO:0001727)	3	2	1.46	+	1.37	0.665	1
beta-aspartyl-peptidase activity (GO:0008798)	3	2	1.46	+	1.37	0.665	1
oxidoreductase activity, acting on diphenols and related substances as donors, oxygen as acceptor (GO:0016682)	3	2	1.46	+	1.37	0.665	1
oxidoreductase activity, acting on diphenols and related substances as donors (GO:0016679)	3	2	1.46	+	1.37	0.665	1
asparaginase activity (GO:0004067)	3	2	1.46	+	1.37	0.665	1
polysaccharide binding (GO:0030247)	3	2	1.46	+	1.37	0.665	1
soluble NSF attachment protein activity (GO:0005483)	3	2	1.46	+	1.37	0.665	1
oxidoreductase activity, acting on the CH-CH group of donors, oxygen as acceptor (GO:0016634)	6	4	2.93	+	1.37	0.738	1
glutamate dehydrogenase [NAD(P)+] activity (GO:0004353)	6	4	2.93	+	1.37	0.738	1
myosin II binding (GO:0045159)	3	2	1.46	+	1.37	0.665	1
calmodulin-dependent protein kinase activity (GO:0004683)	48	32	23.4	+	1.37	0.189	1
vitamin B6 binding (GO:0070279)	24	16	11.7	+	1.37	0.318	1
Rab geranylgeranyltransferase activity (GO:0004663)	3	2	1.46	+	1.37	0.665	1
amino-acid racemase activity (GO:0047661)	3	2	1.46	+	1.37	0.665	1
methylated histone binding (GO:0035064)	3	2	1.46	+	1.37	0.665	1
phosphoribosylanthranilate isomerase activity (GO:0004640)	3	2	1.46	+	1.37	0.665	1
ferric-chelate reductase activity (GO:0000293)	12	8	5.85	+	1.37	0.483	1
zinc ion binding (GO:0008270)	33	22	16.09	+	1.37	0.253	1
organic anion transmembrane transporter activity (GO:0008514)	54	36	26.33	+	1.37	0.145	1
calmodulin binding (GO:0005516)	50	33	24.38	+	1.35	0.198	1
ubiquitin-like protein conjugating enzyme activity (GO:0061650)	47	31	22.91	+	1.35	0.187	1
SNARE binding (GO:0000149)	69	45	33.64	+	1.34	0.134	1
hydrolase activity, acting on carbon-nitrogen (but not peptide) bonds (GO:0016810)	60	39	29.25	+	1.33	0.164	1
solute:anion antiporter activity (GO:0140323)	37	24	18.04	+	1.33	0.277	1
anion:anion antiporter activity (GO:0015301)	37	24	18.04	+	1.33	0.277	1
metal ion:proton antiporter activity (GO:0051139)	17	11	8.29	+	1.33	0.546	1
racemase and epimerase activity, acting on carbohydrates and derivatives (GO:0016857)	17	11	8.29	+	1.33	0.546	1
oxidoreductase activity, acting on the CH-NH2 group of donors (GO:0016638)	17	11	8.29	+	1.33	0.546	1
monovalent cation:proton antiporter activity (GO:0005451)	17	11	8.29	+	1.33	0.546	1
palmitoyltransferase activity (GO:0016409)	31	20	15.11	+	1.32	0.37	1
transmembrane signaling receptor activity (GO:0004888)	28	18	13.65	+	1.32	0.35	1
general transcription initiation factor activity (GO:0140223)	14	9	6.83	+	1.32	0.511	1
4 iron, 4 sulfur cluster binding (GO:0051539)	42	27	20.48	+	1.32	0.304	1
guanyl ribonucleotide binding (GO:0032561)	53	34	25.84	+	1.32	0.21	1
GTP binding (GO:0005525)	53	34	25.84	+	1.32	0.21	1
guanyl nucleotide binding (GO:0019001)	53	34	25.84	+	1.32	0.21	1
metal cluster binding (GO:0051540)	53	34	25.84	+	1.32	0.21	1
iron-sulfur cluster binding (GO:0051536)	53	34	25.84	+	1.32	0.21	1
signaling receptor binding (GO:0005102)	39	25	19.01	+	1.31	0.288	1
vitamin binding (GO:0019842)	25	16	12.19	+	1.31	0.407	1
transmembrane receptor protein kinase activity (GO:0019199)	25	16	12.19	+	1.31	0.407	1
protein serine/threonine phosphatase activity (GO:0004722)	25	16	12.19	+	1.31	0.407	1
transmembrane receptor protein serine/threonine kinase activity (GO:0004675)	25	16	12.19	+	1.31	0.407	1
monocarboxylic acid binding (GO:0033293)	36	23	17.55	+	1.31	0.332	1
amino acid transmembrane transporter activity (GO:0015171)	33	21	16.09	+	1.31	0.384	1
nucleotidase activity (GO:0008252)	11	7	5.36	+	1.31	0.618	1
pyruvate dehydrogenase (acetyl-transferring) activity (GO:0004739)	11	7	5.36	+	1.31	0.618	1
pyruvate dehydrogenase activity (GO:0004738)	11	7	5.36	+	1.31	0.618	1
RNA methyltransferase activity (GO:0008173)	41	26	19.99	+	1.3	0.299	1
ubiquitin conjugating enzyme activity (GO:0061631)	41	26	19.99	+	1.3	0.299	1
CoA-ligase activity (GO:0016405)	30	19	14.63	+	1.3	0.365	1
phosphoprotein phosphatase activity (GO:0004721)	46	29	22.43	+	1.29	0.271	1
5S rRNA binding (GO:0008097)	16	10	7.8	+	1.28	0.536	1
sugar-phosphatase activity (GO:0050308)	8	5	3.9	+	1.28	0.769	1
carbon-nitrogen ligase activity, with glutamine as amido-N-donor (GO:0016884)	8	5	3.9	+	1.28	0.769	1
alpha-mannosidase activity (GO:0004559)	8	5	3.9	+	1.28	0.769	1
magnesium ion transmembrane transporter activity (GO:0015095)	8	5	3.9	+	1.28	0.769	1
potassium:proton antiporter activity (GO:0015386)	8	5	3.9	+	1.28	0.769	1
calcium:proton antiporter activity (GO:0015369)	8	5	3.9	+	1.28	0.769	1
calcium:cation antiporter activity (GO:0015368)	8	5	3.9	+	1.28	0.769	1
calcium channel activity (GO:0005262)	8	5	3.9	+	1.28	0.769	1
DNA replication origin binding (GO:0003688)	8	5	3.9	+	1.28	0.769	1
tRNA methyltransferase activity (GO:0008175)	16	10	7.8	+	1.28	0.536	1
hydroxypyruvate reductase activity (GO:0016618)	8	5	3.9	+	1.28	0.769	1
carbohydrate derivative transmembrane transporter activity (GO:1901505)	45	28	21.94	+	1.28	0.319	1
anion transmembrane transporter activity (GO:0008509)	119	74	58.01	+	1.28	0.107	1
peptidyl-prolyl cis-trans isomerase activity (GO:0003755)	29	18	14.14	+	1.27	0.438	1
hormone binding (GO:0042562)	29	18	14.14	+	1.27	0.438	1
peptide N-acetyltransferase activity (GO:0034212)	13	8	6.34	+	1.26	0.644	1
water transmembrane transporter activity (GO:0005372)	26	16	12.68	+	1.26	0.511	1
sulfur compound transmembrane transporter activity (GO:1901682)	13	8	6.34	+	1.26	0.644	1
water channel activity (GO:0015250)	26	16	12.68	+	1.26	0.511	1
oxidoreductase activity, acting on the aldehyde or oxo group of donors, disulfide as acceptor (GO:0016624)	13	8	6.34	+	1.26	0.644	1
phosphatidylinositol binding (GO:0035091)	26	16	12.68	+	1.26	0.511	1
deubiquitinase activity (GO:0101005)	57	35	27.79	+	1.26	0.317	1
polyubiquitin modification-dependent protein binding (GO:0031593)	31	19	15.11	+	1.26	0.452	1
ubiquitin-like protein peptidase activity (GO:0019783)	62	38	30.23	+	1.26	0.286	1
oligopeptide transmembrane transporter activity (GO:0035673)	18	11	8.78	+	1.25	0.557	1
peptide transmembrane transporter activity (GO:1904680)	18	11	8.78	+	1.25	0.557	1
solute:proton antiporter activity (GO:0015299)	18	11	8.78	+	1.25	0.557	1
organic acid transmembrane transporter activity (GO:0005342)	51	31	24.86	+	1.25	0.347	1
carboxy-lyase activity (GO:0016831)	51	31	24.86	+	1.25	0.347	1
carboxylic acid transmembrane transporter activity (GO:0046943)	51	31	24.86	+	1.25	0.347	1
isoprenoid binding (GO:0019840)	28	17	13.65	+	1.25	0.525	1
protein-macromolecule adaptor activity (GO:0030674)	66	40	32.18	+	1.24	0.3	1
molecular adaptor activity (GO:0060090)	73	44	35.59	+	1.24	0.278	1
modification-dependent protein binding (GO:0140030)	35	21	17.06	+	1.23	0.477	1
lipid binding (GO:0008289)	100	60	48.75	+	1.23	0.206	1
nucleobase-containing compound transmembrane transporter activity (GO:0015932)	45	27	21.94	+	1.23	0.382	1
uridylyltransferase activity (GO:0070569)	10	6	4.88	+	1.23	0.791	1
auxin efflux transmembrane transporter activity (GO:0010329)	10	6	4.88	+	1.23	0.791	1
N6-methyladenosine-containing RNA binding (GO:1990247)	5	3	2.44	+	1.23	0.722	1
nucleoside kinase activity (GO:0019206)	5	3	2.44	+	1.23	0.722	1
inositol monophosphate phosphatase activity (GO:0052834)	5	3	2.44	+	1.23	0.722	1
ubiquitin-like modifier activating enzyme activity (GO:0008641)	10	6	4.88	+	1.23	0.791	1
amidine-lyase activity (GO:0016842)	5	3	2.44	+	1.23	0.722	1
inositol monophosphate 1-phosphatase activity (GO:0008934)	5	3	2.44	+	1.23	0.722	1
ligand-gated channel activity (GO:0022834)	10	6	4.88	+	1.23	0.791	1
UDP-galactosyltransferase activity (GO:0035250)	5	3	2.44	+	1.23	0.722	1
uridylate kinase activity (GO:0009041)	5	3	2.44	+	1.23	0.722	1
sphingosine N-acyltransferase activity (GO:0050291)	5	3	2.44	+	1.23	0.722	1
mRNA 3'-UTR binding (GO:0003730)	5	3	2.44	+	1.23	0.722	1
cadmium ion transmembrane transporter activity (GO:0015086)	10	6	4.88	+	1.23	0.791	1
poly(U) RNA binding (GO:0008266)	5	3	2.44	+	1.23	0.722	1
phosphotransferase activity, carboxyl group as acceptor (GO:0016774)	5	3	2.44	+	1.23	0.722	1
auxin transmembrane transporter activity (GO:0080161)	10	6	4.88	+	1.23	0.791	1
malate dehydrogenase (decarboxylating) (NADP+) activity (GO:0004473)	5	3	2.44	+	1.23	0.722	1
IAA-Ala conjugate hydrolase activity (GO:0010179)	5	3	2.44	+	1.23	0.722	1
IAA-amino acid conjugate hydrolase activity (GO:0010178)	5	3	2.44	+	1.23	0.722	1
telomerase RNA binding (GO:0070034)	5	3	2.44	+	1.23	0.722	1
histone deacetylase activity (GO:0004407)	5	3	2.44	+	1.23	0.722	1
spermidine synthase activity (GO:0004766)	5	3	2.44	+	1.23	0.722	1
chlorophyllase activity (GO:0047746)	5	3	2.44	+	1.23	0.722	1
ribosomal small subunit binding (GO:0043024)	5	3	2.44	+	1.23	0.722	1
protein tyrosine kinase activity (GO:0004713)	5	3	2.44	+	1.23	0.722	1
SUMO ligase activity (GO:0061665)	5	3	2.44	+	1.23	0.722	1
ligand-gated ion channel activity (GO:0015276)	10	6	4.88	+	1.23	0.791	1
protein lysine deacetylase activity (GO:0033558)	5	3	2.44	+	1.23	0.722	1
branched-chain-amino-acid transaminase activity (GO:0004084)	5	3	2.44	+	1.23	0.722	1
oxidoreductase activity, acting on a sulfur group of donors, NAD(P) as acceptor (GO:0016668)	10	6	4.88	+	1.23	0.791	1
arylformamidase activity (GO:0004061)	5	3	2.44	+	1.23	0.722	1
glutamate dehydrogenase (NAD+) activity (GO:0004352)	5	3	2.44	+	1.23	0.722	1
molecular function regulator activity (GO:0098772)	350	209	170.63	+	1.22	0.0208	1
ligase activity, forming carbon-nitrogen bonds (GO:0016879)	67	40	32.66	+	1.22	0.304	1
cysteine-type deubiquitinase activity (GO:0004843)	47	28	22.91	+	1.22	0.392	1
transition metal ion binding (GO:0046914)	79	47	38.51	+	1.22	0.296	1
enzyme activator activity (GO:0008047)	81	48	39.49	+	1.22	0.302	1
RNA polymerase binding (GO:0070063)	22	13	10.73	+	1.21	0.591	1
phosphatidylinositol bisphosphate binding (GO:1902936)	22	13	10.73	+	1.21	0.591	1
enzyme regulator activity (GO:0030234)	327	193	159.41	+	1.21	0.0387	1
inorganic anion transmembrane transporter activity (GO:0015103)	39	23	19.01	+	1.21	0.499	1
calcium ion transmembrane transporter activity (GO:0015085)	39	23	19.01	+	1.21	0.499	1
antiporter activity (GO:0015297)	95	56	46.31	+	1.21	0.26	1
telomeric DNA binding (GO:0042162)	17	10	8.29	+	1.21	0.683	1
pyrimidine nucleotide-sugar transmembrane transporter activity (GO:0015165)	17	10	8.29	+	1.21	0.683	1
hydrolase activity, acting on carbon-nitrogen (but not peptide) bonds, in cyclic amidines (GO:0016814)	17	10	8.29	+	1.21	0.683	1
gated channel activity (GO:0022836)	34	20	16.58	+	1.21	0.562	1
MAP kinase activity (GO:0004707)	17	10	8.29	+	1.21	0.683	1
protein self-association (GO:0043621)	17	10	8.29	+	1.21	0.683	1
phosphatidylinositol phosphate kinase activity (GO:0016307)	17	10	8.29	+	1.21	0.683	1
ligase activity, forming carbon-sulfur bonds (GO:0016877)	46	27	22.43	+	1.2	0.455	1
carbon-carbon lyase activity (GO:0016830)	75	44	36.56	+	1.2	0.329	1
phosphatase regulator activity (GO:0019208)	58	34	28.28	+	1.2	0.436	1
RNA polymerase II general transcription initiation factor activity (GO:0016251)	12	7	5.85	+	1.2	0.807	1
adenyl-nucleotide exchange factor activity (GO:0000774)	12	7	5.85	+	1.2	0.807	1
phosphatidylinositol phosphate binding (GO:1901981)	24	14	11.7	+	1.2	0.606	1
ATPase regulator activity (GO:0060590)	12	7	5.85	+	1.2	0.807	1
cyclosporin A binding (GO:0016018)	12	7	5.85	+	1.2	0.807	1
signaling receptor activity (GO:0038023)	72	42	35.1	+	1.2	0.369	1
purine nucleotide binding (GO:0017076)	153	89	74.59	+	1.19	0.192	1
phosphatase inhibitor activity (GO:0019212)	31	18	15.11	+	1.19	0.546	1
cis-trans isomerase activity (GO:0016859)	31	18	15.11	+	1.19	0.546	1
pentosyltransferase activity (GO:0016763)	31	18	15.11	+	1.19	0.546	1
beta-glucosidase activity (GO:0008422)	31	18	15.11	+	1.19	0.546	1
phospholipid binding (GO:0005543)	50	29	24.38	+	1.19	0.472	1
protein phosphatase regulator activity (GO:0019888)	57	33	27.79	+	1.19	0.433	1
RNA polymerase II CTD heptapeptide repeat kinase activity (GO:0008353)	19	11	9.26	+	1.19	0.698	1
phosphotransferase activity, for other substituted phosphate groups (GO:0016780)	19	11	9.26	+	1.19	0.698	1
tetrapyrrole binding (GO:0046906)	19	11	9.26	+	1.19	0.698	1
RNA polymerase II complex binding (GO:0000993)	19	11	9.26	+	1.19	0.698	1
purine ribonucleotide binding (GO:0032555)	140	81	68.25	+	1.19	0.223	1
hydrolase activity, hydrolyzing N-glycosyl compounds (GO:0016799)	26	15	12.68	+	1.18	0.619	1
abscisic acid binding (GO:0010427)	26	15	12.68	+	1.18	0.619	1
fatty acid synthase activity (GO:0004312)	26	15	12.68	+	1.18	0.619	1
cation binding (GO:0043169)	200	115	97.5	+	1.18	0.166	1
enzyme binding (GO:0019899)	181	104	88.24	+	1.18	0.184	1
passive transmembrane transporter activity (GO:0022803)	101	58	49.24	+	1.18	0.312	1
channel activity (GO:0015267)	101	58	49.24	+	1.18	0.312	1
acetyltransferase activity (GO:0016407)	115	66	56.06	+	1.18	0.303	1
ribonucleotide binding (GO:0032553)	150	86	73.13	+	1.18	0.238	1
molecular transducer activity (GO:0060089)	82	47	39.98	+	1.18	0.398	1
guanylyltransferase activity (GO:0070568)	7	4	3.41	+	1.17	0.758	1
deaminase activity (GO:0019239)	14	8	6.83	+	1.17	0.821	1
anaphase-promoting complex binding (GO:0010997)	7	4	3.41	+	1.17	0.758	1
chloride transmembrane transporter activity (GO:0015108)	7	4	3.41	+	1.17	0.758	1
acid-ammonia (or amide) ligase activity (GO:0016880)	7	4	3.41	+	1.17	0.758	1
intramolecular oxidoreductase activity, transposing C=C bonds (GO:0016863)	7	4	3.41	+	1.17	0.758	1
ubiquitin-protein transferase activator activity (GO:0097027)	7	4	3.41	+	1.17	0.758	1
RNA polymerase core enzyme binding (GO:0043175)	21	12	10.24	+	1.17	0.711	1
pre-mRNA binding (GO:0036002)	14	8	6.83	+	1.17	0.821	1
translation elongation factor activity (GO:0003746)	21	12	10.24	+	1.17	0.711	1
protein histidine kinase binding (GO:0043424)	7	4	3.41	+	1.17	0.758	1
inositol phosphate phosphatase activity (GO:0052745)	7	4	3.41	+	1.17	0.758	1
sodium:proton antiporter activity (GO:0015385)	7	4	3.41	+	1.17	0.758	1
ubiquitin ligase activator activity (GO:1990757)	7	4	3.41	+	1.17	0.758	1
cyclase activity (GO:0009975)	7	4	3.41	+	1.17	0.758	1
oxidoreductase activity, acting on superoxide radicals as acceptor (GO:0016721)	7	4	3.41	+	1.17	0.758	1
superoxide dismutase activity (GO:0004784)	7	4	3.41	+	1.17	0.758	1
sterol transporter activity (GO:0015248)	7	4	3.41	+	1.17	0.758	1
oxidoreductase activity, acting on a sulfur group of donors, quinone or similar compound as acceptor (GO:0016672)	7	4	3.41	+	1.17	0.758	1
L-aspartate:2-oxoglutarate aminotransferase activity (GO:0004069)	7	4	3.41	+	1.17	0.758	1
syntaxin binding (GO:0019905)	14	8	6.83	+	1.17	0.821	1
glutathione dehydrogenase (ascorbate) activity (GO:0045174)	7	4	3.41	+	1.17	0.758	1
protein phosphatase inhibitor activity (GO:0004864)	30	17	14.63	+	1.16	0.642	1
serine-type carboxypeptidase activity (GO:0004185)	23	13	11.21	+	1.16	0.723	1
carbohydrate derivative binding (GO:0097367)	154	87	75.08	+	1.16	0.272	1
ubiquitin binding (GO:0043130)	39	22	19.01	+	1.16	0.587	1
calcium ion binding (GO:0005509)	78	44	38.03	+	1.16	0.441	1
clathrin binding (GO:0030276)	39	22	19.01	+	1.16	0.587	1
nitrate transmembrane transporter activity (GO:0015112)	16	9	7.8	+	1.15	0.832	1
zinc ion transmembrane transporter activity (GO:0005385)	16	9	7.8	+	1.15	0.832	1
protein serine/threonine kinase activity (GO:0004674)	381	214	185.74	+	1.15	0.0953	1
actin binding (GO:0003779)	66	37	32.18	+	1.15	0.529	1
anion binding (GO:0043168)	300	168	146.25	+	1.15	0.152	1
ion channel activity (GO:0005216)	75	42	36.56	+	1.15	0.49	1
cyclin-dependent protein serine/threonine kinase activity (GO:0004693)	25	14	12.19	+	1.15	0.733	1
cyclin-dependent protein kinase activity (GO:0097472)	25	14	12.19	+	1.15	0.733	1
metal ion binding (GO:0046872)	186	104	90.68	+	1.15	0.259	1
phosphotransferase activity, alcohol group as acceptor (GO:0016773)	589	329	287.14	+	1.15	0.047	1
ligase activity (GO:0016874)	185	103	90.19	+	1.14	0.285	1
DNA-directed DNA polymerase activity (GO:0003887)	18	10	8.78	+	1.14	0.841	1
N-acetyltransferase activity (GO:0008080)	36	20	17.55	+	1.14	0.67	1
peroxidase activity (GO:0004601)	72	40	35.1	+	1.14	0.546	1
glyoxylate reductase activity (GO:0106345)	9	5	4.39	+	1.14	0.782	1
heme binding (GO:0020037)	18	10	8.78	+	1.14	0.841	1
protein-disulfide reductase activity (GO:0015035)	9	5	4.39	+	1.14	0.782	1
histidine phosphotransfer kinase activity (GO:0009927)	9	5	4.39	+	1.14	0.782	1
cinnamyl-alcohol dehydrogenase activity (GO:0045551)	9	5	4.39	+	1.14	0.782	1
proteasome binding (GO:0070628)	9	5	4.39	+	1.14	0.782	1
oxidoreductase activity, acting on peroxide as acceptor (GO:0016684)	72	40	35.1	+	1.14	0.546	1
kinase activity (GO:0016301)	621	345	302.74	+	1.14	0.0526	1
glyoxylate reductase (NADP+) activity (GO:0030267)	9	5	4.39	+	1.14	0.782	1
oxidoreductase activity, acting on the CH-NH2 group of donors, NAD or NADP as acceptor (GO:0016639)	9	5	4.39	+	1.14	0.782	1
metallopeptidase activity (GO:0008237)	27	15	13.16	+	1.14	0.743	1
carboxypeptidase activity (GO:0004180)	27	15	13.16	+	1.14	0.743	1
O-acetyltransferase activity (GO:0016413)	65	36	31.69	+	1.14	0.526	1
GTPase regulator activity (GO:0030695)	56	31	27.3	+	1.14	0.569	1
nucleoside-triphosphatase regulator activity (GO:0060589)	56	31	27.3	+	1.14	0.569	1
antioxidant activity (GO:0016209)	96	53	46.8	+	1.13	0.485	1
purine ribonucleoside triphosphate binding (GO:0035639)	125	69	60.94	+	1.13	0.4	1
ion binding (GO:0043167)	473	261	230.59	+	1.13	0.113	1
beta-galactosidase activity (GO:0004565)	20	11	9.75	+	1.13	0.707	1
basal RNA polymerase II transcription machinery binding (GO:0001099)	20	11	9.75	+	1.13	0.707	1
basal transcription machinery binding (GO:0001098)	20	11	9.75	+	1.13	0.707	1
cytoskeletal protein binding (GO:0008092)	151	83	73.61	+	1.13	0.402	1
small molecule binding (GO:0036094)	304	167	148.2	+	1.13	0.218	1
acyltransferase activity (GO:0016746)	295	162	143.81	+	1.13	0.23	1
protein binding (GO:0005515)	865	475	421.69	+	1.13	0.0363	1
transferase activity, transferring phosphorus-containing groups (GO:0016772)	775	425	377.82	+	1.12	0.05	1
ubiquitin conjugating enzyme binding (GO:0031624)	31	17	15.11	+	1.12	0.759	1
translation initiation factor activity (GO:0003743)	42	23	20.48	+	1.12	0.692	1
glucosidase activity (GO:0015926)	42	23	20.48	+	1.12	0.692	1
secondary active transmembrane transporter activity (GO:0015291)	126	69	61.43	+	1.12	0.445	1
microtubule binding (GO:0008017)	77	42	37.54	+	1.12	0.558	1
ubiquitin-like protein binding (GO:0032182)	44	24	21.45	+	1.12	0.698	1
protein tag (GO:0031386)	22	12	10.73	+	1.12	0.719	1
1-phosphatidylinositol-4-phosphate 5-kinase activity (GO:0016308)	11	6	5.36	+	1.12	0.801	1
adenyl nucleotide binding (GO:0030554)	99	54	48.26	+	1.12	0.492	1
Hsp70 protein binding (GO:0030544)	11	6	5.36	+	1.12	0.801	1
nucleotide binding (GO:0000166)	237	129	115.54	+	1.12	0.315	1
nucleoside phosphate binding (GO:1901265)	237	129	115.54	+	1.12	0.315	1
N-acyltransferase activity (GO:0016410)	46	25	22.43	+	1.11	0.705	1
acyltransferase activity, transferring groups other than amino-acyl groups (GO:0016747)	271	147	132.11	+	1.11	0.296	1
nucleosome binding (GO:0031491)	24	13	11.7	+	1.11	0.73	1
DNA-binding transcription factor activity (GO:0003700)	597	323	291.04	+	1.11	0.128	1
adenyl ribonucleotide binding (GO:0032559)	87	47	42.41	+	1.11	0.581	1
sequence-specific DNA binding (GO:0043565)	645	348	314.44	+	1.11	0.125	1
FAD binding (GO:0071949)	13	7	6.34	+	1.1	0.815	1
chaperone binding (GO:0051087)	39	21	19.01	+	1.1	0.783	1
glutathione disulfide oxidoreductase activity (GO:0015038)	13	7	6.34	+	1.1	0.815	1
sulfur compound binding (GO:1901681)	13	7	6.34	+	1.1	0.815	1
sulfotransferase activity (GO:0008146)	26	14	12.68	+	1.1	0.739	1
heat shock protein binding (GO:0031072)	39	21	19.01	+	1.1	0.783	1
molecular carrier activity (GO:0140104)	41	22	19.99	+	1.1	0.69	1
tubulin binding (GO:0015631)	82	44	39.98	+	1.1	0.635	1
actin filament binding (GO:0051015)	56	30	27.3	+	1.1	0.73	1
cis-regulatory region sequence-specific DNA binding (GO:0000987)	284	152	138.45	+	1.1	0.357	1
malate dehydrogenase activity (GO:0016615)	15	8	7.31	+	1.09	0.827	1
peptidase activity (GO:0008233)	263	140	128.21	+	1.09	0.395	1
protein kinase activity (GO:0004672)	481	256	234.49	+	1.09	0.252	1
RNA polymerase II cis-regulatory region sequence-specific DNA binding (GO:0000978)	282	150	137.48	+	1.09	0.382	1
phosphatase activity (GO:0016791)	166	88	80.93	+	1.09	0.547	1
ATP hydrolysis activity (GO:0016887)	85	45	41.44	+	1.09	0.641	1
ubiquitin-like protein transferase activity (GO:0019787)	314	166	153.08	+	1.08	0.406	1
catalytic activity, acting on a protein (GO:0140096)	1305	689	636.19	+	1.08	0.0841	1
acid-amino acid ligase activity (GO:0016881)	36	19	17.55	+	1.08	0.775	1
enzyme inhibitor activity (GO:0004857)	127	67	61.91	+	1.08	0.593	1
ubiquitin-protein transferase activity (GO:0004842)	294	155	143.33	+	1.08	0.449	1
nucleoside-triphosphatase activity (GO:0017111)	184	97	89.7	+	1.08	0.525	1
carbohydrate phosphatase activity (GO:0019203)	19	10	9.26	+	1.08	0.845	1
clathrin heavy chain binding (GO:0032050)	19	10	9.26	+	1.08	0.845	1
GTPase activator activity (GO:0005096)	38	20	18.53	+	1.08	0.781	1
binding (GO:0005488)	3303	1738	1610.23	+	1.08	0.00691	1
GTPase activity (GO:0003924)	99	52	48.26	+	1.08	0.665	1
protein-containing complex binding (GO:0044877)	181	95	88.24	+	1.08	0.563	1
ion transmembrane transporter activity (GO:0015075)	366	192	178.43	+	1.08	0.415	1
3'-5' exonuclease activity (GO:0008408)	61	32	29.74	+	1.08	0.741	1
RNA polymerase II transcription regulatory region sequence-specific DNA binding (GO:0000977)	309	162	150.64	+	1.08	0.46	1
metal ion transmembrane transporter activity (GO:0046873)	145	76	70.69	+	1.08	0.615	1
galactosidase activity (GO:0015925)	21	11	10.24	+	1.07	0.852	1
aldo-keto reductase (NADP) activity (GO:0004033)	21	11	10.24	+	1.07	0.852	1
sequence-specific double-stranded DNA binding (GO:1990837)	445	233	216.94	+	1.07	0.387	1
glycosyltransferase activity (GO:0016757)	270	141	131.63	+	1.07	0.527	1
cation:cation antiporter activity (GO:0015491)	23	12	11.21	+	1.07	0.858	1
intramolecular oxidoreductase activity (GO:0016860)	46	24	22.43	+	1.07	0.799	1
disulfide oxidoreductase activity (GO:0015036)	23	12	11.21	+	1.07	0.858	1
molecular_function (GO:0003674)	8998	4693	4386.56	+	1.07	1.26e-05	0.012
transcription cis-regulatory region binding (GO:0000976)	436	227	212.55	+	1.07	0.429	1
transcription regulatory region nucleic acid binding (GO:0001067)	436	227	212.55	+	1.07	0.429	1
oxidoreductase activity, acting on paired donors, with incorporation or reduction of molecular oxygen, NAD(P)H as one donor, and incorporation of one atom of oxygen (GO:0016709)	25	13	12.19	+	1.07	0.864	1
hydro-lyase activity (GO:0016836)	54	28	26.33	+	1.06	0.814	1
methyl jasmonate esterase activity (GO:0080032)	27	14	13.16	+	1.06	0.868	1
methyl salicylate esterase activity (GO:0080031)	27	14	13.16	+	1.06	0.868	1
methyl indole-3-acetate esterase activity (GO:0080030)	27	14	13.16	+	1.06	0.868	1
transferase activity (GO:0016740)	2126	1099	1036.43	+	1.06	0.104	1
transition metal ion transmembrane transporter activity (GO:0046915)	60	31	29.25	+	1.06	0.823	1
serine-type endopeptidase activity (GO:0004252)	33	17	16.09	+	1.06	0.881	1
hydrolase activity, acting on glycosyl bonds (GO:0016798)	165	85	80.44	+	1.06	0.686	1
heterocyclic compound binding (GO:1901363)	2057	1059	1002.8	+	1.06	0.14	1
organic cyclic compound binding (GO:0097159)	2067	1064	1007.67	+	1.06	0.141	1
transcription regulator activity (GO:0140110)	737	379	359.29	+	1.05	0.402	1
exopeptidase activity (GO:0008238)	37	19	18.04	+	1.05	0.887	1
oxidoreductase activity, acting on the CH-CH group of donors (GO:0016627)	37	19	18.04	+	1.05	0.887	1
ubiquitin protein ligase binding (GO:0031625)	39	20	19.01	+	1.05	0.89	1
isomerase activity (GO:0016853)	158	81	77.03	+	1.05	0.73	1
double-stranded DNA binding (GO:0003690)	494	253	240.83	+	1.05	0.53	1
oxidoreductase activity (GO:0016491)	951	487	463.62	+	1.05	0.377	1
oxidoreductase activity, acting on CH-OH group of donors (GO:0016614)	168	86	81.9	+	1.05	0.738	1
hydrolase activity (GO:0016787)	1399	716	682.02	+	1.05	0.287	1
catalytic activity (GO:0003824)	5073	2595	2473.11	+	1.05	0.0316	1
ubiquitin-like protein ligase binding (GO:0044389)	45	23	21.94	+	1.05	0.897	1
transmembrane transporter activity (GO:0022857)	721	368	351.49	+	1.05	0.473	1
transferase activity, transferring one-carbon groups (GO:0016741)	202	103	98.48	+	1.05	0.714	1
flavin adenine dinucleotide binding (GO:0050660)	51	26	24.86	+	1.05	0.903	1
nucleic acid binding (GO:0003676)	1788	911	871.66	+	1.05	0.264	1
oxidoreductase activity, acting on the CH-OH group of donors, NAD or NADP as acceptor (GO:0016616)	165	84	80.44	+	1.04	0.736	1
hydrolase activity, acting on acid anhydrides (GO:0016817)	232	118	113.1	+	1.04	0.732	1
RNA binding (GO:0003723)	822	418	400.73	+	1.04	0.481	1
serine-type peptidase activity (GO:0008236)	59	30	28.76	+	1.04	0.822	1
serine hydrolase activity (GO:0017171)	59	30	28.76	+	1.04	0.822	1
transporter activity (GO:0005215)	797	405	388.54	+	1.04	0.494	1
DNA binding (GO:0003677)	931	473	453.87	+	1.04	0.471	1
ubiquitin-like protein ligase activity (GO:0061659)	187	95	91.16	+	1.04	0.751	1
ubiquitin protein ligase activity (GO:0061630)	182	92	88.73	+	1.04	0.796	1
O-acyltransferase activity (GO:0008374)	95	48	46.31	+	1.04	0.859	1
DNA-binding transcription factor activity, RNA polymerase II-specific (GO:0000981)	291	147	141.86	+	1.04	0.721	1
UDP-glycosyltransferase activity (GO:0008194)	111	56	54.11	+	1.03	0.869	1
hydrolase activity, acting on acid anhydrides, in phosphorus-containing anhydrides (GO:0016818)	230	116	112.13	+	1.03	0.774	1
pyrophosphatase activity (GO:0016462)	230	116	112.13	+	1.03	0.774	1
hydrolase activity, hydrolyzing O-glycosyl compounds (GO:0004553)	139	70	67.76	+	1.03	0.825	1
endopeptidase activity (GO:0004175)	155	78	75.56	+	1.03	0.834	1
structural molecule activity (GO:0005198)	350	176	170.63	+	1.03	0.744	1
hexosyltransferase activity (GO:0016758)	201	101	97.99	+	1.03	0.806	1
ADP-ribose diphosphatase activity (GO:0047631)	6	3	2.93	+	1.03	1	1
monocarboxylic acid transmembrane transporter activity (GO:0008028)	12	6	5.85	+	1.03	1	1
ammonia ligase activity (GO:0016211)	6	3	2.93	+	1.03	1	1
P-type calcium transporter activity (GO:0005388)	18	9	8.78	+	1.03	1	1
exoribonuclease activity, producing 5'-phosphomonoesters (GO:0016896)	34	17	16.58	+	1.03	1	1
ligase activity, forming carbon-oxygen bonds (GO:0016875)	48	24	23.4	+	1.03	0.901	1
phosphoenolpyruvate carboxylase activity (GO:0008964)	6	3	2.93	+	1.03	1	1
exoribonuclease activity (GO:0004532)	34	17	16.58	+	1.03	1	1
alcohol binding (GO:0043178)	34	17	16.58	+	1.03	1	1
xylan 1,4-beta-xylosidase activity (GO:0009044)	6	3	2.93	+	1.03	1	1
aminoacyl-tRNA ligase activity (GO:0004812)	48	24	23.4	+	1.03	0.901	1
poly-purine tract binding (GO:0070717)	6	3	2.93	+	1.03	1	1
dipeptidyl-peptidase activity (GO:0008239)	6	3	2.93	+	1.03	1	1
cysteine-type peptidase activity (GO:0008234)	110	55	53.63	+	1.03	0.868	1
rRNA (uridine) methyltransferase activity (GO:0016436)	6	3	2.93	+	1.03	1	1
pyruvate transmembrane transporter activity (GO:0050833)	6	3	2.93	+	1.03	1	1
protein-disulfide reductase (NAD(P)) activity (GO:0047134)	6	3	2.93	+	1.03	1	1
oxidoreductase activity, acting on CH or CH2 groups (GO:0016725)	6	3	2.93	+	1.03	1	1
thiosulfate sulfurtransferase activity (GO:0004792)	6	3	2.93	+	1.03	1	1
xylanase activity (GO:0097599)	6	3	2.93	+	1.03	1	1
threonine-type peptidase activity (GO:0070003)	6	3	2.93	+	1.03	1	1
NAD binding (GO:0051287)	18	9	8.78	+	1.03	1	1
gamma-tubulin binding (GO:0043015)	6	3	2.93	+	1.03	1	1
gibberellin 2-beta-dioxygenase activity (GO:0045543)	12	6	5.85	+	1.03	1	1
poly(A) binding (GO:0008143)	6	3	2.93	+	1.03	1	1
solute:cation antiporter activity (GO:0015298)	24	12	11.7	+	1.03	1	1
uniporter activity (GO:0015292)	6	3	2.93	+	1.03	1	1
aldose 1-epimerase activity (GO:0004034)	6	3	2.93	+	1.03	1	1
adenylylsulfate kinase activity (GO:0004020)	6	3	2.93	+	1.03	1	1
glutamate-ammonia ligase activity (GO:0004356)	6	3	2.93	+	1.03	1	1
glutamate decarboxylase activity (GO:0004351)	6	3	2.93	+	1.03	1	1
protein geranylgeranyltransferase activity (GO:0004661)	6	3	2.93	+	1.03	1	1
RNA polymerase III transcription regulatory region sequence-specific DNA binding (GO:0001016)	2	1	0.98	+	1.03	1	1
RNA polymerase III type 3 promoter sequence-specific DNA binding (GO:0001006)	2	1	0.98	+	1.03	1	1
oxidative phosphorylation uncoupler activity (GO:0017077)	2	1	0.98	+	1.03	1	1
DNA primase activity (GO:0003896)	2	1	0.98	+	1.03	1	1
adenosine-phosphate deaminase activity (GO:0047623)	2	1	0.98	+	1.03	1	1
phosphoenolpyruvate carboxykinase (ATP) activity (GO:0004612)	2	1	0.98	+	1.03	1	1
phosphoenolpyruvate carboxykinase activity (GO:0004611)	8	4	3.9	+	1.03	1	1
AMP deaminase activity (GO:0003876)	2	1	0.98	+	1.03	1	1
cyclin-dependent protein serine/threonine kinase activator activity (GO:0061575)	2	1	0.98	+	1.03	1	1
oxidoreductase activity, acting on CH or CH2 groups, with an iron-sulfur protein as acceptor (GO:0052592)	2	1	0.98	+	1.03	1	1
4-hydroxyphenylpyruvate dioxygenase activity (GO:0003868)	2	1	0.98	+	1.03	1	1
glycine:2-oxoglutarate aminotransferase activity (GO:0047958)	2	1	0.98	+	1.03	1	1
acireductone dioxygenase [iron(II)-requiring] activity (GO:0010309)	2	1	0.98	+	1.03	1	1
aryl-aldehyde oxidase activity (GO:0018488)	2	1	0.98	+	1.03	1	1
xanthoxin dehydrogenase activity (GO:0010301)	2	1	0.98	+	1.03	1	1
threonine racemase activity (GO:0018114)	2	1	0.98	+	1.03	1	1
sugar transmembrane transporter activity (GO:0051119)	30	15	14.63	+	1.03	1	1
protein kinase A regulatory subunit binding (GO:0034237)	2	1	0.98	+	1.03	1	1
UDP-glucose 4,6-dehydratase activity (GO:0050377)	2	1	0.98	+	1.03	1	1
Arp2/3 complex binding (GO:0071933)	2	1	0.98	+	1.03	1	1
glyceraldehyde-3-phosphate dehydrogenase (NAD(P)+) (phosphorylating) activity (GO:0043891)	10	5	4.88	+	1.03	1	1
ketoreductase activity (GO:0045703)	2	1	0.98	+	1.03	1	1
guanyl-nucleotide exchange factor activity (GO:0005085)	10	5	4.88	+	1.03	1	1
hexose transmembrane transporter activity (GO:0015149)	4	2	1.95	+	1.03	1	1
translation regulator activity, nucleic acid binding (GO:0090079)	70	35	34.13	+	1.03	0.917	1
monosaccharide transmembrane transporter activity (GO:0015145)	4	2	1.95	+	1.03	1	1
succinate transmembrane transporter activity (GO:0015141)	2	1	0.98	+	1.03	1	1
single-stranded 3'-5' DNA helicase activity (GO:1990518)	2	1	0.98	+	1.03	1	1
protoporphyrinogen oxidase activity (GO:0070818)	2	1	0.98	+	1.03	1	1
oxaloacetate transmembrane transporter activity (GO:0015131)	2	1	0.98	+	1.03	1	1
clathrin adaptor activity (GO:0035615)	4	2	1.95	+	1.03	1	1
indole-3-acetaldehyde oxidase activity (GO:0050302)	2	1	0.98	+	1.03	1	1
thiosulfate transmembrane transporter activity (GO:0015117)	2	1	0.98	+	1.03	1	1
sulfate transmembrane transporter activity (GO:0015116)	2	1	0.98	+	1.03	1	1
U3 snoRNA binding (GO:0034511)	4	2	1.95	+	1.03	1	1
organic cation transmembrane transporter activity (GO:0015101)	8	4	3.9	+	1.03	1	1
RNA adenylyltransferase activity (GO:1990817)	2	1	0.98	+	1.03	1	1
ligase activity, forming carbon-carbon bonds (GO:0016885)	4	2	1.95	+	1.03	1	1
intramolecular lyase activity (GO:0016872)	4	2	1.95	+	1.03	1	1
peptidase activator activity (GO:0016504)	2	1	0.98	+	1.03	1	1
phospholipase A1 activity (GO:0008970)	2	1	0.98	+	1.03	1	1
peptidyl-proline 4-dioxygenase activity (GO:0031545)	10	5	4.88	+	1.03	1	1
peptidyl-proline dioxygenase activity (GO:0031543)	10	5	4.88	+	1.03	1	1
phosphorus-oxygen lyase activity (GO:0016849)	2	1	0.98	+	1.03	1	1
oxoglutarate dehydrogenase (succinyl-transferring) activity (GO:0004591)	2	1	0.98	+	1.03	1	1
large ribosomal subunit rRNA binding (GO:0070180)	22	11	10.73	+	1.03	1	1
(+)-abscisic acid 8'-hydroxylase activity (GO:0010295)	2	1	0.98	+	1.03	1	1
calcium-dependent protein binding (GO:0048306)	2	1	0.98	+	1.03	1	1
ubiquitin-protein transferase regulator activity (GO:0055106)	8	4	3.9	+	1.03	1	1
peptidase inhibitor activity (GO:0030414)	2	1	0.98	+	1.03	1	1
glucuronoxylan 4-O-methyltransferase activity (GO:0030775)	2	1	0.98	+	1.03	1	1
beta-glucuronidase activity (GO:0004566)	4	2	1.95	+	1.03	1	1
UDP-L-rhamnose synthase activity (GO:0010280)	2	1	0.98	+	1.03	1	1
alpha-L-fucosidase activity (GO:0004560)	2	1	0.98	+	1.03	1	1
indole-3-acetic acid amido synthetase activity (GO:0010279)	4	2	1.95	+	1.03	1	1
sterol binding (GO:0032934)	10	5	4.88	+	1.03	1	1
D-cysteine desulfhydrase activity (GO:0019148)	2	1	0.98	+	1.03	1	1
peptidase regulator activity (GO:0061134)	4	2	1.95	+	1.03	1	1
inositol-3-phosphate synthase activity (GO:0004512)	4	2	1.95	+	1.03	1	1
cysteine-type endopeptidase inhibitor activity (GO:0004869)	2	1	0.98	+	1.03	1	1
endopeptidase inhibitor activity (GO:0004866)	2	1	0.98	+	1.03	1	1
tryptophan-tRNA ligase activity (GO:0004830)	2	1	0.98	+	1.03	1	1
methylthiotransferase activity (GO:0035596)	2	1	0.98	+	1.03	1	1
protein kinase A binding (GO:0051018)	2	1	0.98	+	1.03	1	1
serine-tRNA ligase activity (GO:0004828)	2	1	0.98	+	1.03	1	1
mannose-ethanolamine phosphotransferase activity (GO:0051377)	4	2	1.95	+	1.03	1	1
microtubule minus-end binding (GO:0051011)	8	4	3.9	+	1.03	1	1
histidine-tRNA ligase activity (GO:0004821)	2	1	0.98	+	1.03	1	1
sphingosine-1-phosphate phosphatase activity (GO:0042392)	2	1	0.98	+	1.03	1	1
glutamate-tRNA ligase activity (GO:0004818)	2	1	0.98	+	1.03	1	1
cysteine-tRNA ligase activity (GO:0004817)	2	1	0.98	+	1.03	1	1
aspartate-tRNA ligase activity (GO:0004815)	2	1	0.98	+	1.03	1	1
alanine-tRNA ligase activity (GO:0004813)	2	1	0.98	+	1.03	1	1
tRNA adenylyltransferase activity (GO:0004810)	2	1	0.98	+	1.03	1	1
procollagen-proline dioxygenase activity (GO:0019798)	10	5	4.88	+	1.03	1	1
telomerase inhibitor activity (GO:0010521)	2	1	0.98	+	1.03	1	1
sodium ion transmembrane transporter activity (GO:0015081)	8	4	3.9	+	1.03	1	1
RNA uridylyltransferase activity (GO:0050265)	2	1	0.98	+	1.03	1	1
potassium ion transmembrane transporter activity (GO:0015079)	42	21	20.48	+	1.03	0.894	1
omega peptidase activity (GO:0008242)	8	4	3.9	+	1.03	1	1
ribonucleoside-diphosphate reductase activity (GO:0061731)	4	2	1.95	+	1.03	1	1
bis(5'-adenosyl)-pentaphosphatase activity (GO:0034432)	2	1	0.98	+	1.03	1	1
nitrate:proton symporter activity (GO:0009671)	2	1	0.98	+	1.03	1	1
NAD+-protein ADP-ribosyltransferase activity (GO:1990404)	4	2	1.95	+	1.03	1	1
DNA demethylase activity (GO:0035514)	2	1	0.98	+	1.03	1	1
plus-end-directed microtubule motor activity (GO:0008574)	10	5	4.88	+	1.03	1	1
tRNA-specific adenosine-34 deaminase activity (GO:0052717)	2	1	0.98	+	1.03	1	1
iron-nicotianamine transmembrane transporter activity (GO:0051980)	2	1	0.98	+	1.03	1	1
diphosphoric monoester hydrolase activity (GO:0016794)	2	1	0.98	+	1.03	1	1
S-adenosylmethionine-homocysteine S-methyltransferase activity (GO:0008898)	2	1	0.98	+	1.03	1	1
holo-[acyl-carrier-protein] synthase activity (GO:0008897)	2	1	0.98	+	1.03	1	1
guanosine-3',5'-bis(diphosphate) 3'-diphosphatase activity (GO:0008893)	2	1	0.98	+	1.03	1	1
CoA carboxylase activity (GO:0016421)	4	2	1.95	+	1.03	1	1
proton motive force dependent protein transmembrane transporter activity (GO:0009977)	4	2	1.95	+	1.03	1	1
phosphatidylinositol transfer activity (GO:0008526)	4	2	1.95	+	1.03	1	1
4-(cytidine 5'-diphospho)-2-C-methyl-D-erythritol kinase activity (GO:0050515)	2	1	0.98	+	1.03	1	1
nucleotidyltransferase activity (GO:0016779)	122	61	59.48	+	1.03	0.875	1
oxidized pyrimidine nucleobase lesion DNA N-glycosylase activity (GO:0000703)	2	1	0.98	+	1.03	1	1
phosphotransferase activity, phosphate group as acceptor (GO:0016776)	28	14	13.65	+	1.03	1	1
cation channel activity (GO:0005261)	52	26	25.35	+	1.03	0.904	1
ammonium transmembrane transporter activity (GO:0008519)	8	4	3.9	+	1.03	1	1
folic acid transmembrane transporter activity (GO:0008517)	2	1	0.98	+	1.03	1	1
serine racemase activity (GO:0030378)	2	1	0.98	+	1.03	1	1
flap endonuclease activity (GO:0048256)	10	5	4.88	+	1.03	1	1
aminoacyltransferase activity (GO:0016755)	2	1	0.98	+	1.03	1	1
4-hydroxy-tetrahydrodipicolinate synthase activity (GO:0008840)	2	1	0.98	+	1.03	1	1
fatty acid ligase activity (GO:0015645)	16	8	7.8	+	1.03	1	1
oxidoreductase activity, acting on CH or CH2 groups, disulfide as acceptor (GO:0016728)	4	2	1.95	+	1.03	1	1
cytidylate kinase activity (GO:0004127)	4	2	1.95	+	1.03	1	1
methylenetetrahydrofolate reductase (NAD(P)H) activity (GO:0004489)	2	1	0.98	+	1.03	1	1
cystathionine gamma-lyase activity (GO:0004123)	4	2	1.95	+	1.03	1	1
methylcrotonoyl-CoA carboxylase activity (GO:0004485)	4	2	1.95	+	1.03	1	1
alternative oxidase activity (GO:0009916)	2	1	0.98	+	1.03	1	1
carotene 7,8-desaturase activity (GO:0016719)	2	1	0.98	+	1.03	1	1
oxidoreductase activity, acting on single donors with incorporation of molecular oxygen (GO:0016701)	50	25	24.38	+	1.03	0.903	1
FMN binding (GO:0010181)	10	5	4.88	+	1.03	1	1
cardiolipin synthase activity (GO:0008808)	2	1	0.98	+	1.03	1	1
ketol-acid reductoisomerase activity (GO:0004455)	2	1	0.98	+	1.03	1	1
iron chelate transmembrane transporter activity (GO:0015603)	2	1	0.98	+	1.03	1	1
thymidine kinase activity (GO:0004797)	2	1	0.98	+	1.03	1	1
threonine synthase activity (GO:0004795)	2	1	0.98	+	1.03	1	1
thioredoxin-disulfide reductase activity (GO:0004791)	4	2	1.95	+	1.03	1	1
pre-mRNA 3'-splice site binding (GO:0030628)	8	4	3.9	+	1.03	1	1
mismatched DNA binding (GO:0030983)	4	2	1.95	+	1.03	1	1
U4 snRNA binding (GO:0030621)	2	1	0.98	+	1.03	1	1
hydroxyacylglutathione hydrolase activity (GO:0004416)	2	1	0.98	+	1.03	1	1
fucosidase activity (GO:0015928)	2	1	0.98	+	1.03	1	1
succinate-CoA ligase (ADP-forming) activity (GO:0004775)	4	2	1.95	+	1.03	1	1
serine-type exopeptidase activity (GO:0070008)	26	13	12.68	+	1.03	1	1
homogentisate 1,2-dioxygenase activity (GO:0004411)	2	1	0.98	+	1.03	1	1
histone kinase activity (GO:0035173)	4	2	1.95	+	1.03	1	1
phosphatidic acid transfer activity (GO:1990050)	2	1	0.98	+	1.03	1	1
saccharopine dehydrogenase activity (GO:0004753)	2	1	0.98	+	1.03	1	1
ribonucleoside-diphosphate reductase activity, thioredoxin disulfide as acceptor (GO:0004748)	4	2	1.95	+	1.03	1	1
pyruvate dehydrogenase (acetyl-transferring) kinase activity (GO:0004740)	2	1	0.98	+	1.03	1	1
chloroplast targeting sequence binding (GO:0030941)	2	1	0.98	+	1.03	1	1
oxygen-dependent protoporphyrinogen oxidase activity (GO:0004729)	2	1	0.98	+	1.03	1	1
protein tyrosine phosphatase activity (GO:0004725)	4	2	1.95	+	1.03	1	1
acyl-CoA dehydrogenase activity (GO:0003995)	2	1	0.98	+	1.03	1	1
dehydrodolichyl diphosphate synthase activity (GO:0045547)	2	1	0.98	+	1.03	1	1
poly-pyrimidine tract binding (GO:0008187)	10	5	4.88	+	1.03	1	1
peptide binding (GO:0042277)	50	25	24.38	+	1.03	0.903	1
adenylate cyclase binding (GO:0008179)	2	1	0.98	+	1.03	1	1
tRNA dihydrouridine synthase activity (GO:0017150)	4	2	1.95	+	1.03	1	1
S-methyltransferase activity (GO:0008172)	2	1	0.98	+	1.03	1	1
NADPH-hemoprotein reductase activity (GO:0003958)	2	1	0.98	+	1.03	1	1
nucleoside monophosphate kinase activity (GO:0050145)	16	8	7.8	+	1.03	1	1
NAD+ ADP-ribosyltransferase activity (GO:0003950)	4	2	1.95	+	1.03	1	1
alkylthioltransferase activity (GO:0050497)	2	1	0.98	+	1.03	1	1
L-serine ammonia-lyase activity (GO:0003941)	2	1	0.98	+	1.03	1	1
single-stranded DNA helicase activity (GO:0017116)	10	5	4.88	+	1.03	1	1
protein tyrosine/serine/threonine phosphatase activity (GO:0008138)	4	2	1.95	+	1.03	1	1
translation factor activity, RNA binding (GO:0008135)	70	35	34.13	+	1.03	0.917	1
nicotinamide-nucleotide adenylyltransferase activity (GO:0000309)	2	1	0.98	+	1.03	1	1
inositol oxygenase activity (GO:0050113)	4	2	1.95	+	1.03	1	1
ER retention sequence binding (GO:0046923)	2	1	0.98	+	1.03	1	1
lipid phosphatase activity (GO:0042577)	2	1	0.98	+	1.03	1	1
palmitoyl-(protein) hydrolase activity (GO:0008474)	2	1	0.98	+	1.03	1	1
isovaleryl-CoA dehydrogenase activity (GO:0008470)	2	1	0.98	+	1.03	1	1
RNA polymerase III cis-regulatory region sequence-specific DNA binding (GO:0000992)	2	1	0.98	+	1.03	1	1
SUMO activating enzyme activity (GO:0019948)	2	1	0.98	+	1.03	1	1
dihydrouridine synthase activity (GO:0106413)	4	2	1.95	+	1.03	1	1
carbonate dehydratase activity (GO:0004089)	2	1	0.98	+	1.03	1	1
FAD transmembrane transporter activity (GO:0015230)	2	1	0.98	+	1.03	1	1
pheophorbide a oxygenase activity (GO:0032441)	4	2	1.95	+	1.03	1	1
ATP:3'-cytidine-cytidine-tRNA adenylyltransferase activity (GO:0052929)	2	1	0.98	+	1.03	1	1
CTP:3'-cytidine-tRNA cytidylyltransferase activity (GO:0052928)	2	1	0.98	+	1.03	1	1
steroid binding (GO:0005496)	10	5	4.88	+	1.03	1	1
amidophosphoribosyltransferase activity (GO:0004044)	2	1	0.98	+	1.03	1	1
oxidoreductase activity, acting on the CH-CH group of donors, quinone or related compound as acceptor (GO:0016635)	2	1	0.98	+	1.03	1	1
aldehyde oxidase activity (GO:0004031)	2	1	0.98	+	1.03	1	1
beta-tubulin binding (GO:0048487)	2	1	0.98	+	1.03	1	1
AMP dimethylallyltransferase activity (GO:0009824)	2	1	0.98	+	1.03	1	1
12-oxophytodienoate reductase activity (GO:0016629)	2	1	0.98	+	1.03	1	1
oxidoreductase activity, acting on the aldehyde or oxo group of donors, oxygen as acceptor (GO:0016623)	2	1	0.98	+	1.03	1	1
6,7-dimethyl-8-ribityllumazine synthase activity (GO:0000906)	2	1	0.98	+	1.03	1	1
D-serine ammonia-lyase activity (GO:0008721)	2	1	0.98	+	1.03	1	1
adenosylmethionine-8-amino-7-oxononanoate transaminase activity (GO:0004015)	8	4	3.9	+	1.03	1	1
glycerone kinase activity (GO:0004371)	2	1	0.98	+	1.03	1	1
phosphatidyltransferase activity (GO:0030572)	2	1	0.98	+	1.03	1	1
glyceraldehyde-3-phosphate dehydrogenase (NAD+) (phosphorylating) activity (GO:0004365)	10	5	4.88	+	1.03	1	1
adenosine kinase activity (GO:0004001)	2	1	0.98	+	1.03	1	1
glycerol-3-phosphate 2-O-acyltransferase activity (GO:0090447)	8	4	3.9	+	1.03	1	1
high-affinity secondary active nitrite transmembrane transporter activity (GO:0015513)	2	1	0.98	+	1.03	1	1
glucose-6-phosphate isomerase activity (GO:0004347)	2	1	0.98	+	1.03	1	1
pre-mRNA intronic binding (GO:0097157)	2	1	0.98	+	1.03	1	1
fumarylacetoacetase activity (GO:0004334)	2	1	0.98	+	1.03	1	1
palmitoyl hydrolase activity (GO:0098599)	2	1	0.98	+	1.03	1	1
fructose-bisphosphate aldolase activity (GO:0004332)	8	4	3.9	+	1.03	1	1
electron transporter, transferring electrons within the cyclic electron transport pathway of photosynthesis activity (GO:0045156)	4	2	1.95	+	1.03	1	1
prephenate dehydratase activity (GO:0004664)	2	1	0.98	+	1.03	1	1
procollagen-proline 4-dioxygenase activity (GO:0004656)	10	5	4.88	+	1.03	1	1
polyribonucleotide nucleotidyltransferase activity (GO:0004654)	2	1	0.98	+	1.03	1	1
polygalacturonase activity (GO:0004650)	2	1	0.98	+	1.03	1	1
poly(ADP-ribose) glycohydrolase activity (GO:0004649)	2	1	0.98	+	1.03	1	1
phosphoric ester hydrolase activity (GO:0042578)	218	108	106.28	+	1.02	0.906	1
exonuclease activity (GO:0004527)	79	39	38.51	+	1.01	1	1
ribonucleoprotein complex binding (GO:0043021)	69	34	33.64	+	1.01	1	1
amide binding (GO:0033218)	61	30	29.74	+	1.01	1	1
structural constituent of ribosome (GO:0003735)	312	153	152.1	+	1.01	0.96	1
quercetin 7-O-glucosyltransferase activity (GO:0080044)	45	22	21.94	+	1	1	1
quercetin 3-O-glucosyltransferase activity (GO:0080043)	45	22	21.94	+	1	1	1
inorganic molecular entity transmembrane transporter activity (GO:0015318)	312	152	152.1	-	1	1	1
lyase activity (GO:0016829)	185	90	90.19	-	1	1	1
ATP binding (GO:0005524)	72	35	35.1	-	1	1	1
ribosome binding (GO:0043022)	35	17	17.06	-	1	1	1
hydrolase activity, acting on ester bonds (GO:0016788)	627	304	305.67	-	0.99	0.972	1
signal sequence binding (GO:0005048)	31	15	15.11	-	0.99	1	1
transferase activity, transferring nitrogenous groups (GO:0016769)	56	27	27.3	-	0.99	1	1
transaminase activity (GO:0008483)	56	27	27.3	-	0.99	1	1
cysteine-type endopeptidase activity (GO:0004197)	83	40	40.46	-	0.99	1	1
protein transmembrane transporter activity (GO:0008320)	27	13	13.16	-	0.99	1	1
macromolecule transmembrane transporter activity (GO:0022884)	27	13	13.16	-	0.99	1	1
protein transporter activity (GO:0140318)	27	13	13.16	-	0.99	1	1
S-adenosylmethionine-dependent methyltransferase activity (GO:0008757)	160	77	78	-	0.99	0.945	1
amide transmembrane transporter activity (GO:0042887)	25	12	12.19	-	0.98	1	1
translation regulator activity (GO:0045182)	73	35	35.59	-	0.98	1	1
cation transmembrane transporter activity (GO:0008324)	257	123	125.29	-	0.98	0.913	1
nucleotide-sugar transmembrane transporter activity (GO:0005338)	23	11	11.21	-	0.98	1	1
oxidoreductase activity, acting on single donors with incorporation of molecular oxygen, incorporation of two atoms of oxygen (GO:0016702)	44	21	21.45	-	0.98	1	1
nucleocytoplasmic carrier activity (GO:0140142)	21	10	10.24	-	0.98	1	1
DNA secondary structure binding (GO:0000217)	21	10	10.24	-	0.98	1	1
dioxygenase activity (GO:0051213)	124	59	60.45	-	0.98	0.937	1
Unclassified (UNCLASSIFIED)	25654	12200	12506.4	-	0.98	1.26e-05	0.00798
transferase activity, transferring sulphur-containing groups (GO:0016782)	40	19	19.5	-	0.97	1	1
carboxylic ester hydrolase activity (GO:0052689)	156	74	76.05	-	0.97	0.888	1
snRNA binding (GO:0017069)	19	9	9.26	-	0.97	1	1
carbohydrate transmembrane transporter activity (GO:0015144)	38	18	18.53	-	0.97	1	1
oxidoreductase activity, acting on the CH-CH group of donors, NAD or NADP as acceptor (GO:0016628)	19	9	9.26	-	0.97	1	1
methyltransferase activity (GO:0008168)	188	89	91.65	-	0.97	0.848	1
N-methyltransferase activity (GO:0008170)	53	25	25.84	-	0.97	1	1
adenylyltransferase activity (GO:0070566)	17	8	8.29	-	0.97	1	1
acylglycerol O-acyltransferase activity (GO:0016411)	17	8	8.29	-	0.97	1	1
oxidoreductase activity, acting on paired donors, with oxidation of a pair of donors resulting in the reduction of molecular oxygen to two molecules of water (GO:0016717)	17	8	8.29	-	0.97	1	1
unfolded protein binding (GO:0051082)	98	46	47.78	-	0.96	0.859	1
proteasome-activating activity (GO:0036402)	15	7	7.31	-	0.96	1	1
3'-5'-exoribonuclease activity (GO:0000175)	30	14	14.63	-	0.96	1	1
microtubule motor activity (GO:0003777)	15	7	7.31	-	0.96	1	1
monooxygenase activity (GO:0004497)	114	53	55.58	-	0.95	0.805	1
mRNA binding (GO:0003729)	256	119	124.8	-	0.95	0.699	1
pectinesterase activity (GO:0030599)	71	33	34.61	-	0.95	0.917	1
aldehyde-lyase activity (GO:0016832)	13	6	6.34	-	0.95	1	1
phospholipid transporter activity (GO:0005548)	13	6	6.34	-	0.95	1	1
acetylglucosaminyltransferase activity (GO:0008375)	24	11	11.7	-	0.94	1	1
acid-thiol ligase activity (GO:0016878)	24	11	11.7	-	0.94	1	1
chitinase activity (GO:0004568)	24	11	11.7	-	0.94	1	1
RNA helicase activity (GO:0003724)	48	22	23.4	-	0.94	0.899	1
ATP-dependent activity, acting on RNA (GO:0008186)	48	22	23.4	-	0.94	0.899	1
inorganic cation transmembrane transporter activity (GO:0022890)	230	105	112.13	-	0.94	0.6	1
glucosyltransferase activity (GO:0046527)	79	36	38.51	-	0.93	0.767	1
UDP-glucosyltransferase activity (GO:0035251)	55	25	26.81	-	0.93	0.813	1
iron ion transmembrane transporter activity (GO:0005381)	11	5	5.36	-	0.93	1	1
ion gated channel activity (GO:0022839)	11	5	5.36	-	0.93	1	1
DNA N-glycosylase activity (GO:0019104)	11	5	5.36	-	0.93	1	1
calcium activated cation channel activity (GO:0005227)	11	5	5.36	-	0.93	1	1
gibberellin 20-oxidase activity (GO:0045544)	11	5	5.36	-	0.93	1	1
nucleoside-diphosphatase activity (GO:0017110)	11	5	5.36	-	0.93	1	1
phospholipid transfer activity (GO:0120014)	11	5	5.36	-	0.93	1	1
lipid transfer activity (GO:0120013)	11	5	5.36	-	0.93	1	1
nucleobase-containing compound kinase activity (GO:0019205)	31	14	15.11	-	0.93	0.875	1
prenyltransferase activity (GO:0004659)	31	14	15.11	-	0.93	0.875	1
oxidoreductase activity, acting on paired donors, with incorporation or reduction of molecular oxygen (GO:0016705)	100	45	48.75	-	0.92	0.723	1
metalloendopeptidase activity (GO:0004222)	20	9	9.75	-	0.92	1	1
snoRNA binding (GO:0030515)	20	9	9.75	-	0.92	1	1
thiolester hydrolase activity (GO:0016790)	49	22	23.89	-	0.92	0.801	1
oxidoreductase activity, acting on NAD(P)H (GO:0016651)	67	30	32.66	-	0.92	0.746	1
mannosyltransferase activity (GO:0000030)	38	17	18.53	-	0.92	0.886	1
nuclease activity (GO:0004518)	161	72	78.49	-	0.92	0.576	1
active ion transmembrane transporter activity (GO:0022853)	121	54	58.99	-	0.92	0.629	1
phosphomannomutase activity (GO:0004615)	9	4	4.39	-	0.91	1	1
phosphatidylinositol trisphosphate phosphatase activity (GO:0034594)	18	8	8.78	-	0.91	1	1
UDP-glucuronate decarboxylase activity (GO:0048040)	9	4	4.39	-	0.91	1	1
ubiquinone binding (GO:0048039)	9	4	4.39	-	0.91	1	1
quinone binding (GO:0048038)	9	4	4.39	-	0.91	1	1
endodeoxyribonuclease activity, producing 5'-phosphomonoesters (GO:0016888)	9	4	4.39	-	0.91	1	1
intramolecular transferase activity, phosphotransferases (GO:0016868)	18	8	8.78	-	0.91	1	1
intramolecular oxidoreductase activity, transposing S-S bonds (GO:0016864)	18	8	8.78	-	0.91	1	1
carbon-sulfur lyase activity (GO:0016846)	9	4	4.39	-	0.91	1	1
histone methyltransferase activity (GO:0042054)	18	8	8.78	-	0.91	1	1
protein disulfide isomerase activity (GO:0003756)	18	8	8.78	-	0.91	1	1
NAD+ binding (GO:0070403)	9	4	4.39	-	0.91	1	1
L-malate dehydrogenase activity (GO:0030060)	9	4	4.39	-	0.91	1	1
xylosyltransferase activity (GO:0042285)	9	4	4.39	-	0.91	1	1
proton-transporting ATP synthase activity, rotational mechanism (GO:0046933)	18	8	8.78	-	0.91	1	1
5'-flap endonuclease activity (GO:0017108)	9	4	4.39	-	0.91	1	1
proton channel activity (GO:0015252)	18	8	8.78	-	0.91	1	1
3-oxoacyl-[acyl-carrier-protein] synthase activity (GO:0004315)	9	4	4.39	-	0.91	1	1
rRNA binding (GO:0019843)	88	39	42.9	-	0.91	0.705	1
carbon-oxygen lyase activity (GO:0016835)	68	30	33.15	-	0.9	0.747	1
catalytic activity, acting on DNA (GO:0140097)	156	68	76.05	-	0.89	0.476	1
magnesium ion binding (GO:0000287)	23	10	11.21	-	0.89	0.854	1
single-stranded DNA binding (GO:0003697)	53	23	25.84	-	0.89	0.714	1
active transmembrane transporter activity (GO:0022804)	272	118	132.6	-	0.89	0.304	1
lipase activity (GO:0016298)	83	36	40.46	-	0.89	0.625	1
ATP-dependent activity (GO:0140657)	399	172	194.51	-	0.88	0.179	1
ribonuclease activity (GO:0004540)	100	43	48.75	-	0.88	0.533	1
4-aminobutyrate transaminase activity (GO:0003867)	7	3	3.41	-	0.88	1	1
acyl-[acyl-carrier-protein] hydrolase activity (GO:0016297)	7	3	3.41	-	0.88	1	1
alcohol dehydrogenase [NAD(P)+] activity (GO:0018455)	14	6	6.83	-	0.88	1	1
protein prenyltransferase activity (GO:0008318)	7	3	3.41	-	0.88	1	1
ATPase-coupled ion transmembrane transporter activity (GO:0042625)	7	3	3.41	-	0.88	1	1
cyclin binding (GO:0030332)	7	3	3.41	-	0.88	1	1
proton-transporting ATPase activity, rotational mechanism (GO:0046961)	7	3	3.41	-	0.88	1	1
ATPase activity, coupled to transmembrane movement of ions, rotational mechanism (GO:0044769)	7	3	3.41	-	0.88	1	1
3'(2'),5'-bisphosphate nucleotidase activity (GO:0008441)	7	3	3.41	-	0.88	1	1
RNA polymerase II CTD heptapeptide repeat phosphatase activity (GO:0008420)	7	3	3.41	-	0.88	1	1
alcohol dehydrogenase (NAD+) activity (GO:0004022)	14	6	6.83	-	0.88	1	1
2-oxoglutarate-dependent dioxygenase activity (GO:0016706)	54	23	26.33	-	0.87	0.629	1
CoA hydrolase activity (GO:0016289)	33	14	16.09	-	0.87	0.757	1
pectinesterase inhibitor activity (GO:0046910)	59	25	28.76	-	0.87	0.642	1
ubiquitin-like protein conjugating enzyme binding (GO:0044390)	45	19	21.94	-	0.87	0.69	1
small ribosomal subunit rRNA binding (GO:0070181)	19	8	9.26	-	0.86	0.839	1
oxidoreductase activity, acting on the aldehyde or oxo group of donors (GO:0016903)	57	24	27.79	-	0.86	0.636	1
catalytic activity, acting on a nucleic acid (GO:0140640)	520	217	253.5	-	0.86	0.0528	1
ATP-dependent activity, acting on DNA (GO:0008094)	72	30	35.1	-	0.85	0.527	1
S-(hydroxymethyl)glutathione dehydrogenase activity (GO:0051903)	12	5	5.85	-	0.85	1	1
long-chain fatty acid-CoA ligase activity (GO:0004467)	12	5	5.85	-	0.85	1	1
mannosidase activity (GO:0015923)	24	10	11.7	-	0.85	0.855	1
ribosomal large subunit binding (GO:0043023)	12	5	5.85	-	0.85	1	1
histone methyltransferase activity (H3-K36 specific) (GO:0046975)	12	5	5.85	-	0.85	1	1
translation initiation factor binding (GO:0031369)	12	5	5.85	-	0.85	1	1
5'-3' exonuclease activity (GO:0008409)	12	5	5.85	-	0.85	1	1
alcohol dehydrogenase activity, zinc-dependent (GO:0004024)	12	5	5.85	-	0.85	1	1
helicase activity (GO:0004386)	84	35	40.95	-	0.85	0.494	1
chromatin binding (GO:0003682)	108	45	52.65	-	0.85	0.39	1
DNA-directed 5'-3' RNA polymerase activity (GO:0003899)	41	17	19.99	-	0.85	0.675	1
DNA-binding transcription activator activity, RNA polymerase II-specific (GO:0001228)	17	7	8.29	-	0.84	0.83	1
transcription corepressor activity (GO:0003714)	34	14	16.58	-	0.84	0.647	1
structural constituent of nuclear pore (GO:0017056)	22	9	10.73	-	0.84	0.848	1
catalytic activity, acting on RNA (GO:0140098)	367	150	178.91	-	0.84	0.0734	1
intramolecular transferase activity (GO:0016866)	49	20	23.89	-	0.84	0.608	1
exonuclease activity, active with either ribo- or deoxyribonucleic acids and producing 5'-phosphomonoesters (GO:0016796)	49	20	23.89	-	0.84	0.608	1
histone binding (GO:0042393)	69	28	33.64	-	0.83	0.45	1
transcription coactivator activity (GO:0003713)	47	19	22.91	-	0.83	0.6	1
lipid transporter activity (GO:0005319)	52	21	25.35	-	0.83	0.533	1
misfolded protein binding (GO:0051787)	25	10	12.19	-	0.82	0.72	1
phosphatidylinositol phosphate phosphatase activity (GO:0052866)	30	12	14.63	-	0.82	0.625	1
intramolecular oxidoreductase activity, interconverting aldoses and ketoses (GO:0016861)	15	6	7.31	-	0.82	0.818	1
solute:cation symporter activity (GO:0015294)	15	6	7.31	-	0.82	0.818	1
symporter activity (GO:0015293)	15	6	7.31	-	0.82	0.818	1
nuclear import signal receptor activity (GO:0061608)	15	6	7.31	-	0.82	0.818	1
C-4 methylsterol oxidase activity (GO:0000254)	10	4	4.88	-	0.82	1	1
2-isopropylmalate synthase activity (GO:0003852)	5	2	2.44	-	0.82	1	1
mechanosensitive ion channel activity (GO:0008381)	5	2	2.44	-	0.82	1	1
ADP binding (GO:0043531)	10	4	4.88	-	0.82	1	1
trialkylsulfonium hydrolase activity (GO:0016802)	5	2	2.44	-	0.82	1	1
hydrolase activity, acting on ether bonds (GO:0016801)	5	2	2.44	-	0.82	1	1
ceramide binding (GO:0097001)	5	2	2.44	-	0.82	1	1
cargo adaptor activity (GO:0140312)	5	2	2.44	-	0.82	1	1
long-chain-alcohol O-fatty-acyltransferase activity (GO:0047196)	10	4	4.88	-	0.82	1	1
alpha-glucosidase activity (GO:0090599)	10	4	4.88	-	0.82	1	1
gibberellin 3-beta-dioxygenase activity (GO:0016707)	5	2	2.44	-	0.82	1	1
L-threonine ammonia-lyase activity (GO:0004794)	5	2	2.44	-	0.82	1	1
acetolactate synthase activity (GO:0003984)	5	2	2.44	-	0.82	1	1
sphingolipid binding (GO:0046625)	5	2	2.44	-	0.82	1	1
sphingolipid transporter activity (GO:0046624)	5	2	2.44	-	0.82	1	1
UDP-N-acetylglucosamine diphosphorylase activity (GO:0003977)	5	2	2.44	-	0.82	1	1
RNA 7-methylguanosine cap binding (GO:0000340)	5	2	2.44	-	0.82	1	1
NAD+ kinase activity (GO:0003951)	5	2	2.44	-	0.82	1	1
transcription factor binding (GO:0008134)	20	8	9.75	-	0.82	0.693	1
ceramide 1-phosphate transfer activity (GO:1902388)	5	2	2.44	-	0.82	1	1
ceramide 1-phosphate binding (GO:1902387)	5	2	2.44	-	0.82	1	1
fatty acid transmembrane transporter activity (GO:0015245)	5	2	2.44	-	0.82	1	1
histone H3-tri/di/monomethyl-lysine-4 demethylase activity (GO:0034647)	10	4	4.88	-	0.82	1	1
ceramide transfer activity (GO:0120017)	5	2	2.44	-	0.82	1	1
sphingolipid transfer activity (GO:0120016)	5	2	2.44	-	0.82	1	1
histone H3-methyl-lysine-4 demethylase activity (GO:0032453)	10	4	4.88	-	0.82	1	1
carbohydrate binding (GO:0030246)	10	4	4.88	-	0.82	1	1
adenosylhomocysteinase activity (GO:0004013)	5	2	2.44	-	0.82	1	1
adenosine deaminase activity (GO:0004000)	5	2	2.44	-	0.82	1	1
enoyl-CoA hydratase activity (GO:0004300)	5	2	2.44	-	0.82	1	1
endonuclease activity (GO:0004519)	83	33	40.46	-	0.82	0.373	1
RNA polymerase activity (GO:0097747)	48	19	23.4	-	0.81	0.516	1
5'-3' RNA polymerase activity (GO:0034062)	48	19	23.4	-	0.81	0.516	1
transcription coregulator activity (GO:0003712)	139	55	67.76	-	0.81	0.194	1
glutathione transferase activity (GO:0004364)	38	15	18.53	-	0.81	0.56	1
mannan synthase activity (GO:0051753)	28	11	13.65	-	0.81	0.612	1
beta-1,4-mannosyltransferase activity (GO:0019187)	28	11	13.65	-	0.81	0.612	1
protein folding chaperone (GO:0044183)	28	11	13.65	-	0.81	0.612	1
phosphoric diester hydrolase activity (GO:0008081)	46	18	22.43	-	0.8	0.506	1
phosphatidylinositol-4,5-bisphosphate phosphatase activity (GO:0106019)	23	9	11.21	-	0.8	0.707	1
phosphatidylinositol phosphate 5-phosphatase activity (GO:0034595)	23	9	11.21	-	0.8	0.707	1
phosphatidylinositol bisphosphate phosphatase activity (GO:0034593)	23	9	11.21	-	0.8	0.707	1
phosphatidylinositol-4,5-bisphosphate 5-phosphatase activity (GO:0004439)	23	9	11.21	-	0.8	0.707	1
ribonuclease III activity (GO:0004525)	36	14	17.55	-	0.8	0.548	1
DNA-binding transcription activator activity (GO:0001216)	18	7	8.78	-	0.8	0.676	1
pectin acetylesterase activity (GO:0052793)	18	7	8.78	-	0.8	0.676	1
double-stranded RNA-specific ribonuclease activity (GO:0032296)	36	14	17.55	-	0.8	0.548	1
phospholipase activity (GO:0004620)	49	19	23.89	-	0.8	0.44	1
carbon-nitrogen lyase activity (GO:0016840)	26	10	12.68	-	0.79	0.597	1
endoribonuclease activity (GO:0004521)	65	25	31.69	-	0.79	0.369	1
potassium ion antiporter activity (GO:0022821)	13	5	6.34	-	0.79	0.804	1
diacylglycerol O-acyltransferase activity (GO:0004144)	13	5	6.34	-	0.79	0.804	1
electron transfer activity (GO:0009055)	60	23	29.25	-	0.79	0.351	1
chromatin DNA binding (GO:0031490)	29	11	14.14	-	0.78	0.613	1
alpha-L-arabinofuranosidase activity (GO:0046556)	8	3	3.9	-	0.77	1	1
U6 snRNA binding (GO:0017070)	8	3	3.9	-	0.77	1	1
nucleotide diphosphatase activity (GO:0004551)	8	3	3.9	-	0.77	1	1
histone-lysine N-methyltransferase activity (GO:0018024)	16	6	7.8	-	0.77	0.657	1
trehalose-phosphatase activity (GO:0004805)	8	3	3.9	-	0.77	1	1
peptide-lysine-N-acetyltransferase activity (GO:0061733)	8	3	3.9	-	0.77	1	1
histone acetyltransferase activity (GO:0004402)	8	3	3.9	-	0.77	1	1
O-methyltransferase activity (GO:0008171)	32	12	15.6	-	0.77	0.522	1
aldehyde dehydrogenase [NAD(P)+] activity (GO:0004030)	16	6	7.8	-	0.77	0.657	1
aldehyde dehydrogenase (NAD+) activity (GO:0004029)	16	6	7.8	-	0.77	0.657	1
farnesyltranstransferase activity (GO:0004311)	8	3	3.9	-	0.77	1	1
ATPase-coupled transmembrane transporter activity (GO:0042626)	107	40	52.16	-	0.77	0.16	1
proton transmembrane transporter activity (GO:0015078)	81	30	39.49	-	0.76	0.225	1
endonuclease activity, active with either ribo- or deoxyribonucleic acids and producing 5'-phosphomonoesters (GO:0016893)	57	21	27.79	-	0.76	0.334	1
single-stranded RNA binding (GO:0003727)	22	8	10.73	-	0.75	0.563	1
protein methyltransferase activity (GO:0008276)	44	16	21.45	-	0.75	0.339	1
transketolase or transaldolase activity (GO:0016744)	11	4	5.36	-	0.75	0.786	1
copper ion binding (GO:0005507)	22	8	10.73	-	0.75	0.563	1
polynucleotide adenylyltransferase activity (GO:0004652)	11	4	5.36	-	0.75	0.786	1
DNA helicase activity (GO:0003678)	36	13	17.55	-	0.74	0.447	1
oxidoreductase activity, acting on the aldehyde or oxo group of donors, NAD or NADP as acceptor (GO:0016620)	42	15	20.48	-	0.73	0.326	1
endoribonuclease activity, producing 5'-phosphomonoesters (GO:0016891)	48	17	23.4	-	0.73	0.291	1
damaged DNA binding (GO:0003684)	20	7	9.75	-	0.72	0.542	1
cullin family protein binding (GO:0097602)	32	11	15.6	-	0.71	0.416	1
P-type transmembrane transporter activity (GO:0140358)	38	13	18.53	-	0.7	0.299	1
P-type ion transporter activity (GO:0015662)	38	13	18.53	-	0.7	0.299	1
ATPase-coupled cation transmembrane transporter activity (GO:0019829)	44	15	21.45	-	0.7	0.268	1
NADH dehydrogenase activity (GO:0003954)	50	17	24.38	-	0.7	0.241	1
primary active transmembrane transporter activity (GO:0015399)	146	49	71.18	-	0.69	0.0219	1
glutathione binding (GO:0043295)	6	2	2.93	-	0.68	1	1
phospholipase C activity (GO:0004629)	6	2	2.93	-	0.68	1	1
RNA polymerase II C-terminal domain phosphoserine binding (GO:1990269)	6	2	2.93	-	0.68	1	1
protein C-terminal carboxyl O-methyltransferase activity (GO:0003880)	3	1	1.46	-	0.68	1	1
phosphatase activator activity (GO:0019211)	3	1	1.46	-	0.68	1	1
G protein-coupled receptor binding (GO:0001664)	6	2	2.93	-	0.68	1	1
1,4-dihydroxy-2-naphthoyl-CoA thioesterase activity (GO:0061522)	3	1	1.46	-	0.68	1	1
oligosaccharide transmembrane transporter activity (GO:0015157)	6	2	2.93	-	0.68	1	1
triose-phosphate transmembrane transporter activity (GO:0071917)	3	1	1.46	-	0.68	1	1
disaccharide transmembrane transporter activity (GO:0015154)	6	2	2.93	-	0.68	1	1
3-deoxy-manno-octulosonate cytidylyltransferase activity (GO:0008690)	3	1	1.46	-	0.68	1	1
3'-tRNA processing endoribonuclease activity (GO:0042781)	3	1	1.46	-	0.68	1	1
phosphoglycerate transmembrane transporter activity (GO:0015120)	3	1	1.46	-	0.68	1	1
small GTPase binding (GO:0031267)	3	1	1.46	-	0.68	1	1
phosphate ion transmembrane transporter activity (GO:0015114)	6	2	2.93	-	0.68	1	1
polynucleotide 5'-hydroxyl-kinase activity (GO:0051731)	3	1	1.46	-	0.68	1	1
maltose transmembrane transporter activity (GO:0005363)	3	1	1.46	-	0.68	1	1
membrane insertase activity (GO:0032977)	6	2	2.93	-	0.68	1	1
inorganic phosphate transmembrane transporter activity (GO:0005315)	6	2	2.93	-	0.68	1	1
sucrose alpha-glucosidase activity (GO:0004575)	9	3	4.39	-	0.68	0.762	1
beta-fructofuranosidase activity (GO:0004564)	9	3	4.39	-	0.68	0.762	1
protease binding (GO:0002020)	3	1	1.46	-	0.68	1	1
oligosaccharide binding (GO:0070492)	3	1	1.46	-	0.68	1	1
trans-2-enoyl-CoA reductase (NADPH) activity (GO:0019166)	3	1	1.46	-	0.68	1	1
endodeoxyribonuclease activity (GO:0004520)	15	5	7.31	-	0.68	0.635	1
phosphorelay sensor kinase activity (GO:0000155)	3	1	1.46	-	0.68	1	1
protein phosphorylated amino acid binding (GO:0045309)	6	2	2.93	-	0.68	1	1
valine-tRNA ligase activity (GO:0004832)	3	1	1.46	-	0.68	1	1
GTPase binding (GO:0051020)	3	1	1.46	-	0.68	1	1
threonine-tRNA ligase activity (GO:0004829)	3	1	1.46	-	0.68	1	1
proline-tRNA ligase activity (GO:0004827)	3	1	1.46	-	0.68	1	1
phenylalanine-tRNA ligase activity (GO:0004826)	3	1	1.46	-	0.68	1	1
tRNA (guanine-N1-)-methyltransferase activity (GO:0009019)	3	1	1.46	-	0.68	1	1
phosphatidylinositol-3,4,5-trisphosphate 5-phosphatase activity (GO:0034485)	15	5	7.31	-	0.68	0.635	1
NEDD8 transferase activity (GO:0019788)	6	2	2.93	-	0.68	1	1
NADH pyrophosphatase activity (GO:0035529)	6	2	2.93	-	0.68	1	1
phosphatidylinositol-3-phosphate binding (GO:0032266)	6	2	2.93	-	0.68	1	1
sucrose:cation symporter activity (GO:0009669)	3	1	1.46	-	0.68	1	1
C-palmitoyltransferase activity (GO:0016454)	6	2	2.93	-	0.68	1	1
triphosphoric monoester hydrolase activity (GO:0016793)	3	1	1.46	-	0.68	1	1
sulfurtransferase activity (GO:0016783)	12	4	5.85	-	0.68	0.604	1
phosphotransferase activity, nitrogenous group as acceptor (GO:0016775)	3	1	1.46	-	0.68	1	1
sucrose transmembrane transporter activity (GO:0008515)	3	1	1.46	-	0.68	1	1
diphosphomevalonate decarboxylase activity (GO:0004163)	3	1	1.46	-	0.68	1	1
dimethylallyltranstransferase activity (GO:0004161)	3	1	1.46	-	0.68	1	1
sucrose:proton symporter activity (GO:0008506)	3	1	1.46	-	0.68	1	1
formate dehydrogenase (NAD+) activity (GO:0008863)	3	1	1.46	-	0.68	1	1
dephospho-CoA kinase activity (GO:0004140)	3	1	1.46	-	0.68	1	1
RNA polymerase II C-terminal domain binding (GO:0099122)	6	2	2.93	-	0.68	1	1
oxidoreductase activity, acting on iron-sulfur proteins as donors (GO:0016730)	6	2	2.93	-	0.68	1	1
dGTPase activity (GO:0008832)	3	1	1.46	-	0.68	1	1
mRNA guanylyltransferase activity (GO:0004484)	3	1	1.46	-	0.68	1	1
phosphoserine residue binding (GO:0050815)	6	2	2.93	-	0.68	1	1
fatty acid alpha-hydroxylase activity (GO:0080132)	3	1	1.46	-	0.68	1	1
lactoylglutathione lyase activity (GO:0004462)	3	1	1.46	-	0.68	1	1
calcium-dependent phospholipid binding (GO:0005544)	3	1	1.46	-	0.68	1	1
isocitrate dehydrogenase (NADP+) activity (GO:0004450)	3	1	1.46	-	0.68	1	1
rRNA (uridine-N3-)-methyltransferase activity (GO:0070042)	3	1	1.46	-	0.68	1	1
S-adenosyl-L-methionine transmembrane transporter activity (GO:0000095)	6	2	2.93	-	0.68	1	1
phosphatidylinositol phospholipase C activity (GO:0004435)	6	2	2.93	-	0.68	1	1
RNA polymerase I core promoter sequence-specific DNA binding (GO:0001164)	3	1	1.46	-	0.68	1	1
RNA polymerase I transcription regulatory region sequence-specific DNA binding (GO:0001163)	3	1	1.46	-	0.68	1	1
glutamate synthase activity (GO:0015930)	3	1	1.46	-	0.68	1	1
protein phosphatase activator activity (GO:0072542)	3	1	1.46	-	0.68	1	1
succinate-CoA ligase (GDP-forming) activity (GO:0004776)	6	2	2.93	-	0.68	1	1
succinate-CoA ligase activity (GO:0004774)	6	2	2.93	-	0.68	1	1
U1 snRNA binding (GO:0030619)	6	2	2.93	-	0.68	1	1
histone serine kinase activity (GO:0035174)	3	1	1.46	-	0.68	1	1
serine C-palmitoyltransferase activity (GO:0004758)	6	2	2.93	-	0.68	1	1
endoplasmic reticulum signal peptide binding (GO:0030942)	3	1	1.46	-	0.68	1	1
ubiquitin-specific protease binding (GO:1990381)	3	1	1.46	-	0.68	1	1
adenine phosphoribosyltransferase activity (GO:0003999)	3	1	1.46	-	0.68	1	1
protein carrier chaperone (GO:0140597)	6	2	2.93	-	0.68	1	1
glutamate synthase (NADH) activity (GO:0016040)	3	1	1.46	-	0.68	1	1
phosphoprotein binding (GO:0051219)	6	2	2.93	-	0.68	1	1
nuclear localization sequence binding (GO:0008139)	15	5	7.31	-	0.68	0.635	1
GMP synthase (glutamine-hydrolyzing) activity (GO:0003922)	3	1	1.46	-	0.68	1	1
GMP synthase activity (GO:0003921)	3	1	1.46	-	0.68	1	1
alpha-(1->3)-fucosyltransferase activity (GO:0046920)	3	1	1.46	-	0.68	1	1
alkylbase DNA N-glycosylase activity (GO:0003905)	3	1	1.46	-	0.68	1	1
aldonate transmembrane transporter activity (GO:0042879)	3	1	1.46	-	0.68	1	1
3-hydroxyacyl-CoA dehydratase activity (GO:0018812)	3	1	1.46	-	0.68	1	1
G-protein beta/gamma-subunit complex binding (GO:0031683)	6	2	2.93	-	0.68	1	1
UDP-xylose transmembrane transporter activity (GO:0005464)	6	2	2.93	-	0.68	1	1
UDP-N-acetylgalactosamine transmembrane transporter activity (GO:0005463)	3	1	1.46	-	0.68	1	1
UDP-N-acetylglucosamine transmembrane transporter activity (GO:0005462)	3	1	1.46	-	0.68	1	1
UDP-glucuronic acid transmembrane transporter activity (GO:0005461)	3	1	1.46	-	0.68	1	1
adenylate kinase activity (GO:0004017)	9	3	4.39	-	0.68	0.762	1
D-alanine-D-alanine ligase activity (GO:0008716)	3	1	1.46	-	0.68	1	1
GDP-mannose transmembrane transporter activity (GO:0005458)	3	1	1.46	-	0.68	1	1
glutamate-5-semialdehyde dehydrogenase activity (GO:0004350)	3	1	1.46	-	0.68	1	1
glutamate synthase activity, NAD(P)H as acceptor (GO:0045181)	3	1	1.46	-	0.68	1	1
glucose-6-phosphate dehydrogenase activity (GO:0004345)	3	1	1.46	-	0.68	1	1
deSUMOylase activity (GO:0016929)	3	1	1.46	-	0.68	1	1
protein histidine kinase activity (GO:0004673)	3	1	1.46	-	0.68	1	1
protein C-terminal S-isoprenylcysteine carboxyl O-methyltransferase activity (GO:0004671)	3	1	1.46	-	0.68	1	1
inositol phosphoceramide synthase activity (GO:0045140)	3	1	1.46	-	0.68	1	1
CAAX-protein geranylgeranyltransferase activity (GO:0004662)	3	1	1.46	-	0.68	1	1
protein farnesyltransferase activity (GO:0004660)	3	1	1.46	-	0.68	1	1
oligopeptide binding (GO:1900750)	6	2	2.93	-	0.68	1	1
catalytic activity, acting on a tRNA (GO:0140101)	152	49	74.1	-	0.66	0.0104	1
cytoskeletal motor activity (GO:0003774)	28	9	13.65	-	0.66	0.299	1
NAD(P)H dehydrogenase (quinone) activity (GO:0003955)	25	8	12.19	-	0.66	0.356	1
pyrophosphate hydrolysis-driven proton transmembrane transporter activity (GO:0009678)	19	6	9.26	-	0.65	0.402	1
transferase activity, transferring alkyl or aryl (other than methyl) groups (GO:0016765)	163	51	79.46	-	0.64	0.00542	1
protein-lysine N-methyltransferase activity (GO:0016279)	32	10	15.6	-	0.64	0.252	1
lysine N-methyltransferase activity (GO:0016278)	32	10	15.6	-	0.64	0.252	1
beta-mannosidase activity (GO:0004567)	16	5	7.8	-	0.64	0.489	1
mannan endo-1,4-beta-mannosidase activity (GO:0016985)	16	5	7.8	-	0.64	0.489	1
solute:proton symporter activity (GO:0015295)	13	4	6.34	-	0.63	0.606	1
oxidoreductase activity, acting on NAD(P)H, quinone or similar compound as acceptor (GO:0016655)	26	8	12.68	-	0.63	0.279	1
NADH dehydrogenase (quinone) activity (GO:0050136)	23	7	11.21	-	0.62	0.333	1
NADH dehydrogenase (ubiquinone) activity (GO:0008137)	23	7	11.21	-	0.62	0.333	1
3'-5' DNA helicase activity (GO:0043138)	17	5	8.29	-	0.6	0.371	1
pseudouridine synthase activity (GO:0009982)	17	5	8.29	-	0.6	0.371	1
phosphopyruvate hydratase activity (GO:0004634)	7	2	3.41	-	0.59	0.727	1
phosphoglycerate dehydrogenase activity (GO:0004617)	7	2	3.41	-	0.59	0.727	1
inositol hexakisphosphate binding (GO:0000822)	7	2	3.41	-	0.59	0.727	1
modified amino acid binding (GO:0072341)	7	2	3.41	-	0.59	0.727	1
sucrose synthase activity (GO:0016157)	7	2	3.41	-	0.59	0.727	1
methionine adenosyltransferase activity (GO:0004478)	7	2	3.41	-	0.59	0.727	1
RNA-directed 5'-3' RNA polymerase activity (GO:0003968)	7	2	3.41	-	0.59	0.727	1
demethylase activity (GO:0032451)	21	6	10.24	-	0.59	0.307	1
nucleobase transmembrane transporter activity (GO:0015205)	7	2	3.41	-	0.59	0.727	1
geranyltranstransferase activity (GO:0004337)	7	2	3.41	-	0.59	0.727	1
tRNA binding (GO:0000049)	18	5	8.78	-	0.57	0.374	1
TBP-class protein binding (GO:0017025)	11	3	5.36	-	0.56	0.57	1
acylglycerol lipase activity (GO:0047372)	11	3	5.36	-	0.56	0.57	1
protein demethylase activity (GO:0140457)	19	5	9.26	-	0.54	0.278	1
ammonia-lyase activity (GO:0016841)	19	5	9.26	-	0.54	0.278	1
histone demethylase activity (GO:0032452)	19	5	9.26	-	0.54	0.278	1
deoxyribonuclease activity (GO:0004536)	31	8	15.11	-	0.53	0.124	1
P-type proton-exporting transporter activity (GO:0008553)	12	3	5.85	-	0.51	0.412	1
carboxyl-O-methyltransferase activity (GO:0010340)	4	1	1.95	-	0.51	1	1
6-phosphogluconolactonase activity (GO:0017057)	4	1	1.95	-	0.51	1	1
sphingomyelin synthase activity (GO:0033188)	4	1	1.95	-	0.51	1	1
chitin binding (GO:0008061)	4	1	1.95	-	0.51	1	1
NADP binding (GO:0050661)	8	2	3.9	-	0.51	0.514	1
box H/ACA snoRNA binding (GO:0034513)	4	1	1.95	-	0.51	1	1
ABC-type protein transporter activity (GO:0015462)	4	1	1.95	-	0.51	1	1
protein-transporting ATPase activity (GO:0015450)	4	1	1.95	-	0.51	1	1
monosaccharide binding (GO:0048029)	4	1	1.95	-	0.51	1	1
mRNA 5'-UTR binding (GO:0048027)	4	1	1.95	-	0.51	1	1
carbohydrate:proton symporter activity (GO:0005351)	4	1	1.95	-	0.51	1	1
dolichyldiphosphatase activity (GO:0047874)	4	1	1.95	-	0.51	1	1
triose-phosphate isomerase activity (GO:0004807)	4	1	1.95	-	0.51	1	1
tRNA-specific adenosine deaminase activity (GO:0008251)	4	1	1.95	-	0.51	1	1
protein carboxyl O-methyltransferase activity (GO:0051998)	4	1	1.95	-	0.51	1	1
diphosphotransferase activity (GO:0016778)	4	1	1.95	-	0.51	1	1
dUTP diphosphatase activity (GO:0004170)	4	1	1.95	-	0.51	1	1
geranylgeranyl-diphosphate geranylgeranyltransferase activity (GO:0016767)	4	1	1.95	-	0.51	1	1
ceramide cholinephosphotransferase activity (GO:0047493)	4	1	1.95	-	0.51	1	1
hydroxymethylglutaryl-CoA reductase (NADPH) activity (GO:0004420)	4	1	1.95	-	0.51	1	1
shikimate 3-dehydrogenase (NADP+) activity (GO:0004764)	4	1	1.95	-	0.51	1	1
ribose phosphate diphosphokinase activity (GO:0004749)	4	1	1.95	-	0.51	1	1
small molecule sensor activity (GO:0140299)	4	1	1.95	-	0.51	1	1
RNA guanylyltransferase activity (GO:0008192)	4	1	1.95	-	0.51	1	1
purine phosphoribosyltransferase activity (GO:0106130)	4	1	1.95	-	0.51	1	1
DNA topoisomerase activity (GO:0003916)	4	1	1.95	-	0.51	1	1
catalase activity (GO:0004096)	4	1	1.95	-	0.51	1	1
carbohydrate:cation symporter activity (GO:0005402)	4	1	1.95	-	0.51	1	1
core promoter sequence-specific DNA binding (GO:0001046)	4	1	1.95	-	0.51	1	1
ATPase-coupled intramembrane lipid transporter activity (GO:0140326)	17	4	8.29	-	0.48	0.246	1
oxidoreduction-driven active transmembrane transporter activity (GO:0015453)	39	9	19.01	-	0.47	0.0445	1
general transcription initiation factor binding (GO:0140296)	13	3	6.34	-	0.47	0.294	1
3-hydroxyisobutyryl-CoA hydrolase activity (GO:0003860)	18	4	8.78	-	0.46	0.176	1
double-stranded RNA binding (GO:0003725)	9	2	4.39	-	0.46	0.521	1
intramembrane lipid transporter activity (GO:0140303)	18	4	8.78	-	0.46	0.176	1
C-acyltransferase activity (GO:0016408)	9	2	4.39	-	0.46	0.521	1
DNA-(apurinic or apyrimidinic site) endonuclease activity (GO:0003906)	9	2	4.39	-	0.46	0.521	1
fucosyltransferase activity (GO:0008417)	9	2	4.39	-	0.46	0.521	1
7S RNA binding (GO:0008312)	14	3	6.83	-	0.44	0.3	1
copper ion transmembrane transporter activity (GO:0005375)	15	3	7.31	-	0.41	0.209	1
alanine-oxo-acid transaminase activity (GO:0047635)	5	1	2.44	-	0.41	0.671	1
endodeoxyribonuclease activity, producing 3'-phosphomonoesters (GO:0016889)	5	1	2.44	-	0.41	0.671	1
nucleoside diphosphate kinase activity (GO:0004550)	10	2	4.88	-	0.41	0.359	1
3'-5'-exodeoxyribonuclease activity (GO:0008296)	10	2	4.88	-	0.41	0.359	1
squalene synthase activity (GO:0051996)	5	1	2.44	-	0.41	0.671	1
phosphatidate phosphatase activity (GO:0008195)	10	2	4.88	-	0.41	0.359	1
short-chain carboxylesterase activity (GO:0034338)	5	1	2.44	-	0.41	0.671	1
L-alanine:2-oxoglutarate aminotransferase activity (GO:0004021)	5	1	2.44	-	0.41	0.671	1
phosphatidylinositol-3,5-bisphosphate binding (GO:0080025)	5	1	2.44	-	0.41	0.671	1
aminoacyl-tRNA editing activity (GO:0002161)	5	1	2.44	-	0.41	0.671	1
farnesyl-diphosphate farnesyltransferase activity (GO:0004310)	5	1	2.44	-	0.41	0.671	1
exodeoxyribonuclease activity, producing 5'-phosphomonoesters (GO:0016895)	16	3	7.8	-	0.38	0.144	1
exodeoxyribonuclease activity (GO:0004529)	16	3	7.8	-	0.38	0.144	1
four-way junction helicase activity (GO:0009378)	11	2	5.36	-	0.37	0.244	1
phospholipase D activity (GO:0004630)	17	3	8.29	-	0.36	0.1	1
cytidylyltransferase activity (GO:0070567)	6	1	2.93	-	0.34	0.439	1
5'-3' exodeoxyribonuclease activity (GO:0035312)	6	1	2.93	-	0.34	0.439	1
double-stranded DNA 3'-5' exodeoxyribonuclease activity (GO:0008311)	6	1	2.93	-	0.34	0.439	1
double-stranded DNA exodeoxyribonuclease activity (GO:0008309)	6	1	2.93	-	0.34	0.439	1
endonuclease activity, active with either ribo- or deoxyribonucleic acids and producing 3'-phosphomonoesters (GO:0016894)	6	1	2.93	-	0.34	0.439	1
purine nucleotide-sugar transmembrane transporter activity (GO:0036080)	6	1	2.93	-	0.34	0.439	1
ABC-type transporter activity (GO:0140359)	6	1	2.93	-	0.34	0.439	1
ferrochelatase activity (GO:0004325)	6	1	2.93	-	0.34	0.439	1
microfilament motor activity (GO:0000146)	13	2	6.34	-	0.32	0.167	1
terpene synthase activity (GO:0010333)	7	1	3.41	-	0.29	0.287	1
3-hydroxyacyl-CoA dehydrogenase activity (GO:0003857)	7	1	3.41	-	0.29	0.287	1
carbon-oxygen lyase activity, acting on phosphates (GO:0016838)	14	2	6.83	-	0.29	0.11	1
lysine-tRNA ligase activity (GO:0004824)	7	1	3.41	-	0.29	0.287	1
four-way junction DNA binding (GO:0000400)	7	1	3.41	-	0.29	0.287	1
nucleoside-triphosphate diphosphatase activity (GO:0047429)	8	1	3.9	-	0.26	0.287	1
histone H3-methyl-lysine-9 demethylase activity (GO:0032454)	8	1	3.9	-	0.26	0.287	1
fatty-acyl-CoA reductase (alcohol-forming) activity (GO:0080019)	8	1	3.9	-	0.26	0.287	1
cytochrome-c oxidase activity (GO:0004129)	14	1	6.83	-	0.15	0.0289	1
oxidoreductase activity, acting on a heme group of donors (GO:0016675)	14	1	6.83	-	0.15	0.0289	1
tRNA dimethylallyltransferase activity (GO:0052381)	59	3	28.76	-	0.1	1.75e-07	0.000332
phosphoribosylaminoimidazolesuccinocarboxamide synthase activity (GO:0004639)	1	0	0.49	-	< 0.01	1	1
preribosome binding (GO:1990275)	1	0	0.49	-	< 0.01	1	1
lysine-acetylated histone binding (GO:0070577)	1	0	0.49	-	< 0.01	1	1
nucleoside triphosphate adenylate kinase activity (GO:0046899)	1	0	0.49	-	< 0.01	1	1
phosphogluconate dehydrogenase (decarboxylating) activity (GO:0004616)	3	0	1.46	-	< 0.01	0.556	1
phosphoacetylglucosamine mutase activity (GO:0004610)	1	0	0.49	-	< 0.01	1	1
S-methyl-5-thioadenosine phosphorylase activity (GO:0017061)	1	0	0.49	-	< 0.01	1	1
CDP-diacylglycerol-inositol 3-phosphatidyltransferase activity (GO:0003881)	1	0	0.49	-	< 0.01	1	1
guanosine deaminase activity (GO:0047974)	1	0	0.49	-	< 0.01	1	1
S-methyl-5-thioribose-1-phosphate isomerase activity (GO:0046523)	1	0	0.49	-	< 0.01	1	1
phosphatidate cytidylyltransferase activity (GO:0004605)	1	0	0.49	-	< 0.01	1	1
G-rich strand telomeric DNA binding (GO:0098505)	1	0	0.49	-	< 0.01	1	1
translation termination factor activity (GO:0008079)	7	0	3.41	-	< 0.01	0.104	1
6-phosphofructo-2-kinase activity (GO:0003873)	1	0	0.49	-	< 0.01	1	1
cadmium ion binding (GO:0046870)	1	0	0.49	-	< 0.01	1	1
L-glutamine aminotransferase activity (GO:0070548)	1	0	0.49	-	< 0.01	1	1
C-5 sterol desaturase activity (GO:0000248)	3	0	1.46	-	< 0.01	0.556	1
3-oxo-5-alpha-steroid 4-dehydrogenase activity (GO:0003865)	1	0	0.49	-	< 0.01	1	1
3-isopropylmalate dehydrogenase activity (GO:0003862)	1	0	0.49	-	< 0.01	1	1
kinase inhibitor activity (GO:0019210)	1	0	0.49	-	< 0.01	1	1
D-aminoacyl-tRNA deacylase activity (GO:0051499)	3	0	1.46	-	< 0.01	0.556	1
3-dehydroquinate synthase activity (GO:0003856)	2	0	0.98	-	< 0.01	1	1
amino acid kinase activity (GO:0019202)	2	0	0.98	-	< 0.01	1	1
malonate-semialdehyde dehydrogenase (acetylating) activity (GO:0018478)	1	0	0.49	-	< 0.01	1	1
oxidoreductase activity, acting on other nitrogenous compounds as donors, with NAD or NADP as acceptor (GO:0046857)	2	0	0.98	-	< 0.01	1	1
1,3-beta-D-glucan synthase activity (GO:0003843)	1	0	0.49	-	< 0.01	1	1
tRNA-intron endonuclease activity (GO:0000213)	1	0	0.49	-	< 0.01	1	1
3'-tyrosyl-DNA phosphodiesterase activity (GO:0017005)	2	0	0.98	-	< 0.01	1	1
phosphatidylinositol phosphate 4-phosphatase activity (GO:0034596)	4	0	1.95	-	< 0.01	0.31	1
alpha-1,3-mannosylglycoprotein 2-beta-N-acetylglucosaminyltransferase activity (GO:0003827)	1	0	0.49	-	< 0.01	1	1
catalytic activity, acting on a glycoprotein (GO:0140103)	2	0	0.98	-	< 0.01	1	1
clathrin light chain binding (GO:0032051)	1	0	0.49	-	< 0.01	1	1
tRNA threonylcarbamoyladenosine dehydratase (GO:0061503)	1	0	0.49	-	< 0.01	1	1
dipeptide transmembrane transporter activity (GO:0071916)	1	0	0.49	-	< 0.01	1	1
steroid dehydrogenase activity (GO:0016229)	2	0	0.98	-	< 0.01	1	1
enzyme-substrate adaptor activity (GO:0140767)	1	0	0.49	-	< 0.01	1	1
allantoate transmembrane transporter activity (GO:0015124)	1	0	0.49	-	< 0.01	1	1
cholesterol binding (GO:0015485)	1	0	0.49	-	< 0.01	1	1
delta(3,5)-delta(2,4)-dienoyl-CoA isomerase activity (GO:0051750)	2	0	0.98	-	< 0.01	1	1
cytosine C-5 DNA demethylase activity (GO:0051747)	1	0	0.49	-	< 0.01	1	1
red chlorophyll catabolite reductase activity (GO:0051743)	1	0	0.49	-	< 0.01	1	1
ethylene binding (GO:0051740)	4	0	1.95	-	< 0.01	0.31	1
DNA binding, bending (GO:0008301)	1	0	0.49	-	< 0.01	1	1
penicillin binding (GO:0008658)	1	0	0.49	-	< 0.01	1	1
NAD transmembrane transporter activity (GO:0051724)	2	0	0.98	-	< 0.01	1	1
sequence-specific mRNA binding (GO:1990825)	4	0	1.95	-	< 0.01	0.31	1
quaternary ammonium group binding (GO:0050997)	1	0	0.49	-	< 0.01	1	1
oxidoreductase activity, acting on the CH-OH group of donors, cytochrome as acceptor (GO:0016898)	1	0	0.49	-	< 0.01	1	1
steroid dehydrogenase activity, acting on the CH-CH group of donors (GO:0033765)	1	0	0.49	-	< 0.01	1	1
steroid dehydrogenase activity, acting on the CH-OH group of donors, NAD or NADP as acceptor (GO:0033764)	1	0	0.49	-	< 0.01	1	1
superoxide dismutase copper chaperone activity (GO:0016532)	1	0	0.49	-	< 0.01	1	1
endoribonuclease activity, producing 3'-phosphomonoesters (GO:0016892)	1	0	0.49	-	< 0.01	1	1
recombinase activator activity (GO:0120230)	1	0	0.49	-	< 0.01	1	1
ABC-type peptide transporter activity (GO:0015440)	2	0	0.98	-	< 0.01	1	1
phosphatidylinositol-4-phosphate phosphatase activity (GO:0043812)	4	0	1.95	-	< 0.01	0.31	1
phosphatidylcholine binding (GO:0031210)	1	0	0.49	-	< 0.01	1	1
rRNA (adenine-N6-)-methyltransferase activity (GO:0008988)	1	0	0.49	-	< 0.01	1	1
histone H3-methyl-arginine-3 demethylase activity (GO:0033749)	1	0	0.49	-	< 0.01	1	1
ABC-type oligopeptide transporter activity (GO:0015421)	2	0	0.98	-	< 0.01	1	1
nitrate reductase (NADH) activity (GO:0009703)	2	0	0.98	-	< 0.01	1	1
L-arabinokinase activity (GO:0009702)	2	0	0.98	-	< 0.01	1	1
galactinol-sucrose galactosyltransferase activity (GO:0047274)	2	0	0.98	-	< 0.01	1	1
glucose transmembrane transporter activity (GO:0005355)	1	0	0.49	-	< 0.01	1	1
fructose transmembrane transporter activity (GO:0005353)	1	0	0.49	-	< 0.01	1	1
polyprenyltransferase activity (GO:0002094)	2	0	0.98	-	< 0.01	1	1
phosphomethylpyrimidine kinase activity (GO:0008972)	1	0	0.49	-	< 0.01	1	1
pyrimidine nucleobase transmembrane transporter activity (GO:0005350)	4	0	1.95	-	< 0.01	0.31	1
oxidosqualene cyclase activity (GO:0031559)	3	0	1.46	-	< 0.01	0.556	1
cadmium ion sensor activity (GO:0097063)	1	0	0.49	-	< 0.01	1	1
carotene epsilon hydroxylase activity (GO:0072374)	1	0	0.49	-	< 0.01	1	1
nitrate reductase activity (GO:0008940)	2	0	0.98	-	< 0.01	1	1
pyrimidine nucleobase binding (GO:0002061)	2	0	0.98	-	< 0.01	1	1
purine nucleobase binding (GO:0002060)	1	0	0.49	-	< 0.01	1	1
pantetheine-phosphate adenylyltransferase activity (GO:0004595)	1	0	0.49	-	< 0.01	1	1
uracil binding (GO:0002058)	2	0	0.98	-	< 0.01	1	1
adenine binding (GO:0002055)	1	0	0.49	-	< 0.01	1	1
nucleobase binding (GO:0002054)	3	0	1.46	-	< 0.01	0.556	1
ornithine-oxo-acid transaminase activity (GO:0004587)	1	0	0.49	-	< 0.01	1	1
hydrolase activity, acting on carbon-nitrogen (but not peptide) bonds, in linear amidines (GO:0016813)	1	0	0.49	-	< 0.01	1	1
ubiquitin-protein transferase inhibitor activity (GO:0055105)	1	0	0.49	-	< 0.01	1	1
alkene binding (GO:0072328)	4	0	1.95	-	< 0.01	0.31	1
hydroxymethylpyrimidine kinase activity (GO:0008902)	1	0	0.49	-	< 0.01	1	1
phytol kinase activity (GO:0010276)	1	0	0.49	-	< 0.01	1	1
alpha-galactosidase activity (GO:0004557)	1	0	0.49	-	< 0.01	1	1
alpha,alpha-trehalase activity (GO:0004555)	1	0	0.49	-	< 0.01	1	1
tRNA-specific ribonuclease activity (GO:0004549)	7	0	3.41	-	< 0.01	0.104	1
mediator complex binding (GO:0036033)	1	0	0.49	-	< 0.01	1	1
UFM1 transferase activity (GO:0071568)	2	0	0.98	-	< 0.01	1	1
UFM1 activating enzyme activity (GO:0071566)	1	0	0.49	-	< 0.01	1	1
ribonuclease P activity (GO:0004526)	6	0	2.93	-	< 0.01	0.187	1
glutathione hydrolase activity (GO:0036374)	2	0	0.98	-	< 0.01	1	1
nicotinate-nucleotide adenylyltransferase activity (GO:0004515)	1	0	0.49	-	< 0.01	1	1
single-strand break-containing DNA binding (GO:1990165)	1	0	0.49	-	< 0.01	1	1
squalene monooxygenase activity (GO:0004506)	2	0	0.98	-	< 0.01	1	1
protein serine/threonine phosphatase inhibitor activity (GO:0004865)	1	0	0.49	-	< 0.01	1	1
protein kinase inhibitor activity (GO:0004860)	1	0	0.49	-	< 0.01	1	1
phosphorelay response regulator activity (GO:0000156)	1	0	0.49	-	< 0.01	1	1
DNA strand exchange activity (GO:0000150)	3	0	1.46	-	< 0.01	0.556	1
uroporphyrinogen-III synthase activity (GO:0004852)	1	0	0.49	-	< 0.01	1	1
17-beta-hydroxysteroid dehydrogenase (NAD+) activity (GO:0044594)	1	0	0.49	-	< 0.01	1	1
calmodulin-lysine N-methyltransferase activity (GO:0018025)	1	0	0.49	-	< 0.01	1	1
UDP-xylosyltransferase activity (GO:0035252)	3	0	1.46	-	< 0.01	0.556	1
xylose isomerase activity (GO:0009045)	1	0	0.49	-	< 0.01	1	1
uracil DNA N-glycosylase activity (GO:0004844)	1	0	0.49	-	< 0.01	1	1
acetylation-dependent protein binding (GO:0140033)	1	0	0.49	-	< 0.01	1	1
5'-3' DNA helicase activity (GO:0043139)	2	0	0.98	-	< 0.01	1	1
glycerol-3-phosphatase activity (GO:0043136)	1	0	0.49	-	< 0.01	1	1
protein-arginine omega-N monomethyltransferase activity (GO:0035241)	1	0	0.49	-	< 0.01	1	1
protein-membrane adaptor activity (GO:0043495)	1	0	0.49	-	< 0.01	1	1
translation release factor activity (GO:0003747)	7	0	3.41	-	< 0.01	0.104	1
N6-isopentenyladenosine methylthiotransferase activity (GO:0035597)	1	0	0.49	-	< 0.01	1	1
protein-N-terminal glutamine amidohydrolase activity (GO:0070773)	1	0	0.49	-	< 0.01	1	1
cyclic pyranopterin monophosphate synthase activity (GO:0061799)	1	0	0.49	-	< 0.01	1	1
GTP 3',8'-cyclase activity (GO:0061798)	1	0	0.49	-	< 0.01	1	1
arginine-tRNA ligase activity (GO:0004814)	1	0	0.49	-	< 0.01	1	1
omega-3 fatty acid desaturase activity (GO:0042389)	1	0	0.49	-	< 0.01	1	1
double-stranded RNA adenosine deaminase activity (GO:0003726)	1	0	0.49	-	< 0.01	1	1
succinate dehydrogenase activity (GO:0000104)	1	0	0.49	-	< 0.01	1	1
telomerase RNA reverse transcriptase activity (GO:0003721)	1	0	0.49	-	< 0.01	1	1
telomerase activity (GO:0003720)	1	0	0.49	-	< 0.01	1	1
transketolase activity (GO:0004802)	3	0	1.46	-	< 0.01	0.556	1
cohesin loading activity (GO:0061775)	1	0	0.49	-	< 0.01	1	1
Atg8 activating enzyme activity (GO:0019779)	1	0	0.49	-	< 0.01	1	1
Atg12 activating enzyme activity (GO:0019778)	1	0	0.49	-	< 0.01	1	1
translation release factor activity, codon specific (GO:0016149)	4	0	1.95	-	< 0.01	0.31	1
ubiquitin-ubiquitin ligase activity (GO:0034450)	3	0	1.46	-	< 0.01	0.556	1
tripeptidyl-peptidase activity (GO:0008240)	3	0	1.46	-	< 0.01	0.556	1
8-oxo-7,8-dihydrodeoxyguanosine triphosphate pyrophosphatase activity (GO:0035539)	3	0	1.46	-	< 0.01	0.556	1
nucleobase:cation symporter activity (GO:0015391)	4	0	1.95	-	< 0.01	0.31	1
phosphopantetheine binding (GO:0031177)	1	0	0.49	-	< 0.01	1	1
sterol desaturase activity (GO:0070704)	3	0	1.46	-	< 0.01	0.556	1
double-strand/single-strand DNA junction binding (GO:0000406)	1	0	0.49	-	< 0.01	1	1
Y-form DNA binding (GO:0000403)	1	0	0.49	-	< 0.01	1	1
phosphatidylinositol monophosphate phosphatase activity (GO:0052744)	4	0	1.95	-	< 0.01	0.31	1
ubiquitin ligase-substrate adaptor activity (GO:1990756)	1	0	0.49	-	< 0.01	1	1
DNA 5'-adenosine monophosphate hydrolase activity (GO:0033699)	1	0	0.49	-	< 0.01	1	1
fucokinase activity (GO:0050201)	1	0	0.49	-	< 0.01	1	1
beta-amyrin synthase activity (GO:0042300)	3	0	1.46	-	< 0.01	0.556	1
C-acetyltransferase activity (GO:0016453)	2	0	0.98	-	< 0.01	1	1
DNA-N1-methyladenine dioxygenase activity (GO:0043734)	1	0	0.49	-	< 0.01	1	1
DNA-3-methylbase glycosylase activity (GO:0043733)	2	0	0.98	-	< 0.01	1	1
calcium-dependent cysteine-type endopeptidase activity (GO:0004198)	1	0	0.49	-	< 0.01	1	1
glucosaminyl-phosphatidylinositol O-acyltransferase activity (GO:0032216)	1	0	0.49	-	< 0.01	1	1
allantoin:proton symporter activity (GO:0005274)	4	0	1.95	-	< 0.01	0.31	1
malonyltransferase activity (GO:0016420)	1	0	0.49	-	< 0.01	1	1
16:0 monogalactosyldiacylglycerol desaturase activity (GO:0009979)	1	0	0.49	-	< 0.01	1	1
zeinoxanthin epsilon hydroxylase activity (GO:0009974)	1	0	0.49	-	< 0.01	1	1
2-C-methyl-D-erythritol 4-phosphate cytidylyltransferase activity (GO:0050518)	1	0	0.49	-	< 0.01	1	1
S-malonyltransferase activity (GO:0016419)	1	0	0.49	-	< 0.01	1	1
ethylene receptor activity (GO:0038199)	4	0	1.95	-	< 0.01	0.31	1
nuclear receptor coactivator activity (GO:0030374)	1	0	0.49	-	< 0.01	1	1
glutathione gamma-glutamylcysteinyltransferase activity (GO:0016756)	1	0	0.49	-	< 0.01	1	1
dihydropteroate synthase activity (GO:0004156)	1	0	0.49	-	< 0.01	1	1
phytanoyl-CoA dioxygenase activity (GO:0048244)	1	0	0.49	-	< 0.01	1	1
dihydroneopterin aldolase activity (GO:0004150)	1	0	0.49	-	< 0.01	1	1
methylmalonate-semialdehyde dehydrogenase (acylating) activity (GO:0004491)	1	0	0.49	-	< 0.01	1	1
4-hydroxy-tetrahydrodipicolinate reductase (GO:0008839)	1	0	0.49	-	< 0.01	1	1
dTDP-4-dehydrorhamnose reductase activity (GO:0008831)	1	0	0.49	-	< 0.01	1	1
dTDP-4-dehydrorhamnose 3,5-epimerase activity (GO:0008830)	1	0	0.49	-	< 0.01	1	1
RNA trimethylguanosine synthase activity (GO:0071164)	2	0	0.98	-	< 0.01	1	1
crossover junction endodeoxyribonuclease activity (GO:0008821)	4	0	1.95	-	< 0.01	0.31	1
chorismate synthase activity (GO:0004107)	3	0	1.46	-	< 0.01	0.556	1
chorismate mutase activity (GO:0004106)	2	0	0.98	-	< 0.01	1	1
choline-phosphate cytidylyltransferase activity (GO:0004105)	1	0	0.49	-	< 0.01	1	1
D-lactate dehydrogenase (cytochrome) activity (GO:0004458)	1	0	0.49	-	< 0.01	1	1
isocitrate lyase activity (GO:0004451)	1	0	0.49	-	< 0.01	1	1
thymidylate kinase activity (GO:0004798)	1	0	0.49	-	< 0.01	1	1
hypoxanthine phosphoribosyltransferase activity (GO:0004422)	1	0	0.49	-	< 0.01	1	1
U12 snRNA binding (GO:0030626)	1	0	0.49	-	< 0.01	1	1
TFIIIC-class transcription factor complex binding (GO:0001156)	1	0	0.49	-	< 0.01	1	1
trehalase activity (GO:0015927)	1	0	0.49	-	< 0.01	1	1
bent DNA binding (GO:0003681)	1	0	0.49	-	< 0.01	1	1
gluconokinase activity (GO:0046316)	1	0	0.49	-	< 0.01	1	1
riboflavin synthase activity (GO:0004746)	1	0	0.49	-	< 0.01	1	1
flap-structured DNA binding (GO:0070336)	2	0	0.98	-	< 0.01	1	1
adenine deaminase activity (GO:0000034)	1	0	0.49	-	< 0.01	1	1
alpha-1,3-mannosyltransferase activity (GO:0000033)	2	0	0.98	-	< 0.01	1	1
purine-nucleoside phosphorylase activity (GO:0004731)	1	0	0.49	-	< 0.01	1	1
dihydrokaempferol 4-reductase activity (GO:0045552)	2	0	0.98	-	< 0.01	1	1
single-stranded DNA endodeoxyribonuclease activity (GO:0000014)	1	0	0.49	-	< 0.01	1	1
tRNA guanylyltransferase activity (GO:0008193)	1	0	0.49	-	< 0.01	1	1
protein-L-isoaspartate (D-aspartate) O-methyltransferase activity (GO:0004719)	1	0	0.49	-	< 0.01	1	1
alpha-tubulin binding (GO:0043014)	1	0	0.49	-	< 0.01	1	1
deoxyhypusine synthase activity (GO:0034038)	3	0	1.46	-	< 0.01	0.556	1
5-oxoprolinase (ATP-hydrolyzing) activity (GO:0017168)	1	0	0.49	-	< 0.01	1	1
protein serine/threonine/tyrosine kinase activity (GO:0004712)	2	0	0.98	-	< 0.01	1	1
alpha-1,6-mannosyltransferase activity (GO:0000009)	2	0	0.98	-	< 0.01	1	1
sphingolipid delta-4 desaturase activity (GO:0042284)	1	0	0.49	-	< 0.01	1	1
acetyl-CoA C-acyltransferase activity (GO:0003988)	3	0	1.46	-	< 0.01	0.556	1
dolichyl pyrophosphate Glc1Man9GlcNAc2 alpha-1,3-glucosyltransferase activity (GO:0042283)	1	0	0.49	-	< 0.01	1	1
acetate-CoA ligase activity (GO:0003987)	1	0	0.49	-	< 0.01	1	1
dolichyl pyrophosphate Man9GlcNAc2 alpha-1,3-glucosyltransferase activity (GO:0042281)	1	0	0.49	-	< 0.01	1	1
acetyl-CoA C-acetyltransferase activity (GO:0003985)	2	0	0.98	-	< 0.01	1	1
UDP-glucose:glycoprotein glucosyltransferase activity (GO:0003980)	1	0	0.49	-	< 0.01	1	1
MAP kinase kinase kinase activity (GO:0004709)	1	0	0.49	-	< 0.01	1	1
succinate dehydrogenase (ubiquinone) activity (GO:0008177)	1	0	0.49	-	< 0.01	1	1
raffinose alpha-galactosidase activity (GO:0052692)	1	0	0.49	-	< 0.01	1	1
deaminated base DNA N-glycosylase activity (GO:0097506)	1	0	0.49	-	< 0.01	1	1
protein tyrosine phosphatase activator activity (GO:0008160)	1	0	0.49	-	< 0.01	1	1
NADPH:quinone reductase activity (GO:0003960)	1	0	0.49	-	< 0.01	1	1
NAD+ synthase (glutamine-hydrolyzing) activity (GO:0003952)	1	0	0.49	-	< 0.01	1	1
phospholipid scramblase activity (GO:0017128)	1	0	0.49	-	< 0.01	1	1
RNA pyrophosphohydrolase activity (GO:0034353)	1	0	0.49	-	< 0.01	1	1
1-(5-phosphoribosyl)-5-[(5-phosphoribosylamino)methylideneamino]imidazole-4-carboxamide isomerase activity (GO:0003949)	1	0	0.49	-	< 0.01	1	1
N4-(beta-N-acetylglucosaminyl)-L-asparaginase activity (GO:0003948)	1	0	0.49	-	< 0.01	1	1
protein deglycase activity (GO:0036524)	2	0	0.98	-	< 0.01	1	1
maleylacetoacetate isomerase activity (GO:0016034)	2	0	0.98	-	< 0.01	1	1
P-type divalent copper transporter activity (GO:0043682)	7	0	3.41	-	< 0.01	0.104	1
dihydropyrimidine dehydrogenase (NADP+) activity (GO:0017113)	2	0	0.98	-	< 0.01	1	1
RNA lariat debranching enzyme activator activity (GO:0061632)	2	0	0.98	-	< 0.01	1	1
cysteine desulfurase activity (GO:0031071)	1	0	0.49	-	< 0.01	1	1
4-alpha-hydroxytetrahydrobiopterin dehydratase activity (GO:0008124)	2	0	0.98	-	< 0.01	1	1
peptide-O-fucosyltransferase activity (GO:0046922)	2	0	0.98	-	< 0.01	1	1
alpha-(1->6)-fucosyltransferase activity (GO:0046921)	1	0	0.49	-	< 0.01	1	1
sphinganine-1-phosphate aldolase activity (GO:0008117)	2	0	0.98	-	< 0.01	1	1
DNA topoisomerase type I (single strand cut, ATP-independent) activity (GO:0003917)	1	0	0.49	-	< 0.01	1	1
pyridoxal kinase activity (GO:0008478)	1	0	0.49	-	< 0.01	1	1
sarcosine oxidase activity (GO:0008115)	1	0	0.49	-	< 0.01	1	1
nitrate reductase [NAD(P)H] activity (GO:0050463)	2	0	0.98	-	< 0.01	1	1
C-20 gibberellin 2-beta-dioxygenase activity (GO:0052635)	3	0	1.46	-	< 0.01	0.556	1
alkylated DNA binding (GO:0032131)	2	0	0.98	-	< 0.01	1	1
ceramide kinase activity (GO:0001729)	1	0	0.49	-	< 0.01	1	1
alpha-1,6-mannosylglycoprotein 2-beta-N-acetylglucosaminyltransferase activity (GO:0008455)	1	0	0.49	-	< 0.01	1	1
RNA polymerase III core binding (GO:0000994)	1	0	0.49	-	< 0.01	1	1
ribonuclease P RNA binding (GO:0033204)	1	0	0.49	-	< 0.01	1	1
8-oxo-dGDP phosphatase activity (GO:0044715)	1	0	0.49	-	< 0.01	1	1
arginine decarboxylase activity (GO:0008792)	3	0	1.46	-	< 0.01	0.556	1
D-tyrosyl-tRNA(Tyr) deacylase activity (GO:0051500)	1	0	0.49	-	< 0.01	1	1
agmatinase activity (GO:0008783)	1	0	0.49	-	< 0.01	1	1
aspartate kinase activity (GO:0004072)	1	0	0.49	-	< 0.01	1	1
RNA lariat debranching enzyme activity (GO:0008419)	1	0	0.49	-	< 0.01	1	1
oxidoreductase activity, acting on other nitrogenous compounds as donors (GO:0016661)	2	0	0.98	-	< 0.01	1	1
uracil transmembrane transporter activity (GO:0015210)	4	0	1.95	-	< 0.01	0.31	1
UDP-N-acetylmuramate dehydrogenase activity (GO:0008762)	1	0	0.49	-	< 0.01	1	1
dol-P-Man:Man(5)GlcNAc(2)-PP-Dol alpha-1,3-mannosyltransferase activity (GO:0052925)	1	0	0.49	-	< 0.01	1	1
argininosuccinate lyase activity (GO:0004056)	2	0	0.98	-	< 0.01	1	1
urea transmembrane transporter activity (GO:0015204)	1	0	0.49	-	< 0.01	1	1
lead ion binding (GO:0032791)	1	0	0.49	-	< 0.01	1	1
acetyl-CoA:L-glutamate N-acetyltransferase activity (GO:0004042)	1	0	0.49	-	< 0.01	1	1
oxidoreductase activity, acting on the CH-CH group of donors, iron-sulfur protein as acceptor (GO:0016636)	1	0	0.49	-	< 0.01	1	1
23S rRNA (adenine(1618)-N(6))-methyltransferase activity (GO:0052907)	1	0	0.49	-	< 0.01	1	1
lipoate synthase activity (GO:0016992)	2	0	0.98	-	< 0.01	1	1
eukaryotic initiation factor eIF2 binding (GO:0071074)	1	0	0.49	-	< 0.01	1	1
DNA-7-methylguanine glycosylase activity (GO:0043916)	2	0	0.98	-	< 0.01	1	1
DNA-3-methyladenine glycosylase activity (GO:0008725)	2	0	0.98	-	< 0.01	1	1
xyloglucan 6-xylosyltransferase activity (GO:0033843)	1	0	0.49	-	< 0.01	1	1
D-lactate dehydrogenase activity (GO:0008720)	1	0	0.49	-	< 0.01	1	1
adenylosuccinate synthase activity (GO:0004019)	2	0	0.98	-	< 0.01	1	1
glycerol kinase activity (GO:0004370)	1	0	0.49	-	< 0.01	1	1
GDP-fucose transmembrane transporter activity (GO:0005457)	3	0	1.46	-	< 0.01	0.556	1
glutathione synthase activity (GO:0004363)	2	0	0.98	-	< 0.01	1	1
box C/D snoRNP complex binding (GO:0062064)	2	0	0.98	-	< 0.01	1	1
glutamine-fructose-6-phosphate transaminase (isomerizing) activity (GO:0004360)	1	0	0.49	-	< 0.01	1	1
mitochondrial ribosome binding (GO:0097177)	1	0	0.49	-	< 0.01	1	1
histone methyltransferase activity (H3-K4 specific) (GO:0042800)	1	0	0.49	-	< 0.01	1	1
glutaminase activity (GO:0004359)	1	0	0.49	-	< 0.01	1	1
TFIIF-class transcription factor complex binding (GO:0001096)	1	0	0.49	-	< 0.01	1	1
uracil:cation symporter activity (GO:0015505)	4	0	1.95	-	< 0.01	0.31	1
RNA polymerase II general transcription initiation factor binding (GO:0001091)	1	0	0.49	-	< 0.01	1	1
glutamate 5-kinase activity (GO:0004349)	1	0	0.49	-	< 0.01	1	1
glucosamine 6-phosphate N-acetyltransferase activity (GO:0004343)	2	0	0.98	-	< 0.01	1	1
eukaryotic translation initiation factor 2alpha kinase activity (GO:0004694)	1	0	0.49	-	< 0.01	1	1
7-hydroxymethyl chlorophyll a reductase activity (GO:0090415)	1	0	0.49	-	< 0.01	1	1
fructose-2,6-bisphosphate 2-phosphatase activity (GO:0004331)	1	0	0.49	-	< 0.01	1	1
tetrahydrofolylpolyglutamate synthase activity (GO:0004326)	2	0	0.98	-	< 0.01	1	1
[acyl-carrier-protein] S-malonyltransferase activity (GO:0004314)	1	0	0.49	-	< 0.01	1	1
RNA polymerase II activity (GO:0001055)	1	0	0.49	-	< 0.01	1	1
5'-tyrosyl-DNA phosphodiesterase activity (GO:0070260)	1	0	0.49	-	< 0.01	1	1
snoRNP binding (GO:0030519)	2	0	0.98	-	< 0.01	1	1
exopolyphosphatase activity (GO:0004309)	2	0	0.98	-	< 0.01	1	1
estradiol 17-beta-dehydrogenase activity (GO:0004303)	1	0	0.49	-	< 0.01	1	1
tyrosyl-DNA phosphodiesterase activity (GO:0070259)	3	0	1.46	-	< 0.01	0.556	1
porphobilinogen synthase activity (GO:0004655)	1	0	0.49	-	< 0.01	1	1
O-phospho-L-serine:2-oxoglutarate aminotransferase activity (GO:0004648)	1	0	0.49	-	< 0.01	1	1
RNA polymerase III general transcription initiation factor binding (GO:0001025)	1	0	0.49	-	< 0.01	1	1
